# Supplementary material for: Super Enhanced Purification of Denatured-Refolded Ubiquitinated Proteins by ThUBD Revealed Ubiquitinome Dysfunction in Liver Fibrosis
Source: Mol Cell Proteomics. 2024 Oct 2;23(11):100852. doi: 10.1016/j.mcpro.2024.100852 (PMC11584597; doi:10.1016/j.mcpro.2024.100852)
Supplement: Table S1 [file mmc2.xls]

## Sheet: Table S1
Table S1: Ubiquitin and ubiquitin chains quantification by the LC-SRM analysis of selected peptides
Pepetide Names	Peptide Sequences	Modified positions	Mass (Da)	Charge	Precursor Ions (m/z)	Product Ion detction range (m/z)
Ub (unmodified 1)	TLSDYNIQK	None	1080.55	+2	541.273	145.0-1080.0
Ub (M1 oxidative)	GGM*QIFVK	M3	894.463	+2	448.239	120.0-882.0
Ub (M1)	GGMQIFVK	None	878.468	+2	440.2	120.0-882.0
Ub (K6 oxidative)	M*QIFVK#TLTGK	M1; K6	1394.76	+2	698.388	190.0-1400.0
Ub (K6)	MQIFVK#TLTGK	K6	1378.76	+2	690.39	190,0-1400.0
Ub (K11)	TLTGK#TITLEVEPSDTIENVK	K5	2401.26	+3	801.428	220.0-2000.0
Ub (K27)	TITLEVEPSDTIENVK#AK	K16	2100.09	+3	701.04	190.0-2000.0
Ub (K29)	AK#IQDK	K2	815.45	+2	408.733	110.0-820.0
Ub (K33)	IQDK#EGIPPDQQR	K4	1636.82	+3	546.63	150.0-1600.0
Ub (K48)	LIFAGK#QLEDGR	K6	1459.78	+2	730.9	200.0-1500.0
Ub (K63)	TLSDYNIQK#ESTLHLVLR	K9	2243.19	+3	748.74	205.0-2000.0
M* stands for the oxidation of methionine; K# strands for the diGly on lysine. Modified positions: the positions of modifed amino acids in the peptides; precursor ions: monoisotopic m/z values of native peptides; product ions range, monoisotopic m/z values of monitored product ions in SRM.
