# Supplementary material for: Super Enhanced Purification of Denatured-Refolded Ubiquitinated Proteins by ThUBD Revealed Ubiquitinome Dysfunction in Liver Fibrosis
Source: Mol Cell Proteomics. 2024 Oct 2;23(11):100852. doi: 10.1016/j.mcpro.2024.100852 (PMC11584597; doi:10.1016/j.mcpro.2024.100852)
Supplement: Table S3 [file mmc4.xlsx]

## Sheet: Tabel S3
Table S3. Ubiquitome quantification of differernt batches through LTQ Orbitrap Velos
Label free-based quantification of batch 1 and batch 2 under DRUSP and Control methods (< 1% false discovery rate).
Raw files were analyzed with MaxQuant (v.2.1.4.0).
Protein IDs	Majority protein IDs	Majority protein ID	Protein names	Gene names	Fasta headers	Number of proteins	Peptides	Unique peptides	Sequence coverage [%]	Unique sequence coverage [%]	Mol. weight [kDa]	Sequence length	Q-value	Score	Identification type DRSUP-1	Identification type DRSUP-2	Identification type DRSUP-3	Identification type DRSUP-4	Identification type DRSUP-5	Identification type DRSUP-6	Identification type Control-1	Identification type Control-2	Identification type Control-3	Identification type Control-4	Identification type Control-5	Identification type Control-6	Intensity DRUSP-1	Intensity DRUSP-2	Intensity DRUSP-3	Intensity DRUSP-4	Intensity DRUSP-5	Intensity DRUSP-6	Intensity Control-1	Intensity Control-2	Intensity Control-3	Intensity Control-4	Intensity Control-5	Intensity Control-6
A2ADA5	A2ADA5	A2ADA5	tRNA pseudouridine synthase-like 1	Pusl1	>sp|A2ADA5|PUSL1_MOUSE tRNA pseudouridine synthase-like 1 OS=Mus musculus GN=Pusl1 PE=1 SV=1	1	7	7	29.6	29.6	31.992	291	0	66.314	By matching	By matching	By matching	By matching	By matching	By matching	By MS/MS	By MS/MS	By MS/MS	By MS/MS	By MS/MS	By MS/MS	0	0	0	0	0	0	305990	228310	313970	549750	536700	654670
A2ADY9	A2ADY9	A2ADY9	Protein DDI1 homolog 2	Ddi2	>sp|A2ADY9|DDI2_MOUSE Protein DDI1 homolog 2 OS=Mus musculus GN=Ddi2 PE=1 SV=1	1	6	6	27.6	27.6	44.59	399	0	45.354	By MS/MS	By MS/MS	By MS/MS	By MS/MS	By matching	By MS/MS	By MS/MS	By MS/MS	By MS/MS	By MS/MS	By MS/MS	By MS/MS	204090	335650	151460	303270	149780	188710	372440	213130	229970	317130	196010	385540
A2AGT5	A2AGT5	A2AGT5	Cytoskeleton-associated protein 5	Ckap5	>sp|A2AGT5|CKAP5_MOUSE Cytoskeleton-associated protein 5 OS=Mus musculus GN=Ckap5 PE=1 SV=1	1	1	1	0.7	0.7	225.63	2032	1	-2	By matching	By matching	By matching	By matching	By matching	By matching	By matching	By matching	By MS/MS	By matching	By matching	By matching	0	0	0	0	0	0	0	0	11171	0	0	0
A2AJL3	A2AJL3	A2AJL3	FGGY carbohydrate kinase domain-containing protein	Fggy	>sp|A2AJL3|FGGY_MOUSE FGGY carbohydrate kinase domain-containing protein OS=Mus musculus GN=Fggy PE=1 SV=1	1	2	2	2.4	2.4	60.336	552	0.0013123	10.953	By MS/MS	By matching	By matching	By MS/MS	By MS/MS	By matching	By matching	By matching	By matching	By matching	By matching	By matching	35190	25039	33381	28682	31117	4053.2	0	0	0	0	0	0
A2AKK5;Q8BGG9	A2AKK5;Q8BGG9	A2AKK5	Acyl-coenzyme A amino acid N-acyltransferase 1;Acyl-coenzyme A amino acid N-acyltransferase 2	Acnat1;Acnat2	>sp|A2AKK5|ACNT1_MOUSE Acyl-coenzyme A amino acid N-acyltransferase 1 OS=Mus musculus GN=Acnat1 PE=1 SV=1;>sp|Q8BGG9|ACNT2_MOUSE Acyl-coenzyme A amino acid N-acyltransferase 2 OS=Mus musculus GN=Acnat2 PE=1 SV=1	2	2	2	8.4	8.4	46.07	416;420	0.0015773	16.574	By matching	By matching	By matching	By matching	By matching	By matching	By MS/MS	By MS/MS	By MS/MS	By MS/MS	By MS/MS	By MS/MS	35760	0	35895	31385	83867	48541	275200	329940	269320	155540	144180	202020
A2AKY4	A2AKY4	A2AKY4	Zinc finger protein 804A	Znf804a	>sp|A2AKY4|Z804A_MOUSE Zinc finger protein 804A OS=Mus musculus GN=Znf804a PE=2 SV=1	1	1	1	0.7	0.7	134.85	1200	1	-2	By matching	By matching	By matching	By matching	By matching	By matching	By MS/MS	By matching	By matching	By matching	By matching	By matching	0	0	0	0	0	0	0	0	0	0	0	0
A2AN08	A2AN08	A2AN08	E3 ubiquitin-protein ligase UBR4	Ubr4	>sp|A2AN08|UBR4_MOUSE E3 ubiquitin-protein ligase UBR4 OS=Mus musculus GN=Ubr4 PE=1 SV=1	1	1	1	0.2	0.2	572.28	5180	1	-2	By MS/MS	By matching	By matching	By matching	By matching	By matching	By matching	By matching	By matching	By matching	By matching	By matching	33559	0	0	0	0	51393	48885	72313	0	0	48020	0
A2AS89	A2AS89	A2AS89	Agmatinase, mitochondrial	Agmat	>sp|A2AS89|SPEB_MOUSE Agmatinase, mitochondrial OS=Mus musculus GN=Agmat PE=1 SV=1	1	4	4	24.6	24.6	38.255	358	0	34.935	By matching	By matching	By MS/MS	By MS/MS	By matching	By matching	By MS/MS	By MS/MS	By MS/MS	By MS/MS	By MS/MS	By MS/MS	23664	68867	67058	96856	71037	64976	1406700	1075300	942810	230540	344310	145850
A2ASS6	A2ASS6	A2ASS6	Titin	Ttn	>sp|A2ASS6|TITIN_MOUSE Titin OS=Mus musculus GN=Ttn PE=1 SV=1	1	2	2	0.1	0.1	3906.4	35213	0.0013369	11.27	By MS/MS	By MS/MS	By MS/MS	By matching	By matching	By matching	By matching	By MS/MS	By MS/MS	By matching	By MS/MS	By matching	1428200	3189200	3338000	4381800	3310800	2372800	6047300	6298700	5033200	1176800	4253400	6118000
A2BIM8;P02762;B5X0G2;P04938;P11588;P11591	A2BIM8;P02762;B5X0G2;P04938;P11588	A2BIM8	Major urinary protein 6;Major urinary protein 17;Major urinary proteins 11 and 8;Major urinary protein 1	Mup9;Mup6;Mup17;Mup8;Mup1	>sp|A2BIM8|MUP18_MOUSE Major urinary protein 18 OS=Mus musculus GN=Mup18 PE=3 SV=1;>sp|P02762|MUP6_MOUSE Major urinary protein 6 OS=Mus musculus GN=Mup6 PE=1 SV=2;>sp|B5X0G2|MUP17_MOUSE Major urinary protein 17 OS=Mus musculus GN=Mup17 PE=2 SV=2;>sp|P04938	6	5	2	39.8	15.5	20.762	181;180;180;181;180;180	0.0014065	12.516	By matching	By MS/MS	By MS/MS	By MS/MS	By MS/MS	By MS/MS	By matching	By matching	By matching	By matching	By matching	By matching	66076	140290	76952	50023	101340	45980	7046.1	26022	0	66089	31338	10079
B1AQJ2	B1AQJ2	B1AQJ2	Ubiquitin carboxyl-terminal hydrolase 36	Usp36	>sp|B1AQJ2|UBP36_MOUSE Ubiquitin carboxyl-terminal hydrolase 36 OS=Mus musculus GN=Usp36 PE=1 SV=1	1	1	1	0.7	0.7	119.91	1098	1	-2	By matching	By matching	By matching	By matching	By matching	By matching	By matching	By matching	By MS/MS	By matching	By matching	By matching	0	0	0	0	0	0	0	82473	71854	19282	20143	0
E9PV24	E9PV24	E9PV24	Fibrinogen alpha chain;Fibrinopeptide A;Fibrinogen alpha chain	Fga	>sp|E9PV24|FIBA_MOUSE Fibrinogen alpha chain OS=Mus musculus GN=Fga PE=1 SV=1	1	4	4	6.3	6.3	87.428	789	0	42.901	By MS/MS	By matching	By matching	By MS/MS	By MS/MS	By matching	By matching	By matching	By matching	By matching	By matching	By MS/MS	57131	89786	61082	185280	102010	97794	67531	94408	91607	119280	86029	454700
E9Q9K5	E9Q9K5	E9Q9K5	Triadin	Trdn	>sp|E9Q9K5|TRDN_MOUSE Triadin OS=Mus musculus GN=Trdn PE=1 SV=1	1	1	1	1.4	1.4	77.843	693	1	-2	By matching	By matching	By matching	By matching	By matching	By matching	By matching	By MS/MS	By matching	By matching	By matching	By matching	118740	122990	147740	93488	117320	47536	330100	146380	127120	217810	121860	122940
G3UZ78	G3UZ78	G3UZ78	Androglobin	Adgb	>sp|G3UZ78|ADGB_MOUSE Androglobin OS=Mus musculus GN=Adgb PE=1 SV=1	1	1	1	0.9	0.9	188.55	1657	1	-2	By matching	By matching	By matching	By matching	By MS/MS	By matching	By matching	By matching	By matching	By matching	By matching	By matching	0	42231	0	31659	32903	39821	0	0	0	0	0	0
G3X982;Q3TYQ9	G3X982	G3X982	Aldehyde oxidase 3	Aox3	>sp|G3X982|AOXC_MOUSE Aldehyde oxidase 3 OS=Mus musculus GN=Aox3 PE=1 SV=1	2	19	17	19.6	18.3	146.9	1335;1336	0	171.84	By MS/MS	By MS/MS	By MS/MS	By MS/MS	By MS/MS	By MS/MS	By MS/MS	By MS/MS	By MS/MS	By MS/MS	By MS/MS	By MS/MS	1058600	1355700	1164300	2432000	1915900	1277800	748570	574930	721660	862060	843890	927190
G5E829	G5E829	G5E829	Plasma membrane calcium-transporting ATPase 1	Atp2b1	>sp|G5E829|AT2B1_MOUSE Plasma membrane calcium-transporting ATPase 1 OS=Mus musculus GN=Atp2b1 PE=1 SV=1	1	1	1	1.6	1.6	134.75	1220	1	-2	By matching	By matching	By matching	By matching	By matching	By matching	By matching	By matching	By MS/MS	By matching	By matching	By matching	31743	0	52962	0	74525	14509	0	0	17901	58248	25696	0
O08547	O08547	O08547	Vesicle-trafficking protein SEC22b	Sec22b	>sp|O08547|SC22B_MOUSE Vesicle-trafficking protein SEC22b OS=Mus musculus GN=Sec22b PE=1 SV=3	1	2	2	9.3	9.3	24.74	215	0.0013423	11.401	By matching	By matching	By matching	By matching	By matching	By matching	By MS/MS	By matching	By matching	By MS/MS	By MS/MS	By matching	0	7486.8	4221	7956.9	5281	0	44281	35217	39165	23880	31491	50318
O08573	O08573	O08573	Galectin-9	Lgals9	>sp|O08573|LEG9_MOUSE Galectin-9 OS=Mus musculus GN=Lgals9 PE=1 SV=1	1	6	6	26.9	26.9	40.035	353	0	72.885	By MS/MS	By MS/MS	By MS/MS	By MS/MS	By MS/MS	By MS/MS	By MS/MS	By MS/MS	By MS/MS	By MS/MS	By MS/MS	By MS/MS	400940	531110	280980	451910	365790	280660	756090	789730	705590	462450	477970	1096600
Q9JJW6;O08583	Q9JJW6;O08583	Q9JJW6	Aly/REF export factor 2;THO complex subunit 4	Alyref2;Alyref	>sp|Q9JJW6|ALRF2_MOUSE Aly/REF export factor 2 OS=Mus musculus GN=Alyref2 PE=1 SV=1;>sp|O08583|THOC4_MOUSE THO complex subunit 4 OS=Mus musculus GN=Alyref PE=1 SV=3	2	1	1	6	6	23.73	218;255	1	-2	By matching	By matching	By matching	By matching	By matching	By matching	By matching	By MS/MS	By matching	By MS/MS	By matching	By matching	0	0	0	0	0	0	36685	25713	53767	12024	0	32642
O08601	O08601	O08601	Microsomal triglyceride transfer protein large subunit	Mttp	>sp|O08601|MTP_MOUSE Microsomal triglyceride transfer protein large subunit OS=Mus musculus GN=Mttp PE=1 SV=2	1	23	23	34.1	34.1	99.098	894	0	216.45	By MS/MS	By MS/MS	By MS/MS	By MS/MS	By MS/MS	By MS/MS	By MS/MS	By matching	By MS/MS	By matching	By matching	By matching	1509500	1856900	1641700	2530500	2562100	1273000	98353	51983	58471	107440	73320	74641
O08705	O08705	O08705	Sodium/bile acid cotransporter	Slc10a1	>sp|O08705|NTCP_MOUSE Sodium/bile acid cotransporter OS=Mus musculus GN=Slc10a1 PE=1 SV=1	1	1	1	3.9	3.9	39.413	362	0	30.787	By MS/MS	By MS/MS	By MS/MS	By MS/MS	By MS/MS	By MS/MS	By MS/MS	By MS/MS	By MS/MS	By MS/MS	By MS/MS	By MS/MS	266180	137420	180490	307280	0	159780	263810	274260	215010	228080	257080	279180
O08709	O08709	O08709	Peroxiredoxin-6	Prdx6	>sp|O08709|PRDX6_MOUSE Peroxiredoxin-6 OS=Mus musculus GN=Prdx6 PE=1 SV=3	1	10	10	61.6	61.6	24.87	224	0	167.79	By MS/MS	By MS/MS	By MS/MS	By MS/MS	By MS/MS	By MS/MS	By MS/MS	By MS/MS	By MS/MS	By MS/MS	By MS/MS	By MS/MS	1166600	1867200	1386900	1432600	2179200	768690	1956000	1797800	2899800	616810	453970	693410
O08749	O08749	O08749	Dihydrolipoyl dehydrogenase, mitochondrial	Dld	>sp|O08749|DLDH_MOUSE Dihydrolipoyl dehydrogenase, mitochondrial OS=Mus musculus GN=Dld PE=1 SV=2	1	8	8	21.2	21.2	54.272	509	0	54.81	By MS/MS	By MS/MS	By MS/MS	By MS/MS	By MS/MS	By MS/MS	By matching	By matching	By matching	By matching	By matching	By matching	381580	376800	403510	432870	415030	194860	145540	99466	115570	81859	58358	87603
O08756	O08756	O08756	3-hydroxyacyl-CoA dehydrogenase type-2	Hsd17b10	>sp|O08756|HCD2_MOUSE 3-hydroxyacyl-CoA dehydrogenase type-2 OS=Mus musculus GN=Hsd17b10 PE=1 SV=4	1	9	9	57.5	57.5	27.418	261	0	120.72	By MS/MS	By MS/MS	By MS/MS	By MS/MS	By MS/MS	By MS/MS	By MS/MS	By MS/MS	By MS/MS	By MS/MS	By MS/MS	By MS/MS	837690	1311200	1211100	1708400	1699400	934820	1763400	1578200	1761000	934430	822380	880200
O08807	O08807	O08807	Peroxiredoxin-4	Prdx4	>sp|O08807|PRDX4_MOUSE Peroxiredoxin-4 OS=Mus musculus GN=Prdx4 PE=1 SV=1	1	2	2	11.7	11.7	31.052	274	0.0014184	12.712	By matching	By MS/MS	By matching	By MS/MS	By MS/MS	By matching	By matching	By MS/MS	By matching	By matching	By matching	By matching	88228	95827	0	96669	117070	49149	34248	83628	18779	45728	49017	44703
O08850	O08850	O08850	Regulator of G-protein signaling 5	Rgs5	>sp|O08850|RGS5_MOUSE Regulator of G-protein signaling 5 OS=Mus musculus GN=Rgs5 PE=2 SV=2	1	1	1	16	16	21.085	181	1	-2	By matching	By matching	By matching	By matching	By matching	By matching	By matching	By matching	By matching	By MS/MS	By matching	By matching	0	0	0	0	0	0	0	0	0	0	0	0
O08914	O08914	O08914	Fatty-acid amide hydrolase 1	Faah	>sp|O08914|FAAH1_MOUSE Fatty-acid amide hydrolase 1 OS=Mus musculus GN=Faah PE=1 SV=1	1	3	3	9.8	9.8	63.221	579	0	21.029	By matching	By matching	By matching	By MS/MS	By MS/MS	By matching	By MS/MS	By MS/MS	By MS/MS	By MS/MS	By MS/MS	By matching	17851	27191	24020	69107	51517	3123.6	93104	13007	27608	30239	43427	12597
O09012	O09012	O09012	Peroxisomal targeting signal 1 receptor	Pex5	>sp|O09012|PEX5_MOUSE Peroxisomal targeting signal 1 receptor OS=Mus musculus GN=Pex5 PE=1 SV=2	1	1	1	3.6	3.6	70.755	639	0.0024783	7.8255	By matching	By matching	By matching	By matching	By matching	By matching	By matching	By MS/MS	By matching	By MS/MS	By matching	By matching	0	0	0	0	57212	40037	74784	106130	0	92670	64464	0
O09061	O09061	O09061	Proteasome subunit beta type-1	Psmb1	>sp|O09061|PSB1_MOUSE Proteasome subunit beta type-1 OS=Mus musculus GN=Psmb1 PE=1 SV=1	1	5	5	29.6	29.6	26.372	240	0	30.647	By matching	By MS/MS	By matching	By matching	By MS/MS	By matching	By MS/MS	By MS/MS	By matching	By MS/MS	By MS/MS	By MS/MS	68550	130210	96475	293430	242640	61306	500000	531770	278220	371640	363610	640320
O09167	O09167	O09167	60S ribosomal protein L21	Rpl21	>sp|O09167|RL21_MOUSE 60S ribosomal protein L21 OS=Mus musculus GN=Rpl21 PE=1 SV=3	1	2	2	20.6	20.6	18.562	160	0	20.982	By MS/MS	By MS/MS	By MS/MS	By MS/MS	By MS/MS	By matching	By MS/MS	By MS/MS	By MS/MS	By matching	By matching	By MS/MS	144200	226500	165700	153140	97397	40630	247790	196810	247000	142990	109970	134060
O09172	O09172	O09172	Glutamate--cysteine ligase regulatory subunit	Gclm	>sp|O09172|GSH0_MOUSE Glutamate--cysteine ligase regulatory subunit OS=Mus musculus GN=Gclm PE=1 SV=1	1	3	3	16.1	16.1	30.534	274	0	20.703	By MS/MS	By MS/MS	By MS/MS	By MS/MS	By MS/MS	By MS/MS	By matching	By matching	By matching	By matching	By matching	By matching	155030	174300	29034	187020	287560	79484	59866	60606	19209	29980	33317	60154
O09173	O09173	O09173	Homogentisate 1,2-dioxygenase	Hgd	>sp|O09173|HGD_MOUSE Homogentisate 1,2-dioxygenase OS=Mus musculus GN=Hgd PE=1 SV=2	1	14	14	54.4	54.4	49.959	445	0	116.62	By MS/MS	By MS/MS	By MS/MS	By MS/MS	By MS/MS	By MS/MS	By MS/MS	By MS/MS	By MS/MS	By MS/MS	By MS/MS	By MS/MS	4148100	5569600	3687300	6306500	6840100	2472100	2317500	2003400	2237100	1363200	2012900	1940700
O35129	O35129	O35129	Prohibitin-2	Phb2	>sp|O35129|PHB2_MOUSE Prohibitin-2 OS=Mus musculus GN=Phb2 PE=1 SV=1	1	11	11	41.8	41.8	33.296	299	0	83.088	By MS/MS	By MS/MS	By MS/MS	By MS/MS	By MS/MS	By MS/MS	By MS/MS	By MS/MS	By MS/MS	By MS/MS	By MS/MS	By MS/MS	1409000	1377200	1416000	1892200	2066100	1500100	536060	424680	313790	511590	565010	754390
O35215	O35215	O35215	D-dopachrome decarboxylase	Ddt	>sp|O35215|DOPD_MOUSE D-dopachrome decarboxylase OS=Mus musculus GN=Ddt PE=1 SV=3	1	7	7	78	78	13.077	118	0	94.933	By MS/MS	By MS/MS	By MS/MS	By MS/MS	By MS/MS	By MS/MS	By matching	By matching	By matching	By matching	By matching	By matching	1036600	1194000	763460	932210	1267600	510910	33475	119960	79313	58552	43550	29616
O35226	O35226	O35226	26S proteasome non-ATPase regulatory subunit 4	Psmd4	>sp|O35226|PSMD4_MOUSE 26S proteasome non-ATPase regulatory subunit 4 OS=Mus musculus GN=Psmd4 PE=1 SV=1	1	6	6	24.7	24.7	40.703	376	0	50.298	By matching	By matching	By matching	By matching	By MS/MS	By MS/MS	By MS/MS	By MS/MS	By MS/MS	By MS/MS	By MS/MS	By MS/MS	141790	166860	154300	42711	554780	45971	593260	631520	425840	686740	406310	211530
O35423	O35423	O35423	Serine--pyruvate aminotransferase, mitochondrial	Agxt	>sp|O35423|SPYA_MOUSE Serine--pyruvate aminotransferase, mitochondrial OS=Mus musculus GN=Agxt PE=1 SV=3	1	3	3	10.6	10.6	45.912	414	0	22.393	By MS/MS	By MS/MS	By MS/MS	By MS/MS	By MS/MS	By MS/MS	By MS/MS	By MS/MS	By MS/MS	By MS/MS	By MS/MS	By MS/MS	118740	240830	195190	246490	250920	161590	174920	215010	264940	62478	97352	123200
O35445	O35445	O35445	E3 ubiquitin-protein ligase RNF5	Rnf5	>sp|O35445|RNF5_MOUSE E3 ubiquitin-protein ligase RNF5 OS=Mus musculus GN=Rnf5 PE=1 SV=1	1	2	2	9.4	9.4	19.837	180	0.0014706	13.385	By matching	By matching	By matching	By matching	By matching	By matching	By MS/MS	By MS/MS	By matching	By MS/MS	By MS/MS	By matching	16401	31762	20648	26620	32903	0	147620	153140	32718	143030	173580	198070
O35459	O35459	O35459	Delta(3,5)-Delta(2,4)-dienoyl-CoA isomerase, mitochondrial	Ech1	>sp|O35459|ECH1_MOUSE Delta(3,5)-Delta(2,4)-dienoyl-CoA isomerase, mitochondrial OS=Mus musculus GN=Ech1 PE=1 SV=1	1	1	1	6.4	6.4	36.118	327	0	20.014	By matching	By matching	By MS/MS	By matching	By MS/MS	By matching	By MS/MS	By MS/MS	By MS/MS	By MS/MS	By MS/MS	By MS/MS	37366	67267	30399	50456	63022	43531	156280	160880	97918	63305	66126	71073
O35465	O35465	O35465	Peptidyl-prolyl cis-trans isomerase FKBP8	Fkbp8	>sp|O35465|FKBP8_MOUSE Peptidyl-prolyl cis-trans isomerase FKBP8 OS=Mus musculus GN=Fkbp8 PE=1 SV=2	1	2	2	11.2	11.2	43.528	402	0.0013193	10.988	By matching	By matching	By matching	By matching	By matching	By matching	By MS/MS	By matching	By matching	By matching	By matching	By matching	0	6782.7	8066.5	8244.3	7761	4304.3	37854	48509	37603	0	35761	15998
P26150;P26149;O35469	P26150;P26149;O35469	P26150	3 beta-hydroxysteroid dehydrogenase/Delta 5-->4-isomerase type 3;3-beta-hydroxy-Delta(5)-steroid dehydrogenase;Steroid Delta-isomerase;3 beta-hydroxysteroid dehydrogenase/Delta 5-->4-isomerase type 2;3-beta-hydroxy-Delta(5)-steroid dehydrogenase;Steroid Delta-isomerase;3 beta-hydroxysteroid dehydrogenase/Delta 5-->4-isomerase type 6;3-beta-hydroxy-Delta(5)-steroid dehydrogenase;Steroid Delta-isom…	Hsd3b3;Hsd3b2;Hsd3b6	>sp|P26150|3BHS3_MOUSE 3 beta-hydroxysteroid dehydrogenase/Delta 5-->4-isomerase type 3 OS=Mus musculus GN=Hsd3b3 PE=1 SV=3;>sp|P26149|3BHS2_MOUSE 3 beta-hydroxysteroid dehydrogenase/Delta 5-->4-isomerase type 2 OS=Mus musculus GN=Hsd3b2 PE=1 SV=4;>sp|O354	3	3	1	12.3	4	42.031	373;373;373	0.0025806	10.279	By matching	By MS/MS	By MS/MS	By matching	By MS/MS	By MS/MS	By matching	By matching	By matching	By matching	By matching	By MS/MS	24729	32863	45185	39901	41622	25149	54291	27852	0	31967	25478	40493
O35488	O35488	O35488	Very long-chain acyl-CoA synthetase	Slc27a2	>sp|O35488|S27A2_MOUSE Very long-chain acyl-CoA synthetase OS=Mus musculus GN=Slc27a2 PE=1 SV=2	1	18	18	43.4	43.4	70.422	620	0	211.85	By MS/MS	By MS/MS	By MS/MS	By MS/MS	By MS/MS	By MS/MS	By MS/MS	By MS/MS	By MS/MS	By MS/MS	By MS/MS	By MS/MS	1297900	1410100	1413000	2019400	1830700	936610	2464400	2599500	2107700	2366100	2286000	3160300
O35490;Q91WS4	O35490	O35490	Betaine--homocysteine S-methyltransferase 1	Bhmt	>sp|O35490|BHMT1_MOUSE Betaine--homocysteine S-methyltransferase 1 OS=Mus musculus GN=Bhmt PE=1 SV=1	2	28	28	80.6	80.6	45.02	407;363	0	323.31	By MS/MS	By MS/MS	By MS/MS	By MS/MS	By MS/MS	By MS/MS	By MS/MS	By MS/MS	By MS/MS	By MS/MS	By MS/MS	By MS/MS	27524000	26837000	26768000	32637000	24223000	19648000	52586000	53573000	57930000	21538000	19152000	26350000
O35495	O35495	O35495	Cyclin-dependent kinase 14	Cdk14	>sp|O35495|CDK14_MOUSE Cyclin-dependent kinase 14 OS=Mus musculus GN=Cdk14 PE=1 SV=2	1	1	1	3.4	3.4	52.995	469	1	-2	By matching	By matching	By matching	By matching	By MS/MS	By matching	By matching	By matching	By matching	By matching	By matching	By matching	0	0	0	0	1217800	0	0	0	0	0	0	0
O35593	O35593	O35593	26S proteasome non-ATPase regulatory subunit 14	Psmd14	>sp|O35593|PSDE_MOUSE 26S proteasome non-ATPase regulatory subunit 14 OS=Mus musculus GN=Psmd14 PE=1 SV=2	1	5	5	35.8	35.8	34.577	310	0	42.043	By matching	By matching	By matching	By MS/MS	By MS/MS	By matching	By MS/MS	By MS/MS	By MS/MS	By MS/MS	By MS/MS	By MS/MS	54371	129580	67057	144530	84240	78401	892780	794970	785180	296640	415920	649170
O35728	O35728	O35728	Cytochrome P450 4A14	Cyp4a14	>sp|O35728|CP4AE_MOUSE Cytochrome P450 4A14 OS=Mus musculus GN=Cyp4a14 PE=1 SV=1	1	5	2	11.8	5.9	58.719	507	0.0015385	14.88	By matching	By matching	By matching	By matching	By MS/MS	By matching	By MS/MS	By MS/MS	By matching	By matching	By matching	By matching	59398	12812	8756.4	59646	55913	45247	81951	93236	87875	56708	67854	91578
O35945	O35945	O35945	Aldehyde dehydrogenase, cytosolic 1	Aldh1a7	>sp|O35945|AL1A7_MOUSE Aldehyde dehydrogenase, cytosolic 1 OS=Mus musculus GN=Aldh1a7 PE=1 SV=1	1	15	9	42.7	26.7	54.587	501	0	67.29	By MS/MS	By MS/MS	By MS/MS	By MS/MS	By MS/MS	By MS/MS	By MS/MS	By MS/MS	By MS/MS	By matching	By matching	By matching	905650	856630	814930	777700	812040	491820	775290	739070	925820	99075	140990	133310
O54734	O54734	O54734	Dolichyl-diphosphooligosaccharide--protein glycosyltransferase 48 kDa subunit	Ddost	>sp|O54734|OST48_MOUSE Dolichyl-diphosphooligosaccharide--protein glycosyltransferase 48 kDa subunit OS=Mus musculus GN=Ddost PE=1 SV=2	1	7	7	20.9	20.9	49.027	441	0	50.237	By MS/MS	By MS/MS	By MS/MS	By MS/MS	By MS/MS	By MS/MS	By MS/MS	By MS/MS	By matching	By MS/MS	By MS/MS	By MS/MS	344940	423600	378040	488220	491360	239180	440660	411790	310900	322860	340680	469990
O54749	O54749	O54749	Cytochrome P450 2J5	Cyp2j5	>sp|O54749|CP2J5_MOUSE Cytochrome P450 2J5 OS=Mus musculus GN=Cyp2j5 PE=1 SV=1	1	4	4	11.2	11.2	57.783	501	0	25.686	By matching	By matching	By matching	By matching	By MS/MS	By matching	By MS/MS	By MS/MS	By MS/MS	By MS/MS	By MS/MS	By MS/MS	68875	118890	103630	154920	142220	71834	225690	188120	227220	179240	291870	107980
O55022	O55022	O55022	Membrane-associated progesterone receptor component 1	Pgrmc1	>sp|O55022|PGRC1_MOUSE Membrane-associated progesterone receptor component 1 OS=Mus musculus GN=Pgrmc1 PE=1 SV=4	1	6	6	24.1	24.1	21.694	195	0	50.439	By MS/MS	By MS/MS	By MS/MS	By MS/MS	By MS/MS	By matching	By MS/MS	By MS/MS	By MS/MS	By MS/MS	By MS/MS	By MS/MS	164090	236840	159140	210230	252930	134030	853900	864260	608990	477140	579200	646250
O55029	O55029	O55029	Coatomer subunit beta	Copb2	>sp|O55029|COPB2_MOUSE Coatomer subunit beta OS=Mus musculus GN=Copb2 PE=1 SV=2	1	3	3	5.5	5.5	102.45	905	0	17.171	By matching	By matching	By matching	By MS/MS	By MS/MS	By MS/MS	By matching	By MS/MS	By matching	By MS/MS	By MS/MS	By matching	78458	114650	41432	125640	120200	38018	72059	148020	133140	47382	125230	68795
O55125	O55125	O55125	Protein NipSnap homolog 1	Nipsnap1	>sp|O55125|NIPS1_MOUSE Protein NipSnap homolog 1 OS=Mus musculus GN=Nipsnap1 PE=1 SV=1	1	9	9	43.7	43.7	33.363	284	0	148.59	By MS/MS	By MS/MS	By MS/MS	By MS/MS	By MS/MS	By MS/MS	By MS/MS	By MS/MS	By MS/MS	By MS/MS	By MS/MS	By MS/MS	493130	609610	566520	949730	503860	375800	3733800	3782700	4413100	2316000	1837200	2316600
O55126	O55126	O55126	Protein NipSnap homolog 2	Gbas	>sp|O55126|NIPS2_MOUSE Protein NipSnap homolog 2 OS=Mus musculus GN=Gbas PE=1 SV=1	1	3	3	15.3	15.3	32.932	281	0	17.766	By matching	By matching	By matching	By matching	By matching	By matching	By matching	By matching	By matching	By MS/MS	By matching	By matching	9100	19416	14370	0	14178	9821.3	75406	48520	108630	177420	45785	20892
O55143;Q8R429	O55143	O55143	Sarcoplasmic/endoplasmic reticulum calcium ATPase 2	Atp2a2	>sp|O55143|AT2A2_MOUSE Sarcoplasmic/endoplasmic reticulum calcium ATPase 2 OS=Mus musculus GN=Atp2a2 PE=1 SV=2	2	4	4	6.7	6.7	114.86	1044;994	0	49.524	By matching	By matching	By matching	By matching	By matching	By matching	By matching	By matching	By matching	By MS/MS	By MS/MS	By MS/MS	54319	117800	56163	171050	143720	59215	267020	195040	181570	198490	192140	219990
O55234	O55234	O55234	Proteasome subunit beta type-5	Psmb5	>sp|O55234|PSB5_MOUSE Proteasome subunit beta type-5 OS=Mus musculus GN=Psmb5 PE=1 SV=3	1	5	5	28	28	28.532	264	0	36.904	By MS/MS	By MS/MS	By MS/MS	By MS/MS	By MS/MS	By matching	By MS/MS	By MS/MS	By MS/MS	By MS/MS	By MS/MS	By MS/MS	188440	167260	104760	166260	133910	74817	193300	269790	195730	192450	195910	255150
O70435	O70435	O70435	Proteasome subunit alpha type-3	Psma3	>sp|O70435|PSA3_MOUSE Proteasome subunit alpha type-3 OS=Mus musculus GN=Psma3 PE=1 SV=3	1	4	4	17.6	17.6	28.405	255	0	31.548	By MS/MS	By MS/MS	By MS/MS	By matching	By matching	By matching	By MS/MS	By MS/MS	By MS/MS	By MS/MS	By MS/MS	By MS/MS	71940	117800	93845	70264	40894	137820	490810	181020	434660	180630	132620	141590
O70475	O70475	O70475	UDP-glucose 6-dehydrogenase	Ugdh	>sp|O70475|UGDH_MOUSE UDP-glucose 6-dehydrogenase OS=Mus musculus GN=Ugdh PE=1 SV=1	1	12	12	37.7	37.7	54.831	493	0	90.063	By MS/MS	By MS/MS	By MS/MS	By MS/MS	By MS/MS	By MS/MS	By MS/MS	By MS/MS	By MS/MS	By MS/MS	By MS/MS	By MS/MS	453920	630510	886250	993820	968080	431980	875770	851800	972850	385560	256430	290400
O70479	O70479	O70479	BTB/POZ domain-containing adapter for CUL3-mediated RhoA degradation protein 2	Tnfaip1	>sp|O70479|BACD2_MOUSE BTB/POZ domain-containing adapter for CUL3-mediated RhoA degradation protein 2 OS=Mus musculus GN=Tnfaip1 PE=2 SV=1	1	1	1	4.7	4.7	36.134	316	0.0092379	6.6337	By matching	By matching	By matching	By matching	By matching	By matching	By MS/MS	By matching	By MS/MS	By matching	By matching	By MS/MS	6092000	8735500	3992500	6995000	12701000	4836600	13220000	8495300	13439000	5543500	8998000	14708000
O70503	O70503	O70503	Very-long-chain 3-oxoacyl-CoA reductase	Hsd17b12	>sp|O70503|DHB12_MOUSE Very-long-chain 3-oxoacyl-CoA reductase OS=Mus musculus GN=Hsd17b12 PE=1 SV=1	1	4	4	21.2	21.2	34.741	312	0	45.459	By MS/MS	By MS/MS	By MS/MS	By MS/MS	By matching	By matching	By MS/MS	By MS/MS	By MS/MS	By MS/MS	By MS/MS	By MS/MS	130170	187550	140940	37604	128250	49942	446920	552490	460330	340030	399000	439320
O70507	O70507	O70507	Potassium/sodium hyperpolarization-activated cyclic nucleotide-gated channel 4	Hcn4	>sp|O70507|HCN4_MOUSE Potassium/sodium hyperpolarization-activated cyclic nucleotide-gated channel 4 OS=Mus musculus GN=Hcn4 PE=1 SV=2	1	1	1	0.8	0.8	127.41	1186	1	-2	By MS/MS	By matching	By matching	By matching	By matching	By matching	By matching	By MS/MS	By matching	By MS/MS	By matching	By MS/MS	25077	24030	35186	25464	29209	26232	38104	32080	37260	30780	29755	36998
O88291	O88291	O88291	DBIRD complex subunit ZNF326	Znf326	>sp|O88291|ZN326_MOUSE DBIRD complex subunit ZNF326 OS=Mus musculus GN=Znf326 PE=1 SV=1	1	1	1	2.8	2.8	65.225	580	1	-2	By matching	By matching	By matching	By matching	By MS/MS	By matching	By matching	By matching	By matching	By matching	By matching	By matching	204280	176560	0	286980	199000	103710	96264	72759	0	0	51415	0
O88428	O88428	O88428	Bifunctional 3-phosphoadenosine 5-phosphosulfate synthase 2;Sulfate adenylyltransferase;Adenylyl-sulfate kinase	Papss2	>sp|O88428|PAPS2_MOUSE Bifunctional 3-phosphoadenosine 5-phosphosulfate synthase 2 OS=Mus musculus GN=Papss2 PE=1 SV=2	1	7	7	20	20	70.35	621	0	46.431	By matching	By matching	By matching	By MS/MS	By matching	By matching	By MS/MS	By MS/MS	By MS/MS	By matching	By matching	By MS/MS	41924	153180	72318	152250	146250	112540	708110	398120	611470	80218	151920	206980
O88451;Q9R092	O88451	O88451	Retinol dehydrogenase 7	Rdh7	>sp|O88451|RDH7_MOUSE Retinol dehydrogenase 7 OS=Mus musculus GN=Rdh7 PE=1 SV=1	2	10	10	41.1	41.1	35.66	316;317	0	97.537	By MS/MS	By MS/MS	By MS/MS	By MS/MS	By MS/MS	By MS/MS	By MS/MS	By MS/MS	By MS/MS	By MS/MS	By MS/MS	By MS/MS	1890600	2527900	1697500	2239300	2268300	1115200	3055300	2856700	2320000	1790700	1521600	2195000
O88533	O88533	O88533	Aromatic-L-amino-acid decarboxylase	Ddc	>sp|O88533|DDC_MOUSE Aromatic-L-amino-acid decarboxylase OS=Mus musculus GN=Ddc PE=1 SV=1	1	1	1	3.1	3.1	53.873	480	0	24.626	By MS/MS	By MS/MS	By MS/MS	By MS/MS	By MS/MS	By MS/MS	By matching	By matching	By matching	By matching	By matching	By matching	32029	62716	45338	63495	41759	34854	0	0	0	0	0	0
O88569	O88569	O88569	Heterogeneous nuclear ribonucleoproteins A2/B1	Hnrnpa2b1	>sp|O88569|ROA2_MOUSE Heterogeneous nuclear ribonucleoproteins A2/B1 OS=Mus musculus GN=Hnrnpa2b1 PE=1 SV=2	1	3	3	14.7	14.7	37.402	353	0	23.059	By matching	By MS/MS	By matching	By MS/MS	By MS/MS	By MS/MS	By matching	By matching	By matching	By matching	By matching	By matching	163080	240350	201400	87984	271410	189110	71481	258850	131880	94346	136450	99463
O88587	O88587	O88587	Catechol O-methyltransferase	Comt	>sp|O88587|COMT_MOUSE Catechol O-methyltransferase OS=Mus musculus GN=Comt PE=1 SV=2	1	5	5	26	26	29.486	265	0	41.726	By MS/MS	By MS/MS	By MS/MS	By MS/MS	By MS/MS	By MS/MS	By MS/MS	By MS/MS	By MS/MS	By MS/MS	By MS/MS	By MS/MS	483040	693620	479060	826850	712390	411490	521730	731100	585520	511340	546490	573170
O88622	O88622	O88622	Poly(ADP-ribose) glycohydrolase	Parg	>sp|O88622|PARG_MOUSE Poly(ADP-ribose) glycohydrolase OS=Mus musculus GN=Parg PE=1 SV=2	1	1	1	1.7	1.7	109.32	969	1	-2	By matching	By matching	By matching	By matching	By matching	By matching	By MS/MS	By matching	By matching	By matching	By matching	By matching	14565	65729	0	66335	112710	39023	832690	237840	220910	34209	252700	175240
O88668	O88668	O88668	Protein CREG1	Creg1	>sp|O88668|CREG1_MOUSE Protein CREG1 OS=Mus musculus GN=Creg1 PE=1 SV=1	1	2	2	13.2	13.2	24.452	220	0.0014306	12.786	By matching	By MS/MS	By MS/MS	By MS/MS	By matching	By MS/MS	By matching	By MS/MS	By MS/MS	By matching	By matching	By MS/MS	85193	70446	43983	52959	81868	41213	15905	52796	44958	15212	10041	42518
O88685	O88685	O88685	26S protease regulatory subunit 6A	Psmc3	>sp|O88685|PRS6A_MOUSE 26S protease regulatory subunit 6A OS=Mus musculus GN=Psmc3 PE=1 SV=2	1	20	20	55.4	55.4	49.548	442	0	263.81	By MS/MS	By MS/MS	By MS/MS	By MS/MS	By MS/MS	By MS/MS	By MS/MS	By MS/MS	By MS/MS	By MS/MS	By MS/MS	By MS/MS	368600	321480	348660	360120	390600	304060	4177100	4681900	3738900	2968800	3391000	4216100
O88844	O88844	O88844	Isocitrate dehydrogenase [NADP] cytoplasmic	Idh1	>sp|O88844|IDHC_MOUSE Isocitrate dehydrogenase [NADP] cytoplasmic OS=Mus musculus GN=Idh1 PE=1 SV=2	1	13	12	37.4	35.3	46.674	414	0	108.16	By MS/MS	By MS/MS	By MS/MS	By MS/MS	By MS/MS	By MS/MS	By MS/MS	By MS/MS	By MS/MS	By MS/MS	By MS/MS	By MS/MS	631640	1107900	546080	1407600	1173700	864920	1118600	850960	912070	384800	455980	659530
O88962	O88962	O88962	7-alpha-hydroxycholest-4-en-3-one 12-alpha-hydroxylase	Cyp8b1	>sp|O88962|CP8B1_MOUSE 7-alpha-hydroxycholest-4-en-3-one 12-alpha-hydroxylase OS=Mus musculus GN=Cyp8b1 PE=1 SV=1	1	8	8	19.8	19.8	57.706	500	0	57.835	By MS/MS	By MS/MS	By MS/MS	By MS/MS	By MS/MS	By MS/MS	By MS/MS	By MS/MS	By MS/MS	By MS/MS	By MS/MS	By MS/MS	280980	251600	249510	359520	562650	289040	451060	358230	479060	167700	402600	328300
O88986	O88986	O88986	2-amino-3-ketobutyrate coenzyme A ligase, mitochondrial	Gcat	>sp|O88986|KBL_MOUSE 2-amino-3-ketobutyrate coenzyme A ligase, mitochondrial OS=Mus musculus GN=Gcat PE=1 SV=2	1	11	11	46.6	46.6	44.93	416	0	84.899	By matching	By MS/MS	By MS/MS	By MS/MS	By MS/MS	By matching	By MS/MS	By MS/MS	By MS/MS	By MS/MS	By MS/MS	By MS/MS	1555800	2730100	4170200	3738900	4851600	3626700	8638300	3553900	9856100	4098400	6659600	6464800
O89023	O89023	O89023	Tripeptidyl-peptidase 1	Tpp1	>sp|O89023|TPP1_MOUSE Tripeptidyl-peptidase 1 OS=Mus musculus GN=Tpp1 PE=1 SV=2	1	2	2	6.2	6.2	61.341	562	0	17.396	By matching	By MS/MS	By matching	By matching	By MS/MS	By matching	By MS/MS	By MS/MS	By MS/MS	By matching	By MS/MS	By MS/MS	20090	87146	29764	18858	108910	10641	328740	249950	199770	95175	177620	307770
O89051	O89051	O89051	Integral membrane protein 2B;BRI2, membrane form;BRI2 intracellular domain;BRI2C, soluble form;Bri23 peptide	Itm2b	>sp|O89051|ITM2B_MOUSE Integral membrane protein 2B OS=Mus musculus GN=Itm2b PE=1 SV=1	1	2	2	10.9	10.9	30.26	266	0.0013986	12.45	By MS/MS	By MS/MS	By MS/MS	By MS/MS	By MS/MS	By MS/MS	By matching	By matching	By matching	By matching	By matching	By MS/MS	258650	320420	244520	308280	375850	212960	42953	27650	21140	46751	49311	154020
O89079	O89079	O89079	Coatomer subunit epsilon	Cope	>sp|O89079|COPE_MOUSE Coatomer subunit epsilon OS=Mus musculus GN=Cope PE=1 SV=3	1	3	3	12.3	12.3	34.567	308	0	19.486	By matching	By MS/MS	By matching	By matching	By matching	By matching	By MS/MS	By MS/MS	By MS/MS	By MS/MS	By MS/MS	By matching	65523	104660	67289	49497	114780	28891	53716	93188	170620	186220	138290	178050
O89112	O89112	O89112	LanC-like protein 1	Lancl1	>sp|O89112|LANC1_MOUSE LanC-like protein 1 OS=Mus musculus GN=Lancl1 PE=1 SV=1	1	3	3	8.8	8.8	45.341	399	0.0015699	16.172	By matching	By matching	By matching	By matching	By matching	By matching	By MS/MS	By MS/MS	By matching	By matching	By matching	By matching	0	0	0	0	0	0	78009	192610	111340	35641	31876	9448.9
P00186;P00184	P00186	P00186	Cytochrome P450 1A2	Cyp1a2	>sp|P00186|CP1A2_MOUSE Cytochrome P450 1A2 OS=Mus musculus GN=Cyp1a2 PE=1 SV=1	2	20	20	56.3	56.3	58.183	513;524	0	290.61	By MS/MS	By MS/MS	By MS/MS	By MS/MS	By MS/MS	By MS/MS	By MS/MS	By MS/MS	By MS/MS	By MS/MS	By MS/MS	By MS/MS	1569300	1861800	1436000	1865600	2378500	1284000	4009100	4850000	3778600	4378600	3219900	4760800
P00329	P00329	P00329	Alcohol dehydrogenase 1	Adh1	>sp|P00329|ADH1_MOUSE Alcohol dehydrogenase 1 OS=Mus musculus GN=Adh1 PE=1 SV=2	1	18	18	59.5	59.5	39.771	375	0	248	By MS/MS	By MS/MS	By MS/MS	By MS/MS	By MS/MS	By MS/MS	By MS/MS	By MS/MS	By MS/MS	By MS/MS	By MS/MS	By MS/MS	14110000	17019000	18230000	24149000	21866000	11563000	38731000	36094000	41411000	12221000	10360000	14477000
P00375	P00375	P00375	Dihydrofolate reductase	Dhfr	>sp|P00375|DYR_MOUSE Dihydrofolate reductase OS=Mus musculus GN=Dhfr PE=1 SV=3	1	2	2	18.2	18.2	21.606	187	0.0014124	12.57	By matching	By matching	By matching	By MS/MS	By MS/MS	By MS/MS	By matching	By matching	By matching	By matching	By matching	By matching	56841	45783	76239	106690	97354	48148	17449	0	0	9967.2	0	0
P00405	P00405	P00405	Cytochrome c oxidase subunit 2	Mtco2	>sp|P00405|COX2_MOUSE Cytochrome c oxidase subunit 2 OS=Mus musculus GN=Mtco2 PE=1 SV=1	1	5	5	37.9	37.9	25.976	227	0	42.417	By MS/MS	By MS/MS	By MS/MS	By MS/MS	By MS/MS	By MS/MS	By MS/MS	By matching	By matching	By MS/MS	By matching	By matching	1359000	2151200	1098800	1057800	2241900	1356900	264170	65481	40173	171280	80335	108750
P00920	P00920	P00920	Carbonic anhydrase 2	Ca2	>sp|P00920|CAH2_MOUSE Carbonic anhydrase 2 OS=Mus musculus GN=Ca2 PE=1 SV=4	1	1	1	6.2	6.2	29.032	260	0.0070012	6.762	By matching	By matching	By matching	By matching	By MS/MS	By matching	By matching	By matching	By matching	By matching	By matching	By MS/MS	8849.3	9086.9	11466	21856	28078	8960.2	0	0	0	0	7053.3	19121
P01872	P01872	P01872	Ig mu chain C region	Ighm	>sp|P01872|IGHM_MOUSE Ig mu chain C region OS=Mus musculus GN=Ighm PE=1 SV=2	1	1	1	3.5	3.5	49.971	454	0.002448	7.4456	By matching	By matching	By matching	By matching	By matching	By matching	By MS/MS	By matching	By matching	By matching	By matching	By matching	0	0	0	10262	0	0	30954	35226	27620	18114	47855	17576
P01942	P01942	P01942	Hemoglobin subunit alpha	Hba	>sp|P01942|HBA_MOUSE Hemoglobin subunit alpha OS=Mus musculus GN=Hba PE=1 SV=2	1	6	6	45.1	45.1	15.085	142	0	45.067	By MS/MS	By MS/MS	By MS/MS	By MS/MS	By MS/MS	By MS/MS	By MS/MS	By MS/MS	By MS/MS	By MS/MS	By MS/MS	By MS/MS	169020	1051200	573490	4499800	1825000	1300000	558120	433520	406110	1266600	964230	6594900
P02088;P02089;CON__P02070;CON__Q3SX09;P02104	P02088	P02088	Hemoglobin subunit beta-1	Hbb-b1	>sp|P02088|HBB1_MOUSE Hemoglobin subunit beta-1 OS=Mus musculus GN=Hbb-b1 PE=1 SV=2	5	8	8	70.7	70.7	15.84	147;147;145;201;147	0	129.03	By matching	By MS/MS	By matching	By MS/MS	By MS/MS	By MS/MS	By MS/MS	By MS/MS	By MS/MS	By MS/MS	By MS/MS	By MS/MS	106280	124200	122180	1800500	763820	401320	552720	609850	255610	1083900	1069200	9120900
P03888	P03888	P03888	NADH-ubiquinone oxidoreductase chain 1	Mtnd1	>sp|P03888|NU1M_MOUSE NADH-ubiquinone oxidoreductase chain 1 OS=Mus musculus GN=Mtnd1 PE=1 SV=3	1	1	1	3.1	3.1	36.059	318	1	-2	By matching	By matching	By matching	By matching	By matching	By matching	By matching	By matching	By MS/MS	By matching	By matching	By matching	0	83446	93028	0	133210	46792	87428	175560	149250	65766	128090	0
P04939	P04939	P04939	Major urinary protein 3	Mup3	>sp|P04939|MUP3_MOUSE Major urinary protein 3 OS=Mus musculus GN=Mup3 PE=1 SV=1	1	1	1	6	6	21.464	184	0	22.269	By MS/MS	By matching	By matching	By MS/MS	By MS/MS	By MS/MS	By matching	By matching	By matching	By matching	By matching	By matching	0	0	0	0	115860	45238	10370	0	0	10131	5483.6	0
P05064	P05064	P05064	Fructose-bisphosphate aldolase A	Aldoa	>sp|P05064|ALDOA_MOUSE Fructose-bisphosphate aldolase A OS=Mus musculus GN=Aldoa PE=1 SV=2	1	3	2	11.3	9.3	39.355	364	0.0015267	14.436	By MS/MS	By MS/MS	By MS/MS	By MS/MS	By MS/MS	By MS/MS	By matching	By matching	By matching	By matching	By matching	By matching	122570	155680	125130	155850	72162	40528	77254	97631	43190	83483	12547	0
P05201	P05201	P05201	Aspartate aminotransferase, cytoplasmic	Got1	>sp|P05201|AATC_MOUSE Aspartate aminotransferase, cytoplasmic OS=Mus musculus GN=Got1 PE=1 SV=3	1	10	10	33.2	33.2	46.247	413	0	93.28	By MS/MS	By MS/MS	By MS/MS	By MS/MS	By MS/MS	By MS/MS	By matching	By matching	By matching	By matching	By matching	By matching	751900	1102900	941030	1036100	623640	787680	119540	85970	79205	58367	48455	59717
P05202	P05202	P05202	Aspartate aminotransferase, mitochondrial	Got2	>sp|P05202|AATM_MOUSE Aspartate aminotransferase, mitochondrial OS=Mus musculus GN=Got2 PE=1 SV=1	1	14	14	39.3	39.3	47.411	430	0	280.87	By MS/MS	By MS/MS	By MS/MS	By MS/MS	By MS/MS	By MS/MS	By MS/MS	By MS/MS	By MS/MS	By MS/MS	By MS/MS	By MS/MS	3540000	4265500	2777700	4126100	4860000	2535700	4504500	4246200	3711900	1987000	1980100	2071600
P05213	P05213	P05213	Tubulin alpha-1B chain	Tuba1b	>sp|P05213|TBA1B_MOUSE Tubulin alpha-1B chain OS=Mus musculus GN=Tuba1b PE=1 SV=2	1	18	0	57.6	0	50.151	451	0	320.77	By MS/MS	By MS/MS	By MS/MS	By MS/MS	By MS/MS	By MS/MS	By MS/MS	By MS/MS	By MS/MS	By MS/MS	By MS/MS	By MS/MS	1636400	2219900	1632600	2176500	2806000	1552400	7713700	6771900	7633100	5877100	6663600	8046600
P05555	P05555	P05555	Integrin alpha-M	Itgam	>sp|P05555|ITAM_MOUSE Integrin alpha-M OS=Mus musculus GN=Itgam PE=1 SV=2	1	2	2	3.5	3.5	127.48	1153	0.0013333	11.192	By matching	By matching	By matching	By matching	By matching	By matching	By matching	By matching	By matching	By MS/MS	By matching	By matching	0	0	56326	0	0	0	0	176210	196660	231130	219850	199620
P05977	P05977	P05977	Myosin light chain 1/3, skeletal muscle isoform	Myl1	>sp|P05977|MYL1_MOUSE Myosin light chain 1/3, skeletal muscle isoform OS=Mus musculus GN=Myl1 PE=1 SV=2	1	4	4	29.3	29.3	20.594	188	0	29.075	By matching	By matching	By matching	By matching	By matching	By matching	By matching	By matching	By matching	By MS/MS	By matching	By matching	0	0	0	3155.3	0	0	0	0	0	313900	0	0
P06151;P00342;P16125	P06151	P06151	L-lactate dehydrogenase A chain	Ldha	>sp|P06151|LDHA_MOUSE L-lactate dehydrogenase A chain OS=Mus musculus GN=Ldha PE=1 SV=3	3	12	12	44.9	44.9	36.498	332;332;334	0	185.68	By MS/MS	By MS/MS	By MS/MS	By MS/MS	By MS/MS	By MS/MS	By MS/MS	By MS/MS	By MS/MS	By MS/MS	By MS/MS	By MS/MS	3152300	3573600	3992700	4314000	5166100	2007000	2196000	2191300	2154800	670850	541230	779600
P06745;CON__Q3ZBD7	P06745	P06745	Glucose-6-phosphate isomerase	Gpi	>sp|P06745|G6PI_MOUSE Glucose-6-phosphate isomerase OS=Mus musculus GN=Gpi PE=1 SV=4	2	7	7	23.7	23.7	62.766	558;557	0	78.073	By MS/MS	By MS/MS	By MS/MS	By MS/MS	By MS/MS	By MS/MS	By MS/MS	By MS/MS	By MS/MS	By MS/MS	By MS/MS	By matching	482120	696110	530910	792020	760800	455190	272860	302530	229190	199940	196910	235210
P06801	P06801	P06801	NADP-dependent malic enzyme	Me1	>sp|P06801|MAOX_MOUSE NADP-dependent malic enzyme OS=Mus musculus GN=Me1 PE=1 SV=2	1	17	17	58	58	63.953	572	0	200.53	By MS/MS	By MS/MS	By MS/MS	By MS/MS	By MS/MS	By MS/MS	By MS/MS	By MS/MS	By MS/MS	By MS/MS	By MS/MS	By MS/MS	1052900	1661300	2000300	2228900	2085100	1299300	747900	559720	768980	369280	423010	485410
P07724	P07724	P07724	Serum albumin	Alb	>sp|P07724|ALBU_MOUSE Serum albumin OS=Mus musculus GN=Alb PE=1 SV=3	1	12	12	26	26	68.692	608	0	116.05	By MS/MS	By MS/MS	By MS/MS	By MS/MS	By MS/MS	By MS/MS	By matching	By matching	By matching	By MS/MS	By MS/MS	By MS/MS	674560	826240	447300	1919200	1293700	1002400	101710	74218	78737	355890	460420	1273600
Q00896;Q00897;P07758;P22599	Q00896;Q00897;P07758;P22599	Q00896	Alpha-1-antitrypsin 1-3;Alpha-1-antitrypsin 1-4;Alpha-1-antitrypsin 1-1;Alpha-1-antitrypsin 1-2	Serpina1c;Serpina1d;Serpina1a;Serpina1b	>sp|Q00896|A1AT3_MOUSE Alpha-1-antitrypsin 1-3 OS=Mus musculus GN=Serpina1c PE=1 SV=2;>sp|Q00897|A1AT4_MOUSE Alpha-1-antitrypsin 1-4 OS=Mus musculus GN=Serpina1d PE=1 SV=1;>sp|P07758|A1AT1_MOUSE Alpha-1-antitrypsin 1-1 OS=Mus musculus GN=Serpina1a PE=1 SV=	4	2	2	8.7	8.7	45.823	412;413;413;413	0.0015674	16.156	By MS/MS	By MS/MS	By MS/MS	By MS/MS	By MS/MS	By MS/MS	By matching	By matching	By matching	By matching	By matching	By MS/MS	58601	76786	116960	128540	104350	51051	35513	37225	7175.3	53001	43586	56286
P07759;P29621;Q91WP6;Q03734;Q5I2A0;Q80X76	P07759	P07759	Serine protease inhibitor A3K	Serpina3k	>sp|P07759|SPA3K_MOUSE Serine protease inhibitor A3K OS=Mus musculus GN=Serpina3k PE=1 SV=2	6	3	3	13.4	13.4	46.879	418;417;418;418;440;445	0	68.566	By MS/MS	By MS/MS	By MS/MS	By MS/MS	By MS/MS	By MS/MS	By matching	By matching	By matching	By MS/MS	By matching	By MS/MS	427910	391770	253960	460180	465010	179530	118840	144270	103280	131140	125650	346730
P07901	P07901	P07901	Heat shock protein HSP 90-alpha	Hsp90aa1	>sp|P07901|HS90A_MOUSE Heat shock protein HSP 90-alpha OS=Mus musculus GN=Hsp90aa1 PE=1 SV=4	1	11	4	17.2	5.9	84.787	733	0	39.054	By MS/MS	By MS/MS	By MS/MS	By MS/MS	By MS/MS	By MS/MS	By matching	By matching	By matching	By MS/MS	By matching	By MS/MS	188670	264800	184400	315880	256460	137190	40045	26611	27083	61755	62011	75972
P08003	P08003	P08003	Protein disulfide-isomerase A4	Pdia4	>sp|P08003|PDIA4_MOUSE Protein disulfide-isomerase A4 OS=Mus musculus GN=Pdia4 PE=1 SV=3	1	2	2	3.4	3.4	71.982	638	0	16.928	By MS/MS	By MS/MS	By MS/MS	By MS/MS	By MS/MS	By MS/MS	By matching	By matching	By matching	By matching	By matching	By matching	0	26154	32937	54994	132790	37756	12053	0	0	0	0	0
P08113	P08113	P08113	Endoplasmin	Hsp90b1	>sp|P08113|ENPL_MOUSE Endoplasmin OS=Mus musculus GN=Hsp90b1 PE=1 SV=2	1	11	9	18.8	17.1	92.475	802	0	131.8	By MS/MS	By MS/MS	By MS/MS	By MS/MS	By MS/MS	By MS/MS	By matching	By matching	By matching	By matching	By matching	By matching	782420	1001100	726800	1042300	1228100	500890	96566	82098	112690	276580	159180	92217
P08228	P08228	P08228	Superoxide dismutase [Cu-Zn]	Sod1	>sp|P08228|SODC_MOUSE Superoxide dismutase [Cu-Zn] OS=Mus musculus GN=Sod1 PE=1 SV=2	1	3	3	31.2	31.2	15.942	154	0	26.841	By MS/MS	By MS/MS	By MS/MS	By MS/MS	By MS/MS	By MS/MS	By MS/MS	By MS/MS	By MS/MS	By MS/MS	By matching	By matching	180520	183670	135250	185930	152800	69663	121310	110840	102440	93921	29794	116710
P08249	P08249	P08249	Malate dehydrogenase, mitochondrial	Mdh2	>sp|P08249|MDHM_MOUSE Malate dehydrogenase, mitochondrial OS=Mus musculus GN=Mdh2 PE=1 SV=3	1	14	14	55.6	55.6	35.611	338	0	166.49	By MS/MS	By MS/MS	By MS/MS	By MS/MS	By MS/MS	By MS/MS	By MS/MS	By MS/MS	By MS/MS	By MS/MS	By MS/MS	By MS/MS	1475300	2056400	2055300	2236700	1817700	1613300	1393500	1192900	1091600	506630	302360	536980
P09103	P09103	P09103	Protein disulfide-isomerase	P4hb	>sp|P09103|PDIA1_MOUSE Protein disulfide-isomerase OS=Mus musculus GN=P4hb PE=1 SV=2	1	7	7	18.7	18.7	57.058	509	0	85.064	By MS/MS	By MS/MS	By MS/MS	By MS/MS	By MS/MS	By MS/MS	By matching	By MS/MS	By MS/MS	By MS/MS	By MS/MS	By matching	387290	562560	271020	577390	344420	201030	128820	195350	165110	326610	93710	89753
P09411;P09041	P09411	P09411	Phosphoglycerate kinase 1	Pgk1	>sp|P09411|PGK1_MOUSE Phosphoglycerate kinase 1 OS=Mus musculus GN=Pgk1 PE=1 SV=4	2	12	12	54.9	54.9	44.55	417;417	0	161.84	By MS/MS	By MS/MS	By MS/MS	By MS/MS	By MS/MS	By MS/MS	By matching	By matching	By matching	By matching	By matching	By matching	2336200	3475900	2660000	4466500	4171200	2441500	135130	120840	68915	158480	43748	41079
P09671	P09671	P09671	Superoxide dismutase [Mn], mitochondrial	Sod2	>sp|P09671|SODM_MOUSE Superoxide dismutase [Mn], mitochondrial OS=Mus musculus GN=Sod2 PE=1 SV=3	1	3	3	21.2	21.2	24.603	222	0	38.959	By MS/MS	By MS/MS	By MS/MS	By MS/MS	By MS/MS	By MS/MS	By MS/MS	By MS/MS	By MS/MS	By MS/MS	By MS/MS	By MS/MS	182440	195590	185280	239880	169800	150640	205410	269710	317380	163040	156420	177940
Q3THW5;P0C0S6	Q3THW5;P0C0S6	Q3THW5	Histone H2A.V;Histone H2A.Z	H2afv;H2afz	>sp|Q3THW5|H2AV_MOUSE Histone H2A.V OS=Mus musculus GN=H2afv PE=1 SV=3;>sp|P0C0S6|H2AZ_MOUSE Histone H2A.Z OS=Mus musculus GN=H2afz PE=1 SV=2	2	5	3	53.9	46.9	13.509	128;128	0	47.071	By MS/MS	By MS/MS	By MS/MS	By MS/MS	By MS/MS	By MS/MS	By matching	By matching	By matching	By matching	By matching	By matching	462280	570450	606910	547890	434970	149100	7099.2	0	0	15191	9390.3	10457
P62984;P62983;P0CG49;P0CG50	P62984;P62983;P0CG49;P0CG50	P62984	Ubiquitin-60S ribosomal protein L40;Ubiquitin;60S ribosomal protein L40;Ubiquitin-40S ribosomal protein S27a;Ubiquitin;40S ribosomal protein S27a;Polyubiquitin-B;Ubiquitin;Polyubiquitin-C;Ubiquitin;Ubiquitin-related 1;Ubiquitin-related 2	Uba52;Rps27a;Ubb;Ubc	>sp|P62984|RL40_MOUSE Ubiquitin-60S ribosomal protein L40 OS=Mus musculus GN=Uba52 PE=1 SV=2;>sp|P62983|RS27A_MOUSE Ubiquitin-40S ribosomal protein S27a OS=Mus musculus GN=Rps27a PE=1 SV=2;>sp|P0CG49|UBB_MOUSE Polyubiquitin-B OS=Mus musculus GN=Ubb PE=2 SV	4	16	16	57.8	57.8	14.728	128;156;305;734	0	323.31	By MS/MS	By MS/MS	By MS/MS	By MS/MS	By MS/MS	By MS/MS	By MS/MS	By MS/MS	By MS/MS	By MS/MS	By MS/MS	By MS/MS	107520000	147900000	125140000	167690000	166300000	118160000	76745000	70459000	70318000	70377000	78186000	95851000
P10126;P62631	P10126	P10126	Elongation factor 1-alpha 1	Eef1a1	>sp|P10126|EF1A1_MOUSE Elongation factor 1-alpha 1 OS=Mus musculus GN=Eef1a1 PE=1 SV=3	2	19	19	55	55	50.113	462;463	0	256.21	By MS/MS	By MS/MS	By MS/MS	By MS/MS	By MS/MS	By MS/MS	By MS/MS	By MS/MS	By MS/MS	By MS/MS	By MS/MS	By MS/MS	9185600	13330000	11219000	12955000	13146000	9180300	32088000	22824000	28740000	19737000	18341000	29257000
P10518	P10518	P10518	Delta-aminolevulinic acid dehydratase	Alad	>sp|P10518|HEM2_MOUSE Delta-aminolevulinic acid dehydratase OS=Mus musculus GN=Alad PE=1 SV=1	1	4	4	17.9	17.9	36.023	330	0	27.385	By MS/MS	By MS/MS	By MS/MS	By MS/MS	By MS/MS	By matching	By MS/MS	By MS/MS	By MS/MS	By MS/MS	By MS/MS	By MS/MS	98715	95174	108250	108860	140800	86593	132620	105600	65731	246840	261880	279020
P10605	P10605	P10605	Cathepsin B;Cathepsin B light chain;Cathepsin B heavy chain	Ctsb	>sp|P10605|CATB_MOUSE Cathepsin B OS=Mus musculus GN=Ctsb PE=1 SV=2	1	5	5	21.8	21.8	37.279	339	0	38.609	By matching	By matching	By matching	By matching	By matching	By matching	By MS/MS	By MS/MS	By MS/MS	By MS/MS	By MS/MS	By MS/MS	26274	85934	0	9344.8	65327	21440	263170	390080	235580	207860	277240	155680
P10630	P10630	P10630	Eukaryotic initiation factor 4A-II;Eukaryotic initiation factor 4A-II, N-terminally processed	Eif4a2	>sp|P10630|IF4A2_MOUSE Eukaryotic initiation factor 4A-II OS=Mus musculus GN=Eif4a2 PE=1 SV=2	1	5	1	18.2	3.7	46.402	407	0.0092272	6.6319	By matching	By MS/MS	By matching	By matching	By matching	By matching	By matching	By matching	By matching	By matching	By matching	By matching	22574	32195	33272	56860	57067	29944	9689	0	0	0	0	0
P10649;Q80W21;P15626;O35660;P48774	P10649	P10649	Glutathione S-transferase Mu 1	Gstm1	>sp|P10649|GSTM1_MOUSE Glutathione S-transferase Mu 1 OS=Mus musculus GN=Gstm1 PE=1 SV=2	5	17	13	63.8	49.1	25.97	218;218;218;218;224	0	233.26	By MS/MS	By MS/MS	By MS/MS	By MS/MS	By MS/MS	By MS/MS	By MS/MS	By MS/MS	By MS/MS	By MS/MS	By MS/MS	By MS/MS	6482300	7336700	6304100	7626300	8297800	5376100	6483700	5745800	5471500	5658800	3340500	5244700
P11352	P11352	P11352	Glutathione peroxidase 1	Gpx1	>sp|P11352|GPX1_MOUSE Glutathione peroxidase 1 OS=Mus musculus GN=Gpx1 PE=1 SV=2	1	6	6	42.3	42.3	22.329	201	0	41.555	By MS/MS	By MS/MS	By MS/MS	By MS/MS	By MS/MS	By MS/MS	By MS/MS	By MS/MS	By MS/MS	By MS/MS	By MS/MS	By matching	193580	175910	269100	561850	308530	200580	682230	726280	598450	198220	187100	147020
P11499	P11499	P11499	Heat shock protein HSP 90-beta	Hsp90ab1	>sp|P11499|HS90B_MOUSE Heat shock protein HSP 90-beta OS=Mus musculus GN=Hsp90ab1 PE=1 SV=3	1	27	18	47	33.6	83.28	724	0	323.31	By MS/MS	By MS/MS	By MS/MS	By MS/MS	By MS/MS	By MS/MS	By MS/MS	By MS/MS	By MS/MS	By MS/MS	By MS/MS	By MS/MS	2909900	4449900	3848600	5741100	5806000	3445200	2681200	2440600	2398600	2398000	2560100	2329200
P11589	P11589	P11589	Major urinary protein 2	Mup2	>sp|P11589|MUP2_MOUSE Major urinary protein 2 OS=Mus musculus GN=Mup2 PE=1 SV=1	1	5	2	35.6	11.1	20.663	180	0	58.023	By MS/MS	By MS/MS	By MS/MS	By MS/MS	By MS/MS	By MS/MS	By MS/MS	By matching	By matching	By MS/MS	By matching	By matching	228650	348840	122270	308910	202020	137680	95109	45254	11208	78328	27988	59338
P11714	P11714	P11714	Cytochrome P450 2D9	Cyp2d9	>sp|P11714|CP2D9_MOUSE Cytochrome P450 2D9 OS=Mus musculus GN=Cyp2d9 PE=1 SV=2	1	19	13	48.4	35.1	56.949	504	0	323.31	By MS/MS	By MS/MS	By MS/MS	By MS/MS	By MS/MS	By MS/MS	By MS/MS	By MS/MS	By MS/MS	By MS/MS	By MS/MS	By MS/MS	2488600	3790600	2781800	4314300	4275100	2017000	5567100	5804600	5864500	4597300	5426900	8077200
P11725	P11725	P11725	Ornithine carbamoyltransferase, mitochondrial	Otc	>sp|P11725|OTC_MOUSE Ornithine carbamoyltransferase, mitochondrial OS=Mus musculus GN=Otc PE=1 SV=1	1	20	20	70.6	70.6	39.764	354	0	248.07	By MS/MS	By MS/MS	By MS/MS	By MS/MS	By MS/MS	By MS/MS	By MS/MS	By MS/MS	By MS/MS	By MS/MS	By MS/MS	By MS/MS	4202300	5140100	3630300	5112700	5775200	3329600	3777400	4217700	3672800	2214900	1408900	2146300
P11983	P11983	P11983	T-complex protein 1 subunit alpha	Tcp1	>sp|P11983|TCPA_MOUSE T-complex protein 1 subunit alpha OS=Mus musculus GN=Tcp1 PE=1 SV=3	1	8	8	21.6	21.6	60.448	556	0	53.891	By MS/MS	By MS/MS	By matching	By MS/MS	By MS/MS	By MS/MS	By MS/MS	By MS/MS	By MS/MS	By MS/MS	By MS/MS	By MS/MS	152690	210930	157550	312170	299830	181090	509730	327190	388560	267580	546150	619310
P12382;Q9WUA3	P12382;Q9WUA3	P12382	ATP-dependent 6-phosphofructokinase, liver type;ATP-dependent 6-phosphofructokinase, platelet type	Pfkl;Pfkp	>sp|P12382|PFKAL_MOUSE ATP-dependent 6-phosphofructokinase, liver type OS=Mus musculus GN=Pfkl PE=1 SV=4;>sp|Q9WUA3|PFKAP_MOUSE ATP-dependent 6-phosphofructokinase, platelet type OS=Mus musculus GN=Pfkp PE=1 SV=1	2	1	1	2.4	2.4	85.359	780;784	0.00246	7.4907	By matching	By matching	By matching	By matching	By matching	By matching	By MS/MS	By matching	By MS/MS	By matching	By MS/MS	By matching	0	0	0	19381	0	10458	37749	54312	42364	0	25458	34135
P12658	P12658	P12658	Calbindin	Calb1	>sp|P12658|CALB1_MOUSE Calbindin OS=Mus musculus GN=Calb1 PE=1 SV=2	1	1	1	4.2	4.2	29.994	261	1	-2	By matching	By matching	By matching	By matching	By matching	By matching	By matching	By matching	By MS/MS	By matching	By matching	By matching	3385.6	0	0	0	0	0	0	0	19471	0	0	0
P12710	P12710	P12710	Fatty acid-binding protein, liver	Fabp1	>sp|P12710|FABPL_MOUSE Fatty acid-binding protein, liver OS=Mus musculus GN=Fabp1 PE=1 SV=2	1	8	8	66.9	66.9	14.245	127	0	134.86	By MS/MS	By MS/MS	By MS/MS	By MS/MS	By MS/MS	By MS/MS	By MS/MS	By MS/MS	By MS/MS	By MS/MS	By MS/MS	By matching	1717200	2529700	1416600	3192800	2615500	1425300	1172700	868340	771430	1136700	569830	942340
P12970	P12970	P12970	60S ribosomal protein L7a	Rpl7a	>sp|P12970|RL7A_MOUSE 60S ribosomal protein L7a OS=Mus musculus GN=Rpl7a PE=1 SV=2	1	4	4	15.4	15.4	29.976	266	0	39.539	By matching	By matching	By matching	By matching	By matching	By matching	By MS/MS	By MS/MS	By MS/MS	By MS/MS	By MS/MS	By MS/MS	10001	26076	28667	22043	0	25576	282750	293490	363760	140670	111390	281100
P13405	P13405	P13405	Retinoblastoma-associated protein	Rb1	>sp|P13405|RB_MOUSE Retinoblastoma-associated protein OS=Mus musculus GN=Rb1 PE=1 SV=2	1	1	1	1.4	1.4	105.37	921	1	-2	By matching	By matching	By matching	By matching	By MS/MS	By matching	By matching	By matching	By matching	By matching	By matching	By matching	149290	132200	135100	157140	166030	79089	99496	128210	158050	118800	128500	126140
P13516;Q6T707;Q99PL7;P13011	P13516;Q6T707;Q99PL7;P13011	P13516	Acyl-CoA desaturase 1;Acyl-CoA desaturase 2	Scd1;Scd4;Scd3;Scd2	>sp|P13516|ACOD1_MOUSE Acyl-CoA desaturase 1 OS=Mus musculus GN=Scd1 PE=1 SV=2;>sp|Q6T707|SCD4_MOUSE Acyl-CoA desaturase 4 OS=Mus musculus GN=Scd4 PE=1 SV=1;>sp|Q99PL7|SCD3_MOUSE Acyl-CoA desaturase 3 OS=Mus musculus GN=Scd3 PE=1 SV=1;>sp|P13011|ACOD2_MOUS	4	3	3	11.5	11.5	41.046	355;353;359;358	0	30.571	By MS/MS	By MS/MS	By MS/MS	By MS/MS	By MS/MS	By MS/MS	By MS/MS	By MS/MS	By MS/MS	By MS/MS	By MS/MS	By MS/MS	449590	694540	559600	560170	871160	178320	481320	233940	376730	568990	355180	688640
P13542;P13541	P13542	P13542	Myosin-8	Myh8	>sp|P13542|MYH8_MOUSE Myosin-8 OS=Mus musculus GN=Myh8 PE=2 SV=2	2	24	2	17.8	1.9	222.7	1937;1940	0	24.049	By matching	By matching	By matching	By matching	By matching	By matching	By matching	By matching	By matching	By MS/MS	By matching	By matching	0	0	0	0	0	0	0	0	0	285250	0	0
P13707;Q3ULJ0	P13707	P13707	Glycerol-3-phosphate dehydrogenase [NAD(+)], cytoplasmic	Gpd1	>sp|P13707|GPDA_MOUSE Glycerol-3-phosphate dehydrogenase [NAD(+)], cytoplasmic OS=Mus musculus GN=Gpd1 PE=1 SV=3	2	10	10	30.7	30.7	37.572	349;351	0	78.24	By MS/MS	By MS/MS	By MS/MS	By MS/MS	By MS/MS	By matching	By MS/MS	By MS/MS	By MS/MS	By MS/MS	By MS/MS	By MS/MS	597200	573220	381550	351590	505240	207620	2043900	1999700	1723100	2100600	1367600	1572500
P14094	P14094	P14094	Sodium/potassium-transporting ATPase subunit beta-1	Atp1b1	>sp|P14094|AT1B1_MOUSE Sodium/potassium-transporting ATPase subunit beta-1 OS=Mus musculus GN=Atp1b1 PE=1 SV=1	1	2	2	7.9	7.9	35.194	304	0.0015408	15.055	By matching	By MS/MS	By matching	By MS/MS	By MS/MS	By matching	By matching	By matching	By matching	By matching	By MS/MS	By matching	62796	102640	22802	98723	109280	18334	105310	50636	102690	88294	85083	92477
P14131	P14131	P14131	40S ribosomal protein S16	Rps16	>sp|P14131|RS16_MOUSE 40S ribosomal protein S16 OS=Mus musculus GN=Rps16 PE=1 SV=4	1	4	4	27.4	27.4	16.445	146	0	29.672	By matching	By MS/MS	By MS/MS	By MS/MS	By matching	By MS/MS	By MS/MS	By MS/MS	By MS/MS	By matching	By matching	By MS/MS	138160	125210	257360	277190	130570	76709	170180	245570	258020	179130	121790	170970
P14148	P14148	P14148	60S ribosomal protein L7	Rpl7	>sp|P14148|RL7_MOUSE 60S ribosomal protein L7 OS=Mus musculus GN=Rpl7 PE=1 SV=2	1	8	8	33.3	33.3	31.419	270	0	61.241	By MS/MS	By MS/MS	By MS/MS	By MS/MS	By MS/MS	By MS/MS	By MS/MS	By MS/MS	By MS/MS	By MS/MS	By MS/MS	By matching	520590	1090800	713880	409750	400390	369250	306040	223400	413260	253800	244710	205970
P14152	P14152	P14152	Malate dehydrogenase, cytoplasmic	Mdh1	>sp|P14152|MDHC_MOUSE Malate dehydrogenase, cytoplasmic OS=Mus musculus GN=Mdh1 PE=1 SV=3	1	6	6	24.9	24.9	36.511	334	0	151.08	By MS/MS	By MS/MS	By MS/MS	By MS/MS	By MS/MS	By MS/MS	By MS/MS	By matching	By MS/MS	By MS/MS	By matching	By MS/MS	2444300	3639100	2229900	2214800	3239700	2487900	646230	325430	395210	432220	203880	811440
P14206	P14206	P14206	40S ribosomal protein SA	Rpsa	>sp|P14206|RSSA_MOUSE 40S ribosomal protein SA OS=Mus musculus GN=Rpsa PE=1 SV=4	1	8	8	35.9	35.9	32.838	295	0	76.647	By MS/MS	By MS/MS	By MS/MS	By MS/MS	By MS/MS	By MS/MS	By MS/MS	By MS/MS	By MS/MS	By MS/MS	By MS/MS	By MS/MS	211180	295570	254060	429990	385800	133340	596630	659930	710660	503240	404490	652710
P14246	P14246	P14246	Solute carrier family 2, facilitated glucose transporter member 2	Slc2a2	>sp|P14246|GTR2_MOUSE Solute carrier family 2, facilitated glucose transporter member 2 OS=Mus musculus GN=Slc2a2 PE=1 SV=3	1	4	4	9	9	57.106	523	0	24.795	By matching	By MS/MS	By MS/MS	By matching	By MS/MS	By matching	By MS/MS	By MS/MS	By MS/MS	By MS/MS	By MS/MS	By MS/MS	118780	188370	108970	222640	170090	97955	214000	166320	137600	91720	188100	213270
P14685	P14685	P14685	26S proteasome non-ATPase regulatory subunit 3	Psmd3	>sp|P14685|PSMD3_MOUSE 26S proteasome non-ATPase regulatory subunit 3 OS=Mus musculus GN=Psmd3 PE=1 SV=3	1	6	6	20.6	20.6	60.718	530	0	50.023	By matching	By matching	By matching	By matching	By MS/MS	By matching	By MS/MS	By MS/MS	By MS/MS	By MS/MS	By MS/MS	By MS/MS	90428	141000	38872	271040	174770	99520	619070	594870	502460	187480	327260	229150
P14869	P14869	P14869	60S acidic ribosomal protein P0	Rplp0	>sp|P14869|RLA0_MOUSE 60S acidic ribosomal protein P0 OS=Mus musculus GN=Rplp0 PE=1 SV=3	1	9	9	50.5	50.5	34.216	317	0	100.21	By MS/MS	By MS/MS	By MS/MS	By MS/MS	By MS/MS	By MS/MS	By MS/MS	By MS/MS	By MS/MS	By MS/MS	By MS/MS	By MS/MS	195590	406790	255410	359040	347060	202300	1453900	1628600	1544900	1295000	1873500	1871700
P15105	P15105	P15105	Glutamine synthetase	Glul	>sp|P15105|GLNA_MOUSE Glutamine synthetase OS=Mus musculus GN=Glul PE=1 SV=6	1	12	12	35.7	35.7	42.119	373	0	294.53	By MS/MS	By MS/MS	By MS/MS	By MS/MS	By MS/MS	By MS/MS	By MS/MS	By MS/MS	By MS/MS	By MS/MS	By MS/MS	By MS/MS	4712000	3976600	3494800	7541400	6767600	5237900	4306900	4446700	4104900	2589300	2252200	2223500
Q01768;P15532	Q01768;P15532	Q01768	Nucleoside diphosphate kinase B;Nucleoside diphosphate kinase A	Nme2;Nme1	>sp|Q01768|NDKB_MOUSE Nucleoside diphosphate kinase B OS=Mus musculus GN=Nme2 PE=1 SV=1;>sp|P15532|NDKA_MOUSE Nucleoside diphosphate kinase A OS=Mus musculus GN=Nme1 PE=1 SV=1	2	2	2	19.1	19.1	17.363	152;152	0.0015748	16.457	By matching	By MS/MS	By MS/MS	By MS/MS	By matching	By MS/MS	By MS/MS	By MS/MS	By MS/MS	By MS/MS	By MS/MS	By MS/MS	220920	278440	185620	192930	218320	229130	628940	582510	513130	438720	233870	276910
P16015	P16015	P16015	Carbonic anhydrase 3	Ca3	>sp|P16015|CAH3_MOUSE Carbonic anhydrase 3 OS=Mus musculus GN=Ca3 PE=1 SV=3	1	18	18	74.2	74.2	29.366	260	0	323.31	By MS/MS	By MS/MS	By MS/MS	By MS/MS	By MS/MS	By MS/MS	By MS/MS	By MS/MS	By MS/MS	By MS/MS	By MS/MS	By MS/MS	18570000	26454000	24698000	24609000	27546000	19499000	1077400	1046200	1244500	1123700	475150	331460
P16331	P16331	P16331	Phenylalanine-4-hydroxylase	Pah	>sp|P16331|PH4H_MOUSE Phenylalanine-4-hydroxylase OS=Mus musculus GN=Pah PE=1 SV=4	1	15	15	44.6	44.6	51.899	453	0	109.78	By MS/MS	By MS/MS	By MS/MS	By MS/MS	By MS/MS	By MS/MS	By MS/MS	By MS/MS	By MS/MS	By MS/MS	By MS/MS	By MS/MS	1945600	2556700	1931800	3116900	3244300	1443500	900470	678620	624520	529350	469900	512220
P16332	P16332	P16332	Methylmalonyl-CoA mutase, mitochondrial	Mut	>sp|P16332|MUTA_MOUSE Methylmalonyl-CoA mutase, mitochondrial OS=Mus musculus GN=Mut PE=1 SV=2	1	2	2	4.4	4.4	82.843	748	0.001355	11.665	By matching	By matching	By matching	By MS/MS	By MS/MS	By matching	By matching	By matching	By matching	By matching	By matching	By matching	26880	47561	0	70207	44189	35522	30130	9692.5	29737	0	0	0
P16406	P16406	P16406	Glutamyl aminopeptidase	Enpep	>sp|P16406|AMPE_MOUSE Glutamyl aminopeptidase OS=Mus musculus GN=Enpep PE=1 SV=1	1	1	1	1.3	1.3	107.96	945	1	-2	By matching	By matching	By matching	By MS/MS	By matching	By matching	By matching	By matching	By matching	By matching	By matching	By MS/MS	177650	226730	234840	231960	209730	229550	31605	24396	0	0	28152	110850
P16460	P16460	P16460	Argininosuccinate synthase	Ass1	>sp|P16460|ASSY_MOUSE Argininosuccinate synthase OS=Mus musculus GN=Ass1 PE=1 SV=1	1	31	31	71.6	71.6	46.584	412	0	323.31	By MS/MS	By MS/MS	By MS/MS	By MS/MS	By MS/MS	By MS/MS	By MS/MS	By MS/MS	By MS/MS	By MS/MS	By MS/MS	By MS/MS	18893000	26248000	23644000	35445000	34200000	22134000	87014000	76828000	84560000	49613000	37007000	60001000
P16858;Q64467	P16858	P16858	Glyceraldehyde-3-phosphate dehydrogenase	Gapdh	>sp|P16858|G3P_MOUSE Glyceraldehyde-3-phosphate dehydrogenase OS=Mus musculus GN=Gapdh PE=1 SV=2	2	21	21	77.5	77.5	35.81	333;440	0	323.31	By MS/MS	By MS/MS	By MS/MS	By MS/MS	By MS/MS	By MS/MS	By MS/MS	By MS/MS	By MS/MS	By MS/MS	By MS/MS	By MS/MS	20852000	31529000	24484000	42235000	37354000	19321000	77602000	86335000	84880000	73752000	62498000	78022000
P17182;P17183;P21550	P17182	P17182	Alpha-enolase	Eno1	>sp|P17182|ENOA_MOUSE Alpha-enolase OS=Mus musculus GN=Eno1 PE=1 SV=3	3	21	21	68.7	68.7	47.14	434;434;434	0	323.31	By MS/MS	By MS/MS	By MS/MS	By MS/MS	By MS/MS	By MS/MS	By MS/MS	By MS/MS	By MS/MS	By MS/MS	By MS/MS	By MS/MS	8029300	9246800	8427600	12589000	12552000	9190900	2135800	2285800	2179200	1122200	730520	1371000
P17225	P17225	P17225	Polypyrimidine tract-binding protein 1	Ptbp1	>sp|P17225|PTBP1_MOUSE Polypyrimidine tract-binding protein 1 OS=Mus musculus GN=Ptbp1 PE=1 SV=2	1	2	2	7.8	7.8	56.477	527	0.0014085	12.518	By matching	By MS/MS	By matching	By MS/MS	By MS/MS	By matching	By matching	By matching	By matching	By matching	By matching	By matching	77269	44324	96708	62838	96346	47062	0	50043	52995	0	55306	24927
P17427	P17427	P17427	AP-2 complex subunit alpha-2	Ap2a2	>sp|P17427|AP2A2_MOUSE AP-2 complex subunit alpha-2 OS=Mus musculus GN=Ap2a2 PE=1 SV=2	1	6	5	11.2	10.1	104.02	938	0	43.705	By MS/MS	By MS/MS	By MS/MS	By matching	By MS/MS	By MS/MS	By MS/MS	By MS/MS	By MS/MS	By MS/MS	By MS/MS	By MS/MS	57116	33865	67297	71043	88951	55498	150970	115310	251240	117730	304310	359550
P17563	P17563	P17563	Selenium-binding protein 1	Selenbp1	>sp|P17563|SBP1_MOUSE Selenium-binding protein 1 OS=Mus musculus GN=Selenbp1 PE=1 SV=2	1	25	5	72	17.6	52.513	472	0	54.235	By MS/MS	By MS/MS	By MS/MS	By MS/MS	By MS/MS	By MS/MS	By matching	By matching	By matching	By matching	By matching	By matching	615620	1063400	686360	1306700	1355800	622780	84258	29595	38522	46213	49300	29645
P17717	P17717	P17717	UDP-glucuronosyltransferase 2B17	Ugt2b17	>sp|P17717|UDB17_MOUSE UDP-glucuronosyltransferase 2B17 OS=Mus musculus GN=Ugt2b17 PE=1 SV=1	1	11	9	25.3	21.1	60.855	530	0	83.91	By MS/MS	By MS/MS	By MS/MS	By MS/MS	By MS/MS	By MS/MS	By MS/MS	By MS/MS	By MS/MS	By MS/MS	By MS/MS	By MS/MS	508710	506660	373510	506390	736580	434750	1370000	1057200	1221100	1117600	1247300	1390900
P17742	P17742	P17742	Peptidyl-prolyl cis-trans isomerase A;Peptidyl-prolyl cis-trans isomerase A, N-terminally processed	Ppia	>sp|P17742|PPIA_MOUSE Peptidyl-prolyl cis-trans isomerase A OS=Mus musculus GN=Ppia PE=1 SV=2	1	3	3	29.9	29.9	17.971	164	0	24.543	By MS/MS	By MS/MS	By MS/MS	By matching	By MS/MS	By MS/MS	By MS/MS	By MS/MS	By matching	By matching	By matching	By MS/MS	273990	417060	207290	341430	353530	229630	148790	123870	126130	50014	16111	135500
P17751	P17751	P17751	Triosephosphate isomerase	Tpi1	>sp|P17751|TPIS_MOUSE Triosephosphate isomerase OS=Mus musculus GN=Tpi1 PE=1 SV=4	1	6	6	27.8	27.8	32.191	299	0	46.857	By MS/MS	By MS/MS	By MS/MS	By MS/MS	By MS/MS	By MS/MS	By MS/MS	By MS/MS	By MS/MS	By MS/MS	By MS/MS	By MS/MS	60899	165600	157350	142860	132250	201960	291660	457800	340280	270700	199650	246810
Q61696;P17879	Q61696;P17879	Q61696	Heat shock 70 kDa protein 1A;Heat shock 70 kDa protein 1B	Hspa1a;Hspa1b	>sp|Q61696|HS71A_MOUSE Heat shock 70 kDa protein 1A OS=Mus musculus GN=Hspa1a PE=1 SV=2;>sp|P17879|HS71B_MOUSE Heat shock 70 kDa protein 1B OS=Mus musculus GN=Hspa1b PE=1 SV=3	2	9	2	19.7	4.7	70.078	641;642	0	37.238	By matching	By matching	By matching	By matching	By matching	By matching	By MS/MS	By MS/MS	By MS/MS	By MS/MS	By MS/MS	By MS/MS	0	8720.1	0	13512	0	7618.1	270930	378010	290910	181290	244840	356720
P17897	P17897	P17897	Lysozyme C-1	Lyz1	>sp|P17897|LYZ1_MOUSE Lysozyme C-1 OS=Mus musculus GN=Lyz1 PE=1 SV=1	1	1	1	8.1	8.1	16.794	148	0.0014388	12.933	By MS/MS	By MS/MS	By matching	By MS/MS	By matching	By matching	By MS/MS	By matching	By matching	By matching	By matching	By matching	64865	42562	19946	51192	38347	9157.9	0	60655	56102	38428	23227	40375
P18242	P18242	P18242	Cathepsin D	Ctsd	>sp|P18242|CATD_MOUSE Cathepsin D OS=Mus musculus GN=Ctsd PE=1 SV=1	1	1	1	4.4	4.4	44.953	410	0.0024938	7.9712	By matching	By MS/MS	By matching	By MS/MS	By matching	By matching	By matching	By matching	By matching	By matching	By matching	By matching	47372	81097	69948	185340	96666	89887	60599	25491	22265	15068	0	0
P18760;P45591	P18760;P45591	P18760	Cofilin-1;Cofilin-2	Cfl1;Cfl2	>sp|P18760|COF1_MOUSE Cofilin-1 OS=Mus musculus GN=Cfl1 PE=1 SV=3;>sp|P45591|COF2_MOUSE Cofilin-2 OS=Mus musculus GN=Cfl2 PE=1 SV=1	2	2	2	13.9	13.9	18.559	166;166	0.0014837	13.607	By MS/MS	By MS/MS	By MS/MS	By MS/MS	By MS/MS	By MS/MS	By matching	By matching	By matching	By matching	By matching	By matching	158870	149030	189820	69958	226860	108830	104950	82113	138480	57063	4183.9	19067
P19096	P19096	P19096	Fatty acid synthase;[Acyl-carrier-protein] S-acetyltransferase;[Acyl-carrier-protein] S-malonyltransferase;3-oxoacyl-[acyl-carrier-protein] synthase;3-oxoacyl-[acyl-carrier-protein] reductase;3-hydroxyacyl-[acyl-carrier-protein] dehydratase;Enoyl-[acyl-carrier-protein] reductase;Oleoyl-[acyl-carrier-protein] hydrolase	Fasn	>sp|P19096|FAS_MOUSE Fatty acid synthase OS=Mus musculus GN=Fasn PE=1 SV=2	1	69	69	39.2	39.2	272.43	2504	0	323.31	By MS/MS	By MS/MS	By MS/MS	By MS/MS	By MS/MS	By MS/MS	By MS/MS	By MS/MS	By MS/MS	By MS/MS	By MS/MS	By MS/MS	7825800	13437000	10492000	16504000	15458000	9707200	788850	879160	953830	1230000	1174800	947800
P19157;P46425	P19157;P46425	P19157	Glutathione S-transferase P 1;Glutathione S-transferase P 2	Gstp1;Gstp2	>sp|P19157|GSTP1_MOUSE Glutathione S-transferase P 1 OS=Mus musculus GN=Gstp1 PE=1 SV=2;>sp|P46425|GSTP2_MOUSE Glutathione S-transferase P 2 OS=Mus musculus GN=Gstp2 PE=1 SV=2	2	10	10	65.7	65.7	23.609	210;210	0	323.31	By MS/MS	By MS/MS	By MS/MS	By MS/MS	By MS/MS	By MS/MS	By MS/MS	By MS/MS	By MS/MS	By MS/MS	By MS/MS	By MS/MS	9184400	8312700	10270000	7892800	7499400	3830000	13020000	10226000	10466000	7044500	5095500	6359800
P19253	P19253	P19253	60S ribosomal protein L13a	Rpl13a	>sp|P19253|RL13A_MOUSE 60S ribosomal protein L13a OS=Mus musculus GN=Rpl13a PE=1 SV=4	1	2	2	10.8	10.8	23.464	203	0.0013569	11.755	By matching	By MS/MS	By MS/MS	By matching	By matching	By matching	By matching	By matching	By MS/MS	By matching	By MS/MS	By MS/MS	56089	81369	174310	355870	221170	82658	95189	0	0	59224	105030	93810
P19639	P19639	P19639	Glutathione S-transferase Mu 3	Gstm3	>sp|P19639|GSTM4_MOUSE Glutathione S-transferase Mu 3 OS=Mus musculus GN=Gstm3 PE=1 SV=2	1	6	2	28.4	13.8	25.701	218	0.0013793	12.154	By matching	By matching	By matching	By MS/MS	By matching	By matching	By matching	By matching	By matching	By matching	By matching	By matching	9778.9	21380	42658	49230	48837	0	0	0	8461.3	0	0	0
P19783	P19783	P19783	Cytochrome c oxidase subunit 4 isoform 1, mitochondrial	Cox4i1	>sp|P19783|COX41_MOUSE Cytochrome c oxidase subunit 4 isoform 1, mitochondrial OS=Mus musculus GN=Cox4i1 PE=1 SV=2	1	2	2	16.6	16.6	19.53	169	0.0026008	10.649	By matching	By MS/MS	By matching	By MS/MS	By matching	By matching	By matching	By matching	By matching	By matching	By matching	By matching	81666	93879	109960	58356	108620	14366	28057	25926	12259	0	40064	49181
P20029	P20029	P20029	78 kDa glucose-regulated protein	Hspa5	>sp|P20029|GRP78_MOUSE 78 kDa glucose-regulated protein OS=Mus musculus GN=Hspa5 PE=1 SV=3	1	29	27	48.1	46.4	72.421	655	0	323.31	By MS/MS	By MS/MS	By MS/MS	By MS/MS	By MS/MS	By MS/MS	By MS/MS	By MS/MS	By MS/MS	By MS/MS	By MS/MS	By MS/MS	938510	934130	650410	1171700	1431800	647240	9645100	9990500	8557600	6063400	6168300	8413600
P20108	P20108	P20108	Thioredoxin-dependent peroxide reductase, mitochondrial	Prdx3	>sp|P20108|PRDX3_MOUSE Thioredoxin-dependent peroxide reductase, mitochondrial OS=Mus musculus GN=Prdx3 PE=1 SV=1	1	4	4	26.5	26.5	28.127	257	0	29.854	By matching	By MS/MS	By MS/MS	By MS/MS	By MS/MS	By MS/MS	By matching	By matching	By matching	By matching	By matching	By matching	139210	247750	139640	184730	198720	100710	11926	6116.1	8619.8	8800.9	0	10321
P20152;P15331	P20152	P20152	Vimentin	Vim	>sp|P20152|VIME_MOUSE Vimentin OS=Mus musculus GN=Vim PE=1 SV=3	2	7	6	14.6	13.1	53.687	466;475	0	37.308	By MS/MS	By MS/MS	By matching	By MS/MS	By MS/MS	By MS/MS	By matching	By matching	By matching	By MS/MS	By MS/MS	By MS/MS	186240	181060	71809	177900	271040	91206	73311	73033	13757	160770	42570	185460
P20357	P20357	P20357	Microtubule-associated protein 2	Map2	>sp|P20357|MTAP2_MOUSE Microtubule-associated protein 2 OS=Mus musculus GN=Map2 PE=1 SV=2	1	1	1	0.7	0.7	199.13	1828	1	-2	By matching	By matching	By matching	By MS/MS	By matching	By matching	By matching	By matching	By matching	By MS/MS	By matching	By matching	0	61353	0	3434800	0	0	0	0	0	847520	0	0
P20852;P15392	P20852	P20852	Cytochrome P450 2A5	Cyp2a5	>sp|P20852|CP2A5_MOUSE Cytochrome P450 2A5 OS=Mus musculus GN=Cyp2a5 PE=2 SV=1	2	13	11	37	34	56.74	494;494	0	82.595	By MS/MS	By MS/MS	By MS/MS	By MS/MS	By MS/MS	By MS/MS	By MS/MS	By MS/MS	By MS/MS	By MS/MS	By MS/MS	By MS/MS	335300	443020	361760	574130	443290	333630	574220	528860	422890	464710	492720	617820
P21126	P21126	P21126	Ubiquitin-like protein 4A	Ubl4a	>sp|P21126|UBL4A_MOUSE Ubiquitin-like protein 4A OS=Mus musculus GN=Ubl4a PE=1 SV=1	1	3	3	24.2	24.2	17.8	157	0	31.743	By matching	By matching	By matching	By matching	By matching	By matching	By MS/MS	By MS/MS	By MS/MS	By MS/MS	By MS/MS	By MS/MS	14990	19701	16689	19767	35219	15099	207360	280130	228440	210340	108880	238490
P21619	P21619	P21619	Lamin-B2	Lmnb2	>sp|P21619|LMNB2_MOUSE Lamin-B2 OS=Mus musculus GN=Lmnb2 PE=1 SV=2	1	2	2	7.4	7.4	67.317	596	0.0013966	12.434	By MS/MS	By MS/MS	By matching	By matching	By matching	By MS/MS	By matching	By matching	By matching	By matching	By matching	By matching	110440	124870	93896	7408.2	11597	38652	0	0	0	0	0	0
P21981	P21981	P21981	Protein-glutamine gamma-glutamyltransferase 2	Tgm2	>sp|P21981|TGM2_MOUSE Protein-glutamine gamma-glutamyltransferase 2 OS=Mus musculus GN=Tgm2 PE=1 SV=4	1	4	4	6	6	77.06	686	0	21.923	By MS/MS	By matching	By matching	By matching	By MS/MS	By MS/MS	By matching	By matching	By matching	By matching	By matching	By MS/MS	67495	87281	78951	80012	89782	31652	0	31939	25060	38886	36819	73618
P22315	P22315	P22315	Ferrochelatase, mitochondrial	Fech	>sp|P22315|HEMH_MOUSE Ferrochelatase, mitochondrial OS=Mus musculus GN=Fech PE=1 SV=2	1	13	13	41	41	47.13	420	0	156.61	By matching	By MS/MS	By MS/MS	By MS/MS	By MS/MS	By matching	By MS/MS	By MS/MS	By MS/MS	By MS/MS	By MS/MS	By MS/MS	185360	207510	183700	360950	295620	207000	3341200	2812800	3201100	2536600	1612200	2546000
Q8CGP6;Q8R1M2;Q8CGP7;Q8CGP5;Q8BFU2;P22752;P27661	Q8CGP6;Q8R1M2;Q8CGP7;Q8CGP5;Q8BFU2;P22752;P27661	Q8CGP6	Histone H2A type 1-H;Histone H2A.J;Histone H2A type 1-K;Histone H2A type 1-F;Histone H2A type 3;Histone H2A type 1;Histone H2AX	Hist1h2ah;H2afj;Hist1h2ak;Hist1h2af;Hist3h2a;Hist1h2ab;H2afx	>sp|Q8CGP6|H2A1H_MOUSE Histone H2A type 1-H OS=Mus musculus GN=Hist1h2ah PE=1 SV=3;>sp|Q8R1M2|H2AJ_MOUSE Histone H2A.J OS=Mus musculus GN=H2afj PE=1 SV=1;>sp|Q8CGP7|H2A1K_MOUSE Histone H2A type 1-K OS=Mus musculus GN=Hist1h2ak PE=1 SV=3;>sp|Q8CGP5|H2A1F_MO	7	6	2	58.6	31.2	13.95	128;129;130;130;130;130;143	0.0015625	16.008	By matching	By matching	By matching	By MS/MS	By MS/MS	By matching	By matching	By matching	By matching	By matching	By matching	By MS/MS	0	0	81410	86442	122630	0	0	5591.6	3764.4	0	0	13341
P23492	P23492	P23492	Purine nucleoside phosphorylase	Pnp	>sp|P23492|PNPH_MOUSE Purine nucleoside phosphorylase OS=Mus musculus GN=Pnp PE=1 SV=2	1	7	7	36.7	36.7	32.277	289	0	45.686	By MS/MS	By MS/MS	By MS/MS	By MS/MS	By MS/MS	By MS/MS	By matching	By matching	By matching	By matching	By matching	By matching	274500	622720	370110	853390	761170	161110	85884	0	3602.5	7721	19759	8608.1
P24270	P24270	P24270	Catalase	Cat	>sp|P24270|CATA_MOUSE Catalase OS=Mus musculus GN=Cat PE=1 SV=4	1	29	29	67.6	67.6	59.795	527	0	323.31	By MS/MS	By MS/MS	By MS/MS	By MS/MS	By MS/MS	By MS/MS	By MS/MS	By MS/MS	By MS/MS	By MS/MS	By MS/MS	By MS/MS	10679000	15090000	10746000	15451000	16602000	10143000	9923500	9722600	9953100	4119600	3476200	4207900
P24369	P24369	P24369	Peptidyl-prolyl cis-trans isomerase B	Ppib	>sp|P24369|PPIB_MOUSE Peptidyl-prolyl cis-trans isomerase B OS=Mus musculus GN=Ppib PE=1 SV=2	1	5	5	30.6	30.6	23.713	216	0	81.872	By MS/MS	By MS/MS	By MS/MS	By MS/MS	By MS/MS	By MS/MS	By MS/MS	By MS/MS	By MS/MS	By MS/MS	By matching	By matching	350280	493990	420210	986310	677410	569810	255490	214790	326370	168730	112820	225140
P24456	P24456	P24456	Cytochrome P450 2D10	Cyp2d10	>sp|P24456|CP2DA_MOUSE Cytochrome P450 2D10 OS=Mus musculus GN=Cyp2d10 PE=1 SV=2	1	17	9	36.3	19	57.233	504	0	190.91	By MS/MS	By MS/MS	By MS/MS	By MS/MS	By MS/MS	By MS/MS	By MS/MS	By MS/MS	By MS/MS	By MS/MS	By MS/MS	By MS/MS	781950	1007500	804360	1119400	1285400	647470	2496200	2153300	1975300	1731800	1986400	2372800
P24547	P24547	P24547	Inosine-5-monophosphate dehydrogenase 2	Impdh2	>sp|P24547|IMDH2_MOUSE Inosine-5-monophosphate dehydrogenase 2 OS=Mus musculus GN=Impdh2 PE=1 SV=2	1	3	3	8.4	8.4	55.814	514	0	17.959	By MS/MS	By MS/MS	By MS/MS	By MS/MS	By matching	By matching	By matching	By matching	By matching	By MS/MS	By MS/MS	By matching	62402	65968	62637	106030	77029	44463	17651	35078	54762	70406	130500	29518
P24549	P24549	P24549	Retinal dehydrogenase 1	Aldh1a1	>sp|P24549|AL1A1_MOUSE Retinal dehydrogenase 1 OS=Mus musculus GN=Aldh1a1 PE=1 SV=5	1	23	17	53.9	37.9	54.467	501	0	323.31	By MS/MS	By MS/MS	By MS/MS	By MS/MS	By MS/MS	By MS/MS	By MS/MS	By MS/MS	By MS/MS	By MS/MS	By MS/MS	By MS/MS	11480000	14040000	11474000	16817000	18930000	8477000	20092000	16853000	19183000	3415300	3250800	2870900
P25444	P25444	P25444	40S ribosomal protein S2	Rps2	>sp|P25444|RS2_MOUSE 40S ribosomal protein S2 OS=Mus musculus GN=Rps2 PE=1 SV=3	1	4	4	15	15	31.231	293	0	30.405	By MS/MS	By MS/MS	By MS/MS	By MS/MS	By MS/MS	By MS/MS	By MS/MS	By MS/MS	By MS/MS	By MS/MS	By matching	By MS/MS	240520	469140	228870	179170	193760	109990	243840	152580	135380	119780	140650	140050
P25688	P25688	P25688	Uricase	Uox	>sp|P25688|URIC_MOUSE Uricase OS=Mus musculus GN=Uox PE=1 SV=2	1	27	27	77.9	77.9	35.039	303	0	323.31	By MS/MS	By MS/MS	By MS/MS	By MS/MS	By MS/MS	By MS/MS	By MS/MS	By MS/MS	By MS/MS	By MS/MS	By MS/MS	By MS/MS	13630000	14217000	12411000	17644000	15787000	10319000	21254000	19131000	21108000	10583000	12229000	11017000
Q71LX4;P26039	Q71LX4;P26039	Q71LX4	Talin-2;Talin-1	Tln2;Tln1	>sp|Q71LX4|TLN2_MOUSE Talin-2 OS=Mus musculus GN=Tln2 PE=1 SV=3;>sp|P26039|TLN1_MOUSE Talin-1 OS=Mus musculus GN=Tln1 PE=1 SV=2	2	1	1	0.3	0.3	253.62	2375;2541	1	-2	By matching	By matching	By matching	By matching	By matching	By matching	By matching	By MS/MS	By matching	By matching	By matching	By matching	0	0	0	0	0	473800	192610	256230	314310	0	145200	267340
P26043;P26041;P26040	P26043;P26041;P26040	P26043	Radixin;Moesin;Ezrin	Rdx;Msn;Ezr	>sp|P26043|RADI_MOUSE Radixin OS=Mus musculus GN=Rdx PE=1 SV=3;>sp|P26041|MOES_MOUSE Moesin OS=Mus musculus GN=Msn PE=1 SV=3;>sp|P26040|EZRI_MOUSE Ezrin OS=Mus musculus GN=Ezr PE=1 SV=3	3	6	6	11	11	68.542	583;577;586	0	39.466	By MS/MS	By MS/MS	By MS/MS	By MS/MS	By MS/MS	By MS/MS	By matching	By matching	By matching	By matching	By MS/MS	By matching	264380	167600	236810	233130	395270	208340	93367	63397	79703	104470	114130	89483
P26443	P26443	P26443	Glutamate dehydrogenase 1, mitochondrial	Glud1	>sp|P26443|DHE3_MOUSE Glutamate dehydrogenase 1, mitochondrial OS=Mus musculus GN=Glud1 PE=1 SV=1	1	26	26	55.9	55.9	61.336	558	0	323.31	By MS/MS	By MS/MS	By MS/MS	By MS/MS	By MS/MS	By MS/MS	By MS/MS	By MS/MS	By MS/MS	By MS/MS	By MS/MS	By MS/MS	12421000	16646000	13523000	20091000	21600000	12146000	12988000	12884000	11491000	6226100	5840700	7712700
P26516	P26516	P26516	26S proteasome non-ATPase regulatory subunit 7	Psmd7	>sp|P26516|PSMD7_MOUSE 26S proteasome non-ATPase regulatory subunit 7 OS=Mus musculus GN=Psmd7 PE=1 SV=2	1	6	6	28	28	36.539	321	0	49.668	By matching	By matching	By matching	By matching	By matching	By matching	By MS/MS	By MS/MS	By MS/MS	By MS/MS	By MS/MS	By MS/MS	20356	43359	35632	25593	41302	39329	378530	448300	693740	416530	327570	596430
P27548	P27548	P27548	CD40 ligand;CD40 ligand, membrane form;CD40 ligand, soluble form	Cd40lg	>sp|P27548|CD40L_MOUSE CD40 ligand OS=Mus musculus GN=Cd40lg PE=1 SV=2	1	1	1	6.5	6.5	29.369	260	1	-2	By matching	By matching	By matching	By matching	By matching	By matching	By matching	By matching	By MS/MS	By matching	By matching	By matching	92514	64959	48804	136300	120320	42745	63439	63586	71431	35974	0	47600
P27612	P27612	P27612	Phospholipase A-2-activating protein	Plaa	>sp|P27612|PLAP_MOUSE Phospholipase A-2-activating protein OS=Mus musculus GN=Plaa PE=1 SV=4	1	1	1	2.1	2.1	87.22	794	0.0013245	11.072	By matching	By matching	By matching	By matching	By matching	By matching	By matching	By matching	By matching	By MS/MS	By MS/MS	By matching	18376	27393	21200	25931	18694	16908	28513	45970	48159	59855	64011	45199
P27659	P27659	P27659	60S ribosomal protein L3	Rpl3	>sp|P27659|RL3_MOUSE 60S ribosomal protein L3 OS=Mus musculus GN=Rpl3 PE=1 SV=3	1	3	3	11.4	11.4	46.109	403	0	21.666	By MS/MS	By MS/MS	By matching	By MS/MS	By matching	By matching	By MS/MS	By MS/MS	By MS/MS	By matching	By MS/MS	By MS/MS	141540	220500	205500	220240	89985	0	364600	332720	467390	72654	154820	260470
P28271;Q811J3	P28271	P28271	Cytoplasmic aconitate hydratase	Aco1	>sp|P28271|ACOC_MOUSE Cytoplasmic aconitate hydratase OS=Mus musculus GN=Aco1 PE=1 SV=3	2	19	19	33.5	33.5	98.124	889;963	0	144.08	By MS/MS	By MS/MS	By MS/MS	By MS/MS	By MS/MS	By MS/MS	By MS/MS	By matching	By MS/MS	By matching	By matching	By matching	1261600	1413700	1444800	2251800	2129700	1320200	149540	133400	118990	52844	111230	44061
P28474;Q64437	P28474	P28474	Alcohol dehydrogenase class-3	Adh5	>sp|P28474|ADHX_MOUSE Alcohol dehydrogenase class-3 OS=Mus musculus GN=Adh5 PE=1 SV=3	2	9	9	50.8	50.8	39.547	374;374	0	107.23	By MS/MS	By MS/MS	By MS/MS	By MS/MS	By MS/MS	By MS/MS	By matching	By matching	By matching	By matching	By matching	By matching	1954100	2241500	1610200	1801500	2246200	1381900	166980	111420	126110	165250	14164	81449
P28666;P28665	P28666;P28665	P28666	Murinoglobulin-2;Murinoglobulin-1	Mug2;Mug1	>sp|P28666|MUG2_MOUSE Murinoglobulin-2 OS=Mus musculus GN=Mug2 PE=1 SV=2;>sp|P28665|MUG1_MOUSE Murinoglobulin-1 OS=Mus musculus GN=Mug1 PE=1 SV=3	2	1	1	1	1	162.38	1451;1476	0.002574	10.12	By MS/MS	By MS/MS	By MS/MS	By MS/MS	By MS/MS	By MS/MS	By matching	By matching	By matching	By matching	By matching	By matching	60141	92292	34663	107520	72399	44103	37785	47594	46109	25231	28371	46684
P28740	P28740	P28740	Kinesin-like protein KIF2A	Kif2a	>sp|P28740|KIF2A_MOUSE Kinesin-like protein KIF2A OS=Mus musculus GN=Kif2a PE=1 SV=2	1	1	1	2.7	2.7	79.755	705	1	-2	By matching	By MS/MS	By matching	By matching	By matching	By matching	By MS/MS	By matching	By matching	By matching	By matching	By matching	96818	72826	62423	99127	147940	91310	157420	97065	103670	54655	59106	46297
P29341	P29341	P29341	Polyadenylate-binding protein 1	Pabpc1	>sp|P29341|PABP1_MOUSE Polyadenylate-binding protein 1 OS=Mus musculus GN=Pabpc1 PE=1 SV=2	1	5	5	11.5	11.5	70.67	636	0	61.265	By MS/MS	By MS/MS	By MS/MS	By MS/MS	By MS/MS	By MS/MS	By MS/MS	By matching	By MS/MS	By MS/MS	By MS/MS	By MS/MS	177470	321570	195230	332680	422940	117360	245780	241650	248020	494800	503820	439990
P62880;P29387	P62880;P29387	P62880	Guanine nucleotide-binding protein G(I)/G(S)/G(T) subunit beta-2;Guanine nucleotide-binding protein subunit beta-4	Gnb2;Gnb4	>sp|P62880|GBB2_MOUSE Guanine nucleotide-binding protein G(I)/G(S)/G(T) subunit beta-2 OS=Mus musculus GN=Gnb2 PE=1 SV=3;>sp|P29387|GBB4_MOUSE Guanine nucleotide-binding protein subunit beta-4 OS=Mus musculus GN=Gnb4 PE=1 SV=4	2	1	1	4.1	4.1	37.331	340;340	0.002439	7.4163	By MS/MS	By matching	By MS/MS	By MS/MS	By MS/MS	By matching	By matching	By matching	By matching	By matching	By matching	By matching	57807	0	79564	116050	95612	0	19413	23776	0	0	29896	0
P30115;P10648;P13745	P30115	P30115	Glutathione S-transferase A3	Gsta3	>sp|P30115|GSTA3_MOUSE Glutathione S-transferase A3 OS=Mus musculus GN=Gsta3 PE=1 SV=2	3	8	8	57.5	57.5	25.36	221;222;223	0	62.429	By MS/MS	By MS/MS	By MS/MS	By MS/MS	By MS/MS	By MS/MS	By MS/MS	By MS/MS	By MS/MS	By MS/MS	By MS/MS	By MS/MS	771400	936090	619010	1125300	1060800	709950	3521200	2605300	3399400	1196900	889910	1935900
P30999	P30999	P30999	Catenin delta-1	Ctnnd1	>sp|P30999|CTND1_MOUSE Catenin delta-1 OS=Mus musculus GN=Ctnnd1 PE=1 SV=2	1	2	2	3.8	3.8	104.92	938	0.002611	10.75	By matching	By MS/MS	By matching	By matching	By matching	By matching	By matching	By matching	By matching	By matching	By MS/MS	By matching	65501	94015	50762	72277	12716	66381	15368	76761	64394	59741	45148	16755
P31725	P31725	P31725	Protein S100-A9	S100a9	>sp|P31725|S10A9_MOUSE Protein S100-A9 OS=Mus musculus GN=S100a9 PE=1 SV=3	1	1	1	11.5	11.5	13.049	113	1	-2	By MS/MS	By matching	By matching	By matching	By matching	By matching	By matching	By matching	By matching	By matching	By matching	By matching	182240	62927	0	46320	146430	93165	0	0	0	0	0	0
P32020	P32020	P32020	Non-specific lipid-transfer protein	Scp2	>sp|P32020|NLTP_MOUSE Non-specific lipid-transfer protein OS=Mus musculus GN=Scp2 PE=1 SV=3	1	24	24	62.3	62.3	59.125	547	0	323.31	By MS/MS	By MS/MS	By MS/MS	By MS/MS	By MS/MS	By MS/MS	By MS/MS	By MS/MS	By MS/MS	By MS/MS	By MS/MS	By MS/MS	4576900	5686900	4604500	8266900	7682300	3821900	5064900	4162200	4659600	2193400	1661000	1947100
P33267	P33267	P33267	Cytochrome P450 2F2	Cyp2f2	>sp|P33267|CP2F2_MOUSE Cytochrome P450 2F2 OS=Mus musculus GN=Cyp2f2 PE=1 SV=1	1	18	17	44.8	42.6	55.948	491	0	146.44	By MS/MS	By MS/MS	By MS/MS	By MS/MS	By MS/MS	By MS/MS	By MS/MS	By MS/MS	By MS/MS	By MS/MS	By MS/MS	By MS/MS	1050800	1197700	1163600	2046400	1582900	1074800	2030900	1568500	1472100	2013100	1834900	1661700
P34884	P34884	P34884	Macrophage migration inhibitory factor	Mif	>sp|P34884|MIF_MOUSE Macrophage migration inhibitory factor OS=Mus musculus GN=Mif PE=1 SV=2	1	1	1	9.6	9.6	12.504	115	0.0024752	7.799	By MS/MS	By matching	By matching	By matching	By matching	By matching	By MS/MS	By MS/MS	By MS/MS	By matching	By matching	By MS/MS	38812	0	27185	0	0	0	266370	126490	159120	0	16968	38056
P34914	P34914	P34914	Bifunctional epoxide hydrolase 2;Cytosolic epoxide hydrolase 2;Lipid-phosphate phosphatase	Ephx2	>sp|P34914|HYES_MOUSE Bifunctional epoxide hydrolase 2 OS=Mus musculus GN=Ephx2 PE=1 SV=2	1	23	23	60.3	60.3	62.515	554	0	323.31	By MS/MS	By MS/MS	By MS/MS	By MS/MS	By MS/MS	By MS/MS	By MS/MS	By MS/MS	By MS/MS	By MS/MS	By MS/MS	By MS/MS	3159000	5232800	4280300	4671700	5933200	2789200	2034200	2346300	2039100	1288500	947570	1732700
P34927	P34927	P34927	Asialoglycoprotein receptor 1	Asgr1	>sp|P34927|ASGR1_MOUSE Asialoglycoprotein receptor 1 OS=Mus musculus GN=Asgr1 PE=1 SV=4	1	3	3	15.8	15.8	32.591	284	0	22.616	By matching	By matching	By matching	By matching	By matching	By MS/MS	By matching	By MS/MS	By matching	By MS/MS	By MS/MS	By MS/MS	29525	26991	35093	26951	19950	94422	89914	148580	37357	128820	94014	120730
P35278;Q9CQD1;P61021	P35278;Q9CQD1;P61021	P35278	Ras-related protein Rab-5C;Ras-related protein Rab-5A;Ras-related protein Rab-5B	Rab5c;Rab5a;Rab5b	>sp|P35278|RAB5C_MOUSE Ras-related protein Rab-5C OS=Mus musculus GN=Rab5c PE=1 SV=2;>sp|Q9CQD1|RAB5A_MOUSE Ras-related protein Rab-5A OS=Mus musculus GN=Rab5a PE=1 SV=1;>sp|P61021|RAB5B_MOUSE Ras-related protein Rab-5B OS=Mus musculus GN=Rab5b PE=1 SV=1	3	3	3	15.3	15.3	23.412	216;215;215	0.0015723	16.203	By matching	By MS/MS	By matching	By matching	By MS/MS	By MS/MS	By matching	By matching	By matching	By matching	By matching	By matching	20083	69604	42312	95062	87594	73060	25611	12250	26647	0	31013	13568
P61294;P35279;Q8BHD0	P61294;P35279;Q8BHD0	P61294	Ras-related protein Rab-6B;Ras-related protein Rab-6A;Ras-related protein Rab-39A	Rab6b;Rab6a;Rab39a	>sp|P61294|RAB6B_MOUSE Ras-related protein Rab-6B OS=Mus musculus GN=Rab6b PE=1 SV=1;>sp|P35279|RAB6A_MOUSE Ras-related protein Rab-6A OS=Mus musculus GN=Rab6a PE=1 SV=4;>sp|Q8BHD0|RB39A_MOUSE Ras-related protein Rab-39A OS=Mus musculus GN=Rab39a PE=1 SV=1	3	1	1	5.3	5.3	23.461	208;208;217	0	22.015	By MS/MS	By MS/MS	By MS/MS	By MS/MS	By MS/MS	By matching	By matching	By matching	By matching	By matching	By matching	By matching	121910	229210	140100	251530	242570	0	66719	59321	0	82833	50265	39000
P35293	P35293	P35293	Ras-related protein Rab-18	Rab18	>sp|P35293|RAB18_MOUSE Ras-related protein Rab-18 OS=Mus musculus GN=Rab18 PE=1 SV=2	1	2	2	10.7	10.7	23.035	206	0.0013774	12.149	By MS/MS	By matching	By matching	By MS/MS	By MS/MS	By matching	By matching	By matching	By matching	By matching	By matching	By matching	45154	39273	52249	80353	91477	49058	23783	13168	0	12158	12850	18463
P35486	P35486	P35486	Pyruvate dehydrogenase E1 component subunit alpha, somatic form, mitochondrial	Pdha1	>sp|P35486|ODPA_MOUSE Pyruvate dehydrogenase E1 component subunit alpha, somatic form, mitochondrial OS=Mus musculus GN=Pdha1 PE=1 SV=1	1	3	3	8.5	8.5	43.231	390	0	18.708	By MS/MS	By MS/MS	By matching	By MS/MS	By MS/MS	By MS/MS	By MS/MS	By matching	By MS/MS	By matching	By matching	By matching	204110	171920	130260	312810	326050	130980	88561	40433	141340	49689	31419	23736
P35492	P35492	P35492	Histidine ammonia-lyase	Hal	>sp|P35492|HUTH_MOUSE Histidine ammonia-lyase OS=Mus musculus GN=Hal PE=1 SV=1	1	9	9	18.9	18.9	72.257	657	0	65.397	By MS/MS	By MS/MS	By MS/MS	By MS/MS	By MS/MS	By MS/MS	By matching	By matching	By matching	By MS/MS	By MS/MS	By matching	446200	503210	529480	717990	747340	414990	39446	42485	45180	43218	10826	0
P35505	P35505	P35505	Fumarylacetoacetase	Fah	>sp|P35505|FAAA_MOUSE Fumarylacetoacetase OS=Mus musculus GN=Fah PE=1 SV=2	1	18	18	72.8	72.8	46.175	419	0	323.31	By MS/MS	By MS/MS	By MS/MS	By MS/MS	By MS/MS	By MS/MS	By MS/MS	By MS/MS	By MS/MS	By MS/MS	By MS/MS	By MS/MS	8737700	10421000	7802100	13933000	11892000	7549200	4494200	3273600	3127200	1068000	1079500	791120
P35564	P35564	P35564	Calnexin	Canx	>sp|P35564|CALX_MOUSE Calnexin OS=Mus musculus GN=Canx PE=1 SV=1	1	4	4	10.8	10.8	67.277	591	0	27.774	By matching	By matching	By matching	By matching	By matching	By MS/MS	By MS/MS	By MS/MS	By MS/MS	By MS/MS	By matching	By matching	11970	18807	7883.1	0	7105.9	15101	117510	48862	101020	78034	61105	0
P35576	P35576	P35576	Glucose-6-phosphatase	G6pc	>sp|P35576|G6PC_MOUSE Glucose-6-phosphatase OS=Mus musculus GN=G6pc PE=1 SV=2	1	1	1	4.8	4.8	40.472	357	0.0070838	6.9403	By matching	By matching	By matching	By matching	By matching	By matching	By MS/MS	By matching	By MS/MS	By matching	By MS/MS	By MS/MS	32612	77922	18172	0	24402	41053	147120	85859	94364	19603	55166	190510
P35700	P35700	P35700	Peroxiredoxin-1	Prdx1	>sp|P35700|PRDX1_MOUSE Peroxiredoxin-1 OS=Mus musculus GN=Prdx1 PE=1 SV=1	1	15	15	71.4	71.4	22.176	199	0	162.14	By MS/MS	By MS/MS	By MS/MS	By MS/MS	By MS/MS	By MS/MS	By MS/MS	By MS/MS	By MS/MS	By MS/MS	By MS/MS	By MS/MS	5153600	6688300	4537200	6047100	6301200	4515800	9052800	12830000	10685000	3190600	2987300	4047600
P35918	P35918	P35918	Vascular endothelial growth factor receptor 2	Kdr	>sp|P35918|VGFR2_MOUSE Vascular endothelial growth factor receptor 2 OS=Mus musculus GN=Kdr PE=1 SV=1	1	1	1	1.2	1.2	152.52	1367	1	-2	By matching	By matching	By matching	By matching	By matching	By matching	By matching	By matching	By matching	By matching	By matching	By MS/MS	0	0	0	0	0	0	0	0	0	0	0	0
P35979	P35979	P35979	60S ribosomal protein L12	Rpl12	>sp|P35979|RL12_MOUSE 60S ribosomal protein L12 OS=Mus musculus GN=Rpl12 PE=1 SV=2	1	4	4	42.4	42.4	17.804	165	0	26.106	By MS/MS	By MS/MS	By MS/MS	By MS/MS	By MS/MS	By MS/MS	By MS/MS	By MS/MS	By MS/MS	By MS/MS	By MS/MS	By MS/MS	2733500	737520	4527300	1833600	3631900	4190100	280890	336590	317750	1416000	1976200	259730
P35980	P35980	P35980	60S ribosomal protein L18	Rpl18	>sp|P35980|RL18_MOUSE 60S ribosomal protein L18 OS=Mus musculus GN=Rpl18 PE=1 SV=3	1	3	3	18.6	18.6	21.644	188	0	66.773	By MS/MS	By MS/MS	By MS/MS	By matching	By MS/MS	By MS/MS	By matching	By matching	By matching	By matching	By matching	By matching	275050	209180	191980	71006	66812	37546	57022	66676	55892	43833	0	26522
P36552	P36552	P36552	Oxygen-dependent coproporphyrinogen-III oxidase, mitochondrial	Cpox	>sp|P36552|HEM6_MOUSE Oxygen-dependent coproporphyrinogen-III oxidase, mitochondrial OS=Mus musculus GN=Cpox PE=1 SV=2	1	1	1	4.7	4.7	49.714	443	0.0036452	7.3513	By matching	By MS/MS	By matching	By matching	By MS/MS	By matching	By matching	By matching	By matching	By matching	By matching	By matching	40565	80850	83004	0	105170	0	0	0	0	0	0	0
P37040	P37040	P37040	NADPH--cytochrome P450 reductase	Por	>sp|P37040|NCPR_MOUSE NADPH--cytochrome P450 reductase OS=Mus musculus GN=Por PE=1 SV=2	1	8	8	22	22	77.043	678	0	75.45	By MS/MS	By MS/MS	By MS/MS	By MS/MS	By MS/MS	By MS/MS	By MS/MS	By MS/MS	By matching	By MS/MS	By MS/MS	By matching	448360	897750	545210	901840	977850	384910	350120	323130	160630	181100	292550	129260
P38060	P38060	P38060	Hydroxymethylglutaryl-CoA lyase, mitochondrial	Hmgcl	>sp|P38060|HMGCL_MOUSE Hydroxymethylglutaryl-CoA lyase, mitochondrial OS=Mus musculus GN=Hmgcl PE=1 SV=2	1	6	6	28.9	28.9	34.238	325	0	89.766	By matching	By matching	By matching	By matching	By matching	By matching	By MS/MS	By MS/MS	By MS/MS	By MS/MS	By matching	By MS/MS	0	0	0	0	0	0	759890	668870	845080	113790	67653	189790
P38647	P38647	P38647	Stress-70 protein, mitochondrial	Hspa9	>sp|P38647|GRP75_MOUSE Stress-70 protein, mitochondrial OS=Mus musculus GN=Hspa9 PE=1 SV=3	1	12	12	26.1	26.1	73.46	679	0	104.92	By matching	By matching	By matching	By matching	By matching	By matching	By MS/MS	By MS/MS	By MS/MS	By MS/MS	By MS/MS	By MS/MS	64450	64205	76183	63096	110440	46437	1391000	1727500	1712100	1007400	1128800	1460800
P40124	P40124	P40124	Adenylyl cyclase-associated protein 1	Cap1	>sp|P40124|CAP1_MOUSE Adenylyl cyclase-associated protein 1 OS=Mus musculus GN=Cap1 PE=1 SV=4	1	2	2	8	8	51.564	474	0.0015106	14.132	By MS/MS	By MS/MS	By matching	By MS/MS	By MS/MS	By MS/MS	By matching	By matching	By matching	By matching	By matching	By matching	82143	125570	58626	44951	125710	80998	22907	27397	43993	3115	19194	30909
P40142	P40142	P40142	Transketolase	Tkt	>sp|P40142|TKT_MOUSE Transketolase OS=Mus musculus GN=Tkt PE=1 SV=1	1	20	20	46.4	46.4	67.63	623	0	200.22	By MS/MS	By MS/MS	By MS/MS	By MS/MS	By MS/MS	By MS/MS	By MS/MS	By MS/MS	By MS/MS	By MS/MS	By MS/MS	By MS/MS	2329500	3265400	2560000	3860900	4001400	2467000	1612500	1977200	1590900	1084700	867440	1321900
P40936	P40936	P40936	Indolethylamine N-methyltransferase	Inmt	>sp|P40936|INMT_MOUSE Indolethylamine N-methyltransferase OS=Mus musculus GN=Inmt PE=1 SV=1	1	10	10	48.9	48.9	29.459	264	0	273.59	By MS/MS	By MS/MS	By MS/MS	By MS/MS	By MS/MS	By MS/MS	By matching	By matching	By matching	By matching	By matching	By matching	2311800	3285600	2490300	4479600	3349100	2298500	16844	17042	23525	30325	21746	20940
P41105	P41105	P41105	60S ribosomal protein L28	Rpl28	>sp|P41105|RL28_MOUSE 60S ribosomal protein L28 OS=Mus musculus GN=Rpl28 PE=1 SV=2	1	1	1	7.3	7.3	15.733	137	0.0035971	7.0912	By MS/MS	By MS/MS	By MS/MS	By MS/MS	By matching	By matching	By MS/MS	By MS/MS	By MS/MS	By matching	By MS/MS	By matching	44963	28588	37319	71891	82547	11727	83762	0	120360	32940	96774	39913
P41216	P41216	P41216	Long-chain-fatty-acid--CoA ligase 1	Acsl1	>sp|P41216|ACSL1_MOUSE Long-chain-fatty-acid--CoA ligase 1 OS=Mus musculus GN=Acsl1 PE=1 SV=2	1	28	26	55.5	54.2	77.951	699	0	267.25	By MS/MS	By MS/MS	By MS/MS	By MS/MS	By MS/MS	By MS/MS	By MS/MS	By MS/MS	By MS/MS	By MS/MS	By MS/MS	By MS/MS	3510900	4828000	3213000	5902500	5936000	2795700	2349700	1756000	1928000	1856200	1882700	1642700
P42125	P42125	P42125	Enoyl-CoA delta isomerase 1, mitochondrial	Eci1	>sp|P42125|ECI1_MOUSE Enoyl-CoA delta isomerase 1, mitochondrial OS=Mus musculus GN=Eci1 PE=1 SV=2	1	4	4	20.4	20.4	32.25	289	0	116.07	By MS/MS	By MS/MS	By MS/MS	By MS/MS	By MS/MS	By MS/MS	By MS/MS	By MS/MS	By MS/MS	By MS/MS	By MS/MS	By MS/MS	286520	439500	418420	552500	551880	265120	873720	764600	753160	495510	514880	682620
P42586	P42586	P42586	Homeobox protein Nkx-2.2	Nkx2-2	>sp|P42586|NKX22_MOUSE Homeobox protein Nkx-2.2 OS=Mus musculus GN=Nkx2-2 PE=1 SV=2	1	1	1	4.8	4.8	30.125	273	1	-2	By matching	By matching	By matching	By matching	By matching	By matching	By matching	By matching	By matching	By matching	By MS/MS	By matching	0	0	0	0	0	0	1286600	347450	379930	48539	172270	212120
P42669	P42669	P42669	Transcriptional activator protein Pur-alpha	Pura	>sp|P42669|PURA_MOUSE Transcriptional activator protein Pur-alpha OS=Mus musculus GN=Pura PE=1 SV=1	1	1	1	8.1	8.1	34.883	321	0.0025349	8.7109	By MS/MS	By MS/MS	By matching	By matching	By MS/MS	By matching	By MS/MS	By matching	By MS/MS	By matching	By MS/MS	By MS/MS	76547	89716	41858	106050	97359	32983	69110	80547	101670	46278	88943	82219
P42925	P42925	P42925	Peroxisomal membrane protein 2	Pxmp2	>sp|P42925|PXMP2_MOUSE Peroxisomal membrane protein 2 OS=Mus musculus GN=Pxmp2 PE=1 SV=2	1	2	2	15.5	15.5	22.265	194	0.0014409	12.952	By MS/MS	By MS/MS	By MS/MS	By MS/MS	By MS/MS	By MS/MS	By MS/MS	By MS/MS	By MS/MS	By MS/MS	By MS/MS	By MS/MS	21171	26343	31009	35683	22051	26329	34919	72893	54127	54903	37804	40944
P42932	P42932	P42932	T-complex protein 1 subunit theta	Cct8	>sp|P42932|TCPQ_MOUSE T-complex protein 1 subunit theta OS=Mus musculus GN=Cct8 PE=1 SV=3	1	10	10	23.5	23.5	59.555	548	0	98.72	By MS/MS	By MS/MS	By MS/MS	By MS/MS	By MS/MS	By MS/MS	By MS/MS	By MS/MS	By MS/MS	By MS/MS	By MS/MS	By MS/MS	281210	360950	270270	365680	308310	204330	1074300	808300	942320	994090	798510	1158800
P43274;Q07133;P43277	P43274	P43274	Histone H1.4	Hist1h1e	>sp|P43274|H14_MOUSE Histone H1.4 OS=Mus musculus GN=Hist1h1e PE=1 SV=2	3	3	2	17.8	12.8	21.977	219;208;221	0	18.971	By matching	By MS/MS	By matching	By MS/MS	By matching	By matching	By MS/MS	By MS/MS	By MS/MS	By matching	By matching	By matching	101010	281860	53857	92073	103290	47356	308870	164130	118000	72582	62991	92054
P45952	P45952	P45952	Medium-chain specific acyl-CoA dehydrogenase, mitochondrial	Acadm	>sp|P45952|ACADM_MOUSE Medium-chain specific acyl-CoA dehydrogenase, mitochondrial OS=Mus musculus GN=Acadm PE=1 SV=1	1	11	11	44.4	44.4	46.481	421	0	100.7	By MS/MS	By MS/MS	By MS/MS	By MS/MS	By MS/MS	By MS/MS	By MS/MS	By MS/MS	By MS/MS	By MS/MS	By MS/MS	By MS/MS	766430	833000	670550	923330	948150	531270	726220	602940	484050	312310	225940	245660
P46471	P46471	P46471	26S protease regulatory subunit 7	Psmc2	>sp|P46471|PRS7_MOUSE 26S protease regulatory subunit 7 OS=Mus musculus GN=Psmc2 PE=1 SV=5	1	18	18	61.4	61.4	48.647	433	0	238.99	By matching	By matching	By matching	By matching	By MS/MS	By matching	By MS/MS	By MS/MS	By MS/MS	By MS/MS	By MS/MS	By MS/MS	145060	177720	139180	207650	313230	122990	3669200	3361500	3241900	3211200	2639400	3604200
P46735	P46735	P46735	Unconventional myosin-Ib	Myo1b	>sp|P46735|MYO1B_MOUSE Unconventional myosin-Ib OS=Mus musculus GN=Myo1b PE=1 SV=3	1	7	7	9.9	9.9	128.56	1107	0	42.723	By MS/MS	By matching	By matching	By MS/MS	By MS/MS	By matching	By MS/MS	By MS/MS	By MS/MS	By MS/MS	By MS/MS	By MS/MS	111880	89879	142260	163060	150330	116390	116360	237930	88761	353630	290820	293200
P47199	P47199	P47199	Quinone oxidoreductase	Cryz	>sp|P47199|QOR_MOUSE Quinone oxidoreductase OS=Mus musculus GN=Cryz PE=1 SV=1	1	6	6	31.7	31.7	35.268	331	0	43.392	By MS/MS	By MS/MS	By MS/MS	By MS/MS	By MS/MS	By MS/MS	By matching	By matching	By matching	By matching	By matching	By matching	579160	563300	464590	962430	889640	582810	48902	49201	62576	34152	18905	38107
P47738;Q9JHW9;Q62148	P47738	P47738	Aldehyde dehydrogenase, mitochondrial	Aldh2	>sp|P47738|ALDH2_MOUSE Aldehyde dehydrogenase, mitochondrial OS=Mus musculus GN=Aldh2 PE=1 SV=1	3	26	25	60.7	59.2	56.537	519;512;518	0	323.31	By MS/MS	By MS/MS	By MS/MS	By MS/MS	By MS/MS	By MS/MS	By MS/MS	By MS/MS	By MS/MS	By MS/MS	By MS/MS	By MS/MS	7233100	10702000	7442900	10850000	13929000	6954100	8929000	7844400	6965200	3553700	3209400	3913900
P47740	P47740	P47740	Fatty aldehyde dehydrogenase	Aldh3a2	>sp|P47740|AL3A2_MOUSE Fatty aldehyde dehydrogenase OS=Mus musculus GN=Aldh3a2 PE=1 SV=2	1	13	13	36.4	36.4	53.97	484	0	140.9	By MS/MS	By MS/MS	By MS/MS	By MS/MS	By MS/MS	By MS/MS	By MS/MS	By MS/MS	By MS/MS	By MS/MS	By MS/MS	By MS/MS	519410	741150	542960	1091500	982760	618860	2106400	2596600	2523200	2015600	1411000	1560800
P47754	P47754	P47754	F-actin-capping protein subunit alpha-2	Capza2	>sp|P47754|CAZA2_MOUSE F-actin-capping protein subunit alpha-2 OS=Mus musculus GN=Capza2 PE=1 SV=3	1	1	1	6.3	6.3	32.967	286	0.0025543	9.6036	By MS/MS	By MS/MS	By MS/MS	By MS/MS	By MS/MS	By MS/MS	By matching	By matching	By matching	By MS/MS	By MS/MS	By MS/MS	48822	46004	66545	113770	86746	49957	51208	24282	24057	41541	33211	138390
P47757	P47757	P47757	F-actin-capping protein subunit beta	Capzb	>sp|P47757|CAPZB_MOUSE F-actin-capping protein subunit beta OS=Mus musculus GN=Capzb PE=1 SV=3	1	2	2	8.3	8.3	31.345	277	0.0013928	12.376	By matching	By MS/MS	By matching	By matching	By matching	By matching	By matching	By matching	By matching	By matching	By matching	By MS/MS	0	22661	16907	0	26269	0	0	0	0	0	0	0
P47791	P47791	P47791	Glutathione reductase, mitochondrial	Gsr	>sp|P47791|GSHR_MOUSE Glutathione reductase, mitochondrial OS=Mus musculus GN=Gsr PE=1 SV=3	1	1	1	2.4	2.4	53.662	500	0.002551	9.5779	By MS/MS	By MS/MS	By MS/MS	By MS/MS	By MS/MS	By matching	By matching	By matching	By matching	By matching	By matching	By matching	64078	55480	49445	89144	64324	37770	15202	15375	15988	22624	20596	21478
P47857	P47857	P47857	ATP-dependent 6-phosphofructokinase, muscle type	Pfkm	>sp|P47857|PFKAM_MOUSE ATP-dependent 6-phosphofructokinase, muscle type OS=Mus musculus GN=Pfkm PE=1 SV=3	1	1	1	2.4	2.4	85.268	780	0.0070755	6.9372	By matching	By matching	By matching	By matching	By matching	By matching	By MS/MS	By MS/MS	By matching	By matching	By matching	By matching	0	0	0	15059	0	0	83347	102740	91025	0	19758	85293
P47911	P47911	P47911	60S ribosomal protein L6	Rpl6	>sp|P47911|RL6_MOUSE 60S ribosomal protein L6 OS=Mus musculus GN=Rpl6 PE=1 SV=3	1	2	2	8.4	8.4	33.509	296	0.0013755	12.146	By MS/MS	By matching	By matching	By matching	By matching	By matching	By matching	By MS/MS	By MS/MS	By matching	By MS/MS	By MS/MS	169030	176240	190800	119110	123140	72457	188420	212480	265130	130860	163930	207820
P47955	P47955	P47955	60S acidic ribosomal protein P1	Rplp1	>sp|P47955|RLA1_MOUSE 60S acidic ribosomal protein P1 OS=Mus musculus GN=Rplp1 PE=1 SV=1	1	3	3	57	57	11.475	114	0	25.894	By matching	By matching	By matching	By matching	By matching	By matching	By MS/MS	By MS/MS	By MS/MS	By MS/MS	By MS/MS	By MS/MS	0	0	0	0	0	0	437350	159710	134460	125380	124200	178050
P47962	P47962	P47962	60S ribosomal protein L5	Rpl5	>sp|P47962|RL5_MOUSE 60S ribosomal protein L5 OS=Mus musculus GN=Rpl5 PE=1 SV=3	1	4	4	19.2	19.2	34.4	297	0	34.147	By MS/MS	By MS/MS	By MS/MS	By MS/MS	By MS/MS	By MS/MS	By MS/MS	By MS/MS	By matching	By matching	By matching	By matching	168290	306660	250780	237280	228830	182090	58926	71972	52803	39109	29907	52112
P47963	P47963	P47963	60S ribosomal protein L13	Rpl13	>sp|P47963|RL13_MOUSE 60S ribosomal protein L13 OS=Mus musculus GN=Rpl13 PE=1 SV=3	1	4	4	19.9	19.9	24.305	211	0	25.263	By MS/MS	By MS/MS	By MS/MS	By MS/MS	By MS/MS	By MS/MS	By matching	By matching	By MS/MS	By matching	By matching	By MS/MS	257020	183210	208980	120060	159430	51935	64077	64244	116450	42295	172390	112730
P48678	P48678	P48678	Prelamin-A/C;Lamin-A/C	Lmna	>sp|P48678|LMNA_MOUSE Prelamin-A/C OS=Mus musculus GN=Lmna PE=1 SV=2	1	8	8	15.5	15.5	74.237	665	0	53.177	By MS/MS	By MS/MS	By MS/MS	By MS/MS	By MS/MS	By MS/MS	By matching	By matching	By matching	By matching	By matching	By MS/MS	396490	361930	295630	400690	360100	276110	33836	7603.3	11191	71656	70851	108670
P48758;Q8K354	P48758	P48758	Carbonyl reductase [NADPH] 1	Cbr1	>sp|P48758|CBR1_MOUSE Carbonyl reductase [NADPH] 1 OS=Mus musculus GN=Cbr1 PE=1 SV=3	2	4	4	24.9	24.9	30.641	277;277	0	28.125	By MS/MS	By MS/MS	By matching	By MS/MS	By matching	By matching	By matching	By matching	By matching	By matching	By matching	By matching	205070	279860	42447	164070	247350	103070	31931	34063	48504	33605	0	0
P48776	P48776	P48776	Tryptophan 2,3-dioxygenase	Tdo2	>sp|P48776|T23O_MOUSE Tryptophan 2,3-dioxygenase OS=Mus musculus GN=Tdo2 PE=1 SV=2	1	5	5	16.3	16.3	47.756	406	0	34.637	By matching	By MS/MS	By MS/MS	By matching	By MS/MS	By MS/MS	By MS/MS	By MS/MS	By MS/MS	By MS/MS	By MS/MS	By MS/MS	142040	211740	149620	141220	198600	56670	227300	292120	228510	176960	195540	200360
P48962	P48962	P48962	ADP/ATP translocase 1	Slc25a4	>sp|P48962|ADT1_MOUSE ADP/ATP translocase 1 OS=Mus musculus GN=Slc25a4 PE=1 SV=4	1	9	2	34.6	7.4	32.904	298	0.0013532	11.615	By matching	By matching	By matching	By matching	By matching	By matching	By matching	By matching	By matching	By MS/MS	By matching	By matching	0	0	0	0	2343.4	0	0	0	0	24068	0	0
P49025	P49025	P49025	Citron Rho-interacting kinase	Cit	>sp|P49025|CTRO_MOUSE Citron Rho-interacting kinase OS=Mus musculus GN=Cit PE=1 SV=3	1	1	1	0.7	0.7	235.39	2055	1	-2	By matching	By matching	By MS/MS	By matching	By matching	By matching	By matching	By matching	By matching	By matching	By matching	By matching	583180	459860	749010	554290	668660	383080	0	0	0	522100	344590	488070
P49429	P49429	P49429	4-hydroxyphenylpyruvate dioxygenase	Hpd	>sp|P49429|HPPD_MOUSE 4-hydroxyphenylpyruvate dioxygenase OS=Mus musculus GN=Hpd PE=1 SV=3	1	24	24	62.3	62.3	45.054	393	0	323.31	By MS/MS	By MS/MS	By MS/MS	By MS/MS	By MS/MS	By MS/MS	By MS/MS	By MS/MS	By MS/MS	By MS/MS	By MS/MS	By MS/MS	8219900	10075000	7143800	9627400	13152000	6735700	4207000	3963000	3403100	2829900	3394100	3559700
P49722	P49722	P49722	Proteasome subunit alpha type-2	Psma2	>sp|P49722|PSA2_MOUSE Proteasome subunit alpha type-2 OS=Mus musculus GN=Psma2 PE=1 SV=3	1	5	5	30.3	30.3	25.926	234	0	52.034	By matching	By MS/MS	By MS/MS	By MS/MS	By MS/MS	By MS/MS	By MS/MS	By MS/MS	By MS/MS	By MS/MS	By MS/MS	By MS/MS	343830	286740	246970	362680	234910	162160	682410	629720	641630	496250	562530	975750
P50136	P50136	P50136	2-oxoisovalerate dehydrogenase subunit alpha, mitochondrial	Bckdha	>sp|P50136|ODBA_MOUSE 2-oxoisovalerate dehydrogenase subunit alpha, mitochondrial OS=Mus musculus GN=Bckdha PE=1 SV=1	1	4	4	18.8	18.8	50.37	442	0	25.48	By matching	By MS/MS	By matching	By MS/MS	By matching	By matching	By MS/MS	By matching	By MS/MS	By matching	By matching	By matching	146180	184360	96946	221630	200960	166280	252590	123490	215400	18358	43690	70448
P50171	P50171	P50171	Estradiol 17-beta-dehydrogenase 8	Hsd17b8	>sp|P50171|DHB8_MOUSE Estradiol 17-beta-dehydrogenase 8 OS=Mus musculus GN=Hsd17b8 PE=1 SV=2	1	8	8	47.1	47.1	26.588	259	0	188.91	By matching	By matching	By matching	By matching	By matching	By matching	By MS/MS	By MS/MS	By MS/MS	By MS/MS	By MS/MS	By MS/MS	116200	138990	38401	92599	176650	86904	3556500	3404800	2474900	2196200	2181200	2222700
P50172	P50172	P50172	Corticosteroid 11-beta-dehydrogenase isozyme 1	Hsd11b1	>sp|P50172|DHI1_MOUSE Corticosteroid 11-beta-dehydrogenase isozyme 1 OS=Mus musculus GN=Hsd11b1 PE=1 SV=3	1	6	6	29.1	29.1	32.364	292	0	43.535	By MS/MS	By MS/MS	By MS/MS	By MS/MS	By MS/MS	By MS/MS	By MS/MS	By MS/MS	By matching	By MS/MS	By MS/MS	By MS/MS	267630	435130	305250	475880	492720	207550	108410	201650	34452	107410	102500	118250
P50247	P50247	P50247	Adenosylhomocysteinase	Ahcy	>sp|P50247|SAHH_MOUSE Adenosylhomocysteinase OS=Mus musculus GN=Ahcy PE=1 SV=3	1	24	24	58.8	58.8	47.688	432	0	323.31	By MS/MS	By MS/MS	By MS/MS	By MS/MS	By MS/MS	By MS/MS	By MS/MS	By MS/MS	By MS/MS	By MS/MS	By MS/MS	By MS/MS	11878000	12607000	10485000	15855000	15313000	11852000	2908900	3415900	2498800	1483400	1624300	1624900
P50285	P50285	P50285	Dimethylaniline monooxygenase [N-oxide-forming] 1	Fmo1	>sp|P50285|FMO1_MOUSE Dimethylaniline monooxygenase [N-oxide-forming] 1 OS=Mus musculus GN=Fmo1 PE=1 SV=1	1	5	5	16.2	16.2	59.914	532	0	35.839	By MS/MS	By MS/MS	By MS/MS	By MS/MS	By MS/MS	By MS/MS	By MS/MS	By MS/MS	By MS/MS	By matching	By matching	By MS/MS	325280	573780	261210	736440	579270	240090	177910	170770	180650	154260	112750	207080
P50429	P50429	P50429	Arylsulfatase B	Arsb	>sp|P50429|ARSB_MOUSE Arylsulfatase B OS=Mus musculus GN=Arsb PE=1 SV=3	1	1	1	3.9	3.9	59.646	534	1	-2	By matching	By matching	By MS/MS	By matching	By matching	By matching	By matching	By matching	By matching	By matching	By matching	By matching	196860	471700	887960	471090	501210	165760	345790	541980	0	455160	416510	705870
P50431	P50431	P50431	Serine hydroxymethyltransferase, cytosolic	Shmt1	>sp|P50431|GLYC_MOUSE Serine hydroxymethyltransferase, cytosolic OS=Mus musculus GN=Shmt1 PE=1 SV=3	1	14	14	41.4	41.4	52.6	478	0	165.73	By MS/MS	By MS/MS	By MS/MS	By MS/MS	By MS/MS	By MS/MS	By MS/MS	By MS/MS	By MS/MS	By MS/MS	By MS/MS	By MS/MS	1190600	1423800	1290400	1785800	1639100	769320	2106000	2008400	566580	1382900	1297400	1981300
P50544	P50544	P50544	Very long-chain specific acyl-CoA dehydrogenase, mitochondrial	Acadvl	>sp|P50544|ACADV_MOUSE Very long-chain specific acyl-CoA dehydrogenase, mitochondrial OS=Mus musculus GN=Acadvl PE=1 SV=3	1	11	11	27.3	27.3	70.875	656	0	84.65	By MS/MS	By MS/MS	By MS/MS	By MS/MS	By MS/MS	By MS/MS	By MS/MS	By MS/MS	By MS/MS	By MS/MS	By MS/MS	By matching	427480	538460	442890	611630	625000	405180	776180	517110	346120	298980	172390	136780
P50580	P50580	P50580	Proliferation-associated protein 2G4	Pa2g4	>sp|P50580|PA2G4_MOUSE Proliferation-associated protein 2G4 OS=Mus musculus GN=Pa2g4 PE=1 SV=3	1	5	5	18	18	43.698	394	0	43.905	By MS/MS	By MS/MS	By MS/MS	By MS/MS	By MS/MS	By MS/MS	By MS/MS	By MS/MS	By MS/MS	By MS/MS	By MS/MS	By matching	324950	370680	307950	440940	435100	277680	301960	414020	226340	241440	338430	163340
P51150	P51150	P51150	Ras-related protein Rab-7a	Rab7a	>sp|P51150|RAB7A_MOUSE Ras-related protein Rab-7a OS=Mus musculus GN=Rab7a PE=1 SV=2	1	2	2	14	14	23.489	207	0.0013175	10.983	By matching	By MS/MS	By matching	By MS/MS	By matching	By MS/MS	By matching	By matching	By matching	By matching	By matching	By matching	23662	26029	21472	48804	30182	55081	0	0	0	0	0	0
P51174	P51174	P51174	Long-chain specific acyl-CoA dehydrogenase, mitochondrial	Acadl	>sp|P51174|ACADL_MOUSE Long-chain specific acyl-CoA dehydrogenase, mitochondrial OS=Mus musculus GN=Acadl PE=1 SV=2	1	7	7	20	20	47.907	430	0	47.171	By MS/MS	By MS/MS	By MS/MS	By MS/MS	By MS/MS	By MS/MS	By MS/MS	By MS/MS	By MS/MS	By MS/MS	By matching	By MS/MS	405350	481090	424160	835670	582290	601250	895000	742180	785190	369510	200630	480380
P51410	P51410	P51410	60S ribosomal protein L9	Rpl9	>sp|P51410|RL9_MOUSE 60S ribosomal protein L9 OS=Mus musculus GN=Rpl9 PE=1 SV=2	1	2	2	17.2	17.2	21.881	192	0.0014472	12.993	By matching	By matching	By MS/MS	By matching	By matching	By matching	By matching	By MS/MS	By MS/MS	By matching	By MS/MS	By MS/MS	56061	81431	62087	108380	72714	37624	96629	121130	164390	53446	128240	113270
P51658	P51658	P51658	Estradiol 17-beta-dehydrogenase 2	Hsd17b2	>sp|P51658|DHB2_MOUSE Estradiol 17-beta-dehydrogenase 2 OS=Mus musculus GN=Hsd17b2 PE=1 SV=2	1	3	3	13.4	13.4	41.835	381	0	33.833	By matching	By MS/MS	By MS/MS	By MS/MS	By MS/MS	By matching	By MS/MS	By MS/MS	By MS/MS	By MS/MS	By MS/MS	By MS/MS	94428	69111	100500	593040	56809	55582	465270	406920	380640	854420	1128600	1166600
P51660	P51660	P51660	Peroxisomal multifunctional enzyme type 2;(3R)-hydroxyacyl-CoA dehydrogenase;Enoyl-CoA hydratase 2	Hsd17b4	>sp|P51660|DHB4_MOUSE Peroxisomal multifunctional enzyme type 2 OS=Mus musculus GN=Hsd17b4 PE=1 SV=3	1	31	31	59.2	59.2	79.481	735	0	323.31	By MS/MS	By MS/MS	By MS/MS	By MS/MS	By MS/MS	By MS/MS	By MS/MS	By MS/MS	By MS/MS	By MS/MS	By MS/MS	By MS/MS	3237000	4040100	3373700	4867700	4891600	3268600	14462000	13014000	13301000	12325000	9400300	13467000
P51881;Q3V132	P51881	P51881	ADP/ATP translocase 2;ADP/ATP translocase 2, N-terminally processed	Slc25a5	>sp|P51881|ADT2_MOUSE ADP/ATP translocase 2 OS=Mus musculus GN=Slc25a5 PE=1 SV=3	2	15	8	52	24.8	32.931	298;320	0	155.09	By MS/MS	By MS/MS	By MS/MS	By MS/MS	By MS/MS	By MS/MS	By MS/MS	By MS/MS	By MS/MS	By MS/MS	By MS/MS	By MS/MS	3172600	3962700	3083000	3523800	4264700	3479500	6109800	4934400	4785000	3757200	3532000	3716000
P52196	P52196	P52196	Thiosulfate sulfurtransferase	Tst	>sp|P52196|THTR_MOUSE Thiosulfate sulfurtransferase OS=Mus musculus GN=Tst PE=1 SV=3	1	7	7	31.3	31.3	33.466	297	0	50.917	By MS/MS	By MS/MS	By MS/MS	By MS/MS	By MS/MS	By MS/MS	By matching	By matching	By matching	By MS/MS	By matching	By matching	561770	433760	382630	510860	595040	488190	81825	75884	127410	242310	54008	48884
P52430	P52430	P52430	Serum paraoxonase/arylesterase 1	Pon1	>sp|P52430|PON1_MOUSE Serum paraoxonase/arylesterase 1 OS=Mus musculus GN=Pon1 PE=1 SV=2	1	6	6	22.8	22.8	39.565	355	0	50.587	By MS/MS	By MS/MS	By MS/MS	By MS/MS	By MS/MS	By MS/MS	By MS/MS	By MS/MS	By MS/MS	By MS/MS	By MS/MS	By MS/MS	333660	415990	314730	414730	273400	160260	187200	185630	142370	133370	130060	178760
P52760	P52760	P52760	Ribonuclease UK114	Hrsp12	>sp|P52760|UK114_MOUSE Ribonuclease UK114 OS=Mus musculus GN=Hrsp12 PE=1 SV=3	1	6	6	60	60	14.255	135	0	71.709	By MS/MS	By MS/MS	By MS/MS	By MS/MS	By MS/MS	By MS/MS	By MS/MS	By MS/MS	By MS/MS	By MS/MS	By MS/MS	By MS/MS	1673600	1599500	1444000	1072500	1413000	921870	2416200	2750500	2186500	1195900	698000	1123300
P52792	P52792	P52792	Glucokinase	Gck	>sp|P52792|HXK4_MOUSE Glucokinase OS=Mus musculus GN=Gck PE=1 SV=1	1	4	4	11.6	11.6	52.088	465	0	24.338	By matching	By matching	By matching	By matching	By matching	By matching	By MS/MS	By MS/MS	By MS/MS	By MS/MS	By MS/MS	By MS/MS	62628	47682	51520	84306	85459	24262	203840	246300	202300	76071	260760	256920
P52825	P52825	P52825	Carnitine O-palmitoyltransferase 2, mitochondrial	Cpt2	>sp|P52825|CPT2_MOUSE Carnitine O-palmitoyltransferase 2, mitochondrial OS=Mus musculus GN=Cpt2 PE=1 SV=2	1	3	3	7.8	7.8	73.98	658	0	20.128	By MS/MS	By MS/MS	By MS/MS	By MS/MS	By MS/MS	By MS/MS	By matching	By matching	By matching	By matching	By matching	By matching	163130	156090	164490	284500	253370	213720	64753	36236	0	20370	34553	52004
P52840	P52840	P52840	Sulfotransferase 1A1	Sult1a1	>sp|P52840|ST1A1_MOUSE Sulfotransferase 1A1 OS=Mus musculus GN=Sult1a1 PE=1 SV=1	1	4	4	19.6	19.6	33.974	291	0	26.403	By matching	By matching	By matching	By matching	By matching	By matching	By MS/MS	By MS/MS	By MS/MS	By matching	By MS/MS	By MS/MS	40228	67296	32875	31895	71589	31023	285040	369890	346030	108050	107830	111840
P53026	P53026	P53026	60S ribosomal protein L10a	Rpl10a	>sp|P53026|RL10A_MOUSE 60S ribosomal protein L10a OS=Mus musculus GN=Rpl10a PE=1 SV=3	1	4	4	22.6	22.6	24.916	217	0	30.846	By MS/MS	By MS/MS	By MS/MS	By MS/MS	By MS/MS	By MS/MS	By MS/MS	By MS/MS	By MS/MS	By MS/MS	By MS/MS	By MS/MS	222550	314640	277780	465700	405980	98236	345060	391740	472890	209090	398390	518100
P53395	P53395	P53395	Lipoamide acyltransferase component of branched-chain alpha-keto acid dehydrogenase complex, mitochondrial	Dbt	>sp|P53395|ODB2_MOUSE Lipoamide acyltransferase component of branched-chain alpha-keto acid dehydrogenase complex, mitochondrial OS=Mus musculus GN=Dbt PE=1 SV=2	1	12	12	34.9	34.9	53.246	482	0	155.4	By MS/MS	By MS/MS	By MS/MS	By MS/MS	By MS/MS	By MS/MS	By MS/MS	By MS/MS	By MS/MS	By MS/MS	By MS/MS	By MS/MS	231490	321040	260690	492210	343510	145320	1587800	1290100	1726100	598610	270090	1099100
P53657;P52480	P53657	P53657	Pyruvate kinase PKLR	Pklr	>sp|P53657|KPYR_MOUSE Pyruvate kinase PKLR OS=Mus musculus GN=Pklr PE=1 SV=1	2	19	19	44.9	44.9	62.308	574;531	0	211.44	By MS/MS	By MS/MS	By MS/MS	By MS/MS	By MS/MS	By MS/MS	By MS/MS	By MS/MS	By MS/MS	By MS/MS	By MS/MS	By MS/MS	2587100	3340800	2996200	3387300	3895000	2512100	771740	682340	749720	523770	279990	334450
P53986	P53986	P53986	Monocarboxylate transporter 1	Slc16a1	>sp|P53986|MOT1_MOUSE Monocarboxylate transporter 1 OS=Mus musculus GN=Slc16a1 PE=1 SV=1	1	1	1	4.1	4.1	53.267	493	0.0025381	8.981	By matching	By MS/MS	By matching	By MS/MS	By matching	By matching	By MS/MS	By matching	By matching	By MS/MS	By MS/MS	By matching	63852	89876	0	95784	83649	69922	85267	100700	78024	45667	128180	93377
P54071	P54071	P54071	Isocitrate dehydrogenase [NADP], mitochondrial	Idh2	>sp|P54071|IDHP_MOUSE Isocitrate dehydrogenase [NADP], mitochondrial OS=Mus musculus GN=Idh2 PE=1 SV=3	1	10	9	27.9	27.9	50.906	452	0	68.235	By MS/MS	By MS/MS	By MS/MS	By MS/MS	By MS/MS	By MS/MS	By MS/MS	By MS/MS	By MS/MS	By MS/MS	By MS/MS	By MS/MS	196800	372160	237570	531370	499360	256690	750930	554060	637680	385320	337360	373080
P54728	P54728	P54728	UV excision repair protein RAD23 homolog B	Rad23b	>sp|P54728|RD23B_MOUSE UV excision repair protein RAD23 homolog B OS=Mus musculus GN=Rad23b PE=1 SV=2	1	1	1	2.6	2.6	43.512	416	0.0036364	7.3352	By MS/MS	By matching	By MS/MS	By MS/MS	By matching	By matching	By matching	By MS/MS	By matching	By MS/MS	By MS/MS	By matching	83944	102880	94760	130010	139630	48789	67296	53366	82200	133500	91878	55972
P54729	P54729	P54729	NEDD8 ultimate buster 1	Nub1	>sp|P54729|NUB1_MOUSE NEDD8 ultimate buster 1 OS=Mus musculus GN=Nub1 PE=1 SV=2	1	1	1	3.4	3.4	70.306	614	1	-2	By matching	By matching	By matching	By matching	By matching	By matching	By MS/MS	By matching	By matching	By matching	By matching	By matching	0	0	0	12246	0	0	26644	0	0	0	12955	0
P54775	P54775	P54775	26S protease regulatory subunit 6B	Psmc4	>sp|P54775|PRS6B_MOUSE 26S protease regulatory subunit 6B OS=Mus musculus GN=Psmc4 PE=1 SV=2	1	22	22	60.5	60.5	47.408	418	0	248.33	By matching	By matching	By matching	By matching	By matching	By matching	By MS/MS	By MS/MS	By MS/MS	By MS/MS	By MS/MS	By MS/MS	16078	5796	4195.3	64769	31932	0	4433400	5626700	6017900	5354400	3704400	4014900
P54822	P54822	P54822	Adenylosuccinate lyase	Adsl	>sp|P54822|PUR8_MOUSE Adenylosuccinate lyase OS=Mus musculus GN=Adsl PE=1 SV=2	1	3	3	7.2	7.2	54.866	484	0	22.646	By matching	By matching	By matching	By matching	By matching	By matching	By MS/MS	By MS/MS	By MS/MS	By matching	By matching	By matching	0	0	14008	3943.1	10034	17189	119440	113270	90849	18901	5756.2	5245.1
P54823	P54823	P54823	Probable ATP-dependent RNA helicase DDX6	Ddx6	>sp|P54823|DDX6_MOUSE Probable ATP-dependent RNA helicase DDX6 OS=Mus musculus GN=Ddx6 PE=1 SV=1	1	2	2	8.1	8.1	54.191	483	0.001443	12.962	By matching	By matching	By matching	By matching	By matching	By matching	By matching	By matching	By MS/MS	By MS/MS	By MS/MS	By MS/MS	0	15891	9386.6	30945	17814	0	97811	37945	101150	64193	60230	89398
P54869	P54869	P54869	Hydroxymethylglutaryl-CoA synthase, mitochondrial	Hmgcs2	>sp|P54869|HMCS2_MOUSE Hydroxymethylglutaryl-CoA synthase, mitochondrial OS=Mus musculus GN=Hmgcs2 PE=1 SV=2	1	24	22	48.8	46.3	56.822	508	0	323.31	By MS/MS	By MS/MS	By MS/MS	By MS/MS	By MS/MS	By MS/MS	By MS/MS	By MS/MS	By MS/MS	By MS/MS	By MS/MS	By MS/MS	9970700	13174000	10032000	16284000	16877000	9308800	11657000	10702000	10335000	3151100	2790800	2736600
P55096	P55096	P55096	ATP-binding cassette sub-family D member 3	Abcd3	>sp|P55096|ABCD3_MOUSE ATP-binding cassette sub-family D member 3 OS=Mus musculus GN=Abcd3 PE=1 SV=2	1	19	19	38.7	38.7	75.474	659	0	218.21	By MS/MS	By MS/MS	By MS/MS	By MS/MS	By MS/MS	By MS/MS	By MS/MS	By MS/MS	By MS/MS	By MS/MS	By MS/MS	By MS/MS	1326700	1691100	1908500	2142600	2968500	1804900	3489400	3939500	2625400	3683500	3828700	6711200
P55200	P55200	P55200	Histone-lysine N-methyltransferase 2A;MLL cleavage product N320;MLL cleavage product C180	Kmt2a	>sp|P55200|KMT2A_MOUSE Histone-lysine N-methyltransferase 2A OS=Mus musculus GN=Kmt2a PE=1 SV=3	1	1	1	0.5	0.5	429.64	3966	1	-2	By matching	By matching	By matching	By MS/MS	By matching	By matching	By matching	By matching	By matching	By matching	By matching	By matching	36425	144420	43684	171570	37755	123580	0	0	0	0	0	0
P55264	P55264	P55264	Adenosine kinase	Adk	>sp|P55264|ADK_MOUSE Adenosine kinase OS=Mus musculus GN=Adk PE=1 SV=2	1	12	12	41.6	41.6	40.148	361	0	154.58	By MS/MS	By MS/MS	By MS/MS	By MS/MS	By MS/MS	By MS/MS	By matching	By matching	By matching	By matching	By matching	By matching	3168300	3890600	2753100	2776100	3233000	2482600	57784	31015	40071	81067	33227	13579
P56135	P56135	P56135	ATP synthase subunit f, mitochondrial	Atp5j2	>sp|P56135|ATPK_MOUSE ATP synthase subunit f, mitochondrial OS=Mus musculus GN=Atp5j2 PE=1 SV=3	1	4	4	37.5	37.5	10.344	88	0	27.415	By MS/MS	By MS/MS	By MS/MS	By MS/MS	By MS/MS	By MS/MS	By MS/MS	By MS/MS	By MS/MS	By MS/MS	By MS/MS	By MS/MS	664470	739320	603170	626370	669060	700950	564200	368390	369350	409450	294110	362670
P56395	P56395	P56395	Cytochrome b5	Cyb5a	>sp|P56395|CYB5_MOUSE Cytochrome b5 OS=Mus musculus GN=Cyb5a PE=1 SV=2	1	1	1	6.7	6.7	15.241	134	0.0036014	7.0942	By matching	By MS/MS	By matching	By MS/MS	By matching	By matching	By MS/MS	By MS/MS	By MS/MS	By MS/MS	By matching	By matching	37303	85942	40619	75137	46123	23185	58572	91553	67939	46040	31120	51786
P56399	P56399	P56399	Ubiquitin carboxyl-terminal hydrolase 5	Usp5	>sp|P56399|UBP5_MOUSE Ubiquitin carboxyl-terminal hydrolase 5 OS=Mus musculus GN=Usp5 PE=1 SV=1	1	3	3	9.4	9.4	95.832	858	0	25.369	By MS/MS	By MS/MS	By matching	By MS/MS	By MS/MS	By matching	By matching	By matching	By matching	By matching	By MS/MS	By matching	306360	231550	101140	252310	208450	89219	28705	39465	0	219510	206790	178240
P56480	P56480	P56480	ATP synthase subunit beta, mitochondrial	Atp5b	>sp|P56480|ATPB_MOUSE ATP synthase subunit beta, mitochondrial OS=Mus musculus GN=Atp5b PE=1 SV=2	1	22	22	66.7	66.7	56.3	529	0	323.31	By MS/MS	By MS/MS	By MS/MS	By MS/MS	By MS/MS	By MS/MS	By MS/MS	By MS/MS	By MS/MS	By MS/MS	By MS/MS	By MS/MS	7669100	9124800	7542900	12798000	13635000	6350000	5475600	5167500	3184900	5853200	6153400	8275900
P56593	P56593	P56593	Cytochrome P450 2A12	Cyp2a12	>sp|P56593|CP2AC_MOUSE Cytochrome P450 2A12 OS=Mus musculus GN=Cyp2a12 PE=1 SV=2	1	10	8	30.7	27.6	56.179	492	0	56.19	By MS/MS	By MS/MS	By MS/MS	By MS/MS	By MS/MS	By MS/MS	By MS/MS	By MS/MS	By MS/MS	By MS/MS	By MS/MS	By MS/MS	307990	442210	386460	478860	568190	435280	824750	853870	755850	428340	468170	743480
P56654	P56654	P56654	Cytochrome P450 2C37	Cyp2c37	>sp|P56654|CP237_MOUSE Cytochrome P450 2C37 OS=Mus musculus GN=Cyp2c37 PE=1 SV=2	1	8	1	20.6	3.7	55.606	490	1	-2	By matching	By matching	By matching	By matching	By matching	By matching	By matching	By matching	By matching	By MS/MS	By matching	By matching	13882	12866	16969	27027	15302	26854	69358	34998	0	43037	0	32327
P56657	P56657	P56657	Cytochrome P450 2C40	Cyp2c40	>sp|P56657|CP240_MOUSE Cytochrome P450 2C40 OS=Mus musculus GN=Cyp2c40 PE=1 SV=2	1	4	4	8.8	8.8	55.763	491	0	26.894	By matching	By MS/MS	By MS/MS	By MS/MS	By MS/MS	By MS/MS	By MS/MS	By MS/MS	By MS/MS	By MS/MS	By MS/MS	By MS/MS	95115	127030	108070	165760	130870	26549	112730	105370	122710	152550	63822	133970
P57746	P57746	P57746	V-type proton ATPase subunit D	Atp6v1d	>sp|P57746|VATD_MOUSE V-type proton ATPase subunit D OS=Mus musculus GN=Atp6v1d PE=1 SV=1	1	6	6	39.7	39.7	28.369	247	0	48.362	By matching	By matching	By matching	By matching	By matching	By matching	By matching	By MS/MS	By MS/MS	By MS/MS	By MS/MS	By MS/MS	0	0	0	0	0	0	159690	328160	366780	813290	859920	1148800
P57776	P57776	P57776	Elongation factor 1-delta	Eef1d	>sp|P57776|EF1D_MOUSE Elongation factor 1-delta OS=Mus musculus GN=Eef1d PE=1 SV=3	1	3	3	17.1	17.1	31.293	281	0	56.484	By MS/MS	By MS/MS	By MS/MS	By MS/MS	By MS/MS	By MS/MS	By MS/MS	By MS/MS	By MS/MS	By matching	By matching	By MS/MS	147540	201020	132980	167360	176950	144860	85713	86120	61782	107670	42571	62612
Q7TPR4;P57780	Q7TPR4;P57780	Q7TPR4	Alpha-actinin-1;Alpha-actinin-4	Actn1;Actn4	>sp|Q7TPR4|ACTN1_MOUSE Alpha-actinin-1 OS=Mus musculus GN=Actn1 PE=1 SV=1;>sp|P57780|ACTN4_MOUSE Alpha-actinin-4 OS=Mus musculus GN=Actn4 PE=1 SV=1	2	2	2	2.7	2.7	103.07	892;912	0.0014347	12.892	By MS/MS	By matching	By MS/MS	By matching	By matching	By MS/MS	By matching	By matching	By matching	By matching	By matching	By matching	48190	66562	28139	74925	45778	42803	25963	16229	18803	28272	29932	52477
P58137	P58137	P58137	Acyl-coenzyme A thioesterase 8	Acot8	>sp|P58137|ACOT8_MOUSE Acyl-coenzyme A thioesterase 8 OS=Mus musculus GN=Acot8 PE=1 SV=1	1	1	1	7.2	7.2	35.827	320	0.0024661	7.547	By matching	By matching	By matching	By matching	By matching	By matching	By matching	By matching	By MS/MS	By matching	By matching	By MS/MS	0	0	0	0	0	0	0	0	132410	93584	0	393920
P58252	P58252	P58252	Elongation factor 2	Eef2	>sp|P58252|EF2_MOUSE Elongation factor 2 OS=Mus musculus GN=Eef2 PE=1 SV=2	1	26	26	43.7	43.7	95.313	858	0	204.19	By MS/MS	By MS/MS	By MS/MS	By MS/MS	By MS/MS	By MS/MS	By MS/MS	By MS/MS	By MS/MS	By matching	By matching	By matching	1945100	2380500	1804700	3123300	2462600	1827200	396650	713140	424490	285620	319410	226920
P58710	P58710	P58710	L-gulonolactone oxidase	Gulo	>sp|P58710|GGLO_MOUSE L-gulonolactone oxidase OS=Mus musculus GN=Gulo PE=1 SV=3	1	8	8	23.4	23.4	50.478	440	0	53.119	By MS/MS	By MS/MS	By MS/MS	By MS/MS	By MS/MS	By MS/MS	By matching	By matching	By matching	By matching	By matching	By matching	428760	565550	487900	1049700	528620	592330	211550	158630	138320	147350	85822	120500
P59110	P59110	P59110	Sentrin-specific protease 1	Senp1	>sp|P59110|SENP1_MOUSE Sentrin-specific protease 1 OS=Mus musculus GN=Senp1 PE=2 SV=1	1	1	1	3.3	3.3	72.51	640	1	-2	By MS/MS	By MS/MS	By MS/MS	By matching	By MS/MS	By MS/MS	By matching	By matching	By MS/MS	By matching	By matching	By matching	425570	77137	130110	430770	434800	514770	0	379500	425160	1276100	689380	0
P59268	P59268	P59268	Palmitoyltransferase ZDHHC9	Zdhhc9	>sp|P59268|ZDHC9_MOUSE Palmitoyltransferase ZDHHC9 OS=Mus musculus GN=Zdhhc9 PE=2 SV=1	1	1	1	2.2	2.2	40.939	364	1	-2	By matching	By matching	By MS/MS	By matching	By matching	By matching	By matching	By matching	By matching	By matching	By matching	By matching	27169	24780	34102	5306.5	0	0	0	0	0	0	0	0
P59999	P59999	P59999	Actin-related protein 2/3 complex subunit 4	Arpc4	>sp|P59999|ARPC4_MOUSE Actin-related protein 2/3 complex subunit 4 OS=Mus musculus GN=Arpc4 PE=1 SV=3	1	3	3	20.2	20.2	19.667	168	0	17.967	By matching	By MS/MS	By MS/MS	By MS/MS	By MS/MS	By matching	By matching	By matching	By matching	By matching	By matching	By matching	107760	149040	107590	184910	164880	75932	106800	79332	74673	49055	39522	111330
P60335	P60335	P60335	Poly(rC)-binding protein 1	Pcbp1	>sp|P60335|PCBP1_MOUSE Poly(rC)-binding protein 1 OS=Mus musculus GN=Pcbp1 PE=1 SV=1	1	5	3	19.4	10.7	37.497	356	0	118.65	By MS/MS	By MS/MS	By MS/MS	By MS/MS	By MS/MS	By MS/MS	By MS/MS	By MS/MS	By MS/MS	By MS/MS	By MS/MS	By MS/MS	395890	506790	418800	596060	542230	523270	777280	972360	794840	547550	801810	846320
P60710	P60710	P60710	Actin, cytoplasmic 1;Actin, cytoplasmic 1, N-terminally processed	Actb	>sp|P60710|ACTB_MOUSE Actin, cytoplasmic 1 OS=Mus musculus GN=Actb PE=1 SV=1	1	17	1	62.4	4.5	41.736	375	0	289.86	By MS/MS	By MS/MS	By MS/MS	By MS/MS	By MS/MS	By MS/MS	By MS/MS	By MS/MS	By MS/MS	By MS/MS	By MS/MS	By MS/MS	6176600	7492300	5034700	9392400	8729800	4228700	7111400	4604800	4528600	15034000	5344100	29137000
P60843	P60843	P60843	Eukaryotic initiation factor 4A-I	Eif4a1	>sp|P60843|IF4A1_MOUSE Eukaryotic initiation factor 4A-I OS=Mus musculus GN=Eif4a1 PE=1 SV=1	1	7	3	24.6	10.1	46.153	406	0	63.83	By MS/MS	By MS/MS	By MS/MS	By MS/MS	By MS/MS	By MS/MS	By MS/MS	By MS/MS	By MS/MS	By matching	By matching	By matching	845710	1079100	694220	1102700	1155400	577090	273710	261050	247220	79107	42587	47658
P60867	P60867	P60867	40S ribosomal protein S20	Rps20	>sp|P60867|RS20_MOUSE 40S ribosomal protein S20 OS=Mus musculus GN=Rps20 PE=1 SV=1	1	3	3	22.7	22.7	13.373	119	0	41.387	By MS/MS	By MS/MS	By MS/MS	By MS/MS	By MS/MS	By MS/MS	By MS/MS	By MS/MS	By MS/MS	By MS/MS	By MS/MS	By MS/MS	443750	548960	463870	524990	614800	455550	833420	510010	1060000	624260	575490	802410
P61027	P61027	P61027	Ras-related protein Rab-10	Rab10	>sp|P61027|RAB10_MOUSE Ras-related protein Rab-10 OS=Mus musculus GN=Rab10 PE=1 SV=1	1	1	1	5.5	5.5	22.541	200	0.0071174	6.9447	By MS/MS	By matching	By MS/MS	By MS/MS	By matching	By matching	By matching	By matching	By matching	By matching	By matching	By matching	16941	17860	14743	20278	35696	22334	9576.2	12973	19602	14228	10294	9855.7
P61161	P61161	P61161	Actin-related protein 2	Actr2	>sp|P61161|ARP2_MOUSE Actin-related protein 2 OS=Mus musculus GN=Actr2 PE=1 SV=1	1	3	3	11.7	11.7	44.76	394	0	19.223	By matching	By matching	By matching	By matching	By matching	By matching	By matching	By MS/MS	By MS/MS	By MS/MS	By MS/MS	By MS/MS	54068	39847	30037	107080	85864	24805	227960	159720	141540	139670	174830	287060
P84084;P84078;P61205	P84084;P84078;P61205	P84084	ADP-ribosylation factor 5;ADP-ribosylation factor 1;ADP-ribosylation factor 3	Arf5;Arf1;Arf3	>sp|P84084|ARF5_MOUSE ADP-ribosylation factor 5 OS=Mus musculus GN=Arf5 PE=1 SV=2;>sp|P84078|ARF1_MOUSE ADP-ribosylation factor 1 OS=Mus musculus GN=Arf1 PE=1 SV=2;>sp|P61205|ARF3_MOUSE ADP-ribosylation factor 3 OS=Mus musculus GN=Arf3 PE=2 SV=2	3	3	1	22.8	5.6	20.529	180;181;181	0	18.606	By MS/MS	By MS/MS	By matching	By MS/MS	By matching	By matching	By MS/MS	By MS/MS	By matching	By matching	By MS/MS	By MS/MS	121920	111350	112600	230760	180800	33185	153560	93271	134280	44069	91861	63360
P61358	P61358	P61358	60S ribosomal protein L27	Rpl27	>sp|P61358|RL27_MOUSE 60S ribosomal protein L27 OS=Mus musculus GN=Rpl27 PE=1 SV=2	1	4	4	36	36	15.798	136	0	23.371	By MS/MS	By MS/MS	By MS/MS	By MS/MS	By MS/MS	By matching	By MS/MS	By MS/MS	By matching	By MS/MS	By MS/MS	By MS/MS	354230	472110	314300	314830	348740	205050	282490	118780	127450	156720	72201	257040
P61514	P61514	P61514	60S ribosomal protein L37a	Rpl37a	>sp|P61514|RL37A_MOUSE 60S ribosomal protein L37a OS=Mus musculus GN=Rpl37a PE=1 SV=2	1	1	1	19.6	19.6	10.275	92	0.0013736	12.104	By MS/MS	By matching	By MS/MS	By matching	By matching	By matching	By MS/MS	By MS/MS	By MS/MS	By MS/MS	By MS/MS	By MS/MS	74302	55764	87789	57978	57636	19739	89435	77560	122450	79446	76543	79397
P61620	P61620	P61620	Protein transport protein Sec61 subunit alpha isoform 1	Sec61a1	>sp|P61620|S61A1_MOUSE Protein transport protein Sec61 subunit alpha isoform 1 OS=Mus musculus GN=Sec61a1 PE=1 SV=2	1	3	3	10.3	10.3	52.264	476	0	20.537	By matching	By matching	By matching	By matching	By matching	By matching	By MS/MS	By matching	By MS/MS	By MS/MS	By MS/MS	By MS/MS	20283	72486	57128	25801	25740	23996	112460	87439	119830	122120	88698	203870
P61750;Q8BSL7	P61750;Q8BSL7	P61750	ADP-ribosylation factor 4;ADP-ribosylation factor 2	Arf4;Arf2	>sp|P61750|ARF4_MOUSE ADP-ribosylation factor 4 OS=Mus musculus GN=Arf4 PE=1 SV=2;>sp|Q8BSL7|ARF2_MOUSE ADP-ribosylation factor 2 OS=Mus musculus GN=Arf2 PE=1 SV=2	2	3	1	22.8	5.6	20.396	180;181	1	-2	By MS/MS	By MS/MS	By matching	By matching	By matching	By matching	By matching	By matching	By matching	By matching	By matching	By matching	31605	19321	18885	9027.7	17614	40390	43786	28830	28812	13367	10681	8844.8
P61922	P61922	P61922	4-aminobutyrate aminotransferase, mitochondrial	Abat	>sp|P61922|GABT_MOUSE 4-aminobutyrate aminotransferase, mitochondrial OS=Mus musculus GN=Abat PE=1 SV=1	1	10	10	33	33	56.451	500	0	85.724	By MS/MS	By MS/MS	By MS/MS	By MS/MS	By MS/MS	By MS/MS	By MS/MS	By MS/MS	By MS/MS	By MS/MS	By MS/MS	By matching	508620	705070	541670	860710	797700	376940	105160	257000	254720	45569	22639	139560
P61967	P61967	P61967	AP-1 complex subunit sigma-1A	Ap1s1	>sp|P61967|AP1S1_MOUSE AP-1 complex subunit sigma-1A OS=Mus musculus GN=Ap1s1 PE=1 SV=1	1	1	1	10.1	10.1	18.733	158	0.0025413	9.0464	By matching	By matching	By matching	By matching	By matching	By matching	By matching	By MS/MS	By MS/MS	By matching	By matching	By MS/MS	0	0	0	0	0	0	43571	0	64556	0	46646	101390
P61979	P61979	P61979	Heterogeneous nuclear ribonucleoprotein K	Hnrnpk	>sp|P61979|HNRPK_MOUSE Heterogeneous nuclear ribonucleoprotein K OS=Mus musculus GN=Hnrnpk PE=1 SV=1	1	2	2	6.9	6.9	50.976	463	0.0013643	11.89	By MS/MS	By matching	By MS/MS	By MS/MS	By MS/MS	By MS/MS	By matching	By matching	By MS/MS	By matching	By matching	By matching	84579	114290	89048	93532	118610	71002	77606	79596	53387	31960	31468	24224
P61982	P61982	P61982	14-3-3 protein gamma;14-3-3 protein gamma, N-terminally processed	Ywhag	>sp|P61982|1433G_MOUSE 14-3-3 protein gamma OS=Mus musculus GN=Ywhag PE=1 SV=2	1	5	3	27.1	17.4	28.302	247	0	37.135	By MS/MS	By MS/MS	By MS/MS	By MS/MS	By MS/MS	By MS/MS	By matching	By MS/MS	By matching	By matching	By matching	By matching	202490	337470	297240	597570	531600	333940	116040	77270	49954	57093	80118	44025
P62082	P62082	P62082	40S ribosomal protein S7	Rps7	>sp|P62082|RS7_MOUSE 40S ribosomal protein S7 OS=Mus musculus GN=Rps7 PE=2 SV=1	1	10	10	42.8	42.8	22.127	194	0	115.1	By MS/MS	By MS/MS	By MS/MS	By MS/MS	By MS/MS	By MS/MS	By MS/MS	By MS/MS	By MS/MS	By MS/MS	By MS/MS	By MS/MS	2446600	2774000	3210800	2298600	2159800	1105100	662090	692670	888000	669440	620400	648540
P62192	P62192	P62192	26S protease regulatory subunit 4	Psmc1	>sp|P62192|PRS4_MOUSE 26S protease regulatory subunit 4 OS=Mus musculus GN=Psmc1 PE=1 SV=1	1	15	15	46.1	46.1	49.184	440	0	172.05	By MS/MS	By matching	By matching	By matching	By MS/MS	By matching	By MS/MS	By MS/MS	By MS/MS	By MS/MS	By MS/MS	By MS/MS	158270	141250	130940	280510	197680	163400	3462300	3127700	2785900	3525200	2280600	3949900
P62196	P62196	P62196	26S protease regulatory subunit 8	Psmc5	>sp|P62196|PRS8_MOUSE 26S protease regulatory subunit 8 OS=Mus musculus GN=Psmc5 PE=1 SV=1	1	21	21	63.1	63.1	45.626	406	0	323.31	By matching	By matching	By matching	By matching	By MS/MS	By matching	By MS/MS	By MS/MS	By MS/MS	By MS/MS	By MS/MS	By MS/MS	144050	160790	147060	129380	161910	49085	5332400	5282100	4925100	4860200	3597800	5956300
Q9D6P8;P62204	Q9D6P8;P62204	Q9D6P8	Calmodulin-like protein 3;Calmodulin	Calml3;Calm1	>sp|Q9D6P8|CALL3_MOUSE Calmodulin-like protein 3 OS=Mus musculus GN=Calml3 PE=2 SV=1;>sp|P62204|CALM_MOUSE Calmodulin OS=Mus musculus GN=Calm1 PE=1 SV=2	2	1	1	9.4	9.4	16.701	149;149	1	-2	By matching	By matching	By matching	By matching	By matching	By matching	By matching	By matching	By MS/MS	By matching	By matching	By matching	0	0	0	0	0	0	0	0	28791	12262	0	38841
P62242	P62242	P62242	40S ribosomal protein S8	Rps8	>sp|P62242|RS8_MOUSE 40S ribosomal protein S8 OS=Mus musculus GN=Rps8 PE=1 SV=2	1	4	4	26.4	26.4	24.205	208	0	57.724	By MS/MS	By MS/MS	By matching	By matching	By matching	By matching	By MS/MS	By MS/MS	By MS/MS	By MS/MS	By MS/MS	By MS/MS	248360	362900	273900	245200	293860	99332	421310	527450	492870	129410	235420	506240
P62259	P62259	P62259	14-3-3 protein epsilon	Ywhae	>sp|P62259|1433E_MOUSE 14-3-3 protein epsilon OS=Mus musculus GN=Ywhae PE=1 SV=1	1	5	4	21.6	18.4	29.174	255	0	24.52	By MS/MS	By MS/MS	By MS/MS	By MS/MS	By MS/MS	By matching	By matching	By matching	By matching	By matching	By MS/MS	By matching	243310	383430	336540	449390	389730	69769	50633	0	48892	42252	43795	43355
P62264	P62264	P62264	40S ribosomal protein S14	Rps14	>sp|P62264|RS14_MOUSE 40S ribosomal protein S14 OS=Mus musculus GN=Rps14 PE=1 SV=3	1	5	5	31.8	31.8	16.273	151	0	33.316	By MS/MS	By MS/MS	By MS/MS	By MS/MS	By MS/MS	By MS/MS	By MS/MS	By MS/MS	By MS/MS	By MS/MS	By MS/MS	By MS/MS	176640	251840	198470	341400	224010	131890	353150	341370	418900	237900	212680	351950
P62267	P62267	P62267	40S ribosomal protein S23	Rps23	>sp|P62267|RS23_MOUSE 40S ribosomal protein S23 OS=Mus musculus GN=Rps23 PE=1 SV=3	1	1	1	7.7	7.7	15.807	143	0.0025445	9.1302	By MS/MS	By MS/MS	By MS/MS	By MS/MS	By matching	By matching	By MS/MS	By MS/MS	By MS/MS	By MS/MS	By MS/MS	By MS/MS	35193	55341	19885	22131	0	18510	100880	58577	113030	49709	38505	88200
P62270	P62270	P62270	40S ribosomal protein S18	Rps18	>sp|P62270|RS18_MOUSE 40S ribosomal protein S18 OS=Mus musculus GN=Rps18 PE=1 SV=3	1	8	8	51.3	51.3	17.718	152	0	68.873	By MS/MS	By MS/MS	By MS/MS	By MS/MS	By MS/MS	By MS/MS	By MS/MS	By MS/MS	By MS/MS	By MS/MS	By MS/MS	By MS/MS	266190	170030	578060	618710	251660	168680	1017700	1115500	1043300	1124800	484930	1339900
P62301	P62301	P62301	40S ribosomal protein S13	Rps13	>sp|P62301|RS13_MOUSE 40S ribosomal protein S13 OS=Mus musculus GN=Rps13 PE=1 SV=2	1	5	5	33.1	33.1	17.222	151	0	83.077	By MS/MS	By MS/MS	By MS/MS	By MS/MS	By MS/MS	By MS/MS	By MS/MS	By MS/MS	By MS/MS	By MS/MS	By MS/MS	By MS/MS	977190	1038200	1003400	1223200	891590	591820	747030	943740	620140	613720	699560	779390
P62320	P62320	P62320	Small nuclear ribonucleoprotein Sm D3	Snrpd3	>sp|P62320|SMD3_MOUSE Small nuclear ribonucleoprotein Sm D3 OS=Mus musculus GN=Snrpd3 PE=1 SV=1	1	1	1	16.7	16.7	13.916	126	0.0015504	15.335	By MS/MS	By matching	By MS/MS	By matching	By MS/MS	By matching	By matching	By MS/MS	By matching	By matching	By matching	By matching	145990	199550	115990	89394	151700	106780	0	74890	0	48946	35112	61429
P62331	P62331	P62331	ADP-ribosylation factor 6	Arf6	>sp|P62331|ARF6_MOUSE ADP-ribosylation factor 6 OS=Mus musculus GN=Arf6 PE=1 SV=2	1	1	1	14.3	14.3	20.082	175	0.0036232	7.1636	By matching	By matching	By matching	By matching	By matching	By matching	By MS/MS	By matching	By matching	By matching	By matching	By matching	18251	54439	25114	0	57698	0	121040	52365	40092	36543	31839	57080
P62334	P62334	P62334	26S protease regulatory subunit 10B	Psmc6	>sp|P62334|PRS10_MOUSE 26S protease regulatory subunit 10B OS=Mus musculus GN=Psmc6 PE=1 SV=1	1	18	18	62	62	44.172	389	0	226.96	By MS/MS	By MS/MS	By MS/MS	By MS/MS	By MS/MS	By MS/MS	By MS/MS	By MS/MS	By MS/MS	By MS/MS	By MS/MS	By MS/MS	370970	301900	351590	456810	409810	256920	5793500	4974300	5214400	4352900	3887900	5401700
P62702	P62702	P62702	40S ribosomal protein S4, X isoform	Rps4x	>sp|P62702|RS4X_MOUSE 40S ribosomal protein S4, X isoform OS=Mus musculus GN=Rps4x PE=1 SV=2	1	6	6	27	27	29.597	263	0	44.581	By MS/MS	By MS/MS	By MS/MS	By MS/MS	By MS/MS	By MS/MS	By MS/MS	By MS/MS	By MS/MS	By MS/MS	By MS/MS	By MS/MS	168220	232510	192200	298680	227220	65712	197000	244570	223770	177680	131860	220940
P62748	P62748	P62748	Hippocalcin-like protein 1	Hpcal1	>sp|P62748|HPCL1_MOUSE Hippocalcin-like protein 1 OS=Mus musculus GN=Hpcal1 PE=1 SV=2	1	1	1	10.4	10.4	22.338	193	1	-2	By MS/MS	By matching	By matching	By MS/MS	By MS/MS	By matching	By matching	By matching	By MS/MS	By MS/MS	By MS/MS	By MS/MS	153730	126690	231950	146860	291250	0	126300	86071	203590	126120	107830	149240
P62751	P62751	P62751	60S ribosomal protein L23a	Rpl23a	>sp|P62751|RL23A_MOUSE 60S ribosomal protein L23a OS=Mus musculus GN=Rpl23a PE=1 SV=1	1	1	1	8.3	8.3	17.695	156	0.0024361	7.4141	By MS/MS	By MS/MS	By MS/MS	By matching	By MS/MS	By matching	By MS/MS	By MS/MS	By MS/MS	By MS/MS	By MS/MS	By MS/MS	89233	84476	74601	0	0	34413	402060	286330	318080	141090	225490	330770
P62754	P62754	P62754	40S ribosomal protein S6	Rps6	>sp|P62754|RS6_MOUSE 40S ribosomal protein S6 OS=Mus musculus GN=Rps6 PE=1 SV=1	1	2	2	8	8	28.68	249	0.0014368	12.909	By MS/MS	By MS/MS	By MS/MS	By matching	By matching	By matching	By matching	By MS/MS	By MS/MS	By matching	By matching	By matching	174730	171080	135890	22285	156580	102320	26549	14887	115980	5502.1	0	0
P62806	P62806	P62806	Histone H4	Hist1h4a	>sp|P62806|H4_MOUSE Histone H4 OS=Mus musculus GN=Hist1h4a PE=1 SV=2	1	5	5	50.5	50.5	11.367	103	0	35.796	By MS/MS	By MS/MS	By MS/MS	By MS/MS	By MS/MS	By MS/MS	By MS/MS	By matching	By matching	By MS/MS	By matching	By MS/MS	274270	529820	391180	233930	148940	178910	128380	67407	63786	209880	104960	606150
P62821	P62821	P62821	Ras-related protein Rab-1A	Rab1A	>sp|P62821|RAB1A_MOUSE Ras-related protein Rab-1A OS=Mus musculus GN=Rab1A PE=1 SV=3	1	1	1	10.2	10.2	22.677	205	0.0025316	8.6605	By MS/MS	By MS/MS	By MS/MS	By MS/MS	By MS/MS	By matching	By matching	By matching	By matching	By matching	By matching	By matching	52677	108130	109180	98217	108170	53724	0	13031	0	0	8713.9	18841
P62827;Q61820	P62827;Q61820	P62827	GTP-binding nuclear protein Ran;GTP-binding nuclear protein Ran, testis-specific isoform	Ran;Rasl2-9	>sp|P62827|RAN_MOUSE GTP-binding nuclear protein Ran OS=Mus musculus GN=Ran PE=1 SV=3;>sp|Q61820|RANT_MOUSE GTP-binding nuclear protein Ran, testis-specific isoform OS=Mus musculus GN=Rasl2-9 PE=2 SV=1	2	6	6	32.4	32.4	24.423	216;216	0	38.392	By MS/MS	By MS/MS	By MS/MS	By MS/MS	By MS/MS	By MS/MS	By matching	By matching	By matching	By matching	By matching	By matching	249680	372240	171860	397720	362720	217640	33989	0	14127	0	0	0
P62830	P62830	P62830	60S ribosomal protein L23	Rpl23	>sp|P62830|RL23_MOUSE 60S ribosomal protein L23 OS=Mus musculus GN=Rpl23 PE=1 SV=1	1	3	3	32.1	32.1	14.865	140	0	23.931	By MS/MS	By MS/MS	By MS/MS	By MS/MS	By MS/MS	By MS/MS	By MS/MS	By MS/MS	By MS/MS	By MS/MS	By MS/MS	By MS/MS	130020	255820	198980	239560	157020	178120	500300	356340	421660	240560	248090	501250
P62843	P62843	P62843	40S ribosomal protein S15	Rps15	>sp|P62843|RS15_MOUSE 40S ribosomal protein S15 OS=Mus musculus GN=Rps15 PE=1 SV=2	1	2	2	21.4	21.4	17.04	145	0.0014881	13.638	By matching	By matching	By MS/MS	By matching	By matching	By matching	By MS/MS	By MS/MS	By MS/MS	By matching	By MS/MS	By matching	16599	53283	17227	16134	44950	36036	132690	72055	87013	5203	64894	63192
P62849	P62849	P62849	40S ribosomal protein S24	Rps24	>sp|P62849|RS24_MOUSE 40S ribosomal protein S24 OS=Mus musculus GN=Rps24 PE=1 SV=1	1	1	1	6	6	15.423	133	1	-2	By matching	By matching	By matching	By matching	By matching	By matching	By MS/MS	By matching	By matching	By matching	By matching	By matching	5002.1	15565	0	12778	0	0	21019	23668	23427	0	0	21685
P62852	P62852	P62852	40S ribosomal protein S25	Rps25	>sp|P62852|RS25_MOUSE 40S ribosomal protein S25 OS=Mus musculus GN=Rps25 PE=1 SV=1	1	2	2	16.8	16.8	13.742	125	0.0013699	11.942	By matching	By MS/MS	By matching	By matching	By matching	By MS/MS	By MS/MS	By matching	By matching	By MS/MS	By MS/MS	By MS/MS	0	0	0	99310	0	0	269930	249760	208570	107350	137440	174890
P62878	P62878	P62878	E3 ubiquitin-protein ligase RBX1;E3 ubiquitin-protein ligase RBX1, N-terminally processed	Rbx1	>sp|P62878|RBX1_MOUSE E3 ubiquitin-protein ligase RBX1 OS=Mus musculus GN=Rbx1 PE=1 SV=1	1	1	1	16.7	16.7	12.274	108	0.0035928	7.0668	By matching	By matching	By matching	By matching	By matching	By matching	By MS/MS	By MS/MS	By matching	By MS/MS	By MS/MS	By MS/MS	0	0	0	0	0	0	45024	31033	30058	11978	24947	40973
P62889	P62889	P62889	60S ribosomal protein L30	Rpl30	>sp|P62889|RL30_MOUSE 60S ribosomal protein L30 OS=Mus musculus GN=Rpl30 PE=1 SV=2	1	3	3	40.9	40.9	12.784	115	0	35.58	By MS/MS	By MS/MS	By MS/MS	By MS/MS	By MS/MS	By MS/MS	By MS/MS	By MS/MS	By MS/MS	By MS/MS	By MS/MS	By MS/MS	237280	451740	325560	460210	426050	262960	493550	465220	409900	209860	247360	399220
P62908	P62908	P62908	40S ribosomal protein S3	Rps3	>sp|P62908|RS3_MOUSE 40S ribosomal protein S3 OS=Mus musculus GN=Rps3 PE=1 SV=1	1	18	18	65.4	65.4	26.674	243	0	282	By MS/MS	By MS/MS	By MS/MS	By MS/MS	By MS/MS	By MS/MS	By MS/MS	By MS/MS	By MS/MS	By MS/MS	By MS/MS	By MS/MS	2062400	2470500	2314300	3975300	2766800	1936300	12939000	15593000	14516000	20049000	24603000	31034000
P62918	P62918	P62918	60S ribosomal protein L8	Rpl8	>sp|P62918|RL8_MOUSE 60S ribosomal protein L8 OS=Mus musculus GN=Rpl8 PE=1 SV=2	1	3	3	10.9	10.9	28.024	257	0	27.744	By MS/MS	By MS/MS	By MS/MS	By MS/MS	By MS/MS	By MS/MS	By MS/MS	By MS/MS	By MS/MS	By MS/MS	By MS/MS	By MS/MS	219830	356950	276750	406340	219920	175400	253760	397110	336720	200540	234790	322070
P62960	P62960	P62960	Nuclease-sensitive element-binding protein 1	Ybx1	>sp|P62960|YBOX1_MOUSE Nuclease-sensitive element-binding protein 1 OS=Mus musculus GN=Ybx1 PE=1 SV=3	1	3	3	25.5	25.5	35.73	322	0	23.575	By MS/MS	By MS/MS	By MS/MS	By matching	By MS/MS	By matching	By MS/MS	By MS/MS	By MS/MS	By matching	By MS/MS	By matching	164800	126080	207320	80331	75711	64133	91387	126730	89455	53728	77863	92952
P63001;Q05144;P60764	P63001;Q05144;P60764	P63001	Ras-related C3 botulinum toxin substrate 1;Ras-related C3 botulinum toxin substrate 2;Ras-related C3 botulinum toxin substrate 3	Rac1;Rac2;Rac3	>sp|P63001|RAC1_MOUSE Ras-related C3 botulinum toxin substrate 1 OS=Mus musculus GN=Rac1 PE=1 SV=1;>sp|Q05144|RAC2_MOUSE Ras-related C3 botulinum toxin substrate 2 OS=Mus musculus GN=Rac2 PE=1 SV=1;>sp|P60764|RAC3_MOUSE Ras-related C3 botulinum toxin subst	3	2	2	12.5	12.5	21.45	192;192;192	0.0013717	12.069	By MS/MS	By MS/MS	By MS/MS	By matching	By MS/MS	By MS/MS	By matching	By matching	By matching	By matching	By matching	By matching	0	0	0	0	0	16242	0	0	0	0	0	0
P63017;P17156	P63017	P63017	Heat shock cognate 71 kDa protein	Hspa8	>sp|P63017|HSP7C_MOUSE Heat shock cognate 71 kDa protein OS=Mus musculus GN=Hspa8 PE=1 SV=1	2	37	32	67.2	58.4	70.87	646;633	0	323.31	By MS/MS	By MS/MS	By MS/MS	By MS/MS	By MS/MS	By MS/MS	By MS/MS	By MS/MS	By MS/MS	By MS/MS	By MS/MS	By MS/MS	5940700	7677500	7224400	9030000	9993700	6296700	63259000	68068000	54908000	62146000	49728000	84480000
P63037	P63037	P63037	DnaJ homolog subfamily A member 1	Dnaja1	>sp|P63037|DNJA1_MOUSE DnaJ homolog subfamily A member 1 OS=Mus musculus GN=Dnaja1 PE=1 SV=1	1	5	5	29.2	29.2	44.868	397	0	44.574	By MS/MS	By MS/MS	By MS/MS	By MS/MS	By MS/MS	By matching	By MS/MS	By MS/MS	By MS/MS	By MS/MS	By MS/MS	By MS/MS	211780	288030	287140	197830	530800	158170	1135900	1296300	667630	801370	944030	1071800
P63038	P63038	P63038	60 kDa heat shock protein, mitochondrial	Hspd1	>sp|P63038|CH60_MOUSE 60 kDa heat shock protein, mitochondrial OS=Mus musculus GN=Hspd1 PE=1 SV=1	1	6	6	16.4	16.4	60.955	573	0	57.673	By MS/MS	By MS/MS	By MS/MS	By MS/MS	By MS/MS	By MS/MS	By MS/MS	By MS/MS	By MS/MS	By MS/MS	By MS/MS	By MS/MS	195810	303770	149410	248900	280160	92119	483620	838430	484860	395050	857800	423800
P63085	P63085	P63085	Mitogen-activated protein kinase 1	Mapk1	>sp|P63085|MK01_MOUSE Mitogen-activated protein kinase 1 OS=Mus musculus GN=Mapk1 PE=1 SV=3	1	1	1	3.4	3.4	41.275	358	1	-2	By matching	By matching	By matching	By matching	By matching	By matching	By MS/MS	By MS/MS	By matching	By matching	By matching	By matching	0	0	0	3339	0	0	38748	43554	0	0	12954	0
P63101	P63101	P63101	14-3-3 protein zeta/delta	Ywhaz	>sp|P63101|1433Z_MOUSE 14-3-3 protein zeta/delta OS=Mus musculus GN=Ywhaz PE=1 SV=1	1	4	3	20	16.7	27.771	245	0	123.18	By MS/MS	By MS/MS	By MS/MS	By MS/MS	By MS/MS	By MS/MS	By MS/MS	By MS/MS	By matching	By MS/MS	By MS/MS	By MS/MS	195480	259200	201870	316110	246360	188640	0	31636	15834	79783	25796	31631
Q8BGY2;P63242	Q8BGY2;P63242	Q8BGY2	Eukaryotic translation initiation factor 5A-2;Eukaryotic translation initiation factor 5A-1	Eif5a2;Eif5a	>sp|Q8BGY2|IF5A2_MOUSE Eukaryotic translation initiation factor 5A-2 OS=Mus musculus GN=Eif5a2 PE=1 SV=3;>sp|P63242|IF5A1_MOUSE Eukaryotic translation initiation factor 5A-1 OS=Mus musculus GN=Eif5a PE=1 SV=2	2	1	1	7.8	7.8	16.793	153;154	0.0036101	7.1062	By MS/MS	By MS/MS	By MS/MS	By MS/MS	By MS/MS	By MS/MS	By matching	By matching	By matching	By matching	By matching	By matching	80714	112760	87796	193050	119340	38642	43927	5924	14458	12906	0	0
P63260	P63260	P63260	Actin, cytoplasmic 2;Actin, cytoplasmic 2, N-terminally processed	Actg1	>sp|P63260|ACTG_MOUSE Actin, cytoplasmic 2 OS=Mus musculus GN=Actg1 PE=1 SV=1	1	17	1	62.4	4.5	41.792	375	1	-2	By matching	By matching	By matching	By matching	By matching	By matching	By matching	By matching	By matching	By MS/MS	By matching	By matching	0	0	0	0	0	0	0	0	0	20055	0	0
P63276	P63276	P63276	40S ribosomal protein S17	Rps17	>sp|P63276|RS17_MOUSE 40S ribosomal protein S17 OS=Mus musculus GN=Rps17 PE=1 SV=2	1	3	3	31.9	31.9	15.524	135	0	18.486	By matching	By MS/MS	By MS/MS	By MS/MS	By MS/MS	By MS/MS	By MS/MS	By MS/MS	By MS/MS	By MS/MS	By MS/MS	By MS/MS	83900	84990	69438	133730	197490	71388	161520	255270	124830	149880	149960	161330
P63323	P63323	P63323	40S ribosomal protein S12	Rps12	>sp|P63323|RS12_MOUSE 40S ribosomal protein S12 OS=Mus musculus GN=Rps12 PE=1 SV=2	1	1	1	16.7	16.7	14.525	132	0.0024969	7.9729	By matching	By matching	By matching	By matching	By matching	By matching	By MS/MS	By MS/MS	By MS/MS	By matching	By matching	By MS/MS	0	5077.9	0	0	0	0	116590	71189	76007	29339	20167	77827
P63325	P63325	P63325	40S ribosomal protein S10	Rps10	>sp|P63325|RS10_MOUSE 40S ribosomal protein S10 OS=Mus musculus GN=Rps10 PE=1 SV=1	1	7	7	48.5	48.5	18.916	165	0	119.81	By MS/MS	By MS/MS	By MS/MS	By MS/MS	By MS/MS	By MS/MS	By MS/MS	By MS/MS	By MS/MS	By MS/MS	By MS/MS	By MS/MS	1310000	1688400	1548600	1140600	1331800	904230	724180	797440	664540	1151400	1105900	1440800
P67778	P67778	P67778	Prohibitin	Phb	>sp|P67778|PHB_MOUSE Prohibitin OS=Mus musculus GN=Phb PE=1 SV=1	1	3	3	16.9	16.9	29.82	272	0	23.13	By matching	By matching	By MS/MS	By MS/MS	By matching	By matching	By matching	By MS/MS	By matching	By MS/MS	By MS/MS	By MS/MS	104630	175950	107270	139300	202880	25155	132970	212010	167050	187790	225420	241510
P67984	P67984	P67984	60S ribosomal protein L22	Rpl22	>sp|P67984|RL22_MOUSE 60S ribosomal protein L22 OS=Mus musculus GN=Rpl22 PE=1 SV=2	1	2	2	21.9	21.9	14.759	128	0	17.218	By MS/MS	By MS/MS	By MS/MS	By matching	By MS/MS	By matching	By MS/MS	By MS/MS	By MS/MS	By MS/MS	By MS/MS	By MS/MS	208870	242120	131170	211150	241820	129040	183510	200780	112910	179770	157710	143510
P68040	P68040	P68040	Guanine nucleotide-binding protein subunit beta-2-like 1;Guanine nucleotide-binding protein subunit beta-2-like 1, N-terminally processed	Gnb2l1	>sp|P68040|RACK1_MOUSE Receptor of activated protein C kinase 1 OS=Mus musculus GN=Rack1 PE=1 SV=3	1	10	10	46.4	46.4	35.076	317	0	126.99	By MS/MS	By MS/MS	By MS/MS	By MS/MS	By MS/MS	By MS/MS	By MS/MS	By MS/MS	By MS/MS	By matching	By MS/MS	By matching	623450	1248800	950710	1162000	1375300	539660	486420	452030	388390	189060	107700	86412
P68134;P68033;P63268;P62737	P68134;P68033;P63268;P62737	P68134	Actin, alpha skeletal muscle;Actin, alpha cardiac muscle 1;Actin, gamma-enteric smooth muscle;Actin, aortic smooth muscle	Acta1;Actc1;Actg2;Acta2	>sp|P68134|ACTS_MOUSE Actin, alpha skeletal muscle OS=Mus musculus GN=Acta1 PE=1 SV=1;>sp|P68033|ACTC_MOUSE Actin, alpha cardiac muscle 1 OS=Mus musculus GN=Actc1 PE=1 SV=1;>sp|P63268|ACTH_MOUSE Actin, gamma-enteric smooth muscle OS=Mus musculus GN=Actg2 P	4	15	6	45.4	25.7	42.051	377;377;376;377	0	53.236	By MS/MS	By MS/MS	By MS/MS	By MS/MS	By MS/MS	By MS/MS	By MS/MS	By MS/MS	By MS/MS	By MS/MS	By MS/MS	By MS/MS	486170	1006100	759230	1177200	1078400	551020	919670	873780	642310	5848900	1218100	4397500
P68254	P68254	P68254	14-3-3 protein theta	Ywhaq	>sp|P68254|1433T_MOUSE 14-3-3 protein theta OS=Mus musculus GN=Ywhaq PE=1 SV=1	1	2	1	9	5.7	27.778	245	0.0025873	10.429	By MS/MS	By MS/MS	By MS/MS	By MS/MS	By MS/MS	By matching	By MS/MS	By MS/MS	By MS/MS	By matching	By matching	By matching	59273	49142	92524	44287	54371	41085	0	29608	0	0	0	20503
P68368	P68368	P68368	Tubulin alpha-4A chain	Tuba4a	>sp|P68368|TBA4A_MOUSE Tubulin alpha-4A chain OS=Mus musculus GN=Tuba4a PE=1 SV=1	1	17	4	56.5	12.1	49.924	448	0	28.392	By MS/MS	By MS/MS	By matching	By MS/MS	By matching	By MS/MS	By MS/MS	By MS/MS	By MS/MS	By MS/MS	By MS/MS	By MS/MS	136220	195970	177540	223550	105620	185420	682330	619030	612660	671030	740520	685160
P68372;Q9D6F9;CON__ENSEMBL:ENSBTAP00000025008;A2AQ07	P68372;Q9D6F9	P68372	Tubulin beta-4B chain;Tubulin beta-4A chain	Tubb4b;Tubb4a	>sp|P68372|TBB4B_MOUSE Tubulin beta-4B chain OS=Mus musculus GN=Tubb4b PE=1 SV=1;>sp|Q9D6F9|TBB4A_MOUSE Tubulin beta-4A chain OS=Mus musculus GN=Tubb4a PE=1 SV=3	4	26	5	72.1	16.4	49.83	445;444;536;451	0	323.31	By MS/MS	By MS/MS	By MS/MS	By MS/MS	By MS/MS	By MS/MS	By MS/MS	By MS/MS	By MS/MS	By MS/MS	By MS/MS	By MS/MS	2366300	3758100	2444100	3561300	3879700	2374800	14582000	11376000	11570000	12307000	15473000	17207000
P68373	P68373	P68373	Tubulin alpha-1C chain	Tuba1c	>sp|P68373|TBA1C_MOUSE Tubulin alpha-1C chain OS=Mus musculus GN=Tuba1c PE=1 SV=1	1	18	1	57.9	5.3	49.909	449	0	28.239	By MS/MS	By matching	By matching	By matching	By MS/MS	By matching	By MS/MS	By MS/MS	By MS/MS	By MS/MS	By MS/MS	By MS/MS	202400	83440	188830	59558	160610	104420	894960	680790	811220	335540	585040	871530
P68510	P68510	P68510	14-3-3 protein eta	Ywhah	>sp|P68510|1433F_MOUSE 14-3-3 protein eta OS=Mus musculus GN=Ywhah PE=1 SV=2	1	2	1	8.9	5.7	28.211	246	0.0070423	6.8586	By matching	By MS/MS	By matching	By MS/MS	By MS/MS	By matching	By matching	By matching	By matching	By matching	By matching	By matching	36416	0	0	39987	36351	0	0	0	0	0	0	0
P70195	P70195	P70195	Proteasome subunit beta type-7	Psmb7	>sp|P70195|PSB7_MOUSE Proteasome subunit beta type-7 OS=Mus musculus GN=Psmb7 PE=1 SV=1	1	2	2	7.9	7.9	29.891	277	0.001321	10.99	By matching	By matching	By matching	By matching	By matching	By matching	By matching	By MS/MS	By matching	By matching	By matching	By MS/MS	0	0	9273.4	5361.6	0	0	71558	64475	69582	64907	24272	79832
P70245	P70245	P70245	3-beta-hydroxysteroid-Delta(8),Delta(7)-isomerase	Ebp	>sp|P70245|EBP_MOUSE 3-beta-hydroxysteroid-Delta(8),Delta(7)-isomerase OS=Mus musculus GN=Ebp PE=1 SV=3	1	2	2	10	10	26.215	230	0.0014993	13.918	By MS/MS	By MS/MS	By MS/MS	By MS/MS	By matching	By MS/MS	By MS/MS	By MS/MS	By MS/MS	By MS/MS	By MS/MS	By MS/MS	231070	273550	205490	387310	467620	224420	76469	644300	521570	533650	809100	806900
P70296	P70296	P70296	Phosphatidylethanolamine-binding protein 1;Hippocampal cholinergic neurostimulating peptide	Pebp1	>sp|P70296|PEBP1_MOUSE Phosphatidylethanolamine-binding protein 1 OS=Mus musculus GN=Pebp1 PE=1 SV=3	1	1	1	13.9	13.9	20.83	187	0.0070505	6.867	By matching	By MS/MS	By matching	By matching	By matching	By MS/MS	By matching	By matching	By matching	By matching	By matching	By matching	0	114500	60421	185030	0	45208	0	0	0	0	0	0
P70302	P70302	P70302	Stromal interaction molecule 1	Stim1	>sp|P70302|STIM1_MOUSE Stromal interaction molecule 1 OS=Mus musculus GN=Stim1 PE=1 SV=2	1	1	1	1.2	1.2	77.566	685	1	-2	By matching	By matching	By matching	By matching	By matching	By MS/MS	By matching	By matching	By matching	By matching	By matching	By matching	85311	114270	78964	86832	0	79884	188640	230110	176720	223740	226540	230360
P70349	P70349	P70349	Histidine triad nucleotide-binding protein 1	Hint1	>sp|P70349|HINT1_MOUSE Histidine triad nucleotide-binding protein 1 OS=Mus musculus GN=Hint1 PE=1 SV=3	1	1	1	11.1	11.1	13.777	126	0.0047619	7.0169	By MS/MS	By MS/MS	By MS/MS	By MS/MS	By MS/MS	By MS/MS	By MS/MS	By matching	By matching	By matching	By matching	By matching	179320	159440	74330	115290	97177	98845	0	0	0	31542	21370	0
P70444	P70444	P70444	BH3-interacting domain death agonist;BH3-interacting domain death agonist p15;BH3-interacting domain death agonist p13;BH3-interacting domain death agonist p11	Bid	>sp|P70444|BID_MOUSE BH3-interacting domain death agonist OS=Mus musculus GN=Bid PE=1 SV=2	1	2	2	15.4	15.4	21.951	195	0.0026076	10.703	By matching	By MS/MS	By matching	By matching	By matching	By matching	By matching	By matching	By MS/MS	By matching	By matching	By matching	115240	137810	120120	104040	181720	63294	171280	109770	110470	103120	128180	108480
Q60817;P70670	Q60817;P70670	Q60817	Nascent polypeptide-associated complex subunit alpha;Nascent polypeptide-associated complex subunit alpha, muscle-specific form	Naca	>sp|Q60817|NACA_MOUSE Nascent polypeptide-associated complex subunit alpha OS=Mus musculus GN=Naca PE=1 SV=1;>sp|P70670|NACAM_MOUSE Nascent polypeptide-associated complex subunit alpha, muscle-specific form OS=Mus musculus GN=Naca PE=1 SV=2	2	1	1	7	7	23.384	215;2187	0	24.818	By MS/MS	By MS/MS	By MS/MS	By MS/MS	By MS/MS	By MS/MS	By matching	By matching	By matching	By matching	By matching	By matching	107960	97769	62090	114920	93748	70776	19602	22627	37801	23127	32260	0
P70694;Q91WR5	P70694	P70694	Estradiol 17 beta-dehydrogenase 5	Akr1c6	>sp|P70694|DHB5_MOUSE Estradiol 17 beta-dehydrogenase 5 OS=Mus musculus GN=Akr1c6 PE=1 SV=1	2	11	9	53.3	48	37.047	323;323	0	124.44	By MS/MS	By MS/MS	By MS/MS	By MS/MS	By MS/MS	By MS/MS	By MS/MS	By MS/MS	By MS/MS	By MS/MS	By MS/MS	By MS/MS	6437900	7249300	5237000	6666800	7594400	4708900	820010	606120	755020	578220	330090	342360
P80313	P80313	P80313	T-complex protein 1 subunit eta	Cct7	>sp|P80313|TCPH_MOUSE T-complex protein 1 subunit eta OS=Mus musculus GN=Cct7 PE=1 SV=1	1	7	7	18.6	18.6	59.652	544	0	56.221	By matching	By matching	By matching	By MS/MS	By matching	By matching	By MS/MS	By MS/MS	By MS/MS	By MS/MS	By MS/MS	By MS/MS	39275	161360	27699	182340	71878	31190	340950	318910	228940	375870	345170	279750
P80314	P80314	P80314	T-complex protein 1 subunit beta	Cct2	>sp|P80314|TCPB_MOUSE T-complex protein 1 subunit beta OS=Mus musculus GN=Cct2 PE=1 SV=4	1	9	9	26	26	57.477	535	0	73.346	By matching	By matching	By matching	By matching	By matching	By matching	By MS/MS	By MS/MS	By MS/MS	By MS/MS	By MS/MS	By MS/MS	13445	21869	21507	5090.5	35020	7084.1	622870	340590	430730	609650	641420	805670
P80315	P80315	P80315	T-complex protein 1 subunit delta	Cct4	>sp|P80315|TCPD_MOUSE T-complex protein 1 subunit delta OS=Mus musculus GN=Cct4 PE=1 SV=3	1	8	8	23.9	23.9	58.066	539	0	55.239	By matching	By matching	By matching	By matching	By matching	By matching	By MS/MS	By MS/MS	By matching	By MS/MS	By MS/MS	By MS/MS	75663	79903	53633	113680	85104	47203	464370	401310	403340	356720	506960	476650
P80316	P80316	P80316	T-complex protein 1 subunit epsilon	Cct5	>sp|P80316|TCPE_MOUSE T-complex protein 1 subunit epsilon OS=Mus musculus GN=Cct5 PE=1 SV=1	1	8	8	21.8	21.8	59.623	541	0	53.671	By matching	By matching	By matching	By matching	By matching	By matching	By MS/MS	By MS/MS	By MS/MS	By MS/MS	By MS/MS	By MS/MS	23957	44457	14986	58367	13316	34863	329670	389280	172860	502380	192870	486800
P80317	P80317	P80317	T-complex protein 1 subunit zeta	Cct6a	>sp|P80317|TCPZ_MOUSE T-complex protein 1 subunit zeta OS=Mus musculus GN=Cct6a PE=1 SV=3	1	9	9	28.2	28.2	58.004	531	0	62.479	By matching	By matching	By matching	By matching	By matching	By matching	By MS/MS	By MS/MS	By MS/MS	By MS/MS	By MS/MS	By MS/MS	122060	142780	100530	118660	111310	92268	337150	493070	396370	308880	481030	579160
P80318	P80318	P80318	T-complex protein 1 subunit gamma	Cct3	>sp|P80318|TCPG_MOUSE T-complex protein 1 subunit gamma OS=Mus musculus GN=Cct3 PE=1 SV=1	1	10	10	22.9	22.9	60.629	545	0	85.672	By MS/MS	By MS/MS	By MS/MS	By MS/MS	By MS/MS	By MS/MS	By MS/MS	By MS/MS	By MS/MS	By MS/MS	By MS/MS	By MS/MS	190600	279620	184520	426100	363380	233690	990540	986640	998930	992010	1190900	1394500
P82347	P82347	P82347	Delta-sarcoglycan	Sgcd	>sp|P82347|SGCD_MOUSE Delta-sarcoglycan OS=Mus musculus GN=Sgcd PE=1 SV=1	1	1	1	4.8	4.8	32.133	289	1	-2	By matching	By matching	By matching	By matching	By matching	By matching	By matching	By matching	By matching	By MS/MS	By matching	By matching	0	0	0	0	0	0	0	0	0	0	0	0
P84091	P84091	P84091	AP-2 complex subunit mu	Ap2m1	>sp|P84091|AP2M1_MOUSE AP-2 complex subunit mu OS=Mus musculus GN=Ap2m1 PE=1 SV=1	1	2	2	6.9	6.9	49.654	435	0.0014535	13.064	By matching	By matching	By matching	By matching	By matching	By matching	By matching	By matching	By matching	By MS/MS	By MS/MS	By matching	31553	22312	35913	25411	46606	0	46155	64606	29916	100420	55430	0
P84099	P84099	P84099	60S ribosomal protein L19	Rpl19	>sp|P84099|RL19_MOUSE 60S ribosomal protein L19 OS=Mus musculus GN=Rpl19 PE=1 SV=1	1	3	3	13.8	13.8	23.466	196	0	71.678	By MS/MS	By MS/MS	By MS/MS	By MS/MS	By MS/MS	By MS/MS	By MS/MS	By MS/MS	By MS/MS	By MS/MS	By MS/MS	By matching	404350	640590	469850	292120	387080	224270	128250	160520	160070	71622	108620	87017
P84228;P68433	P84228;P68433	P84228	Histone H3.2;Histone H3.1	Hist1h3b;Hist1h3a	>sp|P84228|H32_MOUSE Histone H3.2 OS=Mus musculus GN=Hist1h3b PE=1 SV=2;>sp|P68433|H31_MOUSE Histone H3.1 OS=Mus musculus GN=Hist1h3a PE=1 SV=2	2	3	1	35.3	23.5	15.388	136;136	0	17.468	By MS/MS	By MS/MS	By MS/MS	By MS/MS	By MS/MS	By MS/MS	By matching	By matching	By matching	By matching	By matching	By MS/MS	66455	116120	115240	76424	77297	454870	9021.6	0	0	14092	2655.1	28265
P85094	P85094	P85094	Isochorismatase domain-containing protein 2A, mitochondrial	Isoc2a	>sp|P85094|ISC2A_MOUSE Isochorismatase domain-containing protein 2A OS=Mus musculus GN=Isoc2a PE=1 SV=1	1	5	5	39.8	39.8	22.417	206	0	51.017	By matching	By matching	By matching	By matching	By matching	By matching	By MS/MS	By MS/MS	By MS/MS	By MS/MS	By MS/MS	By MS/MS	19556	9101	0	11879	13119	10271	1300200	1315000	1345800	131500	60500	133300
P97328	P97328	P97328	Ketohexokinase	Khk	>sp|P97328|KHK_MOUSE Ketohexokinase OS=Mus musculus GN=Khk PE=1 SV=1	1	7	7	37.2	37.2	32.75	298	0	75.004	By MS/MS	By MS/MS	By MS/MS	By MS/MS	By MS/MS	By MS/MS	By matching	By matching	By matching	By matching	By matching	By matching	643080	772550	818440	952420	1089700	835040	0	27486	75842	130540	0	0
P97351	P97351	P97351	40S ribosomal protein S3a	Rps3a	>sp|P97351|RS3A_MOUSE 40S ribosomal protein S3a OS=Mus musculus GN=Rps3a PE=1 SV=3	1	6	6	28	28	29.885	264	0	100.1	By MS/MS	By MS/MS	By MS/MS	By MS/MS	By MS/MS	By MS/MS	By MS/MS	By MS/MS	By MS/MS	By MS/MS	By MS/MS	By MS/MS	304760	396270	219910	332750	338690	270390	886180	981680	741650	337690	338580	808380
P97364	P97364	P97364	Selenide, water dikinase 2	Sephs2	>sp|P97364|SPS2_MOUSE Selenide, water dikinase 2 OS=Mus musculus GN=Sephs2 PE=1 SV=3	1	4	4	15.7	15.7	47.833	452	0	25.094	By MS/MS	By MS/MS	By MS/MS	By MS/MS	By MS/MS	By MS/MS	By MS/MS	By MS/MS	By matching	By matching	By MS/MS	By matching	194850	289180	208180	248330	296890	158430	153180	112820	153810	90500	101200	100250
P97390	P97390	P97390	Vacuolar protein sorting-associated protein 45	Vps45	>sp|P97390|VPS45_MOUSE Vacuolar protein sorting-associated protein 45 OS=Mus musculus GN=Vps45 PE=1 SV=1	1	1	1	4	4	65.052	570	1	-2	By matching	By matching	By matching	By matching	By matching	By matching	By matching	By matching	By matching	By matching	By MS/MS	By matching	0	0	0	0	0	0	0	0	117430	0	89534	0
P97461	P97461	P97461	40S ribosomal protein S5;40S ribosomal protein S5, N-terminally processed	Rps5	>sp|P97461|RS5_MOUSE 40S ribosomal protein S5 OS=Mus musculus GN=Rps5 PE=1 SV=3	1	4	4	30.9	30.9	22.889	204	0	39.398	By MS/MS	By MS/MS	By MS/MS	By MS/MS	By MS/MS	By MS/MS	By MS/MS	By MS/MS	By MS/MS	By MS/MS	By MS/MS	By MS/MS	135850	235830	154090	410320	225710	115250	368530	179400	270640	341960	351540	406550
P97494	P97494	P97494	Glutamate--cysteine ligase catalytic subunit	Gclc	>sp|P97494|GSH1_MOUSE Glutamate--cysteine ligase catalytic subunit OS=Mus musculus GN=Gclc PE=1 SV=4	1	5	5	14.3	14.3	72.571	637	0	30.989	By MS/MS	By MS/MS	By MS/MS	By MS/MS	By MS/MS	By MS/MS	By matching	By matching	By matching	By matching	By matching	By matching	172460	197140	140740	182050	211600	145180	13474	0	0	11998	0	0
P97742	P97742	P97742	Carnitine O-palmitoyltransferase 1, liver isoform	Cpt1a	>sp|P97742|CPT1A_MOUSE Carnitine O-palmitoyltransferase 1, liver isoform OS=Mus musculus GN=Cpt1a PE=1 SV=4	1	8	8	15.5	15.5	88.25	773	0	54.124	By matching	By MS/MS	By MS/MS	By matching	By MS/MS	By matching	By MS/MS	By MS/MS	By MS/MS	By MS/MS	By MS/MS	By MS/MS	257190	419170	324690	595530	472720	258230	1092400	869510	769930	705640	767020	778610
P97765	P97765	P97765	WW domain-binding protein 2	Wbp2	>sp|P97765|WBP2_MOUSE WW domain-binding protein 2 OS=Mus musculus GN=Wbp2 PE=1 SV=1	1	2	2	9.2	9.2	28.032	261	0.0013889	12.344	By matching	By matching	By MS/MS	By matching	By MS/MS	By MS/MS	By matching	By matching	By matching	By matching	By matching	By matching	77928	84269	143960	23012	142420	91879	93317	111100	6997.8	12957	21304	21452
P97807	P97807	P97807	Fumarate hydratase, mitochondrial	Fh	>sp|P97807|FUMH_MOUSE Fumarate hydratase, mitochondrial OS=Mus musculus GN=Fh PE=1 SV=3	1	7	7	24.7	24.7	54.356	507	0	85.888	By MS/MS	By MS/MS	By MS/MS	By MS/MS	By MS/MS	By MS/MS	By MS/MS	By MS/MS	By MS/MS	By MS/MS	By MS/MS	By MS/MS	230080	578570	247730	361110	456860	166700	1822300	757800	1139300	409720	251290	656880
P97812	P97812	P97812	Indian hedgehog protein;Indian hedgehog protein N-product;Indian hedgehog protein C-product	Ihh	>sp|P97812|IHH_MOUSE Indian hedgehog protein OS=Mus musculus GN=Ihh PE=1 SV=2	1	1	1	2.2	2.2	45.484	411	1	-2	By MS/MS	By MS/MS	By MS/MS	By matching	By MS/MS	By matching	By MS/MS	By MS/MS	By MS/MS	By MS/MS	By MS/MS	By MS/MS	30401000	35608000	39013000	27310000	32977000	111070	44731000	44180000	37078000	32467000	31188000	30787000
P97823	P97823	P97823	Acyl-protein thioesterase 1	Lypla1	>sp|P97823|LYPA1_MOUSE Acyl-protein thioesterase 1 OS=Mus musculus GN=Lypla1 PE=1 SV=1	1	2	2	13.5	13.5	24.687	230	0	19.447	By matching	By MS/MS	By matching	By MS/MS	By matching	By matching	By MS/MS	By MS/MS	By MS/MS	By matching	By matching	By matching	36229	40705	26180	80107	46442	0	114650	135560	110820	0	7918.4	3444.9
P97872	P97872	P97872	Dimethylaniline monooxygenase [N-oxide-forming] 5	Fmo5	>sp|P97872|FMO5_MOUSE Dimethylaniline monooxygenase [N-oxide-forming] 5 OS=Mus musculus GN=Fmo5 PE=1 SV=4	1	16	16	45.2	45.2	60	533	0	213.15	By MS/MS	By MS/MS	By MS/MS	By MS/MS	By MS/MS	By MS/MS	By MS/MS	By MS/MS	By MS/MS	By MS/MS	By MS/MS	By MS/MS	2336900	2645400	2456300	3492200	3127100	2197500	4409900	4303600	3007800	3075000	2184200	3386000
P99024	P99024	P99024	Tubulin beta-5 chain	Tubb5	>sp|P99024|TBB5_MOUSE Tubulin beta-5 chain OS=Mus musculus GN=Tubb5 PE=1 SV=1	1	23	4	67.8	16	49.67	444	0	46.774	By MS/MS	By MS/MS	By MS/MS	By MS/MS	By MS/MS	By MS/MS	By MS/MS	By MS/MS	By MS/MS	By MS/MS	By MS/MS	By MS/MS	169860	239120	212800	275500	258990	154670	1111900	895020	1064100	1028300	1006100	1673200
P99026	P99026	P99026	Proteasome subunit beta type-4	Psmb4	>sp|P99026|PSB4_MOUSE Proteasome subunit beta type-4 OS=Mus musculus GN=Psmb4 PE=1 SV=1	1	2	2	13.3	13.3	29.116	264	0.0015456	15.157	By matching	By MS/MS	By matching	By matching	By matching	By MS/MS	By MS/MS	By MS/MS	By MS/MS	By MS/MS	By MS/MS	By MS/MS	104810	91717	78297	57853	64996	27970	305570	244840	106130	227430	194690	108360
P99029	P99029	P99029	Peroxiredoxin-5, mitochondrial	Prdx5	>sp|P99029|PRDX5_MOUSE Peroxiredoxin-5, mitochondrial OS=Mus musculus GN=Prdx5 PE=1 SV=2	1	5	5	28.6	28.6	21.897	210	0	33.118	By matching	By matching	By matching	By matching	By matching	By matching	By MS/MS	By MS/MS	By MS/MS	By matching	By matching	By matching	0	56018	0	0	21711	9315.7	427650	308410	411050	116320	66347	89676
Q00519	Q00519	Q00519	Xanthine dehydrogenase/oxidase;Xanthine dehydrogenase;Xanthine oxidase	Xdh	>sp|Q00519|XDH_MOUSE Xanthine dehydrogenase/oxidase OS=Mus musculus GN=Xdh PE=1 SV=5	1	6	5	7.7	7	146.56	1335	0	36.548	By MS/MS	By MS/MS	By MS/MS	By MS/MS	By MS/MS	By MS/MS	By matching	By matching	By MS/MS	By MS/MS	By MS/MS	By MS/MS	125220	150130	78891	174120	77308	190370	120960	86325	98198	153930	113670	170730
Q01279	Q01279	Q01279	Epidermal growth factor receptor	Egfr	>sp|Q01279|EGFR_MOUSE Epidermal growth factor receptor OS=Mus musculus GN=Egfr PE=1 SV=1	1	4	4	5.5	5.5	134.85	1210	0	25.788	By MS/MS	By MS/MS	By MS/MS	By matching	By MS/MS	By matching	By MS/MS	By MS/MS	By MS/MS	By MS/MS	By MS/MS	By MS/MS	110000	106070	102640	93438	115390	74775	37908	64132	75945	68207	77706	72387
Q01405	Q01405	Q01405	Protein transport protein Sec23A	Sec23a	>sp|Q01405|SC23A_MOUSE Protein transport protein Sec23A OS=Mus musculus GN=Sec23a PE=1 SV=2	1	3	3	4.7	4.7	86.161	765	0	21.348	By MS/MS	By MS/MS	By MS/MS	By MS/MS	By MS/MS	By MS/MS	By MS/MS	By MS/MS	By MS/MS	By MS/MS	By matching	By matching	100460	97461	113240	105430	132110	34618	137030	125880	119490	60034	52624	11958
Q01853	Q01853	Q01853	Transitional endoplasmic reticulum ATPase	Vcp	>sp|Q01853|TERA_MOUSE Transitional endoplasmic reticulum ATPase OS=Mus musculus GN=Vcp PE=1 SV=4	1	31	31	51	51	89.321	806	0	323.31	By MS/MS	By MS/MS	By MS/MS	By MS/MS	By MS/MS	By MS/MS	By MS/MS	By MS/MS	By MS/MS	By MS/MS	By MS/MS	By MS/MS	1025700	1590600	1195700	1609900	1491800	1013900	8535200	9287000	8570500	9997900	9042100	12644000
Q02053	Q02053	Q02053	Ubiquitin-like modifier-activating enzyme 1	Uba1	>sp|Q02053|UBA1_MOUSE Ubiquitin-like modifier-activating enzyme 1 OS=Mus musculus GN=Uba1 PE=1 SV=1	1	4	4	5.8	5.8	117.81	1058	0	34.686	By matching	By MS/MS	By MS/MS	By MS/MS	By matching	By matching	By matching	By matching	By matching	By MS/MS	By MS/MS	By MS/MS	161050	218530	130020	167420	189540	124740	133230	63126	130630	217950	219730	223580
Q02257	Q02257	Q02257	Junction plakoglobin	Jup	>sp|Q02257|PLAK_MOUSE Junction plakoglobin OS=Mus musculus GN=Jup PE=1 SV=3	1	5	5	10.7	10.7	81.8	745	0	31.856	By MS/MS	By matching	By matching	By MS/MS	By matching	By matching	By matching	By matching	By matching	By matching	By matching	By MS/MS	170590	42643	33602	314510	70657	57537	25830	0	0	16046	43275	132970
Q91Z83;Q02566;A2AQP0	Q91Z83;Q02566	Q91Z83	Myosin-7;Myosin-6	Myh7;Myh6	>sp|Q91Z83|MYH7_MOUSE Myosin-7 OS=Mus musculus GN=Myh7 PE=1 SV=1;>sp|Q02566|MYH6_MOUSE Myosin-6 OS=Mus musculus GN=Myh6 PE=1 SV=2	3	5	1	3.5	0.6	222.88	1935;1938;1941	0.0013405	11.382	By matching	By matching	By matching	By matching	By matching	By matching	By matching	By matching	By matching	By MS/MS	By matching	By matching	0	0	0	0	0	0	0	0	0	289830	0	0
Q03145	Q03145	Q03145	Ephrin type-A receptor 2	Epha2	>sp|Q03145|EPHA2_MOUSE Ephrin type-A receptor 2 OS=Mus musculus GN=Epha2 PE=1 SV=3	1	1	1	2.4	2.4	108.85	977	1	-2	By matching	By matching	By matching	By matching	By MS/MS	By matching	By MS/MS	By matching	By matching	By MS/MS	By matching	By matching	146380	0	0	0	269290	0	62574	0	0	325530	546400	426860
Q03265	Q03265	Q03265	ATP synthase subunit alpha, mitochondrial	Atp5a1	>sp|Q03265|ATPA_MOUSE ATP synthase subunit alpha, mitochondrial OS=Mus musculus GN=Atp5a1 PE=1 SV=1	1	29	29	53.2	53.2	59.752	553	0	323.31	By MS/MS	By MS/MS	By MS/MS	By MS/MS	By MS/MS	By MS/MS	By MS/MS	By MS/MS	By MS/MS	By MS/MS	By MS/MS	By MS/MS	12343000	14675000	12497000	19954000	19436000	10579000	27467000	27102000	31062000	30908000	37325000	37988000
Q03958	Q03958	Q03958	Prefoldin subunit 6	Pfdn6	>sp|Q03958|PFD6_MOUSE Prefoldin subunit 6 OS=Mus musculus GN=Pfdn6 PE=1 SV=1	1	1	1	6.3	6.3	14.454	127	1	-2	By MS/MS	By matching	By MS/MS	By MS/MS	By matching	By matching	By MS/MS	By matching	By matching	By matching	By matching	By matching	1187000	0	1359300	291650	536650	914880	70938	398560	0	1320600	289710	1387800
Q04857	Q04857	Q04857	Collagen alpha-1(VI) chain	Col6a1	>sp|Q04857|CO6A1_MOUSE Collagen alpha-1(VI) chain OS=Mus musculus GN=Col6a1 PE=1 SV=1	1	1	1	1.6	1.6	108.49	1025	0	36.517	By matching	By matching	By matching	By matching	By matching	By matching	By matching	By matching	By matching	By MS/MS	By matching	By MS/MS	0	12759	0	0	0	0	0	0	6190.6	63259	0	107750
Q05421	Q05421	Q05421	Cytochrome P450 2E1	Cyp2e1	>sp|Q05421|CP2E1_MOUSE Cytochrome P450 2E1 OS=Mus musculus GN=Cyp2e1 PE=1 SV=1	1	19	19	47.1	47.1	56.804	493	0	172.9	By MS/MS	By MS/MS	By MS/MS	By MS/MS	By MS/MS	By MS/MS	By MS/MS	By MS/MS	By MS/MS	By MS/MS	By MS/MS	By MS/MS	3249200	3337100	3151000	5328900	4980800	2611600	4306700	5768700	4833000	4769700	3504300	5258900
Q05920	Q05920	Q05920	Pyruvate carboxylase, mitochondrial	Pc	>sp|Q05920|PYC_MOUSE Pyruvate carboxylase, mitochondrial OS=Mus musculus GN=Pc PE=1 SV=1	1	34	34	42.9	42.9	129.68	1178	0	323.31	By MS/MS	By MS/MS	By MS/MS	By MS/MS	By MS/MS	By MS/MS	By MS/MS	By MS/MS	By MS/MS	By MS/MS	By MS/MS	By MS/MS	4300500	4933200	4388700	6873300	6506500	3871100	693100	696170	1620400	438890	480110	507510
Q06185	Q06185	Q06185	ATP synthase subunit e, mitochondrial	Atp5i	>sp|Q06185|ATP5I_MOUSE ATP synthase subunit e, mitochondrial OS=Mus musculus GN=Atp5i PE=1 SV=2	1	3	3	50.7	50.7	8.2355	71	0	31.396	By MS/MS	By MS/MS	By MS/MS	By MS/MS	By MS/MS	By MS/MS	By MS/MS	By MS/MS	By MS/MS	By MS/MS	By MS/MS	By MS/MS	190200	191490	202420	164850	132530	91032	250570	162010	84855	136030	146310	226940
Q06890	Q06890	Q06890	Clusterin;Clusterin beta chain;Clusterin alpha chain	Clu	>sp|Q06890|CLUS_MOUSE Clusterin OS=Mus musculus GN=Clu PE=1 SV=1	1	1	1	3.6	3.6	51.655	448	0.0036276	7.2718	By matching	By matching	By matching	By matching	By matching	By matching	By matching	By matching	By MS/MS	By matching	By matching	By matching	0	0	0	0	0	0	24443	22618	37486	17733	13925	15811
Q07417	Q07417	Q07417	Short-chain specific acyl-CoA dehydrogenase, mitochondrial	Acads	>sp|Q07417|ACADS_MOUSE Short-chain specific acyl-CoA dehydrogenase, mitochondrial OS=Mus musculus GN=Acads PE=1 SV=2	1	11	11	43.7	43.7	44.889	412	0	113	By MS/MS	By MS/MS	By MS/MS	By MS/MS	By MS/MS	By MS/MS	By MS/MS	By MS/MS	By MS/MS	By matching	By matching	By MS/MS	1181800	1549400	1002400	1376600	1687900	1111300	236020	134000	117270	125130	91949	98448
Q0II04	Q0II04	Q0II04	Nebulette	Nebl	>sp|Q0II04|NEBL_MOUSE Nebulette OS=Mus musculus GN=Nebl PE=1 SV=1	1	1	1	2.2	2.2	52.2	452	1	-2	By matching	By matching	By matching	By matching	By matching	By matching	By matching	By MS/MS	By matching	By matching	By matching	By matching	36540	59063	39444	42214	45214	33939	169960	175550	111080	125560	173920	162240
Q14B71	Q14B71	Q14B71	Cell division cycle-associated protein 2	Cdca2	>sp|Q14B71|CDCA2_MOUSE Cell division cycle-associated protein 2 OS=Mus musculus GN=Cdca2 PE=1 SV=2	1	1	1	1.2	1.2	106.36	982	1	-2	By MS/MS	By matching	By matching	By matching	By matching	By MS/MS	By matching	By matching	By matching	By matching	By matching	By matching	0	0	0	0	0	129910	0	244040	364730	0	0	0
Q3TBN1	Q3TBN1	Q3TBN1	Transmembrane protein 248	Tmem248	>sp|Q3TBN1|TM248_MOUSE Transmembrane protein 248 OS=Mus musculus GN=Tmem248 PE=2 SV=1	1	1	1	3.5	3.5	35.041	314	1	-2	By matching	By matching	By matching	By matching	By MS/MS	By matching	By matching	By matching	By MS/MS	By matching	By MS/MS	By matching	268740	0	0	0	522190	0	781370	0	557640	220280	449880	0
Q3TDD9	Q3TDD9	Q3TDD9	Protein phosphatase 1 regulatory subunit 21	Ppp1r21	>sp|Q3TDD9|PPR21_MOUSE Protein phosphatase 1 regulatory subunit 21 OS=Mus musculus GN=Ppp1r21 PE=1 SV=2	1	2	2	3.2	3.2	88.337	780	0.0013441	11.41	By matching	By matching	By matching	By matching	By matching	By matching	By matching	By matching	By MS/MS	By MS/MS	By matching	By matching	0	0	0	0	0	0	0	0	169690	724650	0	358910
Q3THE2	Q3THE2	Q3THE2	Myosin regulatory light chain 12B	Myl12b	>sp|Q3THE2|ML12B_MOUSE Myosin regulatory light chain 12B OS=Mus musculus GN=Myl12b PE=1 SV=2	1	1	1	5.8	5.8	19.779	172	0.004779	7.0512	By matching	By matching	By matching	By matching	By matching	By matching	By matching	By matching	By matching	By MS/MS	By matching	By MS/MS	0	0	0	0	0	0	0	0	0	0	0	0
Q3TJZ6;Q80VD1	Q3TJZ6	Q3TJZ6	Protein FAM98A	Fam98a	>sp|Q3TJZ6|FA98A_MOUSE Protein FAM98A OS=Mus musculus GN=Fam98a PE=1 SV=1	2	6	6	12.4	12.4	55.055	515;429	0	79.698	By matching	By matching	By matching	By matching	By matching	By matching	By MS/MS	By MS/MS	By MS/MS	By MS/MS	By MS/MS	By MS/MS	9810.1	20028	15434	49220	19534	6515.3	514820	574290	530590	913880	843690	950950
Q3TLP5	Q3TLP5	Q3TLP5	Enoyl-CoA hydratase domain-containing protein 2, mitochondrial	Echdc2	>sp|Q3TLP5|ECHD2_MOUSE Enoyl-CoA hydratase domain-containing protein 2, mitochondrial OS=Mus musculus GN=Echdc2 PE=1 SV=2	1	2	2	14.9	14.9	31.852	296	0.001548	15.28	By matching	By matching	By matching	By matching	By matching	By matching	By MS/MS	By matching	By MS/MS	By matching	By MS/MS	By MS/MS	13762	21322	20925	0	12307	9860.5	202190	0	41334	60311	36881	55038
Q3TMV7	Q3TMV7	Q3TMV7	Pyridine nucleotide-disulfide oxidoreductase domain-containing protein 1	Pyroxd1	>sp|Q3TMV7|PYRD1_MOUSE Pyridine nucleotide-disulfide oxidoreductase domain-containing protein 1 OS=Mus musculus GN=Pyroxd1 PE=2 SV=1	1	1	1	2.4	2.4	55.591	498	1	-2	By matching	By MS/MS	By matching	By matching	By matching	By matching	By matching	By matching	By matching	By matching	By matching	By matching	0	20375	0	13169	0	0	0	0	0	0	0	0
Q3TNA1	Q3TNA1	Q3TNA1	Xylulose kinase	Xylb	>sp|Q3TNA1|XYLB_MOUSE Xylulose kinase OS=Mus musculus GN=Xylb PE=1 SV=1	1	5	5	14.3	14.3	59.543	551	0	32.985	By MS/MS	By MS/MS	By MS/MS	By MS/MS	By MS/MS	By matching	By matching	By matching	By matching	By matching	By matching	By matching	197710	301930	201150	513070	339030	136230	10810	33343	17756	0	0	0
Q3TXS7	Q3TXS7	Q3TXS7	26S proteasome non-ATPase regulatory subunit 1	Psmd1	>sp|Q3TXS7|PSMD1_MOUSE 26S proteasome non-ATPase regulatory subunit 1 OS=Mus musculus GN=Psmd1 PE=1 SV=1	1	30	30	51.9	51.9	105.73	953	0	257.51	By MS/MS	By matching	By MS/MS	By MS/MS	By MS/MS	By matching	By MS/MS	By MS/MS	By MS/MS	By MS/MS	By MS/MS	By MS/MS	116680	216540	195900	237170	230080	91741	3885600	3483500	3784700	3195400	3232600	3782000
Q3U1J4	Q3U1J4	Q3U1J4	DNA damage-binding protein 1	Ddb1	>sp|Q3U1J4|DDB1_MOUSE DNA damage-binding protein 1 OS=Mus musculus GN=Ddb1 PE=1 SV=2	1	2	2	4.3	4.3	126.85	1140	0.0015601	15.612	By matching	By MS/MS	By matching	By matching	By matching	By matching	By matching	By matching	By matching	By matching	By MS/MS	By matching	141140	207750	72443	72203	133250	0	43716	149190	98329	14283	151000	47793
Q3UEG6	Q3UEG6	Q3UEG6	Alanine--glyoxylate aminotransferase 2, mitochondrial	Agxt2	>sp|Q3UEG6|AGT2_MOUSE Alanine--glyoxylate aminotransferase 2, mitochondrial OS=Mus musculus GN=Agxt2 PE=1 SV=1	1	5	5	15.2	15.2	57.114	513	0	32.397	By matching	By MS/MS	By matching	By MS/MS	By MS/MS	By MS/MS	By matching	By matching	By matching	By matching	By matching	By matching	91683	157230	103370	403990	243600	188400	67480	109580	132290	0	9374.3	18861
Q3UHC0	Q3UHC0	Q3UHC0	Trinucleotide repeat-containing gene 6C protein	Tnrc6c	>sp|Q3UHC0|TNR6C_MOUSE Trinucleotide repeat-containing gene 6C protein OS=Mus musculus GN=Tnrc6c PE=1 SV=2	1	1	1	0.9	0.9	175.77	1690	1	-2	By MS/MS	By matching	By matching	By matching	By matching	By matching	By matching	By matching	By matching	By matching	By matching	By matching	48985	40722	48765	33062	31158	42917	29070	20297	0	0	0	0
Q3UJB9	Q3UJB9	Q3UJB9	Enhancer of mRNA-decapping protein 4	Edc4	>sp|Q3UJB9|EDC4_MOUSE Enhancer of mRNA-decapping protein 4 OS=Mus musculus GN=Edc4 PE=1 SV=2	1	1	1	1.6	1.6	152.48	1406	1	-2	By matching	By matching	By matching	By matching	By matching	By matching	By MS/MS	By matching	By matching	By matching	By matching	By matching	80309	114320	125390	63536	109800	39487	88641	82983	0	0	0	0
Q3ULD5	Q3ULD5	Q3ULD5	Methylcrotonoyl-CoA carboxylase beta chain, mitochondrial	Mccc2	>sp|Q3ULD5|MCCB_MOUSE Methylcrotonoyl-CoA carboxylase beta chain, mitochondrial OS=Mus musculus GN=Mccc2 PE=1 SV=1	1	3	3	8.9	8.9	61.378	563	0	18.255	By MS/MS	By MS/MS	By MS/MS	By MS/MS	By MS/MS	By MS/MS	By MS/MS	By MS/MS	By MS/MS	By matching	By matching	By matching	68650	121840	58129	222780	156380	64534	145430	73390	74465	13964	39131	30892
Q3UM29	Q3UM29	Q3UM29	Conserved oligomeric Golgi complex subunit 7	Cog7	>sp|Q3UM29|COG7_MOUSE Conserved oligomeric Golgi complex subunit 7 OS=Mus musculus GN=Cog7 PE=1 SV=1	1	1	1	1.9	1.9	86.072	770	0.0047733	7.0344	By matching	By matching	By matching	By matching	By matching	By matching	By matching	By matching	By MS/MS	By matching	By matching	By matching	0	0	0	0	0	0	0	0	0	0	0	0
Q3UNZ8	Q3UNZ8	Q3UNZ8	Quinone oxidoreductase-like protein 2		>sp|Q3UNZ8|QORL2_MOUSE Quinone oxidoreductase-like protein 2 OS=Mus musculus PE=1 SV=1	1	8	8	50.3	50.3	37.808	350	0	73.375	By matching	By matching	By matching	By matching	By matching	By matching	By MS/MS	By MS/MS	By MS/MS	By MS/MS	By MS/MS	By MS/MS	17719	75416	3566.3	53724	16878	40916	1717700	1403100	1258100	754460	600760	783490
Q3UPL0	Q3UPL0	Q3UPL0	Protein transport protein Sec31A	Sec31a	>sp|Q3UPL0|SC31A_MOUSE Protein transport protein Sec31A OS=Mus musculus GN=Sec31a PE=1 SV=2	1	3	3	4	4	133.57	1230	0	20.309	By MS/MS	By matching	By matching	By MS/MS	By MS/MS	By MS/MS	By matching	By matching	By matching	By matching	By matching	By matching	64666	96221	77926	98690	144770	72627	149530	10552	31024	70931	169810	107320
Q3UQ44;Q9JKF1	Q3UQ44	Q3UQ44	Ras GTPase-activating-like protein IQGAP2	Iqgap2	>sp|Q3UQ44|IQGA2_MOUSE Ras GTPase-activating-like protein IQGAP2 OS=Mus musculus GN=Iqgap2 PE=1 SV=2	2	18	18	21.2	21.2	180.53	1575;1657	0	152.29	By MS/MS	By matching	By matching	By MS/MS	By MS/MS	By MS/MS	By MS/MS	By MS/MS	By MS/MS	By MS/MS	By MS/MS	By MS/MS	245940	330240	242790	621720	746210	373190	1097400	1402600	1244800	1536600	1674000	1925200
Q3UTJ2	Q3UTJ2	Q3UTJ2	Sorbin and SH3 domain-containing protein 2	Sorbs2	>sp|Q3UTJ2|SRBS2_MOUSE Sorbin and SH3 domain-containing protein 2 OS=Mus musculus GN=Sorbs2 PE=1 SV=2	1	1	1	1.2	1.2	132.35	1180	0.0059453	6.9824	By MS/MS	By MS/MS	By MS/MS	By MS/MS	By MS/MS	By MS/MS	By MS/MS	By MS/MS	By MS/MS	By MS/MS	By MS/MS	By MS/MS	1286900	1034000	1556500	1316600	1870500	1316100	1024300	1186700	1202600	1554600	2352800	1515800
Q3UV17	Q3UV17	Q3UV17	Keratin, type II cytoskeletal 2 oral	Krt76	>sp|Q3UV17|K22O_MOUSE Keratin, type II cytoskeletal 2 oral OS=Mus musculus GN=Krt76 PE=1 SV=1	1	6	1	7.6	1.5	62.844	594	0	18.904	By MS/MS	By MS/MS	By MS/MS	By MS/MS	By MS/MS	By MS/MS	By MS/MS	By MS/MS	By MS/MS	By MS/MS	By MS/MS	By MS/MS	387820	427260	225900	793970	271370	1812600	407320	523460	221090	660700	268770	470100
Q3V016	Q3V016	Q3V016	Homeodomain-interacting protein kinase 4	Hipk4	>sp|Q3V016|HIPK4_MOUSE Homeodomain-interacting protein kinase 4 OS=Mus musculus GN=Hipk4 PE=1 SV=2	1	1	1	2.8	2.8	69.278	616	1	-2	By matching	By matching	By matching	By matching	By MS/MS	By matching	By matching	By matching	By matching	By matching	By matching	By matching	98780	130960	0	107940	187530	117340	118070	0	218730	0	0	0
Q3V3G7	Q3V3G7	Q3V3G7	GRAM domain-containing protein 2	Gramd2	>sp|Q3V3G7|GRAM2_MOUSE GRAM domain-containing protein 2 OS=Mus musculus GN=Gramd2 PE=2 SV=1	1	1	1	7.2	7.2	36.441	320	1	-2	By matching	By matching	By matching	By matching	By matching	By matching	By matching	By matching	By matching	By matching	By matching	By MS/MS	107590	86004	59547	73838	0	23767	0	0	0	0	0	53109
Q497J1	Q497J1	Q497J1	Lysoplasmalogenase	Tmem86b	>sp|Q497J1|TM86B_MOUSE Lysoplasmalogenase OS=Mus musculus GN=Tmem86b PE=2 SV=1	1	1	1	8	8	24.988	226	0.002454	7.4661	By matching	By matching	By matching	By matching	By matching	By matching	By MS/MS	By MS/MS	By matching	By matching	By MS/MS	By MS/MS	10175	12151	17952	0	12478	0	35543	22503	0	32884	25784	36046
Q4LDG0	Q4LDG0	Q4LDG0	Bile acyl-CoA synthetase	Slc27a5	>sp|Q4LDG0|S27A5_MOUSE Bile acyl-CoA synthetase OS=Mus musculus GN=Slc27a5 PE=1 SV=2	1	14	14	33.5	33.5	76.202	689	0	227.24	By MS/MS	By MS/MS	By MS/MS	By MS/MS	By MS/MS	By MS/MS	By MS/MS	By MS/MS	By MS/MS	By MS/MS	By MS/MS	By MS/MS	1015200	1396000	964970	1407600	1350500	769430	3144000	3763200	2825100	2758000	2140100	2539600
Q4VC33	Q4VC33	Q4VC33	Macrophage erythroblast attacher	Maea	>sp|Q4VC33|MAEA_MOUSE Macrophage erythroblast attacher OS=Mus musculus GN=Maea PE=1 SV=1	1	1	1	5.8	5.8	45.336	396	1	-2	By matching	By matching	By matching	By matching	By matching	By matching	By matching	By matching	By MS/MS	By matching	By matching	By matching	0	0	0	0	0	0	0	0	0	0	0	0
Q505D9;Q8C7M3	Q505D9;Q8C7M3	Q505D9	Tripartite motif-containing protein 67;E3 ubiquitin-protein ligase TRIM9	Trim67;Trim9	>sp|Q505D9|TRI67_MOUSE Tripartite motif-containing protein 67 OS=Mus musculus GN=Trim67 PE=2 SV=1;>sp|Q8C7M3|TRIM9_MOUSE E3 ubiquitin-protein ligase TRIM9 OS=Mus musculus GN=Trim9 PE=1 SV=2	2	1	1	1.2	1.2	82.759	768;817	1	-2	By matching	By MS/MS	By matching	By matching	By matching	By matching	By matching	By matching	By matching	By matching	By matching	By matching	16512	29153	16288	18352	23386	12433	11702	0	0	0	0	0
Q56A10	Q56A10	Q56A10	Zinc finger protein 608	Znf608	>sp|Q56A10|ZN608_MOUSE Zinc finger protein 608 OS=Mus musculus GN=Znf608 PE=1 SV=1	1	1	1	1.1	1.1	162.34	1511	1	-2	By matching	By matching	By MS/MS	By matching	By matching	By matching	By matching	By matching	By matching	By matching	By matching	By matching	121960	80213	325370	103720	122630	65917	0	0	0	126720	0	108550
Q571F8	Q571F8	Q571F8	Glutaminase liver isoform, mitochondrial	Gls2	>sp|Q571F8|GLSL_MOUSE Glutaminase liver isoform, mitochondrial OS=Mus musculus GN=Gls2 PE=1 SV=2	1	4	4	13	13	66.365	602	0	36.193	By matching	By MS/MS	By matching	By MS/MS	By MS/MS	By MS/MS	By MS/MS	By MS/MS	By MS/MS	By MS/MS	By MS/MS	By MS/MS	80577	162930	61919	175940	125820	100050	244540	209030	226310	117750	91039	155170
Q571I9	Q571I9	Q571I9	Aldehyde dehydrogenase family 16 member A1	Aldh16a1	>sp|Q571I9|A16A1_MOUSE Aldehyde dehydrogenase family 16 member A1 OS=Mus musculus GN=Aldh16a1 PE=1 SV=2	1	4	4	8	8	84.755	802	0	26.858	By MS/MS	By matching	By MS/MS	By MS/MS	By MS/MS	By MS/MS	By MS/MS	By MS/MS	By MS/MS	By MS/MS	By MS/MS	By MS/MS	122030	133160	94525	102360	126340	93568	184780	257690	206540	203600	206750	160740
Q5DTT8	Q5DTT8	Q5DTT8	Paraneoplastic antigen-like protein 5	Pnma5	>sp|Q5DTT8|PNMA5_MOUSE Paraneoplastic antigen-like protein 5 OS=Mus musculus GN=Pnma5 PE=1 SV=2	1	1	1	1.9	1.9	69.136	618	1	-2	By matching	By matching	By matching	By matching	By matching	By MS/MS	By matching	By matching	By matching	By matching	By matching	By matching	67602	87242	68939	67297	70248	67903	108310	106160	98550	118000	108280	144100
Q5FW57	Q5FW57	Q5FW57	Glycine N-acyltransferase-like protein	Gm4952	>sp|Q5FW57|GLYAL_MOUSE Glycine N-acyltransferase-like protein OS=Mus musculus GN=Gm4952 PE=1 SV=3	1	2	2	9.1	9.1	34.168	296	0.0013298	11.161	By matching	By matching	By matching	By MS/MS	By MS/MS	By matching	By matching	By matching	By matching	By matching	By matching	By matching	31580	56253	40155	62588	61199	12840	0	0	0	0	0	0
Q5PR68	Q5PR68	Q5PR68	Centrosomal protein of 112 kDa	Cep112	>sp|Q5PR68|CE112_MOUSE Centrosomal protein of 112 kDa OS=Mus musculus GN=Cep112 PE=2 SV=2	1	1	1	1.3	1.3	112.67	954	1	-2	By MS/MS	By matching	By matching	By matching	By matching	By matching	By matching	By matching	By matching	By matching	By matching	By matching	647600	0	0	0	0	0	0	0	0	0	0	53044
Q5RKZ7	Q5RKZ7	Q5RKZ7	Molybdenum cofactor biosynthesis protein 1;Cyclic pyranopterin monophosphate synthase;Cyclic pyranopterin monophosphate synthase accessory protein	Mocs1	>sp|Q5RKZ7|MOCS1_MOUSE Molybdenum cofactor biosynthesis protein 1 OS=Mus musculus GN=Mocs1 PE=1 SV=2	1	6	6	14.8	14.8	69.858	636	0	56.207	By matching	By matching	By matching	By matching	By matching	By matching	By MS/MS	By MS/MS	By MS/MS	By MS/MS	By MS/MS	By MS/MS	0	7335	0	6513	10601	5501.1	639850	776640	895280	558830	369190	661230
Q6NZN0;Q5SFM8	Q6NZN0;Q5SFM8	Q6NZN0	RNA-binding protein 26;RNA-binding protein 27	Rbm26;Rbm27	>sp|Q6NZN0|RBM26_MOUSE RNA-binding protein 26 OS=Mus musculus GN=Rbm26 PE=1 SV=2;>sp|Q5SFM8|RBM27_MOUSE RNA-binding protein 27 OS=Mus musculus GN=Rbm27 PE=1 SV=3	2	1	1	1.3	1.3	114.14	1012;1060	0.002451	7.4523	By MS/MS	By MS/MS	By MS/MS	By MS/MS	By MS/MS	By MS/MS	By matching	By MS/MS	By MS/MS	By matching	By MS/MS	By MS/MS	6432300	3994800	9016700	15678	5455200	7135400	0	2325400	3646200	755910	2990200	6550900
Q5SX39	Q5SX39	Q5SX39	Myosin-4	Myh4	>sp|Q5SX39|MYH4_MOUSE Myosin-4 OS=Mus musculus GN=Myh4 PE=2 SV=1	1	30	4	22.1	2.4	222.86	1939	0	323.31	By matching	By matching	By matching	By matching	By matching	By matching	By matching	By matching	By matching	By MS/MS	By matching	By matching	0	0	0	0	6866	0	0	0	0	3599700	0	21990
Q5SX40	Q5SX40	Q5SX40	Myosin-1	Myh1	>sp|Q5SX40|MYH1_MOUSE Myosin-1 OS=Mus musculus GN=Myh1 PE=1 SV=1	1	27	3	19.6	2.4	223.34	1942	0	43.102	By matching	By matching	By matching	By matching	By matching	By matching	By matching	By matching	By matching	By MS/MS	By matching	By matching	0	0	0	0	0	0	0	0	0	370640	0	0
Q5SXY1	Q5SXY1	Q5SXY1	Cytospin-B	Specc1	>sp|Q5SXY1|CYTSB_MOUSE Cytospin-B OS=Mus musculus GN=Specc1 PE=1 SV=2	1	1	1	0.7	0.7	118.1	1067	1	-2	By matching	By matching	By matching	By matching	By matching	By matching	By matching	By matching	By matching	By MS/MS	By matching	By matching	0	0	0	0	0	0	0	0	0	73393	0	0
Q60596	Q60596	Q60596	DNA repair protein XRCC1	Xrcc1	>sp|Q60596|XRCC1_MOUSE DNA repair protein XRCC1 OS=Mus musculus GN=Xrcc1 PE=1 SV=2	1	1	1	1.6	1.6	68.97	631	1	-2	By matching	By matching	By matching	By matching	By matching	By matching	By matching	By MS/MS	By matching	By matching	By matching	By matching	0	0	0	0	0	0	0	35703	18137	0	0	0
Q60597	Q60597	Q60597	2-oxoglutarate dehydrogenase, mitochondrial	Ogdh	>sp|Q60597|ODO1_MOUSE 2-oxoglutarate dehydrogenase, mitochondrial OS=Mus musculus GN=Ogdh PE=1 SV=3	1	3	3	5.3	5.3	116.45	1023	0	18.703	By MS/MS	By matching	By matching	By matching	By MS/MS	By MS/MS	By matching	By matching	By matching	By matching	By matching	By matching	51712	149460	82382	193680	129850	106770	52046	57352	35783	17366	15337	10862
Q60605;Q8CI43	Q60605	Q60605	Myosin light polypeptide 6	Myl6	>sp|Q60605|MYL6_MOUSE Myosin light polypeptide 6 OS=Mus musculus GN=Myl6 PE=1 SV=3	2	4	4	36.4	36.4	16.93	151;207	0	32.798	By matching	By matching	By matching	By matching	By matching	By matching	By matching	By matching	By matching	By MS/MS	By matching	By MS/MS	0	0	0	0	0	0	36075	53747	16108	372160	52431	781520
Q60692	Q60692	Q60692	Proteasome subunit beta type-6	Psmb6	>sp|Q60692|PSB6_MOUSE Proteasome subunit beta type-6 OS=Mus musculus GN=Psmb6 PE=1 SV=3	1	2	2	8.4	8.4	25.378	238	0	27.516	By MS/MS	By MS/MS	By MS/MS	By MS/MS	By MS/MS	By MS/MS	By MS/MS	By MS/MS	By MS/MS	By MS/MS	By MS/MS	By MS/MS	108760	111900	81792	156020	157990	102690	295610	314730	252050	151180	144100	200380
Q60759	Q60759	Q60759	Glutaryl-CoA dehydrogenase, mitochondrial	Gcdh	>sp|Q60759|GCDH_MOUSE Glutaryl-CoA dehydrogenase, mitochondrial OS=Mus musculus GN=Gcdh PE=1 SV=2	1	24	24	71.9	71.9	48.605	438	0	323.31	By MS/MS	By MS/MS	By MS/MS	By MS/MS	By MS/MS	By MS/MS	By MS/MS	By MS/MS	By MS/MS	By MS/MS	By MS/MS	By MS/MS	2065800	2821800	1690900	3661000	2517400	1268600	142340000	147880000	146650000	123320000	109100000	138610000
Q60864	Q60864	Q60864	Stress-induced-phosphoprotein 1	Stip1	>sp|Q60864|STIP1_MOUSE Stress-induced-phosphoprotein 1 OS=Mus musculus GN=Stip1 PE=1 SV=1	1	3	3	6.8	6.8	62.581	543	0	19.824	By matching	By matching	By matching	By matching	By matching	By matching	By MS/MS	By matching	By matching	By MS/MS	By matching	By matching	0	4795.7	0	0	0	0	29356	34555	17991	30991	19559	6779
Q60930	Q60930	Q60930	Voltage-dependent anion-selective channel protein 2	Vdac2	>sp|Q60930|VDAC2_MOUSE Voltage-dependent anion-selective channel protein 2 OS=Mus musculus GN=Vdac2 PE=1 SV=2	1	2	2	14.6	14.6	31.732	295	0.0013477	11.524	By MS/MS	By MS/MS	By MS/MS	By MS/MS	By MS/MS	By matching	By matching	By matching	By matching	By matching	By MS/MS	By matching	209410	157070	164890	192760	228850	85165	53661	60818	33372	22939	74352	44996
Q60931	Q60931	Q60931	Voltage-dependent anion-selective channel protein 3	Vdac3	>sp|Q60931|VDAC3_MOUSE Voltage-dependent anion-selective channel protein 3 OS=Mus musculus GN=Vdac3 PE=1 SV=1	1	4	4	23.7	23.7	30.752	283	0	28.627	By MS/MS	By MS/MS	By MS/MS	By MS/MS	By MS/MS	By MS/MS	By matching	By matching	By matching	By matching	By matching	By matching	128190	218680	155480	240240	146230	127710	0	14205	13659	46473	22192	45771
Q60932	Q60932	Q60932	Voltage-dependent anion-selective channel protein 1	Vdac1	>sp|Q60932|VDAC1_MOUSE Voltage-dependent anion-selective channel protein 1 OS=Mus musculus GN=Vdac1 PE=1 SV=3	1	10	10	39.5	39.5	32.351	296	0	89.635	By MS/MS	By MS/MS	By MS/MS	By MS/MS	By MS/MS	By MS/MS	By MS/MS	By MS/MS	By MS/MS	By MS/MS	By MS/MS	By MS/MS	727390	1094200	816380	1368100	1279500	615250	341660	293840	214870	201230	251640	140420
Q60936	Q60936	Q60936	Atypical kinase ADCK3, mitochondrial	Adck3	>sp|Q60936|ADCK3_MOUSE Atypical kinase ADCK3, mitochondrial OS=Mus musculus GN=Adck3 PE=1 SV=2	1	10	10	18.8	18.8	71.742	645	0	161.43	By matching	By matching	By matching	By MS/MS	By matching	By matching	By MS/MS	By MS/MS	By MS/MS	By MS/MS	By MS/MS	By MS/MS	55669	42363	69113	124720	83645	47200	865010	730730	896890	691950	1269100	1045700
Q60991	Q60991	Q60991	25-hydroxycholesterol 7-alpha-hydroxylase	Cyp7b1	>sp|Q60991|CP7B1_MOUSE 25-hydroxycholesterol 7-alpha-hydroxylase OS=Mus musculus GN=Cyp7b1 PE=2 SV=2	1	2	2	6.9	6.9	58.47	507	0.0015129	14.191	By MS/MS	By matching	By matching	By matching	By matching	By matching	By MS/MS	By MS/MS	By MS/MS	By MS/MS	By MS/MS	By matching	96282	66343	94418	149980	98724	48590	130220	118420	82629	85099	130130	0
Q61133	Q61133	Q61133	Glutathione S-transferase theta-2	Gstt2	>sp|Q61133|GSTT2_MOUSE Glutathione S-transferase theta-2 OS=Mus musculus GN=Gstt2 PE=1 SV=4	1	4	4	23	23	27.634	244	0	26.807	By MS/MS	By MS/MS	By MS/MS	By MS/MS	By MS/MS	By matching	By matching	By matching	By matching	By matching	By matching	By matching	126530	172820	121750	167000	148740	81836	52477	51770	65092	42966	16537	50289
Q61171	Q61171	Q61171	Peroxiredoxin-2	Prdx2	>sp|Q61171|PRDX2_MOUSE Peroxiredoxin-2 OS=Mus musculus GN=Prdx2 PE=1 SV=3	1	3	3	33.3	33.3	21.778	198	0	20.932	By MS/MS	By MS/MS	By MS/MS	By MS/MS	By MS/MS	By MS/MS	By MS/MS	By MS/MS	By MS/MS	By matching	By MS/MS	By matching	252090	365610	233940	226500	285840	44785	66240	59900	56880	48415	27816	43142
Q61176	Q61176	Q61176	Arginase-1	Arg1	>sp|Q61176|ARGI1_MOUSE Arginase-1 OS=Mus musculus GN=Arg1 PE=1 SV=1	1	19	19	83.6	83.6	34.807	323	0	323.31	By MS/MS	By MS/MS	By MS/MS	By MS/MS	By MS/MS	By MS/MS	By MS/MS	By MS/MS	By MS/MS	By MS/MS	By MS/MS	By MS/MS	10861000	13369000	11658000	11808000	10936000	7889500	10944000	7765200	10682000	4159900	2978400	4385800
Q61290	Q61290	Q61290	Voltage-dependent R-type calcium channel subunit alpha-1E	Cacna1e	>sp|Q61290|CAC1E_MOUSE Voltage-dependent R-type calcium channel subunit alpha-1E OS=Mus musculus GN=Cacna1e PE=1 SV=1	1	2	2	1.3	1.3	257.23	2272	0.0013106	10.906	By matching	By MS/MS	By matching	By matching	By matching	By matching	By matching	By matching	By MS/MS	By matching	By matching	By matching	403740	361390	250340	1114700	845040	109140	255690	231400	260480	232550	267730	346830
Q61335	Q61335	Q61335	B-cell receptor-associated protein 31	Bcap31	>sp|Q61335|BAP31_MOUSE B-cell receptor-associated protein 31 OS=Mus musculus GN=Bcap31 PE=1 SV=4	1	3	3	19.6	19.6	27.956	245	0	19.532	By matching	By matching	By matching	By matching	By matching	By matching	By MS/MS	By MS/MS	By MS/MS	By MS/MS	By MS/MS	By MS/MS	37389	28921	22872	9091.9	33871	0	45877	43508	26515	77094	23112	26240
Q61425	Q61425	Q61425	Hydroxyacyl-coenzyme A dehydrogenase, mitochondrial	Hadh	>sp|Q61425|HCDH_MOUSE Hydroxyacyl-coenzyme A dehydrogenase, mitochondrial OS=Mus musculus GN=Hadh PE=1 SV=2	1	7	7	40.1	40.1	34.463	314	0	63.423	By MS/MS	By MS/MS	By MS/MS	By MS/MS	By MS/MS	By MS/MS	By MS/MS	By MS/MS	By MS/MS	By MS/MS	By MS/MS	By MS/MS	822570	1188000	881850	1416300	883760	809930	1084100	956070	1100300	247020	380290	597540
Q61586	Q61586	Q61586	Glycerol-3-phosphate acyltransferase 1, mitochondrial	Gpam	>sp|Q61586|GPAT1_MOUSE Glycerol-3-phosphate acyltransferase 1, mitochondrial OS=Mus musculus GN=Gpam PE=1 SV=2	1	4	4	10.2	10.2	93.703	827	0	26.572	By matching	By matching	By matching	By matching	By matching	By matching	By MS/MS	By MS/MS	By MS/MS	By MS/MS	By MS/MS	By MS/MS	0	0	3695.1	8470.1	7345.6	0	141560	197300	165120	141180	178170	281040
Q61598;P50396	Q61598	Q61598	Rab GDP dissociation inhibitor beta	Gdi2	>sp|Q61598|GDIB_MOUSE Rab GDP dissociation inhibitor beta OS=Mus musculus GN=Gdi2 PE=1 SV=1	2	8	8	25.8	25.8	50.537	445;447	0	60.78	By MS/MS	By MS/MS	By MS/MS	By MS/MS	By MS/MS	By MS/MS	By matching	By matching	By matching	By matching	By matching	By matching	261240	434940	348010	548760	445260	231460	10645	23997	7086.4	29423	5283.8	31550
Q61656;Q501J6	Q61656	Q61656	Probable ATP-dependent RNA helicase DDX5	Ddx5	>sp|Q61656|DDX5_MOUSE Probable ATP-dependent RNA helicase DDX5 OS=Mus musculus GN=Ddx5 PE=1 SV=2	2	5	5	10.1	10.1	69.289	614;650	0	35.362	By MS/MS	By MS/MS	By MS/MS	By MS/MS	By MS/MS	By MS/MS	By MS/MS	By MS/MS	By MS/MS	By MS/MS	By MS/MS	By MS/MS	240970	318000	323820	410920	450820	125420	157490	112280	158130	163030	178130	92939
Q61694	Q61694	Q61694	3 beta-hydroxysteroid dehydrogenase type 5	Hsd3b5	>sp|Q61694|3BHS5_MOUSE 3 beta-hydroxysteroid dehydrogenase type 5 OS=Mus musculus GN=Hsd3b5 PE=1 SV=4	1	7	4	31.4	17.4	41.892	373	0	70.038	By MS/MS	By MS/MS	By MS/MS	By MS/MS	By MS/MS	By MS/MS	By MS/MS	By MS/MS	By MS/MS	By MS/MS	By MS/MS	By MS/MS	326530	409690	333140	398330	900140	281370	781340	675240	667620	646860	589090	690980
Q61702	Q61702	Q61702	Inter-alpha-trypsin inhibitor heavy chain H1	Itih1	>sp|Q61702|ITIH1_MOUSE Inter-alpha-trypsin inhibitor heavy chain H1 OS=Mus musculus GN=Itih1 PE=1 SV=2	1	1	1	2	2	101.07	907	1	-2	By matching	By matching	By matching	By matching	By matching	By matching	By matching	By MS/MS	By MS/MS	By MS/MS	By matching	By matching	0	0	0	0	0	0	0	161900	444110	166840	129470	144960
Q61767	Q61767	Q61767	3 beta-hydroxysteroid dehydrogenase type 4	Hsd3b4	>sp|Q61767|3BHS4_MOUSE 3 beta-hydroxysteroid dehydrogenase type 4 OS=Mus musculus GN=Hsd3b4 PE=2 SV=3	1	4	0	17.7	0	41.766	373	1	-2	By matching	By matching	By matching	By matching	By matching	By matching	By MS/MS	By matching	By matching	By matching	By matching	By matching	0	0	0	0	0	14621	29026	28549	45904	23094	0	51268
Q61781	Q61781	Q61781	Keratin, type I cytoskeletal 14	Krt14	>sp|Q61781|K1C14_MOUSE Keratin, type I cytoskeletal 14 OS=Mus musculus GN=Krt14 PE=1 SV=2	1	14	0	27.9	0	52.866	484	0.0025707	10.015	By MS/MS	By matching	By matching	By matching	By matching	By matching	By matching	By matching	By matching	By MS/MS	By matching	By MS/MS	148550	14699	14808	107420	19637	18623	0	99220	68185	86020	72400	102210
Q61838	Q61838	Q61838	Alpha-2-macroglobulin;Alpha-2-macroglobulin 165 kDa subunit;Alpha-2-macroglobulin 35 kDa subunit	A2m	>sp|Q61838|PZP_MOUSE Pregnancy zone protein OS=Mus musculus GN=Pzp PE=1 SV=3	1	3	3	3	3	165.85	1495	0	20.547	By matching	By matching	By matching	By MS/MS	By matching	By MS/MS	By matching	By matching	By matching	By matching	By matching	By MS/MS	46624	50544	46254	109110	76758	61572	10050	7142.4	45143	21908	28021	77556
Q61858	Q61858	Q61858	G patch domain and ankyrin repeat-containing protein 1	Gpank1	>sp|Q61858|GPAN1_MOUSE G patch domain and ankyrin repeat-containing protein 1 OS=Mus musculus GN=Gpank1 PE=2 SV=2	1	1	1	4.3	4.3	41.011	372	0.009206	6.6212	By MS/MS	By matching	By matching	By MS/MS	By matching	By matching	By MS/MS	By matching	By MS/MS	By matching	By matching	By MS/MS	130590	119030	0	144920	0	0	114840	158870	127190	154980	164670	181650
Q61990;P57722	Q61990;P57722	Q61990	Poly(rC)-binding protein 2;Poly(rC)-binding protein 3	Pcbp2;Pcbp3	>sp|Q61990|PCBP2_MOUSE Poly(rC)-binding protein 2 OS=Mus musculus GN=Pcbp2 PE=1 SV=1;>sp|P57722|PCBP3_MOUSE Poly(rC)-binding protein 3 OS=Mus musculus GN=Pcbp3 PE=1 SV=3	2	4	2	15.2	6.6	38.221	362;371	0.0014641	13.262	By MS/MS	By MS/MS	By MS/MS	By MS/MS	By MS/MS	By MS/MS	By MS/MS	By MS/MS	By MS/MS	By MS/MS	By MS/MS	By MS/MS	73095	102410	71803	60769	46623	32675	184820	106500	136090	80378	66970	68537
Q62167;P16381	Q62167	Q62167	ATP-dependent RNA helicase DDX3X	Ddx3x	>sp|Q62167|DDX3X_MOUSE ATP-dependent RNA helicase DDX3X OS=Mus musculus GN=Ddx3x PE=1 SV=3	2	3	3	7.7	7.7	73.101	662;660	0	18.221	By MS/MS	By MS/MS	By matching	By MS/MS	By matching	By matching	By matching	By matching	By MS/MS	By matching	By matching	By matching	13876	41296	21684	46982	24868	22348	42162	56037	48838	14783	25762	7829.2
Q62186	Q62186	Q62186	Translocon-associated protein subunit delta	Ssr4	>sp|Q62186|SSRD_MOUSE Translocon-associated protein subunit delta OS=Mus musculus GN=Ssr4 PE=1 SV=1	1	3	3	19.8	19.8	18.936	172	0	22.844	By MS/MS	By MS/MS	By MS/MS	By MS/MS	By MS/MS	By matching	By matching	By matching	By matching	By matching	By matching	By matching	253040	270580	271180	359290	329170	199170	105300	83932	61483	152760	124190	158990
Q62264	Q62264	Q62264	Thyroid hormone-inducible hepatic protein	Thrsp	>sp|Q62264|THRSP_MOUSE Thyroid hormone-inducible hepatic protein OS=Mus musculus GN=Thrsp PE=1 SV=1	1	1	1	8.7	8.7	17.093	150	0.0025221	8.4308	By matching	By matching	By matching	By matching	By matching	By matching	By MS/MS	By matching	By MS/MS	By matching	By MS/MS	By MS/MS	0	0	0	14677	0	0	62909	0	40035	0	26882	58809
Q62318	Q62318	Q62318	Transcription intermediary factor 1-beta	Trim28	>sp|Q62318|TIF1B_MOUSE Transcription intermediary factor 1-beta OS=Mus musculus GN=Trim28 PE=1 SV=3	1	1	1	2.4	2.4	88.846	834	1	-2	By matching	By matching	By matching	By matching	By matching	By matching	By matching	By MS/MS	By matching	By matching	By matching	By matching	0	11755	6147.5	8932.3	0	0	32694	24922	0	10156	10445	15498
Q62351	Q62351	Q62351	Transferrin receptor protein 1	Tfrc	>sp|Q62351|TFR1_MOUSE Transferrin receptor protein 1 OS=Mus musculus GN=Tfrc PE=1 SV=1	1	1	1	1.8	1.8	85.73	763	1	-2	By matching	By matching	By MS/MS	By matching	By MS/MS	By matching	By matching	By matching	By matching	By MS/MS	By matching	By matching	95083	97278	86784	47625	106440	0	0	89575	85772	67094	67633	68496
Q62425	Q62425	Q62425	Cytochrome c oxidase subunit NDUFA4	Ndufa4	>sp|Q62425|NDUA4_MOUSE Cytochrome c oxidase subunit NDUFA4 OS=Mus musculus GN=Ndufa4 PE=1 SV=2	1	3	3	36.6	36.6	9.3267	82	0	23.164	By MS/MS	By MS/MS	By MS/MS	By MS/MS	By MS/MS	By MS/MS	By MS/MS	By MS/MS	By MS/MS	By MS/MS	By MS/MS	By MS/MS	189730	177840	270640	161270	186190	121230	212180	201840	188710	137520	179700	222030
Q63836	Q63836	Q63836	Selenium-binding protein 2	Selenbp2	>sp|Q63836|SBP2_MOUSE Selenium-binding protein 2 OS=Mus musculus GN=Selenbp2 PE=1 SV=2	1	26	6	72.7	18.2	52.609	472	0	323.31	By MS/MS	By MS/MS	By MS/MS	By MS/MS	By MS/MS	By MS/MS	By MS/MS	By MS/MS	By MS/MS	By MS/MS	By MS/MS	By MS/MS	9964200	10575000	8999500	13709000	13824000	9073300	951670	1221200	1301900	711750	344780	380090
Q63880	Q63880	Q63880	Carboxylesterase 3A	Ces3a	>sp|Q63880|EST3A_MOUSE Carboxylesterase 3A OS=Mus musculus GN=Ces3a PE=1 SV=2	1	11	6	27.3	17.9	63.317	571	0	100.4	By MS/MS	By MS/MS	By MS/MS	By MS/MS	By MS/MS	By MS/MS	By MS/MS	By MS/MS	By MS/MS	By MS/MS	By MS/MS	By MS/MS	3315100	4035000	3829600	4846700	4646900	2910500	235260	446480	422480	289200	196930	273970
Q63886;Q62452;Q6ZQM8;P70691	Q63886;Q62452;Q6ZQM8;P70691	Q63886	UDP-glucuronosyltransferase 1-1;UDP-glucuronosyltransferase 1-9;UDP-glucuronosyltransferase 1-7C;UDP-glucuronosyltransferase 1-2	Ugt1a1;Ugt1a9;Ugt1a7c;Ugt1a2	>sp|Q63886|UD11_MOUSE UDP-glucuronosyltransferase 1-1 OS=Mus musculus GN=Ugt1a1 PE=1 SV=2;>sp|Q62452|UD19_MOUSE UDP-glucuronosyltransferase 1-9 OS=Mus musculus GN=Ugt1a9 PE=1 SV=3;>sp|Q6ZQM8|UD17C_MOUSE UDP-glucuronosyltransferase 1-7C OS=Mus musculus GN=U	4	13	6	39.8	18.1	60.047	535;528;531;533	0	204.63	By MS/MS	By MS/MS	By MS/MS	By MS/MS	By MS/MS	By MS/MS	By MS/MS	By MS/MS	By MS/MS	By MS/MS	By MS/MS	By MS/MS	863970	1915300	1152400	1796900	1923700	853710	3773100	3436300	3491600	3036600	3587800	3676100
Q640P2	Q640P2	Q640P2	Angiopoietin-related protein 1	Angptl1	>sp|Q640P2|ANGL1_MOUSE Angiopoietin-related protein 1 OS=Mus musculus GN=Angptl1 PE=2 SV=1	1	1	1	2.4	2.4	56.322	490	1	-2	By matching	By matching	By matching	By matching	By matching	By matching	By matching	By matching	By matching	By matching	By MS/MS	By matching	0	0	0	0	0	0	0	0	0	0	0	0
Q64105	Q64105	Q64105	Sepiapterin reductase	Spr	>sp|Q64105|SPRE_MOUSE Sepiapterin reductase OS=Mus musculus GN=Spr PE=1 SV=1	1	1	1	6.1	6.1	27.883	261	0	45.743	By MS/MS	By MS/MS	By MS/MS	By matching	By MS/MS	By matching	By MS/MS	By MS/MS	By MS/MS	By MS/MS	By matching	By matching	45385	50127	37245	52865	58868	14253	61878	76759	63930	31901	23569	17663
Q64176	Q64176	Q64176	Carboxylesterase 1E	Ces1e	>sp|Q64176|EST1E_MOUSE Carboxylesterase 1E OS=Mus musculus GN=Ces1e PE=1 SV=1	1	3	1	6.2	2.3	61.581	562	0	19.799	By MS/MS	By MS/MS	By MS/MS	By matching	By MS/MS	By MS/MS	By matching	By matching	By matching	By matching	By matching	By matching	48817	163790	87636	0	215140	120990	0	0	0	0	0	0
Q64310	Q64310	Q64310	Surfeit locus protein 4	Surf4	>sp|Q64310|SURF4_MOUSE Surfeit locus protein 4 OS=Mus musculus GN=Surf4 PE=1 SV=1	1	3	3	16.4	16.4	30.381	269	0	18.646	By matching	By matching	By matching	By matching	By matching	By matching	By MS/MS	By MS/MS	By matching	By MS/MS	By MS/MS	By MS/MS	0	26714	17968	57346	18956	34576	138620	126750	128140	50726	101260	146460
Q64331	Q64331	Q64331	Unconventional myosin-VI	Myo6	>sp|Q64331|MYO6_MOUSE Unconventional myosin-VI OS=Mus musculus GN=Myo6 PE=1 SV=1	1	1	1	1.2	1.2	146.41	1265	1	-2	By matching	By matching	By matching	By matching	By matching	By matching	By matching	By matching	By matching	By matching	By matching	By MS/MS	0	0	0	0	0	0	6289.5	7277.1	0	4426.7	6302.3	14049
Q64337	Q64337	Q64337	Sequestosome-1	Sqstm1	>sp|Q64337|SQSTM_MOUSE Sequestosome-1 OS=Mus musculus GN=Sqstm1 PE=1 SV=1	1	11	11	49.3	49.3	48.162	442	0	179.97	By MS/MS	By MS/MS	By MS/MS	By MS/MS	By MS/MS	By MS/MS	By MS/MS	By MS/MS	By MS/MS	By MS/MS	By MS/MS	By MS/MS	350490	526810	469230	413480	433220	298040	3660000	3141800	3221800	2655000	2403000	2748300
Q64374	Q64374	Q64374	Regucalcin	Rgn	>sp|Q64374|RGN_MOUSE Regucalcin OS=Mus musculus GN=Rgn PE=1 SV=1	1	19	19	71.6	71.6	33.406	299	0	249.57	By MS/MS	By MS/MS	By MS/MS	By MS/MS	By MS/MS	By MS/MS	By MS/MS	By matching	By matching	By MS/MS	By matching	By MS/MS	9704400	10644000	9691900	12844000	14902000	7071000	216120	191200	166880	710100	249840	153320
Q64433	Q64433	Q64433	10 kDa heat shock protein, mitochondrial	Hspe1	>sp|Q64433|CH10_MOUSE 10 kDa heat shock protein, mitochondrial OS=Mus musculus GN=Hspe1 PE=1 SV=2	1	2	2	25.5	25.5	10.963	102	0	44.268	By MS/MS	By MS/MS	By MS/MS	By MS/MS	By MS/MS	By MS/MS	By MS/MS	By MS/MS	By MS/MS	By MS/MS	By MS/MS	By MS/MS	343040	290780	213600	144200	90608	83501	119580	150330	88338	76359	35218	87529
Q64435	Q64435	Q64435	UDP-glucuronosyltransferase 1-6	Ugt1a6	>sp|Q64435|UD16_MOUSE UDP-glucuronosyltransferase 1-6 OS=Mus musculus GN=Ugt1a6 PE=1 SV=1	1	12	5	37.7	15.8	60.438	531	0	37.772	By MS/MS	By matching	By MS/MS	By MS/MS	By MS/MS	By MS/MS	By MS/MS	By MS/MS	By MS/MS	By MS/MS	By MS/MS	By MS/MS	133130	126790	106100	223150	234570	144460	730020	555410	506020	362340	611160	701700
Q64442	Q64442	Q64442	Sorbitol dehydrogenase	Sord	>sp|Q64442|DHSO_MOUSE Sorbitol dehydrogenase OS=Mus musculus GN=Sord PE=1 SV=3	1	17	17	55.7	55.7	38.249	357	0	217.58	By MS/MS	By MS/MS	By MS/MS	By MS/MS	By MS/MS	By MS/MS	By MS/MS	By MS/MS	By MS/MS	By MS/MS	By MS/MS	By MS/MS	5659000	7380400	5887300	7281800	8453100	6280700	2273300	2050200	2292800	1066900	744360	1225900
Q64458;P56655	Q64458	Q64458	Cytochrome P450 2C29	Cyp2c29	>sp|Q64458|CP2CT_MOUSE Cytochrome P450 2C29 OS=Mus musculus GN=Cyp2c29 PE=1 SV=2	2	21	13	55.3	42	55.715	490;490	0	168.41	By MS/MS	By MS/MS	By MS/MS	By MS/MS	By MS/MS	By MS/MS	By MS/MS	By MS/MS	By MS/MS	By MS/MS	By MS/MS	By MS/MS	930770	1042700	895160	1311300	1412500	999570	5350100	3805600	3394400	3864900	2691000	4494800
Q64459;Q9JMA7;Q64481	Q64459	Q64459	Cytochrome P450 3A11	Cyp3a11	>sp|Q64459|CP3AB_MOUSE Cytochrome P450 3A11 OS=Mus musculus GN=Cyp3a11 PE=1 SV=1	3	17	17	49	49	57.854	504;504;504	0	145.65	By MS/MS	By MS/MS	By MS/MS	By MS/MS	By MS/MS	By MS/MS	By MS/MS	By MS/MS	By MS/MS	By MS/MS	By MS/MS	By MS/MS	2967600	2967700	1754200	3866600	4076300	2138100	5626200	4967200	3461600	4989300	5748500	7105900
Q64464	Q64464	Q64464	Cytochrome P450 3A13	Cyp3a13	>sp|Q64464|CP3AD_MOUSE Cytochrome P450 3A13 OS=Mus musculus GN=Cyp3a13 PE=1 SV=1	1	2	2	5.6	5.6	57.492	503	0.0014006	12.481	By matching	By matching	By MS/MS	By MS/MS	By matching	By MS/MS	By matching	By matching	By matching	By matching	By matching	By matching	43811	50660	33948	75336	92055	48352	56363	0	52058	0	0	0
Q64471	Q64471	Q64471	Glutathione S-transferase theta-1	Gstt1	>sp|Q64471|GSTT1_MOUSE Glutathione S-transferase theta-1 OS=Mus musculus GN=Gstt1 PE=1 SV=4	1	2	2	9.2	9.2	27.374	240	0.0026042	10.674	By matching	By matching	By matching	By matching	By matching	By matching	By MS/MS	By MS/MS	By MS/MS	By matching	By matching	By matching	24173	29129	19433	54005	46880	16269	92963	106850	101690	24948	16611	20919
Q64523;Q6GSS7;Q64522	Q64523;Q6GSS7	Q64523	Histone H2A type 2-C;Histone H2A type 2-A	Hist2h2ac;Hist2h2aa1	>sp|Q64523|H2A2C_MOUSE Histone H2A type 2-C OS=Mus musculus GN=Hist2h2ac PE=1 SV=3;>sp|Q6GSS7|H2A2A_MOUSE Histone H2A type 2-A OS=Mus musculus GN=Hist2h2aa1 PE=1 SV=3	3	7	3	58.1	36.4	13.988	129;130;130	0	99.897	By MS/MS	By MS/MS	By MS/MS	By MS/MS	By MS/MS	By MS/MS	By MS/MS	By MS/MS	By MS/MS	By MS/MS	By MS/MS	By MS/MS	4615600	6119600	6530400	3871000	4880700	2820800	443380	137640	393750	722270	588080	2587000
Q64525;Q8CGP2;Q8CGP1;Q6ZWY9;Q64478;Q64475;P10854;P10853;Q9D2U9;Q64524;P70696	Q64525;Q8CGP2;Q8CGP1;Q6ZWY9;Q64478;Q64475;P10854;P10853	Q64525	Histone H2B type 2-B;Histone H2B type 1-P;Histone H2B type 1-K;Histone H2B type 1-C/E/G;Histone H2B type 1-H;Histone H2B type 1-B;Histone H2B type 1-M;Histone H2B type 1-F/J/L	Hist2h2bb;Hist1h2bp;Hist1h2bk;Hist1h2bc;Hist1h2bh;Hist1h2bb;Hist1h2bm;Hist1h2bf	>sp|Q64525|H2B2B_MOUSE Histone H2B type 2-B OS=Mus musculus GN=Hist2h2bb PE=1 SV=3;>sp|Q8CGP2|H2B1P_MOUSE Histone H2B type 1-P OS=Mus musculus GN=Hist1h2bp PE=1 SV=3;>sp|Q8CGP1|H2B1K_MOUSE Histone H2B type 1-K OS=Mus musculus GN=Hist1h2bk PE=1 SV=3;>sp|Q6Z	11	5	3	36.5	17.5	13.92	126;126;126;126;126;126;126;126;126;126;127	0	48.28	By MS/MS	By MS/MS	By MS/MS	By MS/MS	By MS/MS	By MS/MS	By MS/MS	By MS/MS	By MS/MS	By MS/MS	By MS/MS	By MS/MS	782940	908370	646530	692280	675450	528220	1147500	190460	207250	425240	453380	986920
Q64FW2	Q64FW2	Q64FW2	All-trans-retinol 13,14-reductase	Retsat	>sp|Q64FW2|RETST_MOUSE All-trans-retinol 13,14-reductase OS=Mus musculus GN=Retsat PE=1 SV=3	1	2	2	5.1	5.1	67.334	609	0.0014205	12.714	By matching	By matching	By matching	By MS/MS	By matching	By matching	By matching	By matching	By matching	By MS/MS	By matching	By matching	10872	7178	9167.2	73731	12128	0	70424	0	58532	16388	17148	44534
Q66GT5	Q66GT5	Q66GT5	Phosphatidylglycerophosphatase and protein-tyrosine phosphatase 1	Ptpmt1	>sp|Q66GT5|PTPM1_MOUSE Phosphatidylglycerophosphatase and protein-tyrosine phosphatase 1 OS=Mus musculus GN=Ptpmt1 PE=1 SV=1	1	2	2	13	13	21.942	193	0.0013624	11.865	By matching	By matching	By matching	By matching	By matching	By matching	By matching	By matching	By matching	By MS/MS	By matching	By matching	0	2119	3638.7	3475.2	4354	0	10836	23823	15437	36532	15746	24746
Q68EF6	Q68EF6	Q68EF6	Brain-enriched guanylate kinase-associated protein	Begain	>sp|Q68EF6|BEGIN_MOUSE Brain-enriched guanylate kinase-associated protein OS=Mus musculus GN=Begain PE=1 SV=2	1	2	2	3.8	3.8	65.308	600	0.0025974	10.572	By matching	By matching	By matching	By matching	By matching	By MS/MS	By matching	By matching	By matching	By matching	By matching	By matching	595540	322460	772410	183690	345590	369800	2891.2	5039.4	0	1086600	368260	717020
Q68EF8	Q68EF8	Q68EF8	Rap guanine nucleotide exchange factor-like 1	Rapgefl1	>sp|Q68EF8|RPGFL_MOUSE Rap guanine nucleotide exchange factor-like 1 OS=Mus musculus GN=Rapgefl1 PE=1 SV=2	1	1	1	1.5	1.5	73.694	662	1	-2	By matching	By matching	By matching	By matching	By matching	By MS/MS	By MS/MS	By matching	By matching	By matching	By matching	By matching	14982	0	14841	34082	31357	13407	19087	23466	18525	18543	0	22824
Q68FD5	Q68FD5	Q68FD5	Clathrin heavy chain 1	Cltc	>sp|Q68FD5|CLH1_MOUSE Clathrin heavy chain 1 OS=Mus musculus GN=Cltc PE=1 SV=3	1	28	28	23.4	23.4	191.55	1675	0	245.13	By MS/MS	By MS/MS	By MS/MS	By MS/MS	By MS/MS	By MS/MS	By MS/MS	By MS/MS	By MS/MS	By MS/MS	By MS/MS	By MS/MS	1247500	1490800	1101600	2282900	2246200	1136000	1164000	900530	940020	1363000	1732200	2439100
Q69ZB0	Q69ZB0	Q69ZB0	Leucine-rich repeat and coiled-coil domain-containing protein 1	Lrrcc1	>sp|Q69ZB0|LRCC1_MOUSE Leucine-rich repeat and coiled-coil domain-containing protein 1 OS=Mus musculus GN=Lrrcc1 PE=2 SV=2	1	1	1	1.1	1.1	119.17	1026	1	-2	By matching	By matching	By matching	By matching	By matching	By matching	By matching	By MS/MS	By matching	By matching	By matching	By matching	0	0	0	0	0	0	0	17897	15106	0	0	0
Q6A078	Q6A078	Q6A078	Centrosomal protein of 290 kDa	Cep290	>sp|Q6A078|CE290_MOUSE Centrosomal protein of 290 kDa OS=Mus musculus GN=Cep290 PE=1 SV=2	1	2	2	1.2	1.2	289.07	2472	0.0013351	11.267	By matching	By matching	By matching	By matching	By matching	By MS/MS	By matching	By MS/MS	By matching	By matching	By matching	By matching	83115	100520	119420	38578	0	321470	46505	17350	0	11713	0	0
Q6KCD5	Q6KCD5	Q6KCD5	Nipped-B-like protein	Nipbl	>sp|Q6KCD5|NIPBL_MOUSE Nipped-B-like protein OS=Mus musculus GN=Nipbl PE=1 SV=1	1	1	1	0.9	0.9	315.45	2798	1	-2	By matching	By matching	By matching	By matching	By matching	By matching	By matching	By MS/MS	By matching	By matching	By matching	By matching	0	31779	28119	34428	0	0	30363	39789	55327	61871	0	0
Q6NSW3	Q6NSW3	Q6NSW3	A-kinase anchor protein SPHKAP	Sphkap	>sp|Q6NSW3|SPKAP_MOUSE A-kinase anchor protein SPHKAP OS=Mus musculus GN=Sphkap PE=1 SV=2	1	1	1	0.5	0.5	185.09	1687	1	-2	By matching	By matching	By matching	By matching	By matching	By matching	By MS/MS	By matching	By matching	By MS/MS	By matching	By matching	0	0	0	0	0	0	8551.5	23036	18801	7762.5	18601	0
Q6NZJ6	Q6NZJ6	Q6NZJ6	Eukaryotic translation initiation factor 4 gamma 1	Eif4g1	>sp|Q6NZJ6|IF4G1_MOUSE Eukaryotic translation initiation factor 4 gamma 1 OS=Mus musculus GN=Eif4g1 PE=1 SV=1	1	2	2	2.2	2.2	176.07	1600	0.0013263	11.106	By matching	By matching	By matching	By MS/MS	By matching	By matching	By matching	By matching	By matching	By matching	By MS/MS	By matching	62762	27129	22688	123950	86455	59091	0	58772	40295	14534	41007	59620
Q6NZQ2	Q6NZQ2	Q6NZQ2		Ddx31	>sp|Q6NZQ2|DDX31_MOUSE Probable ATP-dependent RNA helicase DDX31 OS=Mus musculus GN=Ddx31 PE=2 SV=2	1	2	2	6.7	6.7	76.912	687	0.0013141	10.963	By matching	By matching	By matching	By matching	By matching	By MS/MS	By matching	By matching	By matching	By matching	By matching	By MS/MS	0	0	0	0	0	606280	1351000	616540	1176800	371650	0	727500
Q6P3A8	Q6P3A8	Q6P3A8	2-oxoisovalerate dehydrogenase subunit beta, mitochondrial	Bckdhb	>sp|Q6P3A8|ODBB_MOUSE 2-oxoisovalerate dehydrogenase subunit beta, mitochondrial OS=Mus musculus GN=Bckdhb PE=1 SV=2	1	2	2	7.9	7.9	42.88	390	0.0015528	15.366	By MS/MS	By MS/MS	By MS/MS	By MS/MS	By MS/MS	By MS/MS	By MS/MS	By MS/MS	By matching	By matching	By matching	By matching	162400	166930	178160	192770	165670	100510	129050	26403	26527	19714	0	0
Q6P3E7	Q6P3E7	Q6P3E7	Histone deacetylase 10	Hdac10	>sp|Q6P3E7|HDA10_MOUSE Histone deacetylase 10 OS=Mus musculus GN=Hdac10 PE=2 SV=2	1	1	1	2.1	2.1	72.108	666	1	-2	By matching	By matching	By matching	By matching	By matching	By matching	By MS/MS	By matching	By MS/MS	By matching	By matching	By matching	0	0	0	0	0	0	45642	25091	24235	10066	14636	0
Q6P6M7	Q6P6M7	Q6P6M7	O-phosphoseryl-tRNA(Sec) selenium transferase	Sepsecs	>sp|Q6P6M7|SPCS_MOUSE O-phosphoseryl-tRNA(Sec) selenium transferase OS=Mus musculus GN=Sepsecs PE=1 SV=2	1	1	1	2.4	2.4	55.325	504	1	-2	By matching	By matching	By matching	By matching	By matching	By matching	By matching	By matching	By matching	By matching	By matching	By MS/MS	0	0	0	0	0	0	0	25967	0	0	27466	26365
Q6P9R2;Q9Z1W9	Q6P9R2;Q9Z1W9	Q6P9R2	Serine/threonine-protein kinase OSR1;STE20/SPS1-related proline-alanine-rich protein kinase	Oxsr1;Stk39	>sp|Q6P9R2|OXSR1_MOUSE Serine/threonine-protein kinase OSR1 OS=Mus musculus GN=Oxsr1 PE=1 SV=1;>sp|Q9Z1W9|STK39_MOUSE STE20/SPS1-related proline-alanine-rich protein kinase OS=Mus musculus GN=Stk39 PE=1 SV=1	2	1	1	3.6	3.6	58.213	527;556	1	-2	By matching	By matching	By matching	By matching	By matching	By matching	By MS/MS	By matching	By matching	By matching	By matching	By matching	20291	0	0	0	16805	0	100870	0	0	21007	0	94718
Q6PAV2	Q6PAV2	Q6PAV2	Probable E3 ubiquitin-protein ligase HERC4	Herc4	>sp|Q6PAV2|HERC4_MOUSE Probable E3 ubiquitin-protein ligase HERC4 OS=Mus musculus GN=Herc4 PE=1 SV=2	1	4	4	6.4	6.4	118.41	1057	0	25.051	By MS/MS	By MS/MS	By MS/MS	By MS/MS	By MS/MS	By MS/MS	By MS/MS	By MS/MS	By MS/MS	By MS/MS	By MS/MS	By MS/MS	84048	120650	165520	86034	161900	90178	346060	501870	314190	455010	457780	416410
Q6PGF7	Q6PGF7	Q6PGF7	Exocyst complex component 8	Exoc8	>sp|Q6PGF7|EXOC8_MOUSE Exocyst complex component 8 OS=Mus musculus GN=Exoc8 PE=1 SV=1	1	1	1	1.8	1.8	81.034	716	1	-2	By matching	By matching	By matching	By matching	By matching	By matching	By MS/MS	By matching	By matching	By matching	By matching	By matching	0	0	0	0	0	0	68584	0	0	53609	0	0
Q6PH08	Q6PH08	Q6PH08	ERC protein 2	Erc2	>sp|Q6PH08|ERC2_MOUSE ERC protein 2 OS=Mus musculus GN=Erc2 PE=1 SV=2	1	1	1	2.1	2.1	110.64	957	1	-2	By matching	By matching	By matching	By matching	By matching	By matching	By matching	By matching	By matching	By MS/MS	By matching	By matching	0	0	0	22098	0	0	0	27450	15827	21491	0	0
Q6Q899	Q6Q899	Q6Q899	Probable ATP-dependent RNA helicase DDX58	Ddx58	>sp|Q6Q899|DDX58_MOUSE Probable ATP-dependent RNA helicase DDX58 OS=Mus musculus GN=Ddx58 PE=1 SV=2	1	1	1	1.7	1.7	105.97	926	1	-2	By MS/MS	By MS/MS	By matching	By matching	By matching	By MS/MS	By MS/MS	By matching	By matching	By matching	By MS/MS	By matching	0	46273	17502	0	76531	34526	42113	46095	47248	0	82492	0
Q6WKZ7	Q6WKZ7	Q6WKZ7	Nostrin	Nostrin	>sp|Q6WKZ7|NOSTN_MOUSE Nostrin OS=Mus musculus GN=Nostrin PE=1 SV=2	1	1	1	2.4	2.4	57.672	506	0.0025641	9.9209	By matching	By matching	By matching	By matching	By matching	By matching	By matching	By matching	By matching	By matching	By matching	By MS/MS	0	0	0	0	0	0	0	0	0	0	0	153610
Q6XVG2	Q6XVG2	Q6XVG2	Cytochrome P450 2C54	Cyp2c54	>sp|Q6XVG2|CP254_MOUSE Cytochrome P450 2C54 OS=Mus musculus GN=Cyp2c54 PE=1 SV=1	1	11	3	27.8	9.4	55.857	490	0	18.578	By matching	By matching	By matching	By MS/MS	By matching	By matching	By MS/MS	By MS/MS	By MS/MS	By MS/MS	By MS/MS	By matching	43136	16537	31468	21806	53229	19262	169950	211840	150200	125260	158140	0
Q6ZQ29	Q6ZQ29	Q6ZQ29	Serine/threonine-protein kinase TAO2	Taok2	>sp|Q6ZQ29|TAOK2_MOUSE Serine/threonine-protein kinase TAO2 OS=Mus musculus GN=Taok2 PE=1 SV=3	1	2	2	1	1	139.3	1240	0.0013387	11.279	By MS/MS	By matching	By MS/MS	By MS/MS	By MS/MS	By matching	By matching	By matching	By matching	By matching	By MS/MS	By MS/MS	52099	38487	60394	65415	76363	23453	60720	37760	76390	52793	39821	55603
Q6ZQ38	Q6ZQ38	Q6ZQ38	Cullin-associated NEDD8-dissociated protein 1	Cand1	>sp|Q6ZQ38|CAND1_MOUSE Cullin-associated NEDD8-dissociated protein 1 OS=Mus musculus GN=Cand1 PE=1 SV=2	1	2	2	3	3	136.33	1230	0.0013514	11.613	By matching	By matching	By matching	By matching	By matching	By matching	By MS/MS	By MS/MS	By MS/MS	By matching	By matching	By matching	12808	3419.3	4392.8	26802	6798	16091	70850	59968	78199	38012	46324	38847
Q6ZQH8	Q6ZQH8	Q6ZQH8	Nucleoporin NUP188 homolog	Nup188	>sp|Q6ZQH8|NU188_MOUSE Nucleoporin NUP188 homolog OS=Mus musculus GN=Nup188 PE=1 SV=2	1	1	1	0.6	0.6	196.69	1759	1	-2	By MS/MS	By matching	By matching	By MS/MS	By matching	By matching	By matching	By matching	By matching	By matching	By matching	By matching	19608	20366	25433	31593	0	6989.4	9262.5	14760	22590	15573	14041	22300
Q6ZWV3;P86048	Q6ZWV3;P86048	Q6ZWV3	60S ribosomal protein L10;60S ribosomal protein L10-like	Rpl10;Rpl10l	>sp|Q6ZWV3|RL10_MOUSE 60S ribosomal protein L10 OS=Mus musculus GN=Rpl10 PE=1 SV=3;>sp|P86048|RL10L_MOUSE 60S ribosomal protein L10-like OS=Mus musculus GN=Rpl10l PE=2 SV=1	2	2	2	11.2	11.2	24.604	214;214	0.0014327	12.837	By MS/MS	By matching	By matching	By MS/MS	By matching	By matching	By MS/MS	By MS/MS	By matching	By MS/MS	By MS/MS	By MS/MS	125810	137320	106740	130540	82045	41896	143250	145520	136440	110380	147400	107900
Q6ZWV7	Q6ZWV7	Q6ZWV7	60S ribosomal protein L35	Rpl35	>sp|Q6ZWV7|RL35_MOUSE 60S ribosomal protein L35 OS=Mus musculus GN=Rpl35 PE=1 SV=1	1	1	1	8.1	8.1	14.552	123	0.0047676	7.0203	By matching	By matching	By matching	By matching	By matching	By matching	By MS/MS	By MS/MS	By MS/MS	By matching	By MS/MS	By MS/MS	23582	26792	46548	0	0	10924	75361	120980	67575	38631	27984	57236
Q6ZWX6	Q6ZWX6	Q6ZWX6	Eukaryotic translation initiation factor 2 subunit 1	Eif2s1	>sp|Q6ZWX6|IF2A_MOUSE Eukaryotic translation initiation factor 2 subunit 1 OS=Mus musculus GN=Eif2s1 PE=1 SV=3	1	3	3	15.2	15.2	36.108	315	0	32.483	By MS/MS	By MS/MS	By MS/MS	By MS/MS	By MS/MS	By MS/MS	By MS/MS	By MS/MS	By MS/MS	By MS/MS	By MS/MS	By MS/MS	79379	91192	100790	62828	193740	89088	188900	126560	127720	53165	86588	128040
Q6ZWY3;Q6ZWU9	Q6ZWY3;Q6ZWU9	Q6ZWY3	40S ribosomal protein S27-like;40S ribosomal protein S27	Rps27l;Rps27	>sp|Q6ZWY3|RS27L_MOUSE 40S ribosomal protein S27-like OS=Mus musculus GN=Rps27l PE=1 SV=3;>sp|Q6ZWU9|RS27_MOUSE 40S ribosomal protein S27 OS=Mus musculus GN=Rps27 PE=1 SV=3	2	2	2	28.6	28.6	9.4771	84;84	0	17.605	By matching	By matching	By matching	By matching	By matching	By matching	By MS/MS	By MS/MS	By MS/MS	By MS/MS	By MS/MS	By MS/MS	31458	40357	68844	97188	105610	35922	591250	211880	308970	342160	222290	323940
Q70IV5	Q70IV5	Q70IV5	Synemin	Synm	>sp|Q70IV5|SYNEM_MOUSE Synemin OS=Mus musculus GN=Synm PE=1 SV=2	1	1	1	1.5	1.5	173.21	1561	1	-2	By matching	By matching	By matching	By matching	By MS/MS	By matching	By matching	By matching	By matching	By matching	By matching	By matching	12763	21575	18948	40131	25525	13055	0	29244	18822	0	0	0
Q71RI9	Q71RI9	Q71RI9	Kynurenine--oxoglutarate transaminase 3	Ccbl2	>sp|Q71RI9|KAT3_MOUSE Kynurenine--oxoglutarate transaminase 3 OS=Mus musculus GN=Ccbl2 PE=1 SV=1	1	5	5	17.1	17.1	51.126	455	0	43.139	By MS/MS	By MS/MS	By MS/MS	By MS/MS	By MS/MS	By MS/MS	By MS/MS	By MS/MS	By MS/MS	By matching	By MS/MS	By matching	283040	360540	179220	519930	449550	212730	371010	368070	351730	83277	85300	171440
Q76LS9	Q76LS9	Q76LS9	Protein FAM63A	Fam63a	>sp|Q76LS9|FA63A_MOUSE Protein FAM63A OS=Mus musculus GN=Fam63a PE=1 SV=1	1	4	4	9.4	9.4	51.225	468	0	45.01	By MS/MS	By MS/MS	By MS/MS	By MS/MS	By MS/MS	By MS/MS	By MS/MS	By MS/MS	By MS/MS	By MS/MS	By MS/MS	By MS/MS	183940	494660	219370	412890	696440	338680	194840	284940	235370	112100	269360	184830
Q78IK4	Q78IK4	Q78IK4	MICOS complex subunit Mic27	Apool	>sp|Q78IK4|MIC27_MOUSE MICOS complex subunit Mic27 OS=Mus musculus GN=Apool PE=1 SV=1	1	1	1	6	6	29.26	265	1	-2	By matching	By matching	By matching	By matching	By matching	By matching	By matching	By matching	By matching	By matching	By MS/MS	By matching	0	0	35280	52052	0	29749	0	0	0	232480	155720	267740
Q78JT3	Q78JT3	Q78JT3	3-hydroxyanthranilate 3,4-dioxygenase	Haao	>sp|Q78JT3|3HAO_MOUSE 3-hydroxyanthranilate 3,4-dioxygenase OS=Mus musculus GN=Haao PE=1 SV=1	1	6	6	33.9	33.9	32.804	286	0	111.53	By MS/MS	By MS/MS	By MS/MS	By MS/MS	By MS/MS	By MS/MS	By MS/MS	By MS/MS	By MS/MS	By MS/MS	By MS/MS	By matching	343250	614970	457880	451400	432590	339630	290560	299540	325480	167410	80717	64900
Q78PY7	Q78PY7	Q78PY7	Staphylococcal nuclease domain-containing protein 1	Snd1	>sp|Q78PY7|SND1_MOUSE Staphylococcal nuclease domain-containing protein 1 OS=Mus musculus GN=Snd1 PE=1 SV=1	1	11	11	19.6	19.6	102.09	910	0	95.378	By MS/MS	By MS/MS	By MS/MS	By MS/MS	By MS/MS	By MS/MS	By MS/MS	By MS/MS	By matching	By MS/MS	By MS/MS	By MS/MS	772610	980520	648810	1303700	1130400	597680	301860	258050	239490	257010	255380	211530
Q78XF5	Q78XF5	Q78XF5	Oligosaccharyltransferase complex subunit OSTC	Ostc	>sp|Q78XF5|OSTC_MOUSE Oligosaccharyltransferase complex subunit OSTC OS=Mus musculus GN=Ostc PE=1 SV=1	1	1	1	8.1	8.1	16.815	149	0.002457	7.4788	By MS/MS	By matching	By matching	By MS/MS	By MS/MS	By MS/MS	By matching	By MS/MS	By MS/MS	By MS/MS	By MS/MS	By MS/MS	33248	42739	58250	39051	26550	24998	70453	44986	51469	33518	27138	82272
Q791V5	Q791V5	Q791V5	Mitochondrial carrier homolog 2	Mtch2	>sp|Q791V5|MTCH2_MOUSE Mitochondrial carrier homolog 2 OS=Mus musculus GN=Mtch2 PE=1 SV=1	1	3	3	20.1	20.1	33.499	303	0	28.204	By MS/MS	By MS/MS	By MS/MS	By MS/MS	By MS/MS	By MS/MS	By MS/MS	By MS/MS	By MS/MS	By MS/MS	By MS/MS	By matching	291410	448890	388550	103890	258650	244780	220330	203280	128860	110920	157830	236070
Q7TMF3	Q7TMF3	Q7TMF3	NADH dehydrogenase [ubiquinone] 1 alpha subcomplex subunit 12	Ndufa12	>sp|Q7TMF3|NDUAC_MOUSE NADH dehydrogenase [ubiquinone] 1 alpha subcomplex subunit 12 OS=Mus musculus GN=Ndufa12 PE=1 SV=2	1	1	1	11.7	11.7	17.086	145	0.0035885	7.0621	By matching	By MS/MS	By matching	By matching	By MS/MS	By matching	By matching	By matching	By matching	By matching	By matching	By matching	45994	53423	49587	78436	71203	36713	0	21030	19713	23488	27395	30733
Q7TMM9;Q9CWF2	Q7TMM9;Q9CWF2	Q7TMM9	Tubulin beta-2A chain;Tubulin beta-2B chain	Tubb2a;Tubb2b	>sp|Q7TMM9|TBB2A_MOUSE Tubulin beta-2A chain OS=Mus musculus GN=Tubb2a PE=1 SV=1;>sp|Q9CWF2|TBB2B_MOUSE Tubulin beta-2B chain OS=Mus musculus GN=Tubb2b PE=1 SV=1	2	21	4	58.7	14.2	49.906	445;445	0	107.2	By MS/MS	By MS/MS	By MS/MS	By MS/MS	By MS/MS	By matching	By MS/MS	By MS/MS	By MS/MS	By MS/MS	By MS/MS	By MS/MS	262090	317000	207030	468540	359760	215340	943590	640460	1077000	689480	1284300	1483100
Q7TMY8	Q7TMY8	Q7TMY8	E3 ubiquitin-protein ligase HUWE1	Huwe1	>sp|Q7TMY8|HUWE1_MOUSE E3 ubiquitin-protein ligase HUWE1 OS=Mus musculus GN=Huwe1 PE=1 SV=5	1	8	8	2.8	2.8	482.63	4377	0	53.418	By matching	By matching	By matching	By matching	By matching	By matching	By MS/MS	By MS/MS	By MS/MS	By MS/MS	By matching	By MS/MS	0	0	0	0	0	4895.6	464370	464120	363590	378610	196360	208040
Q7TNB8	Q7TNB8	Q7TNB8	Protein strawberry notch homolog 2	Sbno2	>sp|Q7TNB8|SBNO2_MOUSE Protein strawberry notch homolog 2 OS=Mus musculus GN=Sbno2 PE=1 SV=1	1	1	1	1.6	1.6	149.29	1349	1	-2	By matching	By matching	By matching	By matching	By MS/MS	By matching	By matching	By matching	By matching	By matching	By matching	By MS/MS	106210	0	94208	310250	119770	93356	261760	95737	212010	277520	174040	269510
Q7TNC6	Q7TNC6	Q7TNC6	Kinesin-like protein KIF26B	Kif26b	>sp|Q7TNC6|KI26B_MOUSE Kinesin-like protein KIF26B OS=Mus musculus GN=Kif26b PE=1 SV=3	1	1	1	0.7	0.7	225.51	2112	0.0069444	6.6771	By matching	By matching	By MS/MS	By matching	By MS/MS	By matching	By matching	By MS/MS	By MS/MS	By matching	By matching	By matching	524800	625350	191620	234530	326980	164310	362700	164030	682800	194170	217540	0
Q7TNG8	Q7TNG8	Q7TNG8	Probable D-lactate dehydrogenase, mitochondrial	Ldhd	>sp|Q7TNG8|LDHD_MOUSE Probable D-lactate dehydrogenase, mitochondrial OS=Mus musculus GN=Ldhd PE=1 SV=1	1	2	2	5.6	5.6	51.847	484	0	17.071	By MS/MS	By MS/MS	By MS/MS	By MS/MS	By MS/MS	By matching	By matching	By matching	By matching	By matching	By matching	By matching	99335	117330	41840	125430	61029	102990	98026	98915	61209	14839	32386	13093
Q80TA6	Q80TA6	Q80TA6	Myotubularin-related protein 12	Mtmr12	>sp|Q80TA6|MTMRC_MOUSE Myotubularin-related protein 12 OS=Mus musculus GN=Mtmr12 PE=1 SV=2	1	1	1	2.7	2.7	85.515	747	1	-2	By matching	By matching	By matching	By matching	By matching	By matching	By matching	By MS/MS	By matching	By matching	By MS/MS	By matching	0	395120	229200	274550	278020	125940	542800	527960	541270	106100	478870	206750
Q80TY5	Q80TY5	Q80TY5	Vacuolar protein sorting-associated protein 13B	Vps13b	>sp|Q80TY5|VP13B_MOUSE Vacuolar protein sorting-associated protein 13B OS=Mus musculus GN=Vps13b PE=1 SV=2	1	1	1	0.4	0.4	445.92	4013	1	-2	By MS/MS	By matching	By MS/MS	By MS/MS	By MS/MS	By matching	By MS/MS	By MS/MS	By MS/MS	By matching	By matching	By MS/MS	638160	850060	681490	1283000	601500	544040	997760	663720	1154000	414980	582200	552260
Q80UM7	Q80UM7	Q80UM7	Mannosyl-oligosaccharide glucosidase	Mogs	>sp|Q80UM7|MOGS_MOUSE Mannosyl-oligosaccharide glucosidase OS=Mus musculus GN=Mogs PE=1 SV=1	1	3	3	4.3	4.3	91.83	834	0	17.48	By matching	By matching	By matching	By matching	By matching	By matching	By MS/MS	By MS/MS	By MS/MS	By MS/MS	By MS/MS	By MS/MS	11745	46780	29117	52517	17624	15401	81437	84379	87704	25704	77838	110390
Q80WV7	Q80WV7	Q80WV7	Serine/arginine repetitive matrix protein 3	Srrm3	>sp|Q80WV7|SRRM3_MOUSE Serine/arginine repetitive matrix protein 3 OS=Mus musculus GN=Srrm3 PE=2 SV=1	1	1	1	1.9	1.9	71.104	648	1	-2	By matching	By matching	By matching	By matching	By matching	By matching	By matching	By matching	By matching	By matching	By matching	By MS/MS	0	0	0	0	0	0	0	138850	0	0	0	118360
Q80X19	Q80X19	Q80X19	Collagen alpha-1(XIV) chain	Col14a1	>sp|Q80X19|COEA1_MOUSE Collagen alpha-1(XIV) chain OS=Mus musculus GN=Col14a1 PE=1 SV=2	1	2	2	1.9	1.9	193.01	1797	0.0015244	14.428	By matching	By matching	By matching	By matching	By matching	By matching	By matching	By matching	By matching	By matching	By MS/MS	By matching	0	0	0	0	0	101190	78080	52711	89754	16658	108380	65272
Q80XL6	Q80XL6	Q80XL6	Acyl-CoA dehydrogenase family member 11	Acad11	>sp|Q80XL6|ACD11_MOUSE Acyl-CoA dehydrogenase family member 11 OS=Mus musculus GN=Acad11 PE=1 SV=2	1	10	10	17.2	17.2	87.365	779	0	81.672	By MS/MS	By MS/MS	By MS/MS	By MS/MS	By MS/MS	By MS/MS	By MS/MS	By MS/MS	By MS/MS	By MS/MS	By MS/MS	By MS/MS	262510	599710	185280	341220	370340	163150	661490	734870	694620	700730	623880	1013300
Q80XN0	Q80XN0	Q80XN0	D-beta-hydroxybutyrate dehydrogenase, mitochondrial	Bdh1	>sp|Q80XN0|BDH_MOUSE D-beta-hydroxybutyrate dehydrogenase, mitochondrial OS=Mus musculus GN=Bdh1 PE=1 SV=2	1	13	13	50.7	50.7	38.299	343	0	220.66	By MS/MS	By MS/MS	By MS/MS	By MS/MS	By MS/MS	By MS/MS	By MS/MS	By MS/MS	By MS/MS	By MS/MS	By MS/MS	By MS/MS	245180	339660	246580	487800	323400	179640	3521200	2878000	2794300	890260	1075900	1573400
Q810N5	Q810N5	Q810N5	Uncharacterized protein C12orf60 homolog		>sp|Q810N5|CL060_MOUSE Uncharacterized protein C12orf60 homolog OS=Mus musculus PE=2 SV=1	1	1	1	4.5	4.5	28.062	247	1	-2	By matching	By matching	By matching	By MS/MS	By matching	By matching	By matching	By matching	By matching	By matching	By matching	By matching	0	0	0	8983.5	0	0	0	0	0	0	0	0
Q810U5	Q810U5	Q810U5	Coiled-coil domain-containing protein 50	Ccdc50	>sp|Q810U5|CCD50_MOUSE Coiled-coil domain-containing protein 50 OS=Mus musculus GN=Ccdc50 PE=1 SV=1	1	2	2	8.9	8.9	35.321	305	0	17.774	By MS/MS	By matching	By matching	By MS/MS	By MS/MS	By MS/MS	By matching	By matching	By matching	By matching	By matching	By matching	55961	36257	61985	31123	73792	94468	0	0	0	12822	0	27021
Q811L6	Q811L6	Q811L6	Microtubule-associated serine/threonine-protein kinase 4	Mast4	>sp|Q811L6|MAST4_MOUSE Microtubule-associated serine/threonine-protein kinase 4 OS=Mus musculus GN=Mast4 PE=1 SV=3	1	1	1	0.3	0.3	284	2618	1	-2	By matching	By MS/MS	By matching	By matching	By matching	By matching	By matching	By matching	By matching	By matching	By matching	By matching	141020	178330	163340	178130	209200	162340	177160	292970	322920	154570	202060	252760
Q8BFR5	Q8BFR5	Q8BFR5	Elongation factor Tu, mitochondrial	Tufm	>sp|Q8BFR5|EFTU_MOUSE Elongation factor Tu, mitochondrial OS=Mus musculus GN=Tufm PE=1 SV=1	1	8	8	28.1	28.1	49.508	452	0	81.931	By MS/MS	By MS/MS	By MS/MS	By MS/MS	By MS/MS	By MS/MS	By MS/MS	By MS/MS	By MS/MS	By MS/MS	By MS/MS	By MS/MS	414360	606730	422830	570650	598850	429160	1400500	1104100	1204600	914090	916970	1087000
Q8BFT2	Q8BFT2	Q8BFT2	HAUS augmin-like complex subunit 4	Haus4	>sp|Q8BFT2|HAUS4_MOUSE HAUS augmin-like complex subunit 4 OS=Mus musculus GN=Haus4 PE=1 SV=1	1	1	1	5.8	5.8	42.196	363	1	-2	By matching	By matching	By matching	By matching	By matching	By matching	By matching	By MS/MS	By matching	By matching	By matching	By matching	0	0	0	0	0	0	0	14654	0	0	0	0
Q8BFZ3	Q8BFZ3	Q8BFZ3	Beta-actin-like protein 2	Actbl2	>sp|Q8BFZ3|ACTBL_MOUSE Beta-actin-like protein 2 OS=Mus musculus GN=Actbl2 PE=1 SV=1	1	5	1	20.7	4.8	42.004	376	0.0025	8.0385	By matching	By matching	By MS/MS	By matching	By matching	By MS/MS	By MS/MS	By matching	By MS/MS	By matching	By matching	By matching	0	0	884230	0	0	806210	1496400	0	980120	0	0	0
Q8BFZ6	Q8BFZ6	Q8BFZ6	Isopentenyl-diphosphate delta-isomerase 2	Idi2	>sp|Q8BFZ6|IDI2_MOUSE Isopentenyl-diphosphate delta-isomerase 2 OS=Mus musculus GN=Idi2 PE=2 SV=1	1	1	1	6.2	6.2	26.664	227	1	-2	By matching	By matching	By matching	By matching	By matching	By matching	By matching	By matching	By matching	By matching	By MS/MS	By matching	0	0	0	0	0	0	23660	0	0	51224	35308	41365
Q8BFZ9;Q91X78	Q8BFZ9;Q91X78	Q8BFZ9	Erlin-2;Erlin-1	Erlin2;Erlin1	>sp|Q8BFZ9|ERLN2_MOUSE Erlin-2 OS=Mus musculus GN=Erlin2 PE=1 SV=1;>sp|Q91X78|ERLN1_MOUSE Erlin-1 OS=Mus musculus GN=Erlin1 PE=1 SV=1	2	2	2	7.1	7.1	37.872	340;346	0.0014749	13.518	By matching	By matching	By matching	By matching	By matching	By matching	By matching	By matching	By matching	By MS/MS	By MS/MS	By MS/MS	0	16781	15183	0	21202	0	72738	0	54553	120410	123750	129990
Q8BG05	Q8BG05	Q8BG05	Heterogeneous nuclear ribonucleoprotein A3	Hnrnpa3	>sp|Q8BG05|ROA3_MOUSE Heterogeneous nuclear ribonucleoprotein A3 OS=Mus musculus GN=Hnrnpa3 PE=1 SV=1	1	4	4	18.2	18.2	39.652	379	0	26.997	By MS/MS	By MS/MS	By MS/MS	By MS/MS	By MS/MS	By MS/MS	By MS/MS	By MS/MS	By MS/MS	By MS/MS	By MS/MS	By MS/MS	236410	355140	239430	346860	395490	251500	137400	237160	160520	72373	192240	177740
Q8BG32	Q8BG32	Q8BG32	26S proteasome non-ATPase regulatory subunit 11	Psmd11	>sp|Q8BG32|PSD11_MOUSE 26S proteasome non-ATPase regulatory subunit 11 OS=Mus musculus GN=Psmd11 PE=1 SV=3	1	7	7	19.7	19.7	47.436	422	0	63.267	By matching	By matching	By matching	By matching	By matching	By matching	By MS/MS	By MS/MS	By MS/MS	By MS/MS	By MS/MS	By MS/MS	0	0	8256.9	9737.2	8653.8	0	546000	736540	570180	326790	358320	288560
Q8BGA8	Q8BGA8	Q8BGA8	Acyl-coenzyme A synthetase ACSM5, mitochondrial	Acsm5	>sp|Q8BGA8|ACSM5_MOUSE Acyl-coenzyme A synthetase ACSM5, mitochondrial OS=Mus musculus GN=Acsm5 PE=1 SV=1	1	2	2	7.6	7.6	64.328	578	0.0014045	12.501	By MS/MS	By MS/MS	By matching	By matching	By MS/MS	By MS/MS	By matching	By matching	By matching	By matching	By matching	By matching	156240	276270	119640	341920	279860	161940	14642	7636.3	15421	0	0	0
Q8BGT5	Q8BGT5	Q8BGT5	Alanine aminotransferase 2	Gpt2	>sp|Q8BGT5|ALAT2_MOUSE Alanine aminotransferase 2 OS=Mus musculus GN=Gpt2 PE=1 SV=1	1	12	12	35.6	35.6	57.943	522	0	122.93	By matching	By matching	By matching	By matching	By MS/MS	By matching	By MS/MS	By MS/MS	By MS/MS	By MS/MS	By MS/MS	By MS/MS	123940	180270	167080	254790	145040	124320	3713800	3479100	3579900	1283800	1102700	1206100
Q8BGX4	Q8BGX4	Q8BGX4	Orofacial cleft 1 candidate gene 1 protein homolog	Ofcc1	>sp|Q8BGX4|OFCC1_MOUSE Orofacial cleft 1 candidate gene 1 protein homolog OS=Mus musculus GN=Ofcc1 PE=2 SV=1	1	1	1	5.4	5.4	18.233	166	1	-2	By matching	By matching	By matching	By matching	By matching	By matching	By MS/MS	By matching	By matching	By matching	By matching	By matching	35623	41582	44039	100090	41539	41797	110250	121330	164890	41019	48609	94712
Q8BH00	Q8BH00	Q8BH00	Aldehyde dehydrogenase family 8 member A1	Aldh8a1	>sp|Q8BH00|AL8A1_MOUSE Aldehyde dehydrogenase family 8 member A1 OS=Mus musculus GN=Aldh8a1 PE=1 SV=1	1	15	15	47.6	47.6	53.663	487	0	200.14	By MS/MS	By MS/MS	By MS/MS	By MS/MS	By MS/MS	By MS/MS	By MS/MS	By MS/MS	By MS/MS	By MS/MS	By MS/MS	By MS/MS	1829300	1910400	1341900	2619500	2231100	1534400	2484600	1918800	2844100	932180	746150	908460
Q8BH16	Q8BH16	Q8BH16	F-box/LRR-repeat protein 2	Fbxl2	>sp|Q8BH16|FBXL2_MOUSE F-box/LRR-repeat protein 2 OS=Mus musculus GN=Fbxl2 PE=1 SV=1	1	1	1	3.8	3.8	46.89	423	1	-2	By matching	By matching	By MS/MS	By matching	By matching	By matching	By matching	By matching	By matching	By matching	By matching	By matching	0	0	51837	0	0	0	0	117060	0	0	0	0
Q8BH95	Q8BH95	Q8BH95	Enoyl-CoA hydratase, mitochondrial	Echs1	>sp|Q8BH95|ECHM_MOUSE Enoyl-CoA hydratase, mitochondrial OS=Mus musculus GN=Echs1 PE=1 SV=1	1	7	7	34.5	34.5	31.474	290	0	120.41	By MS/MS	By MS/MS	By MS/MS	By MS/MS	By MS/MS	By MS/MS	By MS/MS	By MS/MS	By MS/MS	By MS/MS	By MS/MS	By MS/MS	670460	796370	590890	846160	808120	458230	2350100	1798300	1823300	1071000	812660	1084200
Q8BHI7	Q8BHI7	Q8BHI7	Elongation of very long chain fatty acids protein 5	Elovl5	>sp|Q8BHI7|ELOV5_MOUSE Elongation of very long chain fatty acids protein 5 OS=Mus musculus GN=Elovl5 PE=1 SV=1	1	1	1	4.3	4.3	35.332	299	0.0014025	12.489	By matching	By matching	By matching	By MS/MS	By matching	By MS/MS	By MS/MS	By MS/MS	By MS/MS	By matching	By MS/MS	By matching	28736	58545	40199	130220	79500	43243	89979	68849	81135	59998	53358	175780
Q8BHN3	Q8BHN3	Q8BHN3	Neutral alpha-glucosidase AB	Ganab	>sp|Q8BHN3|GANAB_MOUSE Neutral alpha-glucosidase AB OS=Mus musculus GN=Ganab PE=1 SV=1	1	4	4	6.8	6.8	106.91	944	0	26.371	By MS/MS	By matching	By MS/MS	By MS/MS	By MS/MS	By MS/MS	By matching	By matching	By matching	By matching	By matching	By matching	137940	178580	149710	158590	199920	86933	0	0	0	0	6222.4	0
Q8BJ64	Q8BJ64	Q8BJ64	Choline dehydrogenase, mitochondrial	Chdh	>sp|Q8BJ64|CHDH_MOUSE Choline dehydrogenase, mitochondrial OS=Mus musculus GN=Chdh PE=1 SV=1	1	9	9	24	24	66.414	596	0	70.559	By MS/MS	By MS/MS	By MS/MS	By MS/MS	By MS/MS	By MS/MS	By matching	By matching	By matching	By matching	By matching	By matching	441600	488790	450900	846070	625410	410640	22026	72916	68934	16385	24297	53222
Q8BJW6	Q8BJW6	Q8BJW6	Eukaryotic translation initiation factor 2A;Eukaryotic translation initiation factor 2A, N-terminally processed	Eif2a	>sp|Q8BJW6|EIF2A_MOUSE Eukaryotic translation initiation factor 2A OS=Mus musculus GN=Eif2a PE=1 SV=2	1	1	1	3.8	3.8	64.403	581	1	-2	By matching	By matching	By matching	By MS/MS	By matching	By matching	By matching	By matching	By matching	By matching	By matching	By matching	8776.9	14782	0	32847	0	0	6676.4	10897	9402.6	0	6808.5	11438
Q8BJY1	Q8BJY1	Q8BJY1	26S proteasome non-ATPase regulatory subunit 5	Psmd5	>sp|Q8BJY1|PSMD5_MOUSE 26S proteasome non-ATPase regulatory subunit 5 OS=Mus musculus GN=Psmd5 PE=1 SV=4	1	3	3	10.5	10.5	55.971	504	0	20.224	By matching	By matching	By matching	By matching	By matching	By matching	By MS/MS	By MS/MS	By MS/MS	By MS/MS	By MS/MS	By MS/MS	5526	9096	27129	16963	9782.4	16733	264880	250560	284890	227880	214370	301650
Q8BK48;Q6AW46	Q8BK48	Q8BK48	Pyrethroid hydrolase Ces2e	Ces2e	>sp|Q8BK48|EST2E_MOUSE Pyrethroid hydrolase Ces2e OS=Mus musculus GN=Ces2e PE=1 SV=1	2	6	3	15	8.9	62.317	559;575	0	24.234	By MS/MS	By MS/MS	By MS/MS	By MS/MS	By MS/MS	By MS/MS	By matching	By matching	By matching	By matching	By matching	By matching	319050	316740	238930	370630	287500	128020	0	0	0	0	0	0
Q8BK64	Q8BK64	Q8BK64	Activator of 90 kDa heat shock protein ATPase homolog 1	Ahsa1	>sp|Q8BK64|AHSA1_MOUSE Activator of 90 kDa heat shock protein ATPase homolog 1 OS=Mus musculus GN=Ahsa1 PE=1 SV=2	1	4	4	14.5	14.5	38.117	338	0	26.436	By matching	By MS/MS	By matching	By MS/MS	By MS/MS	By matching	By MS/MS	By MS/MS	By MS/MS	By matching	By MS/MS	By MS/MS	73276	51061	67441	98913	81414	60242	263290	251460	304640	24267	326270	383200
Q8BLY7	Q8BLY7	Q8BLY7	Hermansky-Pudlak syndrome 6 protein homolog	Hps6	>sp|Q8BLY7|HPS6_MOUSE Hermansky-Pudlak syndrome 6 protein homolog OS=Mus musculus GN=Hps6 PE=1 SV=3	1	1	1	1	1	87.34	805	1	-2	By matching	By matching	By matching	By matching	By matching	By matching	By MS/MS	By matching	By matching	By matching	By matching	By matching	0	0	0	0	0	117170	72804	83236	118540	0	0	0
Q8BMF4	Q8BMF4	Q8BMF4	Dihydrolipoyllysine-residue acetyltransferase component of pyruvate dehydrogenase complex, mitochondrial	Dlat	>sp|Q8BMF4|ODP2_MOUSE Dihydrolipoyllysine-residue acetyltransferase component of pyruvate dehydrogenase complex, mitochondrial OS=Mus musculus GN=Dlat PE=1 SV=2	1	3	3	7.8	7.8	67.941	642	0	21.656	By matching	By matching	By matching	By MS/MS	By MS/MS	By matching	By MS/MS	By MS/MS	By MS/MS	By matching	By matching	By MS/MS	45122	104400	59149	176900	153280	53035	219040	215970	202980	24930	89049	119960
Q8BMS1	Q8BMS1	Q8BMS1	Trifunctional enzyme subunit alpha, mitochondrial;Long-chain enoyl-CoA hydratase;Long chain 3-hydroxyacyl-CoA dehydrogenase	Hadha	>sp|Q8BMS1|ECHA_MOUSE Trifunctional enzyme subunit alpha, mitochondrial OS=Mus musculus GN=Hadha PE=1 SV=1	1	30	30	55.2	55.2	82.669	763	0	323.31	By MS/MS	By MS/MS	By MS/MS	By MS/MS	By MS/MS	By MS/MS	By MS/MS	By MS/MS	By MS/MS	By MS/MS	By MS/MS	By MS/MS	3212300	3988000	3595900	5849300	5011800	3637100	7249600	7364200	7954800	8590100	8653900	10135000
Q8BNI4	Q8BNI4	Q8BNI4	Derlin-2	Derl2	>sp|Q8BNI4|DERL2_MOUSE Derlin-2 OS=Mus musculus GN=Derl2 PE=1 SV=2	1	1	1	12.6	12.6	27.639	239	0.0025773	10.205	By matching	By matching	By matching	By matching	By MS/MS	By matching	By MS/MS	By MS/MS	By MS/MS	By MS/MS	By MS/MS	By MS/MS	103950	127780	153780	178170	130880	0	237720	232840	255660	292050	196910	211010
Q8BP67	Q8BP67	Q8BP67	60S ribosomal protein L24	Rpl24	>sp|Q8BP67|RL24_MOUSE 60S ribosomal protein L24 OS=Mus musculus GN=Rpl24 PE=1 SV=2	1	2	2	13.4	13.4	17.779	157	0	17.282	By matching	By MS/MS	By matching	By matching	By MS/MS	By matching	By MS/MS	By MS/MS	By MS/MS	By matching	By MS/MS	By MS/MS	55595	65769	28844	78264	34455	22665	108890	86960	113400	19466	45975	106660
Q8BR65	Q8BR65	Q8BR65	Sin3 histone deacetylase corepressor complex component SDS3	Suds3	>sp|Q8BR65|SDS3_MOUSE Sin3 histone deacetylase corepressor complex component SDS3 OS=Mus musculus GN=Suds3 PE=1 SV=1	1	1	1	5.8	5.8	38.107	328	1	-2	By matching	By MS/MS	By matching	By matching	By matching	By matching	By matching	By matching	By MS/MS	By matching	By matching	By matching	0	524540	0	0	323110	0	390970	413490	780680	471210	294780	416280
Q8BSQ9	Q8BSQ9	Q8BSQ9	Protein polybromo-1	Pbrm1	>sp|Q8BSQ9|PB1_MOUSE Protein polybromo-1 OS=Mus musculus GN=Pbrm1 PE=1 SV=4	1	1	1	0.9	0.9	187.19	1634	1	-2	By matching	By matching	By matching	By matching	By matching	By matching	By matching	By matching	By matching	By MS/MS	By matching	By matching	1652600	2224000	2299000	2684000	3084900	1287400	830450	980340	1203400	1145100	1155600	1844300
Q8BTY1	Q8BTY1	Q8BTY1	Kynurenine--oxoglutarate transaminase 1	Ccbl1	>sp|Q8BTY1|KAT1_MOUSE Kynurenine--oxoglutarate transaminase 1 OS=Mus musculus GN=Ccbl1 PE=1 SV=1	1	1	1	3.1	3.1	47.563	424	0.0036408	7.342	By MS/MS	By MS/MS	By MS/MS	By matching	By MS/MS	By matching	By matching	By matching	By matching	By matching	By matching	By matching	32764	36162	29481	34990	48827	16044	18671	14758	13715	0	16458	15858
Q8BTZ7	Q8BTZ7	Q8BTZ7	Mannose-1-phosphate guanyltransferase beta	Gmppb	>sp|Q8BTZ7|GMPPB_MOUSE Mannose-1-phosphate guanyltransferase beta OS=Mus musculus GN=Gmppb PE=1 SV=1	1	1	1	5.6	5.6	39.916	360	0.0036145	7.1303	By matching	By matching	By matching	By MS/MS	By matching	By matching	By matching	By matching	By matching	By matching	By matching	By matching	22145	39101	13932	45246	43605	19587	0	12679	0	0	0	0
Q8BVE8	Q8BVE8	Q8BVE8	Histone-lysine N-methyltransferase NSD2	Whsc1	>sp|Q8BVE8|NSD2_MOUSE Histone-lysine N-methyltransferase NSD2 OS=Mus musculus GN=Whsc1 PE=1 SV=2	1	1	1	0.6	0.6	152.25	1365	1	-2	By matching	By MS/MS	By MS/MS	By matching	By MS/MS	By matching	By matching	By matching	By matching	By matching	By matching	By matching	3990100	1831600	4199000	1960100	2421200	2190300	2698600	3305700	3268300	2077700	1133400	1013900
Q8BVI4	Q8BVI4	Q8BVI4	Dihydropteridine reductase	Qdpr	>sp|Q8BVI4|DHPR_MOUSE Dihydropteridine reductase OS=Mus musculus GN=Qdpr PE=1 SV=2	1	6	6	37.8	37.8	25.57	241	0	106.78	By MS/MS	By MS/MS	By MS/MS	By MS/MS	By MS/MS	By MS/MS	By MS/MS	By MS/MS	By MS/MS	By MS/MS	By MS/MS	By MS/MS	807060	902910	997280	1320600	1011700	761990	611010	344320	486250	222000	110560	217820
Q8BVW3	Q8BVW3	Q8BVW3	Tripartite motif-containing protein 14	Trim14	>sp|Q8BVW3|TRI14_MOUSE Tripartite motif-containing protein 14 OS=Mus musculus GN=Trim14 PE=1 SV=2	1	3	3	9.5	9.5	49.64	440	0	18.613	By matching	By matching	By matching	By matching	By matching	By matching	By MS/MS	By matching	By MS/MS	By MS/MS	By MS/MS	By MS/MS	12430	19939	12489	10915	16907	11054	107100	88814	82608	103390	85778	141820
Q8BW75	Q8BW75	Q8BW75	Amine oxidase [flavin-containing] B	Maob	>sp|Q8BW75|AOFB_MOUSE Amine oxidase [flavin-containing] B OS=Mus musculus GN=Maob PE=1 SV=4	1	12	12	38.3	38.3	58.557	520	0	92.514	By MS/MS	By MS/MS	By MS/MS	By MS/MS	By MS/MS	By MS/MS	By matching	By MS/MS	By matching	By matching	By matching	By matching	614740	581290	525910	971660	921920	552920	122490	276600	135650	180410	176010	207590
Q8BW88	Q8BW88	Q8BW88	Pleckstrin homology domain-containing family S member 1	Plekhs1	>sp|Q8BW88|PKHS1_MOUSE Pleckstrin homology domain-containing family S member 1 OS=Mus musculus GN=Plekhs1 PE=2 SV=2	1	1	1	2.1	2.1	53.076	474	1	-2	By MS/MS	By MS/MS	By MS/MS	By MS/MS	By MS/MS	By matching	By matching	By MS/MS	By MS/MS	By MS/MS	By matching	By MS/MS	461650	316190	431310	782950	567870	0	204180	168830	208940	193570	0	225020
Q8BWP5	Q8BWP5	Q8BWP5	Alpha-tocopherol transfer protein	Ttpa	>sp|Q8BWP5|TTPA_MOUSE Alpha-tocopherol transfer protein OS=Mus musculus GN=Ttpa PE=1 SV=1	1	2	2	15.5	15.5	32.014	278	0.0015291	14.481	By MS/MS	By MS/MS	By MS/MS	By MS/MS	By MS/MS	By MS/MS	By matching	By matching	By matching	By matching	By matching	By matching	117880	126380	129930	184900	256180	99982	29407	19776	38084	47337	89027	30551
Q8BWQ1;Q80X89;Q6PDD0	Q8BWQ1	Q8BWQ1	UDP-glucuronosyltransferase 2A3	Ugt2a3	>sp|Q8BWQ1|UD2A3_MOUSE UDP-glucuronosyltransferase 2A3 OS=Mus musculus GN=Ugt2a3 PE=1 SV=1	3	11	10	26	24.2	61.119	534;528;528	0	92.237	By MS/MS	By MS/MS	By MS/MS	By MS/MS	By MS/MS	By MS/MS	By MS/MS	By MS/MS	By MS/MS	By MS/MS	By MS/MS	By MS/MS	501110	541640	706540	1142900	592860	775050	1134500	891650	770040	461490	765340	793630
Q8BWT1	Q8BWT1	Q8BWT1	3-ketoacyl-CoA thiolase, mitochondrial	Acaa2	>sp|Q8BWT1|THIM_MOUSE 3-ketoacyl-CoA thiolase, mitochondrial OS=Mus musculus GN=Acaa2 PE=1 SV=3	1	30	30	83.4	83.4	41.829	397	0	323.31	By MS/MS	By MS/MS	By MS/MS	By MS/MS	By MS/MS	By MS/MS	By MS/MS	By MS/MS	By MS/MS	By MS/MS	By MS/MS	By MS/MS	13400000	15493000	11376000	18979000	18324000	11498000	28444000	29260000	26994000	24504000	23132000	30346000
Q8BZ09	Q8BZ09	Q8BZ09	Mitochondrial 2-oxodicarboxylate carrier	Slc25a21	>sp|Q8BZ09|ODC_MOUSE Mitochondrial 2-oxodicarboxylate carrier OS=Mus musculus GN=Slc25a21 PE=1 SV=1	1	1	1	4.4	4.4	33.228	298	0.0070671	6.9083	By matching	By matching	By matching	By matching	By matching	By matching	By matching	By matching	By matching	By MS/MS	By matching	By MS/MS	0	0	0	0	0	0	0	63096	0	36365	39106	33727
Q8C033	Q8C033	Q8C033	Rho guanine nucleotide exchange factor 10	Arhgef10	>sp|Q8C033|ARHGA_MOUSE Rho guanine nucleotide exchange factor 10 OS=Mus musculus GN=Arhgef10 PE=1 SV=2	1	1	1	1.2	1.2	147.94	1345	1	-2	By matching	By matching	By matching	By matching	By matching	By matching	By matching	By matching	By matching	By MS/MS	By matching	By matching	0	0	0	0	0	0	0	0	0	0	0	0
Q8C0C7	Q8C0C7	Q8C0C7	Phenylalanine--tRNA ligase alpha subunit	Farsa	>sp|Q8C0C7|SYFA_MOUSE Phenylalanine--tRNA ligase alpha subunit OS=Mus musculus GN=Farsa PE=1 SV=1	1	16	16	41.7	41.7	57.598	508	0	184.97	By matching	By MS/MS	By matching	By matching	By matching	By matching	By MS/MS	By MS/MS	By MS/MS	By MS/MS	By MS/MS	By MS/MS	25898	63544	43325	138260	49944	101660	2367200	2059500	2369000	1102300	1029900	1111300
Q8C196;B2RQC6	Q8C196	Q8C196	Carbamoyl-phosphate synthase [ammonia], mitochondrial	Cps1	>sp|Q8C196|CPSM_MOUSE Carbamoyl-phosphate synthase [ammonia], mitochondrial OS=Mus musculus GN=Cps1 PE=1 SV=2	2	88	88	67.6	67.6	164.62	1500;2225	0	323.31	By MS/MS	By MS/MS	By MS/MS	By MS/MS	By MS/MS	By MS/MS	By MS/MS	By MS/MS	By MS/MS	By MS/MS	By MS/MS	By MS/MS	130330000	133850000	133310000	190870000	194330000	132190000	61324000	52183000	58054000	43560000	41786000	45565000
Q8C3P7	Q8C3P7	Q8C3P7	N6-adenosine-methyltransferase subunit METTL3	Mettl3	>sp|Q8C3P7|MTA70_MOUSE N6-adenosine-methyltransferase subunit METTL3 OS=Mus musculus GN=Mettl3 PE=1 SV=2	1	1	1	2.2	2.2	64.615	580	1	-2	By matching	By matching	By matching	By matching	By matching	By matching	By matching	By MS/MS	By matching	By matching	By matching	By matching	0	0	0	0	0	0	0	29935	0	0	0	0
Q8C4V1	Q8C4V1	Q8C4V1	Rho GTPase-activating protein 24	Arhgap24	>sp|Q8C4V1|RHG24_MOUSE Rho GTPase-activating protein 24 OS=Mus musculus GN=Arhgap24 PE=1 SV=2	1	1	1	1.9	1.9	84.099	747	1	-2	By matching	By matching	By matching	By matching	By MS/MS	By matching	By MS/MS	By matching	By MS/MS	By matching	By matching	By matching	381370	0	0	751620	583510	0	1611000	864370	2089900	1044300	1456300	1698300
Q8C5H8	Q8C5H8	Q8C5H8	NAD kinase 2, mitochondrial	Nadk2	>sp|Q8C5H8|NAKD2_MOUSE NAD kinase 2, mitochondrial OS=Mus musculus GN=Nadk2 PE=1 SV=2	1	3	3	12.8	12.8	50.858	452	0	24.045	By MS/MS	By MS/MS	By MS/MS	By MS/MS	By MS/MS	By matching	By matching	By matching	By matching	By matching	By matching	By matching	211340	339310	266360	266750	441110	126880	30614	6290.1	32571	20554	25204	8891.7
Q8C5N3	Q8C5N3	Q8C5N3	Pre-mRNA-splicing factor CWC22 homolog	Cwc22	>sp|Q8C5N3|CWC22_MOUSE Pre-mRNA-splicing factor CWC22 homolog OS=Mus musculus GN=Cwc22 PE=1 SV=1	1	1	1	1	1	104.77	908	1	-2	By matching	By matching	By MS/MS	By matching	By matching	By matching	By matching	By matching	By matching	By matching	By matching	By matching	0	6892.6	6979.7	0	0	0	0	0	0	0	0	0
Q8C7H1	Q8C7H1	Q8C7H1	Methylmalonic aciduria type A homolog, mitochondrial	Mmaa	>sp|Q8C7H1|MMAA_MOUSE Methylmalonic aciduria type A homolog, mitochondrial OS=Mus musculus GN=Mmaa PE=1 SV=1	1	2	2	8.7	8.7	45.932	415	0.0014663	13.322	By matching	By matching	By matching	By matching	By matching	By matching	By MS/MS	By matching	By matching	By matching	By MS/MS	By matching	0	0	0	0	0	0	88298	81939	93339	42664	64288	80614
Q8CAQ8	Q8CAQ8	Q8CAQ8	MICOS complex subunit Mic60	Immt	>sp|Q8CAQ8|MIC60_MOUSE MICOS complex subunit Mic60 OS=Mus musculus GN=Immt PE=1 SV=1	1	2	2	4.4	4.4	83.899	757	0.0013228	11.043	By matching	By MS/MS	By matching	By matching	By matching	By matching	By matching	By matching	By matching	By matching	By MS/MS	By matching	82083	93696	0	200510	170940	42309	30135	36139	0	84933	103580	177010
Q8CAY6	Q8CAY6	Q8CAY6	Acetyl-CoA acetyltransferase, cytosolic	Acat2	>sp|Q8CAY6|THIC_MOUSE Acetyl-CoA acetyltransferase, cytosolic OS=Mus musculus GN=Acat2 PE=1 SV=2	1	7	7	35	35	41.297	397	0	62.41	By MS/MS	By MS/MS	By MS/MS	By MS/MS	By MS/MS	By MS/MS	By MS/MS	By MS/MS	By MS/MS	By MS/MS	By MS/MS	By MS/MS	970710	1356900	1209900	1165200	1439200	711930	1451700	756980	1292700	426390	483710	682120
Q8CC86	Q8CC86	Q8CC86	Nicotinate phosphoribosyltransferase	Naprt	>sp|Q8CC86|PNCB_MOUSE Nicotinate phosphoribosyltransferase OS=Mus musculus GN=Naprt PE=1 SV=1	1	2	2	3.9	3.9	58.265	538	0.0014815	13.56	By matching	By matching	By MS/MS	By MS/MS	By matching	By matching	By MS/MS	By MS/MS	By MS/MS	By matching	By MS/MS	By matching	4682.5	8052.3	25066	16000	17301	7331.6	31877	21045	60406	22303	30853	27389
Q8CC88	Q8CC88	Q8CC88	von Willebrand factor A domain-containing protein 8	Vwa8	>sp|Q8CC88|VWA8_MOUSE von Willebrand factor A domain-containing protein 8 OS=Mus musculus GN=Vwa8 PE=1 SV=2	1	4	4	2.9	2.9	213.42	1905	0	24.194	By matching	By matching	By matching	By matching	By matching	By matching	By MS/MS	By matching	By matching	By matching	By MS/MS	By MS/MS	5074.7	44124	43636	25006	59353	30899	252730	188680	198470	206400	254470	326550
Q8CCI5	Q8CCI5	Q8CCI5	RING1 and YY1-binding protein	Rybp	>sp|Q8CCI5|RYBP_MOUSE RING1 and YY1-binding protein OS=Mus musculus GN=Rybp PE=1 SV=1	1	1	1	5.7	5.7	24.776	228	1	-2	By matching	By matching	By MS/MS	By matching	By matching	By matching	By matching	By MS/MS	By matching	By matching	By matching	By matching	0	0	9512600	0	0	0	0	5562500	0	0	0	0
Q8CDN6	Q8CDN6	Q8CDN6	Thioredoxin-like protein 1	Txnl1	>sp|Q8CDN6|TXNL1_MOUSE Thioredoxin-like protein 1 OS=Mus musculus GN=Txnl1 PE=1 SV=3	1	2	2	14.2	14.2	32.237	289	0	16.792	By MS/MS	By MS/MS	By MS/MS	By MS/MS	By MS/MS	By MS/MS	By matching	By MS/MS	By MS/MS	By MS/MS	By MS/MS	By MS/MS	152270	222060	225170	231790	237480	171180	208900	182860	130980	186550	179340	118850
Q8CG76	Q8CG76	Q8CG76	Aflatoxin B1 aldehyde reductase member 2	Akr7a2	>sp|Q8CG76|ARK72_MOUSE Aflatoxin B1 aldehyde reductase member 2 OS=Mus musculus GN=Akr7a2 PE=1 SV=3	1	4	4	18.3	18.3	40.612	367	0	37.529	By MS/MS	By MS/MS	By MS/MS	By MS/MS	By MS/MS	By matching	By MS/MS	By MS/MS	By MS/MS	By matching	By matching	By matching	209690	335670	204460	497840	420860	172410	552320	521920	486700	52468	51609	65969
Q8CGC6	Q8CGC6	Q8CGC6	RNA-binding protein 28	Rbm28	>sp|Q8CGC6|RBM28_MOUSE RNA-binding protein 28 OS=Mus musculus GN=Rbm28 PE=1 SV=4	1	1	1	1.1	1.1	84.213	750	0.0070175	6.7826	By matching	By matching	By matching	By matching	By matching	By matching	By matching	By matching	By matching	By MS/MS	By matching	By MS/MS	0	0	0	0	21845	0	0	0	8248	36956	0	0
Q8CGC7	Q8CGC7	Q8CGC7	Bifunctional glutamate/proline--tRNA ligase;Glutamate--tRNA ligase;Proline--tRNA ligase	Eprs	>sp|Q8CGC7|SYEP_MOUSE Bifunctional glutamate/proline--tRNA ligase OS=Mus musculus GN=Eprs PE=1 SV=4	1	5	5	5.4	5.4	170.08	1512	0	33.068	By MS/MS	By matching	By MS/MS	By MS/MS	By MS/MS	By MS/MS	By MS/MS	By MS/MS	By MS/MS	By MS/MS	By MS/MS	By MS/MS	121130	81146	117980	222060	147960	186510	182800	178300	177590	121620	116950	166420
Q8CGP0	Q8CGP0	Q8CGP0	Histone H2B type 3-B	Hist3h2bb	>sp|Q8CGP0|H2B3B_MOUSE Histone H2B type 3-B OS=Mus musculus GN=Hist3h2bb PE=1 SV=3	1	3	1	28.6	9.5	13.908	126	0.003632	7.3145	By matching	By matching	By matching	By matching	By matching	By matching	By matching	By MS/MS	By MS/MS	By matching	By matching	By matching	0	0	0	0	0	0	0	540500	368550	299420	0	0
Q8CHQ9;Q9JIY7;E0CYC6	Q8CHQ9	Q8CHQ9	Probable N-acetyltransferase CML2	Cml2	>sp|Q8CHQ9|CMLO2_MOUSE Probable N-acetyltransferase CML2 OS=Mus musculus GN=Cml2 PE=1 SV=1	3	5	4	34.5	31.5	26.424	238;227;232	0	37.472	By matching	By MS/MS	By matching	By matching	By MS/MS	By matching	By MS/MS	By MS/MS	By MS/MS	By MS/MS	By MS/MS	By MS/MS	67686	168730	32206	132080	54803	85984	531870	802830	535920	350510	574110	360870
Q8CHR6	Q8CHR6	Q8CHR6	Dihydropyrimidine dehydrogenase [NADP(+)]	Dpyd	>sp|Q8CHR6|DPYD_MOUSE Dihydropyrimidine dehydrogenase [NADP(+)] OS=Mus musculus GN=Dpyd PE=1 SV=1	1	13	13	17.7	17.7	111.25	1025	0	112.03	By MS/MS	By MS/MS	By MS/MS	By MS/MS	By MS/MS	By MS/MS	By MS/MS	By MS/MS	By MS/MS	By MS/MS	By matching	By matching	507200	587810	442950	709040	575610	271000	1072200	828780	1112700	325120	224280	301250
Q8CHT0	Q8CHT0	Q8CHT0	Delta-1-pyrroline-5-carboxylate dehydrogenase, mitochondrial	Aldh4a1	>sp|Q8CHT0|AL4A1_MOUSE Delta-1-pyrroline-5-carboxylate dehydrogenase, mitochondrial OS=Mus musculus GN=Aldh4a1 PE=1 SV=3	1	7	7	18	18	61.84	562	0	71.295	By MS/MS	By MS/MS	By MS/MS	By MS/MS	By MS/MS	By MS/MS	By MS/MS	By MS/MS	By MS/MS	By MS/MS	By MS/MS	By MS/MS	386870	449150	401100	512450	797250	480940	847730	799190	656270	191350	209900	196560
Q8CI32	Q8CI32	Q8CI32	BAG family molecular chaperone regulator 5	Bag5	>sp|Q8CI32|BAG5_MOUSE BAG family molecular chaperone regulator 5 OS=Mus musculus GN=Bag5 PE=1 SV=1	1	8	8	31.8	31.8	50.942	447	0	51.105	By matching	By matching	By matching	By matching	By matching	By matching	By MS/MS	By matching	By matching	By MS/MS	By MS/MS	By MS/MS	12814	26833	0	0	0	0	192040	244280	214150	636300	453120	643350
Q8CI59	Q8CI59	Q8CI59	Metalloreductase STEAP3	Steap3	>sp|Q8CI59|STEA3_MOUSE Metalloreductase STEAP3 OS=Mus musculus GN=Steap3 PE=1 SV=1	1	1	1	2.5	2.5	54.748	488	1	-2	By matching	By matching	By matching	By matching	By matching	By matching	By MS/MS	By matching	By matching	By matching	By matching	By matching	59264	130920	100520	212240	201100	106000	73938	102230	105370	25053	130540	75659
Q8CI94	Q8CI94	Q8CI94	Glycogen phosphorylase, brain form	Pygb	>sp|Q8CI94|PYGB_MOUSE Glycogen phosphorylase, brain form OS=Mus musculus GN=Pygb PE=1 SV=3	1	3	1	4	1.7	96.729	843	0.0071006	6.9412	By MS/MS	By matching	By MS/MS	By matching	By matching	By matching	By MS/MS	By MS/MS	By MS/MS	By matching	By matching	By MS/MS	129090	0	128450	0	0	0	126310	64449	89607	35828	0	105220
Q8CIE6	Q8CIE6	Q8CIE6	Coatomer subunit alpha;Xenin;Proxenin	Copa	>sp|Q8CIE6|COPA_MOUSE Coatomer subunit alpha OS=Mus musculus GN=Copa PE=1 SV=2	1	9	9	11.6	11.6	138.43	1224	0	55.373	By matching	By MS/MS	By MS/MS	By MS/MS	By MS/MS	By MS/MS	By MS/MS	By MS/MS	By MS/MS	By MS/MS	By MS/MS	By MS/MS	129160	238540	133970	273210	257300	146900	488470	336230	465230	373120	451050	558420
Q8CIH5	Q8CIH5	Q8CIH5	1-phosphatidylinositol 4,5-bisphosphate phosphodiesterase gamma-2	Plcg2	>sp|Q8CIH5|PLCG2_MOUSE 1-phosphatidylinositol 4,5-bisphosphate phosphodiesterase gamma-2 OS=Mus musculus GN=Plcg2 PE=1 SV=1	1	1	1	1.5	1.5	147.59	1265	1	-2	By matching	By matching	By MS/MS	By matching	By matching	By matching	By matching	By matching	By matching	By matching	By matching	By MS/MS	174630	0	221560	81873	355120	197440	0	344130	536880	489640	0	635650
Q8CIM7	Q8CIM7	Q8CIM7	Cytochrome P450 2D26	Cyp2d26	>sp|Q8CIM7|CP2DQ_MOUSE Cytochrome P450 2D26 OS=Mus musculus GN=Cyp2d26 PE=1 SV=1	1	18	14	47	38.6	56.975	500	0	197.56	By MS/MS	By MS/MS	By MS/MS	By MS/MS	By MS/MS	By MS/MS	By MS/MS	By MS/MS	By MS/MS	By MS/MS	By MS/MS	By MS/MS	1647500	1743700	1468900	2158700	2333700	1193900	3931800	3827200	3266800	2920600	3269700	3020500
Q8CJ40	Q8CJ40	Q8CJ40	Rootletin	Crocc	>sp|Q8CJ40|CROCC_MOUSE Rootletin OS=Mus musculus GN=Crocc PE=1 SV=2	1	1	1	0.6	0.6	226.94	2009	1	-2	By MS/MS	By matching	By MS/MS	By matching	By matching	By matching	By matching	By matching	By matching	By matching	By matching	By matching	0	0	0	0	0	0	0	0	0	0	0	0
Q8JZK9	Q8JZK9	Q8JZK9	Hydroxymethylglutaryl-CoA synthase, cytoplasmic	Hmgcs1	>sp|Q8JZK9|HMCS1_MOUSE Hydroxymethylglutaryl-CoA synthase, cytoplasmic OS=Mus musculus GN=Hmgcs1 PE=1 SV=1	1	4	2	7.7	5.2	57.568	520	0.0014265	12.742	By matching	By MS/MS	By MS/MS	By MS/MS	By MS/MS	By matching	By matching	By matching	By matching	By matching	By matching	By matching	38547	38553	38523	46536	77556	34923	0	4262.9	0	3045.8	0	0
Q8JZN5	Q8JZN5	Q8JZN5	Acyl-CoA dehydrogenase family member 9, mitochondrial	Acad9	>sp|Q8JZN5|ACAD9_MOUSE Acyl-CoA dehydrogenase family member 9, mitochondrial OS=Mus musculus GN=Acad9 PE=1 SV=2	1	1	1	4.3	4.3	68.721	625	0.0024845	7.8918	By matching	By matching	By matching	By matching	By matching	By matching	By matching	By MS/MS	By matching	By matching	By matching	By matching	0	0	0	0	0	19623	75708	54349	0	35043	55583	0
Q8JZQ9	Q8JZQ9	Q8JZQ9	Eukaryotic translation initiation factor 3 subunit B	Eif3b	>sp|Q8JZQ9|EIF3B_MOUSE Eukaryotic translation initiation factor 3 subunit B OS=Mus musculus GN=Eif3b PE=1 SV=1	1	2	2	6.1	6.1	91.369	803	0.0015198	14.33	By MS/MS	By MS/MS	By MS/MS	By MS/MS	By MS/MS	By matching	By matching	By MS/MS	By matching	By MS/MS	By MS/MS	By MS/MS	48447	57054	46308	70394	96030	40321	51504	59617	49082	56086	70978	32023
Q8JZR0	Q8JZR0	Q8JZR0	Long-chain-fatty-acid--CoA ligase 5	Acsl5	>sp|Q8JZR0|ACSL5_MOUSE Long-chain-fatty-acid--CoA ligase 5 OS=Mus musculus GN=Acsl5 PE=1 SV=1	1	20	18	41.3	40	76.205	683	0	156.4	By MS/MS	By MS/MS	By MS/MS	By MS/MS	By MS/MS	By MS/MS	By MS/MS	By MS/MS	By MS/MS	By MS/MS	By MS/MS	By MS/MS	677340	1240200	865350	1173400	1193700	662060	1900900	2133600	2231900	1460100	1913100	2014200
Q8JZU2	Q8JZU2	Q8JZU2	Tricarboxylate transport protein, mitochondrial	Slc25a1	>sp|Q8JZU2|TXTP_MOUSE Tricarboxylate transport protein, mitochondrial OS=Mus musculus GN=Slc25a1 PE=1 SV=1	1	4	4	14.1	14.1	33.931	311	0	25.57	By MS/MS	By MS/MS	By MS/MS	By MS/MS	By MS/MS	By MS/MS	By MS/MS	By MS/MS	By MS/MS	By MS/MS	By MS/MS	By MS/MS	105880	128570	110500	144810	169440	57577	191160	149280	153250	156440	174870	163750
Q8JZZ0	Q8JZZ0	Q8JZZ0	UDP-glucuronosyltransferase 3A2	Ugt3a2	>sp|Q8JZZ0|UD3A2_MOUSE UDP-glucuronosyltransferase 3A2 OS=Mus musculus GN=Ugt3a2 PE=1 SV=2	1	4	4	12.2	12.2	59.672	523	0	26.864	By MS/MS	By matching	By MS/MS	By MS/MS	By MS/MS	By MS/MS	By MS/MS	By matching	By MS/MS	By MS/MS	By MS/MS	By MS/MS	160090	175770	186090	198420	237950	101530	198430	114640	175690	133770	180950	188270
Q8K0E8	Q8K0E8	Q8K0E8	Fibrinogen beta chain;Fibrinopeptide B;Fibrinogen beta chain	Fgb	>sp|Q8K0E8|FIBB_MOUSE Fibrinogen beta chain OS=Mus musculus GN=Fgb PE=1 SV=1	1	4	4	12.5	12.5	54.752	481	0	29.375	By matching	By matching	By matching	By MS/MS	By matching	By matching	By matching	By matching	By matching	By matching	By matching	By MS/MS	43745	29483	30063	125230	45511	28624	12932	69678	33631	24241	20030	515510
Q8K0P3	Q8K0P3	Q8K0P3	TLD domain-containing protein 1	Tldc1	>sp|Q8K0P3|TLDC1_MOUSE TLD domain-containing protein 1 OS=Mus musculus GN=Tldc1 PE=2 SV=1	1	1	1	4.8	4.8	50.844	455	1	-2	By matching	By matching	By matching	By matching	By matching	By matching	By matching	By matching	By matching	By MS/MS	By matching	By matching	0	0	0	0	0	0	0	0	0	26963	0	0
Q8K157	Q8K157	Q8K157	Aldose 1-epimerase	Galm	>sp|Q8K157|GALM_MOUSE Aldose 1-epimerase OS=Mus musculus GN=Galm PE=1 SV=1	1	6	6	31.6	31.6	37.798	342	0	43.351	By MS/MS	By MS/MS	By MS/MS	By MS/MS	By MS/MS	By MS/MS	By matching	By matching	By matching	By matching	By matching	By matching	448080	472140	282690	463520	521320	268200	0	0	0	6777.6	0	0
Q8K2B3	Q8K2B3	Q8K2B3	Succinate dehydrogenase [ubiquinone] flavoprotein subunit, mitochondrial	Sdha	>sp|Q8K2B3|SDHA_MOUSE Succinate dehydrogenase [ubiquinone] flavoprotein subunit, mitochondrial OS=Mus musculus GN=Sdha PE=1 SV=1	1	24	24	58.4	58.4	72.585	664	0	323.31	By MS/MS	By MS/MS	By MS/MS	By MS/MS	By MS/MS	By MS/MS	By MS/MS	By MS/MS	By MS/MS	By MS/MS	By MS/MS	By MS/MS	2175300	2087400	1788900	2507100	2198100	1978500	12353000	11220000	10890000	5180100	5951400	7325700
Q8K2C9	Q8K2C9	Q8K2C9	Very-long-chain (3R)-3-hydroxyacyl-CoA dehydratase 3	Hacd3	>sp|Q8K2C9|HACD3_MOUSE Very-long-chain (3R)-3-hydroxyacyl-CoA dehydratase 3 OS=Mus musculus GN=Hacd3 PE=1 SV=2	1	1	1	4.1	4.1	43.131	362	0.0015432	15.155	By matching	By MS/MS	By MS/MS	By MS/MS	By MS/MS	By matching	By MS/MS	By MS/MS	By MS/MS	By MS/MS	By MS/MS	By MS/MS	0	44647	26191	68911	68291	27732	124810	147060	114370	99854	96022	120330
Q8K3K7	Q8K3K7	Q8K3K7	1-acyl-sn-glycerol-3-phosphate acyltransferase beta	Agpat2	>sp|Q8K3K7|PLCB_MOUSE 1-acyl-sn-glycerol-3-phosphate acyltransferase beta OS=Mus musculus GN=Agpat2 PE=1 SV=1	1	1	1	9	9	31.01	278	0.0025157	8.3279	By matching	By MS/MS	By matching	By MS/MS	By MS/MS	By matching	By MS/MS	By MS/MS	By MS/MS	By MS/MS	By MS/MS	By MS/MS	41056	68014	93972	70412	53670	60735	165760	125330	112520	114100	130640	185640
Q8K441;Q8K449	Q8K441;Q8K449	Q8K441	ATP-binding cassette sub-family A member 6;ATP-binding cassette sub-family A member 9	Abca6;Abca9	>sp|Q8K441|ABCA6_MOUSE ATP-binding cassette sub-family A member 6 OS=Mus musculus GN=Abca6 PE=1 SV=2;>sp|Q8K449|ABCA9_MOUSE ATP-binding cassette sub-family A member 9 OS=Mus musculus GN=Abca9 PE=1 SV=2	2	2	2	1.7	1.7	183.28	1624;1623	0.0013316	11.192	By matching	By matching	By matching	By matching	By matching	By matching	By matching	By matching	By matching	By matching	By MS/MS	By MS/MS	18406	0	23129	24349	27706	17406	49424	78232	39870	36819	63027	59298
Q8K4G5	Q8K4G5	Q8K4G5	Actin-binding LIM protein 1	Ablim1	>sp|Q8K4G5|ABLM1_MOUSE Actin-binding LIM protein 1 OS=Mus musculus GN=Ablim1 PE=1 SV=1	1	1	1	1.6	1.6	96.804	861	1	-2	By matching	By matching	By MS/MS	By matching	By matching	By matching	By matching	By matching	By matching	By matching	By matching	By matching	0	0	399410	0	0	0	0	0	0	0	0	0
Q8QZR1	Q8QZR1	Q8QZR1	Tyrosine aminotransferase	Tat	>sp|Q8QZR1|ATTY_MOUSE Tyrosine aminotransferase OS=Mus musculus GN=Tat PE=1 SV=1	1	2	2	7	7	50.565	454	0.0014556	13.07	By MS/MS	By MS/MS	By matching	By matching	By matching	By matching	By matching	By matching	By matching	By matching	By MS/MS	By MS/MS	64330	68321	50649	38083	79884	35224	17685	5877.8	10744	0	18406	18843
Q8QZR3	Q8QZR3	Q8QZR3	Pyrethroid hydrolase Ces2a	Ces2a	>sp|Q8QZR3|EST2A_MOUSE Pyrethroid hydrolase Ces2a OS=Mus musculus GN=Ces2a PE=1 SV=1	1	10	7	31	24.7	61.94	558	0	87.857	By MS/MS	By MS/MS	By MS/MS	By MS/MS	By MS/MS	By MS/MS	By matching	By matching	By matching	By matching	By matching	By matching	963320	1439200	964870	1455500	1411900	1051900	0	0	0	8748.1	0	0
Q8QZR5	Q8QZR5	Q8QZR5	Alanine aminotransferase 1	Gpt	>sp|Q8QZR5|ALAT1_MOUSE Alanine aminotransferase 1 OS=Mus musculus GN=Gpt PE=1 SV=3	1	5	5	17.1	17.1	55.142	496	0	35.249	By MS/MS	By MS/MS	By MS/MS	By MS/MS	By MS/MS	By matching	By matching	By matching	By matching	By matching	By matching	By matching	264420	384510	374160	350960	473820	176410	57921	67963	186960	0	0	15442
Q8QZS1	Q8QZS1	Q8QZS1	3-hydroxyisobutyryl-CoA hydrolase, mitochondrial	Hibch	>sp|Q8QZS1|HIBCH_MOUSE 3-hydroxyisobutyryl-CoA hydrolase, mitochondrial OS=Mus musculus GN=Hibch PE=1 SV=1	1	5	5	15.8	15.8	43.037	385	0	41.179	By MS/MS	By MS/MS	By MS/MS	By MS/MS	By MS/MS	By MS/MS	By matching	By matching	By matching	By matching	By matching	By matching	33223	89291	69384	216030	138750	152470	11957	7281.5	4796.4	9479.6	0	7172.8
Q8QZT1	Q8QZT1	Q8QZT1	Acetyl-CoA acetyltransferase, mitochondrial	Acat1	>sp|Q8QZT1|THIL_MOUSE Acetyl-CoA acetyltransferase, mitochondrial OS=Mus musculus GN=Acat1 PE=1 SV=1	1	13	13	46.9	46.9	44.816	424	0	247.78	By MS/MS	By MS/MS	By MS/MS	By MS/MS	By MS/MS	By MS/MS	By MS/MS	By MS/MS	By MS/MS	By MS/MS	By MS/MS	By MS/MS	3500900	3986900	3734800	5065600	4841700	2904400	3696100	3196200	2767200	1625600	1243900	3242200
Q8QZT2	Q8QZT2	Q8QZT2	Centriole, cilia and spindle-associated protein	Ccsap	>sp|Q8QZT2|CCSAP_MOUSE Centriole, cilia and spindle-associated protein OS=Mus musculus GN=Ccsap PE=1 SV=1	1	1	1	5.2	5.2	28.378	252	1	-2	By matching	By MS/MS	By matching	By MS/MS	By matching	By matching	By matching	By matching	By matching	By matching	By matching	By matching	94155	104590	78290	129590	89039	103420	0	155390	153900	83527	170120	177170
Q8QZY2	Q8QZY2	Q8QZY2	Glycerate kinase	Glyctk	>sp|Q8QZY2|GLCTK_MOUSE Glycerate kinase OS=Mus musculus GN=Glyctk PE=1 SV=1	1	1	1	2.1	2.1	55.292	523	0.0024722	7.7633	By MS/MS	By MS/MS	By MS/MS	By MS/MS	By MS/MS	By matching	By matching	By matching	By matching	By matching	By matching	By matching	21136	47872	30467	21122	38212	23685	12352	11290	6300.8	0	0	0
Q8R086	Q8R086	Q8R086	Sulfite oxidase, mitochondrial	Suox	>sp|Q8R086|SUOX_MOUSE Sulfite oxidase, mitochondrial OS=Mus musculus GN=Suox PE=1 SV=2	1	5	5	21.2	21.2	60.755	546	0	42.233	By MS/MS	By MS/MS	By MS/MS	By MS/MS	By MS/MS	By MS/MS	By matching	By matching	By matching	By matching	By matching	By matching	641480	508630	318580	1107700	600690	490660	68019	10340	61229	0	0	0
Q8R0F9	Q8R0F9	Q8R0F9	SEC14-like protein 4	Sec14l4	>sp|Q8R0F9|S14L4_MOUSE SEC14-like protein 4 OS=Mus musculus GN=Sec14l4 PE=1 SV=1	1	6	6	17.1	17.1	46.053	403	0	64.79	By MS/MS	By MS/MS	By MS/MS	By MS/MS	By MS/MS	By MS/MS	By matching	By matching	By matching	By matching	By matching	By matching	125430	242880	161820	234700	226590	165420	20022	0	0	19594	8923.5	0
Q8R0N6	Q8R0N6	Q8R0N6	Hydroxyacid-oxoacid transhydrogenase, mitochondrial	Adhfe1	>sp|Q8R0N6|HOT_MOUSE Hydroxyacid-oxoacid transhydrogenase, mitochondrial OS=Mus musculus GN=Adhfe1 PE=1 SV=2	1	1	1	4.9	4.9	49.937	465	0.0069606	6.6862	By MS/MS	By MS/MS	By matching	By matching	By matching	By MS/MS	By matching	By matching	By MS/MS	By matching	By matching	By matching	56898	75349	0	0	53557	45248	0	47725	57590	72123	44435	87758
Q8R0Y6;Q8K009	Q8R0Y6	Q8R0Y6	Cytosolic 10-formyltetrahydrofolate dehydrogenase	Aldh1l1	>sp|Q8R0Y6|AL1L1_MOUSE Cytosolic 10-formyltetrahydrofolate dehydrogenase OS=Mus musculus GN=Aldh1l1 PE=1 SV=1	2	42	42	63.1	63.1	98.708	902;923	0	323.31	By MS/MS	By MS/MS	By MS/MS	By MS/MS	By MS/MS	By MS/MS	By MS/MS	By MS/MS	By MS/MS	By MS/MS	By MS/MS	By MS/MS	7818700	10776000	9484800	11381000	12680000	7275800	4264300	3531700	4089600	2422600	2118800	2108700
Q8R0Y8	Q8R0Y8	Q8R0Y8	Mitochondrial coenzyme A transporter SLC25A42	Slc25a42	>sp|Q8R0Y8|S2542_MOUSE Mitochondrial coenzyme A transporter SLC25A42 OS=Mus musculus GN=Slc25a42 PE=1 SV=1	1	1	1	6.9	6.9	35.24	318	0.006993	6.7616	By matching	By matching	By matching	By matching	By matching	By matching	By MS/MS	By MS/MS	By MS/MS	By MS/MS	By matching	By matching	9507.2	12462	12784	9054.2	0	0	28171	24997	33570	49176	37308	47881
Q8R164	Q8R164	Q8R164	Valacyclovir hydrolase	Bphl	>sp|Q8R164|BPHL_MOUSE Valacyclovir hydrolase OS=Mus musculus GN=Bphl PE=1 SV=1	1	7	7	31.3	31.3	32.851	291	0	50.542	By MS/MS	By MS/MS	By MS/MS	By MS/MS	By MS/MS	By MS/MS	By matching	By matching	By matching	By matching	By matching	By matching	463950	527050	507760	543380	569000	247140	6936.5	0	31677	27894	0	5375
Q8R1G2	Q8R1G2	Q8R1G2	Carboxymethylenebutenolidase homolog	Cmbl	>sp|Q8R1G2|CMBL_MOUSE Carboxymethylenebutenolidase homolog OS=Mus musculus GN=Cmbl PE=1 SV=1	1	1	1	6.9	6.9	27.902	245	0.0070922	6.9406	By MS/MS	By MS/MS	By matching	By matching	By MS/MS	By matching	By matching	By matching	By matching	By matching	By matching	By matching	35215	40162	38260	6047.5	20845	20219	11338	0	10460	0	0	0
Q8R1K1	Q8R1K1	Q8R1K1	Ubiquitin-associated domain-containing protein 2	Ubac2	>sp|Q8R1K1|UBAC2_MOUSE Ubiquitin-associated domain-containing protein 2 OS=Mus musculus GN=Ubac2 PE=1 SV=1	1	2	2	7.2	7.2	39.056	345	0.0015015	13.928	By matching	By matching	By matching	By matching	By matching	By matching	By MS/MS	By MS/MS	By matching	By matching	By MS/MS	By MS/MS	11243	15974	12321	0	20038	0	140330	133390	123090	72861	86073	96652
Q8R317	Q8R317	Q8R317	Ubiquilin-1	Ubqln1	>sp|Q8R317|UBQL1_MOUSE Ubiquilin-1 OS=Mus musculus GN=Ubqln1 PE=1 SV=1	1	4	4	11.9	11.9	61.976	582	0	27.591	By matching	By matching	By matching	By matching	By matching	By matching	By MS/MS	By MS/MS	By MS/MS	By MS/MS	By MS/MS	By MS/MS	11695	121000	102620	136490	66147	74584	249690	280590	188010	188490	167600	90647
Q8R3Y5	Q8R3Y5	Q8R3Y5	Uncharacterized protein C19orf47 homolog		>sp|Q8R3Y5|CS047_MOUSE Uncharacterized protein C19orf47 homolog OS=Mus musculus PE=1 SV=2	1	1	1	4.6	4.6	44.41	413	1	-2	By matching	By matching	By matching	By matching	By matching	By matching	By matching	By matching	By MS/MS	By matching	By matching	By matching	0	0	0	0	0	0	0	0	0	0	0	0
Q8R4U0	Q8R4U0	Q8R4U0	Stabilin-2;Short form stabilin-2	Stab2	>sp|Q8R4U0|STAB2_MOUSE Stabilin-2 OS=Mus musculus GN=Stab2 PE=1 SV=1	1	2	2	1.5	1.5	277.53	2559	0.0013459	11.481	By matching	By matching	By MS/MS	By matching	By matching	By matching	By matching	By matching	By MS/MS	By matching	By matching	By MS/MS	433110	604280	1261300	1148800	571120	446390	738120	664880	9847700	336360	581800	914780
Q8VBT2	Q8VBT2	Q8VBT2	L-serine dehydratase/L-threonine deaminase	Sds	>sp|Q8VBT2|SDHL_MOUSE L-serine dehydratase/L-threonine deaminase OS=Mus musculus GN=Sds PE=1 SV=3	1	6	6	27.2	27.2	34.593	327	0	44.465	By MS/MS	By MS/MS	By MS/MS	By MS/MS	By MS/MS	By MS/MS	By MS/MS	By MS/MS	By MS/MS	By matching	By matching	By matching	358110	547320	307620	640970	475900	311300	208370	229310	243240	168120	99469	86500
Q8VC12	Q8VC12	Q8VC12	Urocanate hydratase	Uroc1	>sp|Q8VC12|HUTU_MOUSE Urocanate hydratase OS=Mus musculus GN=Uroc1 PE=1 SV=2	1	15	15	32.8	32.8	74.589	676	0	220.31	By MS/MS	By MS/MS	By MS/MS	By MS/MS	By MS/MS	By MS/MS	By MS/MS	By MS/MS	By MS/MS	By MS/MS	By MS/MS	By MS/MS	2114800	2794900	2364600	3591800	2866900	2173700	2209700	1740900	1955300	865310	742080	907750
Q8VC28	Q8VC28	Q8VC28	Aldo-keto reductase family 1 member C13	Akr1c13	>sp|Q8VC28|AK1CD_MOUSE Aldo-keto reductase family 1 member C13 OS=Mus musculus GN=Akr1c13 PE=1 SV=2	1	5	5	27.6	27.6	37.057	323	0	37.908	By MS/MS	By MS/MS	By MS/MS	By MS/MS	By MS/MS	By MS/MS	By matching	By matching	By matching	By matching	By matching	By matching	444950	550020	375570	528110	730620	309260	82883	29733	123060	48579	4915.6	14308
Q8VC30	Q8VC30	Q8VC30	Bifunctional ATP-dependent dihydroxyacetone kinase/FAD-AMP lyase (cyclizing);ATP-dependent dihydroxyacetone kinase;FAD-AMP lyase (cyclizing)	Dak	>sp|Q8VC30|TKFC_MOUSE Triokinase/FMN cyclase OS=Mus musculus GN=Tkfc PE=1 SV=1	1	19	19	49.3	49.3	59.69	578	0	278.36	By MS/MS	By MS/MS	By MS/MS	By MS/MS	By MS/MS	By MS/MS	By MS/MS	By MS/MS	By MS/MS	By MS/MS	By MS/MS	By MS/MS	2210500	3651200	2997200	3343200	3810000	2695100	3070000	3570500	3373000	966320	1156200	1800600
Q8VC97	Q8VC97	Q8VC97	Beta-ureidopropionase	Upb1	>sp|Q8VC97|BUP1_MOUSE Beta-ureidopropionase OS=Mus musculus GN=Upb1 PE=1 SV=1	1	3	3	14.8	14.8	43.937	393	0	22.51	By MS/MS	By MS/MS	By MS/MS	By MS/MS	By MS/MS	By MS/MS	By MS/MS	By matching	By matching	By matching	By MS/MS	By matching	238000	231490	165920	131650	421750	221730	151810	56706	59994	125420	113210	135430
Q8VCB3	Q8VCB3	Q8VCB3	Glycogen [starch] synthase, liver	Gys2	>sp|Q8VCB3|GYS2_MOUSE Glycogen [starch] synthase, liver OS=Mus musculus GN=Gys2 PE=1 SV=2	1	14	14	29.5	29.5	80.87	704	0	209.9	By MS/MS	By MS/MS	By MS/MS	By MS/MS	By MS/MS	By MS/MS	By MS/MS	By MS/MS	By MS/MS	By MS/MS	By MS/MS	By MS/MS	785880	1141000	893750	1136200	1471800	627550	2550100	1637800	2669800	912050	998620	1020400
Q8VCC2	Q8VCC2	Q8VCC2	Liver carboxylesterase 1	Ces1	>sp|Q8VCC2|EST1_MOUSE Liver carboxylesterase 1 OS=Mus musculus GN=Ces1 PE=1 SV=1	1	7	5	18.1	15.2	62.679	565	0	43.979	By MS/MS	By MS/MS	By MS/MS	By MS/MS	By MS/MS	By MS/MS	By matching	By MS/MS	By MS/MS	By matching	By matching	By matching	473850	429240	554910	589800	682520	390470	106120	130440	72488	21112	18081	38073
Q8VCH0	Q8VCH0	Q8VCH0	3-ketoacyl-CoA thiolase B, peroxisomal	Acaa1b	>sp|Q8VCH0|THIKB_MOUSE 3-ketoacyl-CoA thiolase B, peroxisomal OS=Mus musculus GN=Acaa1b PE=1 SV=1	1	12	4	50.7	15.3	43.995	424	0	137.09	By MS/MS	By MS/MS	By MS/MS	By MS/MS	By MS/MS	By MS/MS	By MS/MS	By MS/MS	By MS/MS	By MS/MS	By MS/MS	By MS/MS	798520	1125300	1049100	1373700	1318800	1044000	6391700	5591900	6011200	3305900	2142100	2619500
Q8VCM7	Q8VCM7	Q8VCM7	Fibrinogen gamma chain	Fgg	>sp|Q8VCM7|FIBG_MOUSE Fibrinogen gamma chain OS=Mus musculus GN=Fgg PE=1 SV=1	1	4	4	15.1	15.1	49.391	436	0	64.321	By MS/MS	By matching	By MS/MS	By matching	By matching	By matching	By matching	By matching	By matching	By matching	By matching	By MS/MS	82956	66138	90132	63436	128420	44923	83647	117990	66403	131610	140700	682350
Q8VCN5	Q8VCN5	Q8VCN5	Cystathionine gamma-lyase	Cth	>sp|Q8VCN5|CGL_MOUSE Cystathionine gamma-lyase OS=Mus musculus GN=Cth PE=1 SV=1	1	13	13	54.5	54.5	43.567	398	0	175.73	By MS/MS	By MS/MS	By MS/MS	By MS/MS	By MS/MS	By MS/MS	By MS/MS	By MS/MS	By MS/MS	By MS/MS	By MS/MS	By MS/MS	2455900	2107300	2714600	4176500	2523200	2050000	1300700	1021700	1177600	545870	589540	557140
Q8VCR2	Q8VCR2	Q8VCR2	17-beta-hydroxysteroid dehydrogenase 13	Hsd17b13	>sp|Q8VCR2|DHB13_MOUSE 17-beta-hydroxysteroid dehydrogenase 13 OS=Mus musculus GN=Hsd17b13 PE=1 SV=2	1	8	5	28	22.7	33.458	304	0	48.293	By MS/MS	By MS/MS	By MS/MS	By MS/MS	By MS/MS	By MS/MS	By MS/MS	By MS/MS	By MS/MS	By MS/MS	By MS/MS	By MS/MS	361270	404570	393330	398720	495440	304290	506500	540410	482460	350510	490740	435390
Q8VCR7	Q8VCR7	Q8VCR7	Alpha/beta hydrolase domain-containing protein 14B	Abhd14b	>sp|Q8VCR7|ABHEB_MOUSE Protein ABHD14B OS=Mus musculus GN=Abhd14b PE=1 SV=1	1	6	6	41.9	41.9	22.45	210	0	55.385	By MS/MS	By MS/MS	By MS/MS	By MS/MS	By MS/MS	By MS/MS	By matching	By matching	By matching	By matching	By matching	By matching	270190	396020	312260	533700	541120	266790	39540	10979	16177	31339	0	11920
Q8VCT4;P23953	Q8VCT4	Q8VCT4	Carboxylesterase 1D	Ces1d	>sp|Q8VCT4|CES1D_MOUSE Carboxylesterase 1D OS=Mus musculus GN=Ces1d PE=1 SV=1	2	20	17	53.3	47.8	61.787	565;554	0	271.29	By MS/MS	By MS/MS	By MS/MS	By MS/MS	By MS/MS	By MS/MS	By MS/MS	By MS/MS	By MS/MS	By MS/MS	By MS/MS	By MS/MS	4670200	5393600	4229900	5936700	6643300	3898000	833740	893990	903270	286500	405520	526670
Q8VCU1	Q8VCU1	Q8VCU1	Carboxylesterase 3B	Ces3b	>sp|Q8VCU1|EST3B_MOUSE Carboxylesterase 3B OS=Mus musculus GN=Ces3b PE=1 SV=2	1	9	4	25.4	15.9	63.352	571	0	27.593	By MS/MS	By MS/MS	By MS/MS	By MS/MS	By MS/MS	By MS/MS	By matching	By matching	By matching	By matching	By matching	By matching	393980	559840	457170	566490	700950	309130	61419	55517	38555	43523	25294	20771
Q8VCW8	Q8VCW8	Q8VCW8	Acyl-CoA synthetase family member 2, mitochondrial	Acsf2	>sp|Q8VCW8|ACSF2_MOUSE Acyl-CoA synthetase family member 2, mitochondrial OS=Mus musculus GN=Acsf2 PE=1 SV=1	1	8	8	21.5	21.5	67.95	615	0	55.173	By MS/MS	By MS/MS	By MS/MS	By MS/MS	By MS/MS	By MS/MS	By matching	By matching	By MS/MS	By matching	By matching	By matching	569460	657150	539900	793760	839550	368270	121930	145640	168260	112130	57291	61847
Q8VCX1	Q8VCX1	Q8VCX1	3-oxo-5-beta-steroid 4-dehydrogenase	Akr1d1	>sp|Q8VCX1|AK1D1_MOUSE 3-oxo-5-beta-steroid 4-dehydrogenase OS=Mus musculus GN=Akr1d1 PE=1 SV=1	1	6	6	34.2	34.2	37.289	325	0	41.981	By MS/MS	By MS/MS	By MS/MS	By MS/MS	By MS/MS	By MS/MS	By matching	By matching	By matching	By matching	By matching	By matching	488390	564920	449970	702880	715320	580200	19794	43158	34453	26903	26302	13167
Q8VDD5;Q61879;O08638	Q8VDD5	Q8VDD5	Myosin-9	Myh9	>sp|Q8VDD5|MYH9_MOUSE Myosin-9 OS=Mus musculus GN=Myh9 PE=1 SV=4	3	40	39	27.4	26.9	226.37	1960;1976;1972	0	323.31	By MS/MS	By MS/MS	By MS/MS	By MS/MS	By matching	By MS/MS	By matching	By matching	By matching	By MS/MS	By MS/MS	By MS/MS	174760	418820	332120	550890	485650	341270	92762	35428	19374	2141800	941690	5427100
Q8VDH1	Q8VDH1	Q8VDH1	F-box only protein 21	Fbxo21	>sp|Q8VDH1|FBX21_MOUSE F-box only protein 21 OS=Mus musculus GN=Fbxo21 PE=1 SV=1	1	1	1	3.7	3.7	72.172	627	0.0024331	7.3988	By matching	By matching	By matching	By matching	By matching	By matching	By matching	By matching	By matching	By MS/MS	By matching	By matching	0	0	15800	0	26809	18188	88787	0	76237	94215	0	137150
Q8VDJ3	Q8VDJ3	Q8VDJ3	Vigilin	Hdlbp	>sp|Q8VDJ3|VIGLN_MOUSE Vigilin OS=Mus musculus GN=Hdlbp PE=1 SV=1	1	4	4	4	4	141.74	1268	0	23.337	By MS/MS	By MS/MS	By MS/MS	By MS/MS	By MS/MS	By MS/MS	By MS/MS	By MS/MS	By matching	By matching	By matching	By matching	88017	113190	108550	136040	153050	148200	78668	68378	90139	52903	52804	34091
Q8VDK1	Q8VDK1	Q8VDK1	Nitrilase homolog 1	Nit1	>sp|Q8VDK1|NIT1_MOUSE Nitrilase homolog 1 OS=Mus musculus GN=Nit1 PE=1 SV=2	1	2	2	9	9	35.705	323	0.001497	13.91	By MS/MS	By MS/MS	By MS/MS	By matching	By MS/MS	By matching	By matching	By MS/MS	By MS/MS	By matching	By matching	By matching	53055	66250	68411	77444	168200	0	94750	46300	0	9137.3	0	16551
Q8VDM4	Q8VDM4	Q8VDM4	26S proteasome non-ATPase regulatory subunit 2	Psmd2	>sp|Q8VDM4|PSMD2_MOUSE 26S proteasome non-ATPase regulatory subunit 2 OS=Mus musculus GN=Psmd2 PE=1 SV=1	1	26	26	39.8	39.8	100.2	908	0	323.31	By MS/MS	By MS/MS	By MS/MS	By MS/MS	By MS/MS	By MS/MS	By MS/MS	By MS/MS	By MS/MS	By MS/MS	By MS/MS	By MS/MS	383730	539500	509860	692140	500510	277210	8583100	9147500	6939300	6191600	6878200	7823500
Q8VDN2;Q6PIC6;Q6PIE5;Q64436;Q9WV27;Q9Z1W8	Q8VDN2	Q8VDN2	Sodium/potassium-transporting ATPase subunit alpha-1	Atp1a1	>sp|Q8VDN2|AT1A1_MOUSE Sodium/potassium-transporting ATPase subunit alpha-1 OS=Mus musculus GN=Atp1a1 PE=1 SV=1	6	10	10	14.3	14.3	112.98	1023;1013;1020;1033;1032;1035	0	137.62	By MS/MS	By MS/MS	By MS/MS	By MS/MS	By MS/MS	By MS/MS	By MS/MS	By MS/MS	By MS/MS	By MS/MS	By MS/MS	By MS/MS	718570	734440	620130	1315100	1171700	572270	782040	748950	676830	574670	873860	1025300
Q8VDW0;Q9Z1N5	Q8VDW0;Q9Z1N5	Q8VDW0	ATP-dependent RNA helicase DDX39A;Spliceosome RNA helicase Ddx39b	Ddx39a;Ddx39b	>sp|Q8VDW0|DX39A_MOUSE ATP-dependent RNA helicase DDX39A OS=Mus musculus GN=Ddx39a PE=1 SV=1;>sp|Q9Z1N5|DX39B_MOUSE Spliceosome RNA helicase Ddx39b OS=Mus musculus GN=Ddx39b PE=1 SV=1	2	1	1	2.3	2.3	49.067	427;428	0.0024691	7.7124	By MS/MS	By MS/MS	By matching	By MS/MS	By MS/MS	By MS/MS	By matching	By matching	By matching	By matching	By matching	By matching	41038	67304	54394	75185	57170	29517	17109	11638	15380	12875	11046	0
Q8VDZ4	Q8VDZ4	Q8VDZ4	Palmitoyltransferase ZDHHC5	Zdhhc5	>sp|Q8VDZ4|ZDHC5_MOUSE Palmitoyltransferase ZDHHC5 OS=Mus musculus GN=Zdhhc5 PE=1 SV=1	1	1	1	1.1	1.1	77.5	715	1	-2	By matching	By MS/MS	By matching	By matching	By matching	By matching	By matching	By matching	By matching	By matching	By matching	By matching	0	27807	0	0	0	25293	0	0	0	0	0	0
Q8VE09	Q8VE09	Q8VE09	Tetratricopeptide repeat protein 39C	Ttc39c	>sp|Q8VE09|TT39C_MOUSE Tetratricopeptide repeat protein 39C OS=Mus musculus GN=Ttc39c PE=1 SV=2	1	3	3	8.4	8.4	65.444	580	0	24.266	By MS/MS	By MS/MS	By matching	By matching	By matching	By matching	By MS/MS	By MS/MS	By MS/MS	By matching	By MS/MS	By MS/MS	78026	123380	83320	180040	148800	67050	244440	215610	145610	133390	223100	256120
Q8VEH6	Q8VEH6	Q8VEH6	COBW domain-containing protein 1	Cbwd1	>sp|Q8VEH6|CBWD1_MOUSE COBW domain-containing protein 1 OS=Mus musculus GN=Cbwd1 PE=1 SV=1	1	1	1	6.6	6.6	43.771	393	1	-2	By matching	By matching	By matching	By MS/MS	By matching	By matching	By matching	By matching	By matching	By matching	By matching	By matching	0	0	0	1405300	0	0	0	0	0	0	0	0
Q8VEK3	Q8VEK3	Q8VEK3	Heterogeneous nuclear ribonucleoprotein U	Hnrnpu	>sp|Q8VEK3|HNRPU_MOUSE Heterogeneous nuclear ribonucleoprotein U OS=Mus musculus GN=Hnrnpu PE=1 SV=1	1	6	6	14.4	14.4	87.917	800	0	109.15	By MS/MS	By MS/MS	By MS/MS	By MS/MS	By MS/MS	By MS/MS	By MS/MS	By MS/MS	By MS/MS	By MS/MS	By MS/MS	By MS/MS	210010	482810	350090	652440	428860	271030	266210	251380	327170	161590	316790	275560
Q8VEK6	Q8VEK6	Q8VEK6	Inhibitor of growth protein 3	Ing3	>sp|Q8VEK6|ING3_MOUSE Inhibitor of growth protein 3 OS=Mus musculus GN=Ing3 PE=1 SV=2	1	1	1	4.3	4.3	46.846	421	1	-2	By matching	By matching	By matching	By matching	By matching	By matching	By matching	By matching	By MS/MS	By MS/MS	By matching	By matching	176790	191390	202900	584790	295850	0	0	260470	216710	149010	195640	0
Q8VEM8	Q8VEM8	Q8VEM8	Phosphate carrier protein, mitochondrial	Slc25a3	>sp|Q8VEM8|MPCP_MOUSE Phosphate carrier protein, mitochondrial OS=Mus musculus GN=Slc25a3 PE=1 SV=1	1	6	6	23.2	23.2	39.632	357	0	85.43	By MS/MS	By MS/MS	By MS/MS	By MS/MS	By MS/MS	By MS/MS	By MS/MS	By MS/MS	By MS/MS	By MS/MS	By MS/MS	By MS/MS	703770	849650	546280	790100	960610	680370	522850	878140	839990	822100	453310	880860
Q8VIJ6	Q8VIJ6	Q8VIJ6	Splicing factor, proline- and glutamine-rich	Sfpq	>sp|Q8VIJ6|SFPQ_MOUSE Splicing factor, proline- and glutamine-rich OS=Mus musculus GN=Sfpq PE=1 SV=1	1	3	3	6.6	6.6	75.441	699	0	20.107	By MS/MS	By matching	By matching	By MS/MS	By MS/MS	By MS/MS	By matching	By matching	By matching	By matching	By MS/MS	By matching	84444	94388	89030	137400	128800	66242	83591	82596	38756	55150	43668	56980
Q91V01	Q91V01	Q91V01	Lysophospholipid acyltransferase 5	Lpcat3	>sp|Q91V01|MBOA5_MOUSE Lysophospholipid acyltransferase 5 OS=Mus musculus GN=Lpcat3 PE=1 SV=1	1	1	1	3.3	3.3	56.146	487	0	38.1	By matching	By matching	By matching	By MS/MS	By matching	By matching	By MS/MS	By MS/MS	By MS/MS	By matching	By MS/MS	By MS/MS	10522	18574	10935	81549	29060	17597	65959	83610	46900	11696	43884	74716
Q91V41	Q91V41	Q91V41	Ras-related protein Rab-14	Rab14	>sp|Q91V41|RAB14_MOUSE Ras-related protein Rab-14 OS=Mus musculus GN=Rab14 PE=1 SV=3	1	3	3	20.5	20.5	23.897	215	0	21.737	By matching	By MS/MS	By MS/MS	By MS/MS	By MS/MS	By MS/MS	By matching	By matching	By matching	By matching	By matching	By matching	120580	164660	97025	296430	217730	116410	25011	50149	0	6069	39014	11235
Q91V64	Q91V64	Q91V64	Isochorismatase domain-containing protein 1	Isoc1	>sp|Q91V64|ISOC1_MOUSE Isochorismatase domain-containing protein 1 OS=Mus musculus GN=Isoc1 PE=1 SV=1	1	2	2	8.8	8.8	32.032	297	0.0014493	13.019	By matching	By MS/MS	By matching	By matching	By matching	By matching	By MS/MS	By MS/MS	By MS/MS	By matching	By matching	By matching	0	28418	22715	20303	27796	25084	167310	57457	101900	0	10087	14646
Q91V92	Q91V92	Q91V92	ATP-citrate synthase	Acly	>sp|Q91V92|ACLY_MOUSE ATP-citrate synthase OS=Mus musculus GN=Acly PE=1 SV=1	1	26	26	35.4	35.4	119.73	1091	0	219.81	By MS/MS	By MS/MS	By MS/MS	By MS/MS	By MS/MS	By MS/MS	By MS/MS	By MS/MS	By MS/MS	By MS/MS	By MS/MS	By MS/MS	2708200	3210200	2663000	3550400	3985400	2335200	1338900	1370200	1585000	1052500	1122000	1488400
Q91VA0	Q91VA0	Q91VA0	Acyl-coenzyme A synthetase ACSM1, mitochondrial	Acsm1	>sp|Q91VA0|ACSM1_MOUSE Acyl-coenzyme A synthetase ACSM1, mitochondrial OS=Mus musculus GN=Acsm1 PE=1 SV=1	1	10	10	35.6	35.6	64.76	573	0	71.373	By MS/MS	By MS/MS	By MS/MS	By MS/MS	By MS/MS	By MS/MS	By matching	By matching	By matching	By matching	By matching	By matching	982030	759280	1036300	1425100	1401700	396910	59511	57328	84649	22231	52348	70138
Q91VA6	Q91VA6	Q91VA6	Polymerase delta-interacting protein 2	Poldip2	>sp|Q91VA6|PDIP2_MOUSE Polymerase delta-interacting protein 2 OS=Mus musculus GN=Poldip2 PE=1 SV=1	1	11	11	41.8	41.8	41.87	368	0	95.633	By matching	By matching	By matching	By matching	By matching	By matching	By MS/MS	By MS/MS	By MS/MS	By MS/MS	By MS/MS	By MS/MS	5070.1	10807	20499	39439	21563	15779	370930	206350	354710	1153500	793360	1144500
Q91VC3	Q91VC3	Q91VC3	Eukaryotic initiation factor 4A-III;Eukaryotic initiation factor 4A-III, N-terminally processed	Eif4a3	>sp|Q91VC3|IF4A3_MOUSE Eukaryotic initiation factor 4A-III OS=Mus musculus GN=Eif4a3 PE=1 SV=3	1	2	1	7.8	3.9	46.839	411	1	-2	By matching	By MS/MS	By MS/MS	By MS/MS	By MS/MS	By MS/MS	By MS/MS	By MS/MS	By MS/MS	By matching	By MS/MS	By matching	13272000	10830000	8539900	7025800	9963800	8644900	6802500	5887200	13552000	10078000	6399500	10922000
Q91VR2	Q91VR2	Q91VR2	ATP synthase subunit gamma, mitochondrial	Atp5c1	>sp|Q91VR2|ATPG_MOUSE ATP synthase subunit gamma, mitochondrial OS=Mus musculus GN=Atp5c1 PE=1 SV=1	1	10	10	40.3	40.3	32.886	298	0	115.22	By MS/MS	By MS/MS	By MS/MS	By MS/MS	By MS/MS	By MS/MS	By MS/MS	By MS/MS	By MS/MS	By MS/MS	By MS/MS	By MS/MS	2106400	1751500	1556100	1652600	1801900	1044700	2895700	2252900	2151400	3700100	2621400	3560800
Q91VS7	Q91VS7	Q91VS7	Microsomal glutathione S-transferase 1	Mgst1	>sp|Q91VS7|MGST1_MOUSE Microsomal glutathione S-transferase 1 OS=Mus musculus GN=Mgst1 PE=1 SV=3	1	8	8	48.4	48.4	17.551	155	0	222.37	By MS/MS	By MS/MS	By MS/MS	By MS/MS	By MS/MS	By MS/MS	By MS/MS	By MS/MS	By MS/MS	By MS/MS	By MS/MS	By MS/MS	4174000	6349900	4795400	5678800	5973500	4062100	7608900	7357600	5274400	3962900	2322900	5423300
Q91VT4	Q91VT4	Q91VT4	Carbonyl reductase family member 4	Cbr4	>sp|Q91VT4|CBR4_MOUSE Carbonyl reductase family member 4 OS=Mus musculus GN=Cbr4 PE=1 SV=2	1	7	7	43.6	43.6	25.414	236	0	102.53	By matching	By matching	By matching	By matching	By matching	By MS/MS	By MS/MS	By MS/MS	By MS/MS	By MS/MS	By MS/MS	By MS/MS	93049	102260	53325	100080	93663	52580	1320100	1010200	1080200	825210	873550	998440
Q91W64;Q9D816	Q91W64	Q91W64	Cytochrome P450 2C70	Cyp2c70	>sp|Q91W64|CP270_MOUSE Cytochrome P450 2C70 OS=Mus musculus GN=Cyp2c70 PE=1 SV=2	2	6	6	17.2	17.2	56.019	489;490	0	37.743	By MS/MS	By MS/MS	By MS/MS	By MS/MS	By MS/MS	By MS/MS	By MS/MS	By matching	By MS/MS	By matching	By MS/MS	By MS/MS	286180	319470	103190	311200	368540	162420	161360	151390	197170	227100	189230	198100
Q91WD5	Q91WD5	Q91WD5	NADH dehydrogenase [ubiquinone] iron-sulfur protein 2, mitochondrial	Ndufs2	>sp|Q91WD5|NDUS2_MOUSE NADH dehydrogenase [ubiquinone] iron-sulfur protein 2, mitochondrial OS=Mus musculus GN=Ndufs2 PE=1 SV=1	1	1	1	4.5	4.5	52.625	463	0.007034	6.8184	By MS/MS	By matching	By matching	By matching	By matching	By matching	By matching	By matching	By matching	By MS/MS	By matching	By matching	50671	35825	41492	0	0	20034	0	0	0	88296	0	27567
Q91WG0	Q91WG0	Q91WG0	Acylcarnitine hydrolase	Ces2c	>sp|Q91WG0|EST2C_MOUSE Acylcarnitine hydrolase OS=Mus musculus GN=Ces2c PE=1 SV=1	1	4	1	10	3.6	62.469	561	0.0070588	6.8725	By matching	By MS/MS	By matching	By matching	By matching	By matching	By matching	By matching	By matching	By matching	By matching	By matching	0	34126	31270	44545	30313	19650	0	0	0	0	0	0
Q91WL5;O88833	Q91WL5	Q91WL5	Cytochrome P450 4A12A	Cyp4a12a	>sp|Q91WL5|CP4CA_MOUSE Cytochrome P450 4A12A OS=Mus musculus GN=Cyp4a12a PE=1 SV=2	2	9	6	18.9	14.8	58.349	508;509	0	59.073	By MS/MS	By MS/MS	By MS/MS	By MS/MS	By MS/MS	By MS/MS	By MS/MS	By MS/MS	By MS/MS	By MS/MS	By MS/MS	By MS/MS	363430	368720	399600	375950	678720	190740	360690	393160	315230	478070	458530	321580
Q91WN4	Q91WN4	Q91WN4	Kynurenine 3-monooxygenase	Kmo	>sp|Q91WN4|KMO_MOUSE Kynurenine 3-monooxygenase OS=Mus musculus GN=Kmo PE=1 SV=1	1	7	7	19.8	19.8	54.531	479	0	55.766	By MS/MS	By MS/MS	By MS/MS	By MS/MS	By MS/MS	By MS/MS	By MS/MS	By MS/MS	By MS/MS	By MS/MS	By MS/MS	By MS/MS	229520	381290	301170	374350	358340	163730	284750	473060	381510	224630	454740	496550
Q91WT9	Q91WT9	Q91WT9	Cystathionine beta-synthase	Cbs	>sp|Q91WT9|CBS_MOUSE Cystathionine beta-synthase OS=Mus musculus GN=Cbs PE=1 SV=3	1	5	5	13.5	13.5	61.543	561	0	37.197	By MS/MS	By MS/MS	By MS/MS	By MS/MS	By MS/MS	By MS/MS	By MS/MS	By MS/MS	By MS/MS	By MS/MS	By MS/MS	By MS/MS	448500	396630	435440	505990	418390	306150	299590	230550	280150	297740	222370	379810
Q91X34	Q91X34	Q91X34	Bile acid-CoA:amino acid N-acyltransferase	Baat	>sp|Q91X34|BAAT_MOUSE Bile acid-CoA:amino acid N-acyltransferase OS=Mus musculus GN=Baat PE=1 SV=1	1	6	6	24.8	24.8	46.481	420	0	48.059	By MS/MS	By MS/MS	By MS/MS	By MS/MS	By MS/MS	By MS/MS	By matching	By matching	By matching	By matching	By matching	By matching	426110	498180	473390	570740	625110	397250	35842	79246	7343.1	16691	25010	0
Q91X44	Q91X44	Q91X44	Glucokinase regulatory protein	Gckr	>sp|Q91X44|GCKR_MOUSE Glucokinase regulatory protein OS=Mus musculus GN=Gckr PE=1 SV=3	1	4	4	12.8	12.8	64.679	587	0	29.17	By MS/MS	By matching	By MS/MS	By MS/MS	By MS/MS	By matching	By MS/MS	By MS/MS	By matching	By MS/MS	By matching	By matching	184610	150920	238650	161800	273350	21264	30236	48811	15484	25605	29318	53093
Q91X52	Q91X52	Q91X52	L-xylulose reductase	Dcxr	>sp|Q91X52|DCXR_MOUSE L-xylulose reductase OS=Mus musculus GN=Dcxr PE=1 SV=2	1	1	1	6.1	6.1	25.746	244	1	-2	By matching	By matching	By matching	By MS/MS	By matching	By matching	By matching	By matching	By matching	By matching	By matching	By matching	5646.8	14518	0	22394	10685	0	0	22619	0	0	0	0
Q91X77	Q91X77	Q91X77	Cytochrome P450 2C50	Cyp2c50	>sp|Q91X77|CY250_MOUSE Cytochrome P450 2C50 OS=Mus musculus GN=Cyp2c50 PE=1 SV=2	1	16	5	34.3	10.2	55.764	490	0	132.38	By MS/MS	By MS/MS	By MS/MS	By MS/MS	By MS/MS	By MS/MS	By MS/MS	By MS/MS	By MS/MS	By MS/MS	By MS/MS	By MS/MS	765970	588560	713250	1035400	998910	543110	2165600	2230800	1683500	1599300	1619100	1896500
Q91X83;Q3THS6	Q91X83	Q91X83	S-adenosylmethionine synthase isoform type-1	Mat1a	>sp|Q91X83|METK1_MOUSE S-adenosylmethionine synthase isoform type-1 OS=Mus musculus GN=Mat1a PE=1 SV=1	2	12	12	37.4	37.4	43.508	396;395	0	149.49	By MS/MS	By MS/MS	By MS/MS	By MS/MS	By MS/MS	By MS/MS	By MS/MS	By MS/MS	By MS/MS	By MS/MS	By MS/MS	By MS/MS	3118700	4684500	3467800	5621000	4172700	2089200	2030400	2151000	2181700	1356800	1594200	1089600
Q91X91	Q91X91	Q91X91	Nicotinate-nucleotide pyrophosphorylase [carboxylating]	Qprt	>sp|Q91X91|NADC_MOUSE Nicotinate-nucleotide pyrophosphorylase [carboxylating] OS=Mus musculus GN=Qprt PE=1 SV=1	1	7	7	33.1	33.1	31.53	299	0	50.943	By MS/MS	By MS/MS	By MS/MS	By MS/MS	By MS/MS	By MS/MS	By MS/MS	By MS/MS	By matching	By matching	By matching	By matching	376760	880760	434270	946510	581010	500290	130850	97918	114590	0	0	36714
Q91XD4	Q91XD4	Q91XD4	Formimidoyltransferase-cyclodeaminase;Glutamate formimidoyltransferase;Formimidoyltetrahydrofolate cyclodeaminase	Ftcd	>sp|Q91XD4|FTCD_MOUSE Formimidoyltransferase-cyclodeaminase OS=Mus musculus GN=Ftcd PE=1 SV=1	1	4	4	15	15	58.938	541	0	29.365	By matching	By MS/MS	By MS/MS	By MS/MS	By MS/MS	By MS/MS	By MS/MS	By MS/MS	By MS/MS	By MS/MS	By matching	By MS/MS	82864	68994	113450	95178	113650	56082	171590	148150	133590	289790	67095	164960
Q91XE0	Q91XE0	Q91XE0	Glycine N-acyltransferase	Glyat	>sp|Q91XE0|GLYAT_MOUSE Glycine N-acyltransferase OS=Mus musculus GN=Glyat PE=1 SV=1	1	5	5	26.4	26.4	34.098	296	0	70.842	By MS/MS	By MS/MS	By MS/MS	By MS/MS	By MS/MS	By MS/MS	By matching	By matching	By matching	By matching	By matching	By matching	340000	614550	300570	846680	693250	294890	158020	27013	48270	50451	44451	132670
Q91XE4	Q91XE4	Q91XE4	N-acyl-aromatic-L-amino acid amidohydrolase (carboxylate-forming)	Acy3	>sp|Q91XE4|ACY3_MOUSE N-acyl-aromatic-L-amino acid amidohydrolase (carboxylate-forming) OS=Mus musculus GN=Acy3 PE=1 SV=1	1	2	2	16	16	35.286	318	0.0015576	15.596	By matching	By MS/MS	By MS/MS	By MS/MS	By MS/MS	By MS/MS	By matching	By matching	By matching	By matching	By matching	By matching	111120	170640	188370	272460	239630	105680	33793	34012	32199	0	26846	36991
Q91XE8	Q91XE8	Q91XE8	Transmembrane protein 205	Tmem205	>sp|Q91XE8|TM205_MOUSE Transmembrane protein 205 OS=Mus musculus GN=Tmem205 PE=1 SV=1	1	1	1	9	9	21.18	189	0.0015337	14.754	By MS/MS	By MS/MS	By MS/MS	By MS/MS	By matching	By MS/MS	By MS/MS	By MS/MS	By MS/MS	By MS/MS	By MS/MS	By MS/MS	295460	389870	322380	266370	0	161090	523330	591910	308120	319970	633010	344630
Q91XQ0	Q91XQ0	Q91XQ0	Dynein heavy chain 8, axonemal	Dnah8	>sp|Q91XQ0|DYH8_MOUSE Dynein heavy chain 8, axonemal OS=Mus musculus GN=Dnah8 PE=1 SV=2	1	2	2	0.8	0.8	541.23	4731	0.0026144	10.789	By matching	By MS/MS	By matching	By matching	By MS/MS	By matching	By matching	By matching	By matching	By matching	By matching	By matching	247290	263700	239520	0	99522	45554	0	0	0	31122	0	0
Q91XT4	Q91XT4	Q91XT4	Protein transport protein Sec16B	Sec16b	>sp|Q91XT4|SC16B_MOUSE Protein transport protein Sec16B OS=Mus musculus GN=Sec16b PE=1 SV=3	1	1	1	1.1	1.1	115.51	1051	1	-2	By matching	By matching	By matching	By matching	By matching	By matching	By matching	By MS/MS	By matching	By matching	By matching	By MS/MS	0	5523.8	0	0	6369.2	0	22476	29720	15164	15220	18780	40221
Q91XU0	Q91XU0	Q91XU0	ATPase WRNIP1	Wrnip1	>sp|Q91XU0|WRIP1_MOUSE ATPase WRNIP1 OS=Mus musculus GN=Wrnip1 PE=1 SV=2	1	6	6	12.9	12.9	71.793	660	0	37.644	By matching	By matching	By matching	By matching	By matching	By matching	By MS/MS	By MS/MS	By MS/MS	By MS/MS	By MS/MS	By MS/MS	0	0	0	0	0	0	358550	430560	418080	215400	89111	275980
Q91Y97;P05063	Q91Y97	Q91Y97	Fructose-bisphosphate aldolase B	Aldob	>sp|Q91Y97|ALDOB_MOUSE Fructose-bisphosphate aldolase B OS=Mus musculus GN=Aldob PE=1 SV=3	2	23	22	85.4	83.5	39.507	364;363	0	323.31	By MS/MS	By MS/MS	By MS/MS	By MS/MS	By MS/MS	By MS/MS	By MS/MS	By MS/MS	By MS/MS	By MS/MS	By MS/MS	By MS/MS	20557000	32373000	20685000	27868000	32631000	18371000	23057000	22089000	22891000	10921000	9751100	12529000
Q91YI0	Q91YI0	Q91YI0	Argininosuccinate lyase	Asl	>sp|Q91YI0|ARLY_MOUSE Argininosuccinate lyase OS=Mus musculus GN=Asl PE=1 SV=1	1	12	12	36	36	51.739	464	0	76.723	By MS/MS	By MS/MS	By MS/MS	By MS/MS	By MS/MS	By MS/MS	By MS/MS	By MS/MS	By MS/MS	By MS/MS	By MS/MS	By MS/MS	371450	475980	432670	562360	684330	361390	805460	726390	782530	566090	505960	537440
Q91YP3	Q91YP3	Q91YP3	Deoxyribose-phosphate aldolase	Dera	>sp|Q91YP3|DEOC_MOUSE Deoxyribose-phosphate aldolase OS=Mus musculus GN=Dera PE=1 SV=1	1	5	5	23.3	23.3	34.975	318	0	102.76	By matching	By matching	By matching	By matching	By matching	By matching	By MS/MS	By MS/MS	By MS/MS	By MS/MS	By MS/MS	By MS/MS	0	6654.9	7667.9	34493	9811.2	8948.2	455900	316860	364660	272070	281720	345830
Q91YQ5	Q91YQ5	Q91YQ5	Dolichyl-diphosphooligosaccharide--protein glycosyltransferase subunit 1	Rpn1	>sp|Q91YQ5|RPN1_MOUSE Dolichyl-diphosphooligosaccharide--protein glycosyltransferase subunit 1 OS=Mus musculus GN=Rpn1 PE=1 SV=1	1	14	14	38.8	38.8	68.527	608	0	120.06	By MS/MS	By MS/MS	By MS/MS	By MS/MS	By MS/MS	By MS/MS	By MS/MS	By MS/MS	By MS/MS	By MS/MS	By MS/MS	By MS/MS	870620	1304800	840510	1303100	1096800	750770	1232800	1303900	1066700	1334800	1365100	1704100
Q91YT0	Q91YT0	Q91YT0	NADH dehydrogenase [ubiquinone] flavoprotein 1, mitochondrial	Ndufv1	>sp|Q91YT0|NDUV1_MOUSE NADH dehydrogenase [ubiquinone] flavoprotein 1, mitochondrial OS=Mus musculus GN=Ndufv1 PE=1 SV=1	1	2	2	9.1	9.1	50.834	464	0.0014144	12.609	By matching	By MS/MS	By matching	By MS/MS	By matching	By MS/MS	By matching	By matching	By matching	By matching	By matching	By matching	0	43618	45917	83950	85497	28139	54053	57472	42192	38251	51913	49472
Q91Z53	Q91Z53	Q91Z53	Glyoxylate reductase/hydroxypyruvate reductase	Grhpr	>sp|Q91Z53|GRHPR_MOUSE Glyoxylate reductase/hydroxypyruvate reductase OS=Mus musculus GN=Grhpr PE=1 SV=1	1	5	5	22.3	22.3	35.328	328	0	33.334	By MS/MS	By MS/MS	By MS/MS	By MS/MS	By MS/MS	By MS/MS	By MS/MS	By MS/MS	By MS/MS	By MS/MS	By MS/MS	By MS/MS	328260	389970	345650	334160	439960	209910	333590	308870	315410	226780	183690	311330
Q91Z58	Q91Z58	Q91Z58	Uncharacterized protein C6orf132 homolog		>sp|Q91Z58|CF132_MOUSE Uncharacterized protein C6orf132 homolog OS=Mus musculus PE=1 SV=2	1	1	1	1.1	1.1	127.88	1206	1	-2	By matching	By matching	By matching	By matching	By matching	By matching	By matching	By matching	By MS/MS	By MS/MS	By matching	By matching	0	0	0	0	0	0	145980	153260	145690	73597	155160	0
Q91ZA3	Q91ZA3	Q91ZA3	Propionyl-CoA carboxylase alpha chain, mitochondrial	Pcca	>sp|Q91ZA3|PCCA_MOUSE Propionyl-CoA carboxylase alpha chain, mitochondrial OS=Mus musculus GN=Pcca PE=1 SV=2	1	10	10	22.7	22.7	79.921	724	0	68.771	By matching	By matching	By MS/MS	By MS/MS	By MS/MS	By MS/MS	By MS/MS	By MS/MS	By MS/MS	By MS/MS	By MS/MS	By MS/MS	210610	162620	175210	321460	199020	159270	793270	554190	570270	400310	843480	905250
Q91ZJ5	Q91ZJ5	Q91ZJ5	UTP--glucose-1-phosphate uridylyltransferase	Ugp2	>sp|Q91ZJ5|UGPA_MOUSE UTP--glucose-1-phosphate uridylyltransferase OS=Mus musculus GN=Ugp2 PE=1 SV=3	1	14	14	36	36	56.979	508	0	122.7	By MS/MS	By MS/MS	By MS/MS	By MS/MS	By MS/MS	By MS/MS	By MS/MS	By matching	By MS/MS	By MS/MS	By MS/MS	By MS/MS	1063100	1494600	1239200	1956900	1830000	1309800	711920	456820	524260	471010	693550	507040
Q920E5	Q920E5	Q920E5	Farnesyl pyrophosphate synthase	Fdps	>sp|Q920E5|FPPS_MOUSE Farnesyl pyrophosphate synthase OS=Mus musculus GN=Fdps PE=1 SV=1	1	4	4	19.3	19.3	40.581	353	0	36.627	By MS/MS	By MS/MS	By MS/MS	By MS/MS	By MS/MS	By MS/MS	By MS/MS	By MS/MS	By MS/MS	By MS/MS	By MS/MS	By MS/MS	175210	253780	217900	222850	204540	109960	243980	276760	229720	323980	269960	285610
Q920L1	Q920L1	Q920L1	Fatty acid desaturase 1	Fads1	>sp|Q920L1|FADS1_MOUSE Fatty acid desaturase 1 OS=Mus musculus GN=Fads1 PE=1 SV=1	1	4	4	15.4	15.4	52.322	447	0	27.45	By MS/MS	By matching	By matching	By matching	By matching	By matching	By MS/MS	By MS/MS	By MS/MS	By MS/MS	By MS/MS	By MS/MS	82583	165980	98959	93981	117940	89632	119180	179690	147470	112670	143640	134070
Q921G7	Q921G7	Q921G7	Electron transfer flavoprotein-ubiquinone oxidoreductase, mitochondrial	Etfdh	>sp|Q921G7|ETFD_MOUSE Electron transfer flavoprotein-ubiquinone oxidoreductase, mitochondrial OS=Mus musculus GN=Etfdh PE=1 SV=1	1	7	7	14.4	14.4	68.09	616	0	51.845	By MS/MS	By MS/MS	By MS/MS	By MS/MS	By MS/MS	By MS/MS	By matching	By matching	By matching	By matching	By matching	By matching	235590	280930	275530	465510	332890	278980	4878.2	28932	8239.4	8646.3	0	5212.4
Q921H8	Q921H8	Q921H8	3-ketoacyl-CoA thiolase A, peroxisomal	Acaa1a	>sp|Q921H8|THIKA_MOUSE 3-ketoacyl-CoA thiolase A, peroxisomal OS=Mus musculus GN=Acaa1a PE=1 SV=1	1	11	3	48.6	13.2	43.953	424	0	21.007	By matching	By MS/MS	By matching	By matching	By matching	By matching	By MS/MS	By MS/MS	By MS/MS	By MS/MS	By MS/MS	By matching	84062	104310	77206	140160	114610	77037	567580	453050	529010	212750	212600	62438
Q9CQZ0;Q921I0	Q9CQZ0;Q921I0	Q9CQZ0	ORM1-like protein 2;ORM1-like protein 1	Ormdl2;Ormdl1	>sp|Q9CQZ0|ORML2_MOUSE ORM1-like protein 2 OS=Mus musculus GN=Ormdl2 PE=1 SV=1;>sp|Q921I0|ORML1_MOUSE ORM1-like protein 1 OS=Mus musculus GN=Ormdl1 PE=2 SV=1	2	1	1	9.8	9.8	17.389	153;153	1	-2	By matching	By matching	By matching	By matching	By matching	By MS/MS	By matching	By matching	By matching	By matching	By matching	By matching	22690	29534	22870	26815	31512	22759	0	0	0	0	5259.9	0
Q921I1	Q921I1	Q921I1	Serotransferrin	Tf	>sp|Q921I1|TRFE_MOUSE Serotransferrin OS=Mus musculus GN=Tf PE=1 SV=1	1	7	7	12.3	12.3	76.723	697	0	50.302	By matching	By MS/MS	By matching	By MS/MS	By MS/MS	By MS/MS	By matching	By matching	By matching	By matching	By matching	By matching	84565	206560	119990	436180	327840	146560	2093.6	5144.4	0	9978.8	0	20654
Q921X9	Q921X9	Q921X9	Protein disulfide-isomerase A5	Pdia5	>sp|Q921X9|PDIA5_MOUSE Protein disulfide-isomerase A5 OS=Mus musculus GN=Pdia5 PE=1 SV=1	1	1	1	4.8	4.8	59.266	517	0.002445	7.4181	By matching	By matching	By matching	By matching	By matching	By matching	By MS/MS	By matching	By matching	By matching	By matching	By matching	0	0	0	80601	55902	42204	59385	26583	49036	20282	42785	69563
Q922B2	Q922B2	Q922B2	Aspartate--tRNA ligase, cytoplasmic	Dars	>sp|Q922B2|SYDC_MOUSE Aspartate--tRNA ligase, cytoplasmic OS=Mus musculus GN=Dars PE=1 SV=2	1	6	6	15.2	15.2	57.147	501	0	37.45	By MS/MS	By MS/MS	By matching	By MS/MS	By MS/MS	By MS/MS	By MS/MS	By MS/MS	By MS/MS	By matching	By MS/MS	By matching	165740	173830	141930	204960	288240	201170	163880	238420	174910	77142	109630	124990
Q922D8	Q922D8	Q922D8	C-1-tetrahydrofolate synthase, cytoplasmic;Methylenetetrahydrofolate dehydrogenase;Methenyltetrahydrofolate cyclohydrolase;Formyltetrahydrofolate synthetase;C-1-tetrahydrofolate synthase, cytoplasmic, N-terminally processed	Mthfd1	>sp|Q922D8|C1TC_MOUSE C-1-tetrahydrofolate synthase, cytoplasmic OS=Mus musculus GN=Mthfd1 PE=1 SV=4	1	18	18	27.3	27.3	101.2	935	0	157.06	By MS/MS	By MS/MS	By MS/MS	By MS/MS	By MS/MS	By MS/MS	By MS/MS	By MS/MS	By MS/MS	By MS/MS	By MS/MS	By MS/MS	727030	643940	664620	1040400	970530	463820	1897000	1621700	1967900	780170	765760	1108100
Q922E4	Q922E4	Q922E4	Ethanolamine-phosphate cytidylyltransferase	Pcyt2	>sp|Q922E4|PCY2_MOUSE Ethanolamine-phosphate cytidylyltransferase OS=Mus musculus GN=Pcyt2 PE=1 SV=1	1	3	3	11.1	11.1	45.234	404	0	18.043	By MS/MS	By MS/MS	By MS/MS	By MS/MS	By MS/MS	By MS/MS	By matching	By matching	By matching	By matching	By matching	By matching	159040	195080	135500	144800	219820	145910	0	26752	16957	5213	28346	9052.9
Q922E6	Q922E6	Q922E6	FAST kinase domain-containing protein 2	Fastkd2	>sp|Q922E6|FAKD2_MOUSE FAST kinase domain-containing protein 2 OS=Mus musculus GN=Fastkd2 PE=2 SV=2	1	1	1	2.8	2.8	78.947	689	0.0069767	6.7204	By matching	By matching	By matching	By matching	By MS/MS	By matching	By matching	By matching	By matching	By matching	By matching	By matching	594680	356480	0	385460	573170	0	0	0	0	288830	0	453360
Q922G7	Q922G7	Q922G7	Tektin-2	Tekt2	>sp|Q922G7|TEKT2_MOUSE Tektin-2 OS=Mus musculus GN=Tekt2 PE=1 SV=1	1	1	1	2.6	2.6	50.311	430	1	-2	By matching	By matching	By matching	By matching	By matching	By MS/MS	By matching	By matching	By matching	By matching	By matching	By matching	7136	9516.1	0	0	0	20536	44893	48206	78332	0	45948	0
Q922Q1	Q922Q1	Q922Q1	Mitochondrial amidoxime reducing component 2	Mar2	>sp|Q922Q1|MARC2_MOUSE Mitochondrial amidoxime reducing component 2 OS=Mus musculus GN=Marc2 PE=1 SV=1	1	4	4	22.5	22.5	38.194	338	0	22.397	By matching	By MS/MS	By MS/MS	By MS/MS	By matching	By matching	By MS/MS	By MS/MS	By matching	By matching	By matching	By MS/MS	200210	397010	355900	263770	312520	198790	257010	264110	99866	145540	48368	195130
Q922Q8	Q922Q8	Q922Q8	Leucine-rich repeat-containing protein 59	Lrrc59	>sp|Q922Q8|LRC59_MOUSE Leucine-rich repeat-containing protein 59 OS=Mus musculus GN=Lrrc59 PE=1 SV=1	1	5	5	19.9	19.9	34.877	307	0	30.316	By MS/MS	By MS/MS	By MS/MS	By matching	By matching	By MS/MS	By MS/MS	By MS/MS	By MS/MS	By MS/MS	By MS/MS	By MS/MS	103970	177530	155510	162680	158560	95125	466360	494020	432310	365480	393750	390440
Q922R8	Q922R8	Q922R8	Protein disulfide-isomerase A6	Pdia6	>sp|Q922R8|PDIA6_MOUSE Protein disulfide-isomerase A6 OS=Mus musculus GN=Pdia6 PE=1 SV=3	1	3	3	14.3	14.3	48.1	440	0	21.257	By matching	By matching	By matching	By matching	By matching	By matching	By matching	By MS/MS	By MS/MS	By MS/MS	By matching	By matching	15898	28070	5717.1	20709	47581	22041	131000	114430	157220	81721	61084	16337
Q922S4	Q922S4	Q922S4	cGMP-dependent 3,5-cyclic phosphodiesterase	Pde2a	>sp|Q922S4|PDE2A_MOUSE cGMP-dependent 3,5-cyclic phosphodiesterase OS=Mus musculus GN=Pde2a PE=1 SV=3	1	1	1	1.3	1.3	103.25	916	1	-2	By matching	By MS/MS	By MS/MS	By MS/MS	By matching	By matching	By matching	By MS/MS	By MS/MS	By matching	By MS/MS	By matching	190140	36382	24718	448640	0	26072	0	0	33141	0	44810	637570
Q923D2	Q923D2	Q923D2	Flavin reductase (NADPH)	Blvrb	>sp|Q923D2|BLVRB_MOUSE Flavin reductase (NADPH) OS=Mus musculus GN=Blvrb PE=1 SV=3	1	2	2	10.2	10.2	22.197	206	0.0014451	12.963	By MS/MS	By MS/MS	By MS/MS	By MS/MS	By MS/MS	By MS/MS	By matching	By matching	By matching	By matching	By matching	By matching	104000	155260	91075	133220	136700	114360	0	0	0	0	0	13083
Q923J1	Q923J1	Q923J1	Transient receptor potential cation channel subfamily M member 7	Trpm7	>sp|Q923J1|TRPM7_MOUSE Transient receptor potential cation channel subfamily M member 7 OS=Mus musculus GN=Trpm7 PE=1 SV=1	1	1	1	1	1	212.4	1863	1	-2	By matching	By MS/MS	By matching	By matching	By matching	By matching	By matching	By matching	By matching	By matching	By matching	By MS/MS	207280	317090	218400	654750	257730	0	0	0	0	0	0	552480
Q923T7	Q923T7	Q923T7	Tripartite motif-containing protein 7	Trim7	>sp|Q923T7|TRIM7_MOUSE Tripartite motif-containing protein 7 OS=Mus musculus GN=Trim7 PE=2 SV=2	1	3	3	7.6	7.6	57.02	510	0	17.983	By matching	By matching	By matching	By matching	By matching	By matching	By matching	By matching	By matching	By MS/MS	By MS/MS	By MS/MS	0	0	0	0	0	3846	84538	68211	49356	151840	148860	214520
Q924Z4	Q924Z4	Q924Z4	Ceramide synthase 2	Cers2	>sp|Q924Z4|CERS2_MOUSE Ceramide synthase 2 OS=Mus musculus GN=Cers2 PE=1 SV=1	1	1	1	4.2	4.2	45.024	380	0.0025094	8.2322	By MS/MS	By MS/MS	By MS/MS	By MS/MS	By MS/MS	By matching	By MS/MS	By matching	By matching	By matching	By MS/MS	By MS/MS	59055	42310	24360	54003	68056	17871	72986	111380	0	0	105370	114200
Q925I1	Q925I1	Q925I1	ATPase family AAA domain-containing protein 3	Atad3	>sp|Q925I1|ATAD3_MOUSE ATPase family AAA domain-containing protein 3 OS=Mus musculus GN=Atad3 PE=1 SV=1	1	7	7	15.6	15.6	66.741	591	0	48.053	By matching	By matching	By matching	By matching	By matching	By matching	By MS/MS	By MS/MS	By matching	By MS/MS	By MS/MS	By MS/MS	24016	98428	8907.5	121090	34511	60634	372580	371270	374760	274010	366330	359300
Q93092	Q93092	Q93092	Transaldolase	Taldo1	>sp|Q93092|TALDO_MOUSE Transaldolase OS=Mus musculus GN=Taldo1 PE=1 SV=2	1	4	4	13.1	13.1	37.387	337	0	25.135	By MS/MS	By matching	By MS/MS	By MS/MS	By MS/MS	By MS/MS	By matching	By matching	By matching	By matching	By matching	By matching	29102	43583	45265	23420	37098	73871	28435	11413	19302	14316	8903.1	3996.2
Q99J08	Q99J08	Q99J08	SEC14-like protein 2	Sec14l2	>sp|Q99J08|S14L2_MOUSE SEC14-like protein 2 OS=Mus musculus GN=Sec14l2 PE=1 SV=1	1	16	16	55.8	55.8	46.3	403	0	132.88	By MS/MS	By MS/MS	By MS/MS	By MS/MS	By MS/MS	By MS/MS	By matching	By matching	By matching	By matching	By matching	By matching	2385700	2681200	2682100	3165900	3830200	2343600	86619	91383	64610	38536	85100	44778
Q99J36	Q99J36	Q99J36	THUMP domain-containing protein 1	Thumpd1	>sp|Q99J36|THUM1_MOUSE THUMP domain-containing protein 1 OS=Mus musculus GN=Thumpd1 PE=1 SV=1	1	1	1	4.9	4.9	38.884	350	1	-2	By matching	By matching	By matching	By matching	By matching	By matching	By matching	By matching	By MS/MS	By matching	By matching	By matching	82674	83727	71950	117630	120280	35161	56659	60241	83114	48059	58850	0
Q99J39	Q99J39	Q99J39	Malonyl-CoA decarboxylase, mitochondrial	Mlycd	>sp|Q99J39|DCMC_MOUSE Malonyl-CoA decarboxylase, mitochondrial OS=Mus musculus GN=Mlycd PE=1 SV=1	1	1	1	4.7	4.7	54.735	492	0.0036188	7.1378	By MS/MS	By MS/MS	By matching	By matching	By MS/MS	By matching	By matching	By matching	By matching	By matching	By matching	By matching	43684	79248	41043	85352	78029	46532	0	0	0	0	0	0
Q99J99	Q99J99	Q99J99	3-mercaptopyruvate sulfurtransferase	Mpst	>sp|Q99J99|THTM_MOUSE 3-mercaptopyruvate sulfurtransferase OS=Mus musculus GN=Mpst PE=1 SV=3	1	1	1	9.1	9.1	33.023	297	0.0025575	9.6513	By MS/MS	By matching	By matching	By MS/MS	By matching	By MS/MS	By matching	By matching	By matching	By matching	By matching	By matching	59623	0	92461	80831	0	65853	0	0	0	0	0	0
Q99JI4	Q99JI4	Q99JI4	26S proteasome non-ATPase regulatory subunit 6	Psmd6	>sp|Q99JI4|PSMD6_MOUSE 26S proteasome non-ATPase regulatory subunit 6 OS=Mus musculus GN=Psmd6 PE=1 SV=1	1	6	6	22.6	22.6	45.536	389	0	41.269	By matching	By matching	By matching	By matching	By MS/MS	By matching	By MS/MS	By MS/MS	By MS/MS	By MS/MS	By MS/MS	By MS/MS	66161	131900	51971	79113	96723	35740	475720	429590	519680	258920	236470	348110
Q99JP6	Q99JP6	Q99JP6	Homer protein homolog 3	Homer3	>sp|Q99JP6|HOME3_MOUSE Homer protein homolog 3 OS=Mus musculus GN=Homer3 PE=1 SV=2	1	3	3	13.5	13.5	39.694	356	0	20.382	By matching	By matching	By matching	By matching	By matching	By matching	By matching	By matching	By MS/MS	By MS/MS	By MS/MS	By MS/MS	0	0	0	0	0	0	89534	269860	231290	249310	180190	74906
Q99JR1	Q99JR1	Q99JR1	Sideroflexin-1	Sfxn1	>sp|Q99JR1|SFXN1_MOUSE Sideroflexin-1 OS=Mus musculus GN=Sfxn1 PE=1 SV=3	1	1	1	4	4	35.649	322	0.0025674	9.9646	By matching	By matching	By matching	By matching	By MS/MS	By matching	By matching	By matching	By matching	By matching	By matching	By matching	86708	0	0	86754	76288	67622	0	0	25918	24377	30614	35802
Q99JY0	Q99JY0	Q99JY0	Trifunctional enzyme subunit beta, mitochondrial;3-ketoacyl-CoA thiolase	Hadhb	>sp|Q99JY0|ECHB_MOUSE Trifunctional enzyme subunit beta, mitochondrial OS=Mus musculus GN=Hadhb PE=1 SV=1	1	23	23	65.3	65.3	51.386	475	0	276.94	By MS/MS	By MS/MS	By MS/MS	By MS/MS	By MS/MS	By MS/MS	By MS/MS	By MS/MS	By MS/MS	By MS/MS	By MS/MS	By MS/MS	3122900	3949100	2993600	5405100	4088000	3861600	13956000	11112000	14218000	17522000	17812000	21451000
Q99JY9;Q641P0	Q99JY9;Q641P0	Q99JY9	Actin-related protein 3;Actin-related protein 3B	Actr3;Actr3b	>sp|Q99JY9|ARP3_MOUSE Actin-related protein 3 OS=Mus musculus GN=Actr3 PE=1 SV=3;>sp|Q641P0|ARP3B_MOUSE Actin-related protein 3B OS=Mus musculus GN=Actr3b PE=1 SV=1	2	2	2	5.5	5.5	47.357	418;418	0.0013831	12.255	By matching	By MS/MS	By MS/MS	By MS/MS	By MS/MS	By matching	By MS/MS	By MS/MS	By MS/MS	By MS/MS	By MS/MS	By matching	7921.7	11165	10762	11988	11997	13094	15960	33367	18766	60556	16799	43716
Q99K48	Q99K48	Q99K48	Non-POU domain-containing octamer-binding protein	Nono	>sp|Q99K48|NONO_MOUSE Non-POU domain-containing octamer-binding protein OS=Mus musculus GN=Nono PE=1 SV=3	1	1	1	3	3	54.54	473	1	-2	By matching	By matching	By matching	By matching	By matching	By matching	By matching	By MS/MS	By matching	By matching	By MS/MS	By matching	16918	25999	18001	39978	41299	22260	31375	29048	21184	14244	36786	24290
Q99K67	Q99K67	Q99K67	Alpha-aminoadipic semialdehyde synthase, mitochondrial;Lysine ketoglutarate reductase;Saccharopine dehydrogenase	Aass	>sp|Q99K67|AASS_MOUSE Alpha-aminoadipic semialdehyde synthase, mitochondrial OS=Mus musculus GN=Aass PE=1 SV=1	1	13	13	20.5	20.5	102.97	926	0	85.507	By MS/MS	By MS/MS	By MS/MS	By MS/MS	By MS/MS	By MS/MS	By MS/MS	By MS/MS	By MS/MS	By MS/MS	By MS/MS	By MS/MS	394850	514150	424170	682640	652360	343270	406020	576460	496370	328930	417620	475010
Q99KB8	Q99KB8	Q99KB8	Hydroxyacylglutathione hydrolase, mitochondrial	Hagh	>sp|Q99KB8|GLO2_MOUSE Hydroxyacylglutathione hydrolase, mitochondrial OS=Mus musculus GN=Hagh PE=1 SV=2	1	9	9	39.2	39.2	34.084	309	0	123.66	By MS/MS	By MS/MS	By MS/MS	By MS/MS	By MS/MS	By MS/MS	By MS/MS	By MS/MS	By MS/MS	By MS/MS	By MS/MS	By MS/MS	1103400	1540300	1428300	1375700	1539500	1134100	1134100	1007300	978910	1590000	1870500	1734600
Q99KG5	Q99KG5	Q99KG5	Lipolysis-stimulated lipoprotein receptor	Lsr	>sp|Q99KG5|LSR_MOUSE Lipolysis-stimulated lipoprotein receptor OS=Mus musculus GN=Lsr PE=1 SV=1	1	13	13	32	32	66.107	594	0	136.53	By MS/MS	By MS/MS	By MS/MS	By MS/MS	By MS/MS	By MS/MS	By MS/MS	By MS/MS	By MS/MS	By MS/MS	By MS/MS	By MS/MS	1920100	3576000	2341200	2986600	4525500	2077900	548980	512060	523430	638700	798820	716790
Q99KI0	Q99KI0	Q99KI0	Aconitate hydratase, mitochondrial	Aco2	>sp|Q99KI0|ACON_MOUSE Aconitate hydratase, mitochondrial OS=Mus musculus GN=Aco2 PE=1 SV=1	1	13	13	25.6	25.6	85.462	780	0	104.18	By MS/MS	By MS/MS	By MS/MS	By MS/MS	By MS/MS	By MS/MS	By MS/MS	By matching	By matching	By matching	By matching	By matching	1119600	1497500	1057800	1476000	1827900	846760	174540	128230	369440	32867	36215	45818
Q99KK7	Q99KK7	Q99KK7	Dipeptidyl peptidase 3	Dpp3	>sp|Q99KK7|DPP3_MOUSE Dipeptidyl peptidase 3 OS=Mus musculus GN=Dpp3 PE=1 SV=2	1	2	2	6.6	6.6	82.897	738	0.001506	14.01	By MS/MS	By MS/MS	By matching	By MS/MS	By matching	By matching	By matching	By matching	By matching	By matching	By matching	By matching	37331	105130	45977	100860	73832	23592	0	0	0	0	0	0
Q99KN9	Q99KN9	Q99KN9	Clathrin interactor 1	Clint1	>sp|Q99KN9|EPN4_MOUSE Clathrin interactor 1 OS=Mus musculus GN=Clint1 PE=1 SV=2	1	2	2	5.4	5.4	68.512	631	0.0014164	12.64	By matching	By matching	By matching	By matching	By matching	By matching	By matching	By matching	By matching	By MS/MS	By MS/MS	By MS/MS	0	15510	0	0	14841	11641	20671	20716	30264	33965	29041	61583
Q99L04	Q99L04	Q99L04	Dehydrogenase/reductase SDR family member 1	Dhrs1	>sp|Q99L04|DHRS1_MOUSE Dehydrogenase/reductase SDR family member 1 OS=Mus musculus GN=Dhrs1 PE=1 SV=1	1	5	5	25.6	25.6	34.005	313	0	39.915	By MS/MS	By MS/MS	By MS/MS	By MS/MS	By matching	By MS/MS	By MS/MS	By matching	By matching	By matching	By matching	By matching	98884	178730	108140	171120	148390	352070	72787	82627	65177	79465	28169	29860
Q99L47	Q99L47	Q99L47	Hsc70-interacting protein	St13	>sp|Q99L47|F10A1_MOUSE Hsc70-interacting protein OS=Mus musculus GN=St13 PE=1 SV=1	1	2	2	6.2	6.2	41.655	371	0.0014514	13.021	By MS/MS	By MS/MS	By MS/MS	By MS/MS	By MS/MS	By MS/MS	By matching	By matching	By matching	By MS/MS	By MS/MS	By MS/MS	102180	148330	72767	81431	121580	61350	0	31915	10606	70876	93471	87501
Q99L88	Q99L88	Q99L88	Beta-1-syntrophin	Sntb1	>sp|Q99L88|SNTB1_MOUSE Beta-1-syntrophin OS=Mus musculus GN=Sntb1 PE=1 SV=4	1	2	2	5.8	5.8	58.081	537	0.0013495	11.558	By matching	By matching	By matching	By matching	By matching	By matching	By MS/MS	By matching	By matching	By matching	By matching	By matching	8615.5	41257	0	19471	27851	23424	82881	58521	19121	23924	14967	0
Q99LB2	Q99LB2	Q99LB2	Dehydrogenase/reductase SDR family member 4	Dhrs4	>sp|Q99LB2|DHRS4_MOUSE Dehydrogenase/reductase SDR family member 4 OS=Mus musculus GN=Dhrs4 PE=1 SV=3	1	9	9	38.4	38.4	29.884	279	0	147.85	By MS/MS	By MS/MS	By MS/MS	By MS/MS	By MS/MS	By MS/MS	By MS/MS	By MS/MS	By MS/MS	By MS/MS	By MS/MS	By MS/MS	365070	703790	434030	703710	681400	252860	1633600	1464600	1855700	1676100	1534800	2169900
Q99LB7	Q99LB7	Q99LB7	Sarcosine dehydrogenase, mitochondrial	Sardh	>sp|Q99LB7|SARDH_MOUSE Sarcosine dehydrogenase, mitochondrial OS=Mus musculus GN=Sardh PE=1 SV=1	1	31	31	46.5	46.5	101.68	919	0	323.31	By MS/MS	By MS/MS	By MS/MS	By MS/MS	By MS/MS	By MS/MS	By matching	By matching	By matching	By MS/MS	By matching	By matching	8811200	10659000	8709500	14588000	12995000	7023900	90744	134830	105840	258950	104580	130550
Q99LC3	Q99LC3	Q99LC3	NADH dehydrogenase [ubiquinone] 1 alpha subcomplex subunit 10, mitochondrial	Ndufa10	>sp|Q99LC3|NDUAA_MOUSE NADH dehydrogenase [ubiquinone] 1 alpha subcomplex subunit 10, mitochondrial OS=Mus musculus GN=Ndufa10 PE=1 SV=1	1	3	3	13.2	13.2	40.603	355	0	21.259	By MS/MS	By MS/MS	By MS/MS	By MS/MS	By MS/MS	By MS/MS	By matching	By matching	By matching	By matching	By matching	By matching	77617	86055	106410	150430	106580	34477	6817.7	0	0	32621	0	7901.6
Q99LC5	Q99LC5	Q99LC5	Electron transfer flavoprotein subunit alpha, mitochondrial	Etfa	>sp|Q99LC5|ETFA_MOUSE Electron transfer flavoprotein subunit alpha, mitochondrial OS=Mus musculus GN=Etfa PE=1 SV=2	1	14	14	61.3	61.3	35.009	333	0	207.47	By MS/MS	By MS/MS	By MS/MS	By MS/MS	By MS/MS	By MS/MS	By MS/MS	By MS/MS	By MS/MS	By MS/MS	By MS/MS	By MS/MS	2213800	2099700	2641000	3269100	3771600	2753300	4013400	3308600	3406400	2961300	2571400	3052500
Q99LC9	Q99LC9	Q99LC9	Peroxisome assembly factor 2	Pex6	>sp|Q99LC9|PEX6_MOUSE Peroxisome assembly factor 2 OS=Mus musculus GN=Pex6 PE=1 SV=1	1	2	2	3.9	3.9	104.55	981	0.0014286	12.755	By matching	By matching	By matching	By matching	By matching	By matching	By MS/MS	By MS/MS	By MS/MS	By MS/MS	By MS/MS	By MS/MS	7304.7	9694.4	0	8004.4	30488	0	82308	62855	83896	100100	55688	141240
Q99LP6	Q99LP6	Q99LP6	GrpE protein homolog 1, mitochondrial	Grpel1	>sp|Q99LP6|GRPE1_MOUSE GrpE protein homolog 1, mitochondrial OS=Mus musculus GN=Grpel1 PE=1 SV=1	1	3	3	25.8	25.8	24.307	217	0	17.443	By matching	By matching	By matching	By matching	By matching	By matching	By matching	By MS/MS	By matching	By MS/MS	By matching	By matching	7497.2	23029	19038	0	0	0	194310	179440	148340	137010	156000	143400
Q99LX0	Q99LX0	Q99LX0	Protein deglycase DJ-1	Park7	>sp|Q99LX0|PARK7_MOUSE Protein deglycase DJ-1 OS=Mus musculus GN=Park7 PE=1 SV=1	1	4	4	26.5	26.5	20.021	189	0	25.47	By MS/MS	By matching	By matching	By MS/MS	By MS/MS	By MS/MS	By MS/MS	By matching	By matching	By matching	By matching	By matching	94405	152620	129360	266810	111030	138520	128540	74020	111620	0	0	0
Q99M87	Q99M87	Q99M87	DnaJ homolog subfamily A member 3, mitochondrial	Dnaja3	>sp|Q99M87|DNJA3_MOUSE DnaJ homolog subfamily A member 3, mitochondrial OS=Mus musculus GN=Dnaja3 PE=1 SV=1	1	4	4	14.2	14.2	52.443	480	0	23.618	By matching	By matching	By matching	By matching	By matching	By matching	By MS/MS	By MS/MS	By MS/MS	By MS/MS	By MS/MS	By MS/MS	32420	31618	39160	43588	70741	24511	260900	222320	257900	185520	125450	275580
Q99MN1	Q99MN1	Q99MN1	Lysine--tRNA ligase	Kars	>sp|Q99MN1|SYK_MOUSE Lysine--tRNA ligase OS=Mus musculus GN=Kars PE=1 SV=1	1	1	1	2.5	2.5	67.839	595	0.0069364	6.668	By MS/MS	By MS/MS	By MS/MS	By matching	By matching	By matching	By matching	By matching	By matching	By matching	By matching	By MS/MS	30034	34059	44983	33348	37974	33997	28211	0	0	25728	45323	81346
Q99MN9	Q99MN9	Q99MN9	Propionyl-CoA carboxylase beta chain, mitochondrial	Pccb	>sp|Q99MN9|PCCB_MOUSE Propionyl-CoA carboxylase beta chain, mitochondrial OS=Mus musculus GN=Pccb PE=1 SV=2	1	6	6	16.3	16.3	58.408	541	0	114	By MS/MS	By MS/MS	By MS/MS	By MS/MS	By MS/MS	By MS/MS	By MS/MS	By MS/MS	By MS/MS	By MS/MS	By MS/MS	By MS/MS	64601	206510	197770	198080	245780	183320	271950	212870	457650	281640	367690	287840
Q99MP8	Q99MP8	Q99MP8	BRCA1-associated protein	Brap	>sp|Q99MP8|BRAP_MOUSE BRCA1-associated protein OS=Mus musculus GN=Brap PE=1 SV=1	1	8	8	17.1	17.1	66.99	591	0	74.075	By MS/MS	By MS/MS	By MS/MS	By MS/MS	By MS/MS	By MS/MS	By matching	By matching	By matching	By MS/MS	By MS/MS	By MS/MS	497970	639060	485010	484620	568180	338520	39701	70573	51277	145430	150410	197110
Q99MR8	Q99MR8	Q99MR8	Methylcrotonoyl-CoA carboxylase subunit alpha, mitochondrial	Mccc1	>sp|Q99MR8|MCCA_MOUSE Methylcrotonoyl-CoA carboxylase subunit alpha, mitochondrial OS=Mus musculus GN=Mccc1 PE=1 SV=2	1	11	11	24.7	24.7	79.343	717	0	101.34	By matching	By MS/MS	By MS/MS	By MS/MS	By matching	By MS/MS	By MS/MS	By MS/MS	By MS/MS	By MS/MS	By MS/MS	By matching	294550	539330	362760	802070	434080	427580	860160	785810	1585200	275650	376080	433300
Q99MZ7	Q99MZ7	Q99MZ7	Peroxisomal trans-2-enoyl-CoA reductase	Pecr	>sp|Q99MZ7|PECR_MOUSE Peroxisomal trans-2-enoyl-CoA reductase OS=Mus musculus GN=Pecr PE=1 SV=1	1	7	7	30	30	32.41	303	0	153.73	By MS/MS	By MS/MS	By MS/MS	By MS/MS	By MS/MS	By MS/MS	By MS/MS	By MS/MS	By MS/MS	By MS/MS	By MS/MS	By MS/MS	165080	429100	351430	436200	490970	264690	1795100	2264100	1712700	1311500	836650	1185900
Q99P30	Q99P30	Q99P30	Peroxisomal coenzyme A diphosphatase NUDT7	Nudt7	>sp|Q99P30|NUDT7_MOUSE Peroxisomal coenzyme A diphosphatase NUDT7 OS=Mus musculus GN=Nudt7 PE=1 SV=2	1	4	4	18.2	18.2	26.856	236	0	25.533	By matching	By MS/MS	By MS/MS	By MS/MS	By MS/MS	By MS/MS	By MS/MS	By MS/MS	By MS/MS	By MS/MS	By MS/MS	By matching	362090	539310	439770	555120	532440	386420	630940	597260	623810	109800	58770	66653
Q99PG0	Q99PG0	Q99PG0	Arylacetamide deacetylase	Aadac	>sp|Q99PG0|AAAD_MOUSE Arylacetamide deacetylase OS=Mus musculus GN=Aadac PE=1 SV=3	1	13	13	47.7	47.7	45.25	398	0	135.13	By MS/MS	By MS/MS	By MS/MS	By MS/MS	By MS/MS	By MS/MS	By matching	By matching	By matching	By MS/MS	By MS/MS	By matching	1696100	1911900	1633900	2330400	2484200	1782800	388400	464160	246130	584530	661580	347950
Q99PL5	Q99PL5	Q99PL5	Ribosome-binding protein 1	Rrbp1	>sp|Q99PL5|RRBP1_MOUSE Ribosome-binding protein 1 OS=Mus musculus GN=Rrbp1 PE=1 SV=2	1	5	5	5.7	5.7	172.88	1605	0	39.196	By MS/MS	By MS/MS	By MS/MS	By MS/MS	By MS/MS	By MS/MS	By MS/MS	By MS/MS	By MS/MS	By MS/MS	By MS/MS	By MS/MS	632370	1507000	663830	718670	1267800	572640	850740	671270	882280	467970	672820	540700
Q99PL6	Q99PL6	Q99PL6	UBX domain-containing protein 6	Ubxn6	>sp|Q99PL6|UBXN6_MOUSE UBX domain-containing protein 6 OS=Mus musculus GN=Ubxn6 PE=1 SV=1	1	1	1	2	2	49.795	442	1	-2	By matching	By matching	By matching	By matching	By matching	By matching	By matching	By matching	By matching	By MS/MS	By matching	By matching	0	0	0	0	0	65853	0	65702	0	32215	57164	50624
Q99PT1	Q99PT1	Q99PT1	Rho GDP-dissociation inhibitor 1	Arhgdia	>sp|Q99PT1|GDIR1_MOUSE Rho GDP-dissociation inhibitor 1 OS=Mus musculus GN=Arhgdia PE=1 SV=3	1	2	2	23.5	23.5	23.407	204	0	23.166	By MS/MS	By MS/MS	By MS/MS	By MS/MS	By MS/MS	By MS/MS	By matching	By matching	By matching	By matching	By matching	By matching	1290900	1203300	654800	606770	2124300	470950	20168	75341	17796	57697	49261	46131
Q9CPU0	Q9CPU0	Q9CPU0	Lactoylglutathione lyase	Glo1	>sp|Q9CPU0|LGUL_MOUSE Lactoylglutathione lyase OS=Mus musculus GN=Glo1 PE=1 SV=3	1	1	1	4.9	4.9	20.809	184	0.007109	6.9429	By MS/MS	By MS/MS	By MS/MS	By MS/MS	By MS/MS	By matching	By MS/MS	By MS/MS	By MS/MS	By MS/MS	By MS/MS	By matching	41047	76900	44111	42856	72185	34096	50804	24358	49838	16174	9617.2	24895
Q9CPY7	Q9CPY7	Q9CPY7	Cytosol aminopeptidase	Lap3	>sp|Q9CPY7|AMPL_MOUSE Cytosol aminopeptidase OS=Mus musculus GN=Lap3 PE=1 SV=3	1	8	8	23.5	23.5	56.141	519	0	67.983	By MS/MS	By MS/MS	By MS/MS	By MS/MS	By MS/MS	By MS/MS	By matching	By MS/MS	By MS/MS	By MS/MS	By matching	By MS/MS	440720	542120	400450	504340	455870	224650	155510	109400	206510	127270	153300	149670
Q9CPZ6	Q9CPZ6	Q9CPZ6	ORM1-like protein 3	Ormdl3	>sp|Q9CPZ6|ORML3_MOUSE ORM1-like protein 3 OS=Mus musculus GN=Ormdl3 PE=2 SV=1	1	1	1	9.8	9.8	17.476	153	1	-2	By matching	By matching	By matching	By matching	By matching	By matching	By matching	By matching	By matching	By matching	By matching	By MS/MS	0	0	0	0	0	0	0	0	0	0	16709	23785
Q9CQ62	Q9CQ62	Q9CQ62	2,4-dienoyl-CoA reductase, mitochondrial	Decr1	>sp|Q9CQ62|DECR_MOUSE 2,4-dienoyl-CoA reductase, mitochondrial OS=Mus musculus GN=Decr1 PE=1 SV=1	1	10	10	44.2	44.2	36.213	335	0	119.91	By MS/MS	By MS/MS	By MS/MS	By MS/MS	By MS/MS	By MS/MS	By MS/MS	By MS/MS	By MS/MS	By MS/MS	By MS/MS	By MS/MS	1646600	2268900	1842100	2442300	2820300	1058500	6819200	6143000	6513500	3929700	3472900	4300400
Q9CQ69	Q9CQ69	Q9CQ69	Cytochrome b-c1 complex subunit 8	Uqcrq	>sp|Q9CQ69|QCR8_MOUSE Cytochrome b-c1 complex subunit 8 OS=Mus musculus GN=Uqcrq PE=1 SV=3	1	2	2	43.9	43.9	9.7681	82	0.0013158	10.964	By MS/MS	By matching	By MS/MS	By MS/MS	By matching	By matching	By matching	By matching	By matching	By matching	By matching	By matching	44833	54476	69208	28889	24208	8701.8	0	0	0	0	0	0
Q9CQ71	Q9CQ71	Q9CQ71	Replication protein A 14 kDa subunit	Rpa3	>sp|Q9CQ71|RFA3_MOUSE Replication protein A 14 kDa subunit OS=Mus musculus GN=Rpa3 PE=1 SV=1	1	1	1	7.4	7.4	13.584	121	1	-2	By matching	By MS/MS	By matching	By matching	By matching	By matching	By matching	By matching	By matching	By matching	By matching	By matching	144630	184260	149820	237690	229480	136400	0	0	0	0	0	0
Q9CQA3	Q9CQA3	Q9CQA3	Succinate dehydrogenase [ubiquinone] iron-sulfur subunit, mitochondrial	Sdhb	>sp|Q9CQA3|SDHB_MOUSE Succinate dehydrogenase [ubiquinone] iron-sulfur subunit, mitochondrial OS=Mus musculus GN=Sdhb PE=1 SV=1	1	8	8	28.7	28.7	31.814	282	0	66.953	By matching	By matching	By matching	By matching	By matching	By matching	By MS/MS	By MS/MS	By MS/MS	By MS/MS	By MS/MS	By MS/MS	50528	136300	18621	71506	111590	65511	1912800	2044700	1793600	378000	478840	600230
Q9CQC7	Q9CQC7	Q9CQC7	NADH dehydrogenase [ubiquinone] 1 beta subcomplex subunit 4	Ndufb4	>sp|Q9CQC7|NDUB4_MOUSE NADH dehydrogenase [ubiquinone] 1 beta subcomplex subunit 4 OS=Mus musculus GN=Ndufb4 PE=1 SV=3	1	3	3	38	38	15.081	129	0	20.082	By MS/MS	By MS/MS	By MS/MS	By MS/MS	By MS/MS	By matching	By matching	By matching	By matching	By matching	By matching	By matching	362930	335040	280650	388810	363450	152500	0	0	0	0	0	5518.6
Q9CQE1	Q9CQE1	Q9CQE1	Protein NipSnap homolog 3B	Nipsnap3b	>sp|Q9CQE1|NPS3B_MOUSE Protein NipSnap homolog 3B OS=Mus musculus GN=Nipsnap3b PE=1 SV=1	1	1	1	9.3	9.3	28.308	247	0.0071259	6.9556	By matching	By MS/MS	By matching	By matching	By matching	By matching	By matching	By MS/MS	By matching	By matching	By matching	By matching	0	42088	61374	47306	57611	39690	64683	56048	48083	0	0	0
Q9CQE8	Q9CQE8	Q9CQE8	UPF0568 protein C14orf166 homolog		>sp|Q9CQE8|CN166_MOUSE UPF0568 protein C14orf166 homolog OS=Mus musculus PE=1 SV=1	1	11	11	59.8	59.8	28.152	244	0	133.94	By matching	By matching	By matching	By matching	By matching	By matching	By MS/MS	By MS/MS	By MS/MS	By MS/MS	By MS/MS	By MS/MS	0	0	0	0	0	0	964840	664730	1136100	2173000	2212400	2020400
Q9CQM2	Q9CQM2	Q9CQM2	ER lumen protein-retaining receptor 2	Kdelr2	>sp|Q9CQM2|ERD22_MOUSE ER lumen protein-retaining receptor 2 OS=Mus musculus GN=Kdelr2 PE=1 SV=1	1	1	1	8	8	24.454	212	0.0069686	6.6982	By matching	By matching	By matching	By matching	By matching	By matching	By matching	By MS/MS	By MS/MS	By matching	By MS/MS	By matching	0	0	0	0	0	0	11102	10127	7564.2	0	9528.6	10629
Q9CQN1	Q9CQN1	Q9CQN1	Heat shock protein 75 kDa, mitochondrial	Trap1	>sp|Q9CQN1|TRAP1_MOUSE Heat shock protein 75 kDa, mitochondrial OS=Mus musculus GN=Trap1 PE=1 SV=1	1	5	5	10.2	10.2	80.208	706	0	43.667	By matching	By matching	By matching	By matching	By matching	By matching	By matching	By matching	By MS/MS	By MS/MS	By MS/MS	By MS/MS	110320	113170	56218	159450	144190	95508	233730	223620	160900	100860	278600	236320
Q9CQQ7	Q9CQQ7	Q9CQQ7	ATP synthase F(0) complex subunit B1, mitochondrial	Atp5f1	>sp|Q9CQQ7|AT5F1_MOUSE ATP synthase F(0) complex subunit B1, mitochondrial OS=Mus musculus GN=Atp5f1 PE=1 SV=1	1	5	5	19.5	19.5	28.948	256	0	31.862	By MS/MS	By MS/MS	By MS/MS	By MS/MS	By MS/MS	By matching	By MS/MS	By MS/MS	By MS/MS	By MS/MS	By MS/MS	By MS/MS	90780	190570	98147	345000	86685	131230	556740	462810	356980	228520	472780	416750
Q9CQR4	Q9CQR4	Q9CQR4	Acyl-coenzyme A thioesterase 13;Acyl-coenzyme A thioesterase 13, N-terminally processed	Acot13	>sp|Q9CQR4|ACO13_MOUSE Acyl-coenzyme A thioesterase 13 OS=Mus musculus GN=Acot13 PE=1 SV=1	1	2	2	21.4	21.4	15.183	140	0.0015649	16.102	By matching	By MS/MS	By MS/MS	By MS/MS	By matching	By matching	By matching	By matching	By MS/MS	By matching	By matching	By matching	33351	41321	51943	83839	59513	0	0	56102	75114	0	0	17751
Q9CQV8;O70456	Q9CQV8	Q9CQV8	14-3-3 protein beta/alpha;14-3-3 protein beta/alpha, N-terminally processed	Ywhab	>sp|Q9CQV8|1433B_MOUSE 14-3-3 protein beta/alpha OS=Mus musculus GN=Ywhab PE=1 SV=3	2	3	1	15.4	5.7	28.086	246;248	0	18.938	By MS/MS	By MS/MS	By MS/MS	By matching	By matching	By MS/MS	By matching	By matching	By matching	By matching	By matching	By matching	22130	10882	11092	18141	18286	174260	1523	0	2309.8	4140.5	2701.4	2403.5
Q9CQW9	Q9CQW9	Q9CQW9	Interferon-induced transmembrane protein 3	Ifitm3	>sp|Q9CQW9|IFM3_MOUSE Interferon-induced transmembrane protein 3 OS=Mus musculus GN=Ifitm3 PE=1 SV=1	1	2	2	30.7	30.7	14.954	137	0.0015798	16.592	By matching	By matching	By matching	By matching	By matching	By matching	By MS/MS	By MS/MS	By MS/MS	By MS/MS	By MS/MS	By MS/MS	74417	157790	71441	36051	179130	57760	594340	425430	436020	219090	311010	466370
Q9CQX2	Q9CQX2	Q9CQX2	Cytochrome b5 type B	Cyb5b	>sp|Q9CQX2|CYB5B_MOUSE Cytochrome b5 type B OS=Mus musculus GN=Cyb5b PE=1 SV=1	1	2	2	39	39	16.318	146	0.0014793	13.559	By matching	By matching	By matching	By matching	By matching	By matching	By MS/MS	By MS/MS	By matching	By matching	By matching	By matching	52741	56553	83264	60299	63515	37498	222970	175700	110170	135760	67166	137910
Q9CR57	Q9CR57	Q9CR57	60S ribosomal protein L14	Rpl14	>sp|Q9CR57|RL14_MOUSE 60S ribosomal protein L14 OS=Mus musculus GN=Rpl14 PE=1 SV=3	1	3	3	17.1	17.1	23.564	217	0	31.123	By MS/MS	By MS/MS	By MS/MS	By MS/MS	By MS/MS	By MS/MS	By MS/MS	By MS/MS	By MS/MS	By MS/MS	By MS/MS	By MS/MS	790010	1024600	918630	531280	505700	491210	547680	869520	723010	323170	411630	642720
Q9CR62	Q9CR62	Q9CR62	Mitochondrial 2-oxoglutarate/malate carrier protein	Slc25a11	>sp|Q9CR62|M2OM_MOUSE Mitochondrial 2-oxoglutarate/malate carrier protein OS=Mus musculus GN=Slc25a11 PE=1 SV=3	1	4	4	16.2	16.2	34.155	314	0	74.288	By MS/MS	By MS/MS	By MS/MS	By MS/MS	By MS/MS	By MS/MS	By matching	By matching	By matching	By matching	By MS/MS	By matching	312280	218400	364880	331210	345520	182770	71367	52190	32937	62924	241860	70288
Q9CR67	Q9CR67	Q9CR67	Transmembrane protein 33	Tmem33	>sp|Q9CR67|TMM33_MOUSE Transmembrane protein 33 OS=Mus musculus GN=Tmem33 PE=1 SV=1	1	4	4	20.2	20.2	28.031	247	0	51.735	By matching	By matching	By matching	By matching	By matching	By matching	By MS/MS	By MS/MS	By MS/MS	By MS/MS	By MS/MS	By MS/MS	19382	46976	26369	29822	17686	11428	320100	335310	353760	185430	153530	268110
Q9CR68	Q9CR68	Q9CR68	Cytochrome b-c1 complex subunit Rieske, mitochondrial;Cytochrome b-c1 complex subunit 11	Uqcrfs1	>sp|Q9CR68|UCRI_MOUSE Cytochrome b-c1 complex subunit Rieske, mitochondrial OS=Mus musculus GN=Uqcrfs1 PE=1 SV=1	1	2	2	8.4	8.4	29.367	274	0.0013605	11.807	By matching	By matching	By MS/MS	By matching	By matching	By MS/MS	By matching	By matching	By matching	By matching	By matching	By matching	145330	147360	130710	296540	295820	189800	45412	30170	36732	0	43550	0
Q9CRB3	Q9CRB3	Q9CRB3	5-hydroxyisourate hydrolase	Urah	>sp|Q9CRB3|HIUH_MOUSE 5-hydroxyisourate hydrolase OS=Mus musculus GN=Urah PE=1 SV=1	1	3	3	45.8	45.8	13.559	118	0	23.569	By MS/MS	By MS/MS	By MS/MS	By MS/MS	By MS/MS	By MS/MS	By MS/MS	By MS/MS	By MS/MS	By MS/MS	By MS/MS	By MS/MS	193160	147100	190780	236400	244490	157950	723010	658570	688440	408590	153470	525100
Q9D7G0;Q9CS42	Q9D7G0;Q9CS42	Q9D7G0	Ribose-phosphate pyrophosphokinase 1;Ribose-phosphate pyrophosphokinase 2	Prps1;Prps2	>sp|Q9D7G0|PRPS1_MOUSE Ribose-phosphate pyrophosphokinase 1 OS=Mus musculus GN=Prps1 PE=1 SV=4;>sp|Q9CS42|PRPS2_MOUSE Ribose-phosphate pyrophosphokinase 2 OS=Mus musculus GN=Prps2 PE=1 SV=4	2	2	2	10.1	10.1	34.834	318;318	0.0015314	14.564	By matching	By MS/MS	By MS/MS	By MS/MS	By matching	By MS/MS	By MS/MS	By MS/MS	By MS/MS	By matching	By matching	By matching	38921	45982	21569	37129	8930	18512	112740	65580	128820	35350	29600	9168.4
Q9CW42	Q9CW42	Q9CW42	Mitochondrial amidoxime-reducing component 1	Mar1	>sp|Q9CW42|MARC1_MOUSE Mitochondrial amidoxime-reducing component 1 OS=Mus musculus GN=Marc1 PE=1 SV=2	1	6	6	31.8	31.8	37.978	340	0	54.621	By MS/MS	By MS/MS	By MS/MS	By MS/MS	By MS/MS	By MS/MS	By MS/MS	By MS/MS	By MS/MS	By MS/MS	By MS/MS	By MS/MS	260540	359100	397990	421680	392520	135650	456430	888330	672600	746850	459000	645380
Q9CWK8	Q9CWK8	Q9CWK8	Sorting nexin-2	Snx2	>sp|Q9CWK8|SNX2_MOUSE Sorting nexin-2 OS=Mus musculus GN=Snx2 PE=1 SV=2	1	1	1	2.7	2.7	58.47	519	0.0025189	8.3677	By matching	By matching	By matching	By matching	By matching	By matching	By matching	By matching	By matching	By matching	By MS/MS	By matching	19234	22773	0	0	0	14809	26188	26752	23038	30312	46831	22931
Q9CXF0	Q9CXF0	Q9CXF0	Kynureninase	Kynu	>sp|Q9CXF0|KYNU_MOUSE Kynureninase OS=Mus musculus GN=Kynu PE=1 SV=3	1	5	5	16.2	16.2	52.325	464	0	34.335	By MS/MS	By MS/MS	By MS/MS	By MS/MS	By MS/MS	By MS/MS	By matching	By matching	By matching	By matching	By matching	By matching	219190	353670	192300	356990	360200	184340	11723	0	12641	10405	17202	17559
Q9CXN7	Q9CXN7	Q9CXN7	Phenazine biosynthesis-like domain-containing protein 2	Pbld2	>sp|Q9CXN7|PBLD2_MOUSE Phenazine biosynthesis-like domain-containing protein 2 OS=Mus musculus GN=Pbld2 PE=1 SV=1	1	7	3	27.8	13.9	31.983	288	0	19.681	By MS/MS	By MS/MS	By MS/MS	By MS/MS	By MS/MS	By matching	By matching	By matching	By matching	By matching	By matching	By matching	124870	175040	94006	264070	173000	130930	58223	0	0	3965.8	0	0
Q9CXS4	Q9CXS4	Q9CXS4	Centromere protein V	Cenpv	>sp|Q9CXS4|CENPV_MOUSE Centromere protein V OS=Mus musculus GN=Cenpv PE=1 SV=2	1	3	3	22.6	22.6	27.541	252	0	20.286	By matching	By MS/MS	By matching	By matching	By MS/MS	By MS/MS	By matching	By matching	By matching	By matching	By matching	By matching	107860	193230	132850	189090	177560	123580	0	0	0	0	0	0
Q9CXW4	Q9CXW4	Q9CXW4	60S ribosomal protein L11	Rpl11	>sp|Q9CXW4|RL11_MOUSE 60S ribosomal protein L11 OS=Mus musculus GN=Rpl11 PE=1 SV=4	1	4	4	21.3	21.3	20.252	178	0	77.964	By MS/MS	By MS/MS	By MS/MS	By MS/MS	By MS/MS	By MS/MS	By MS/MS	By MS/MS	By MS/MS	By MS/MS	By MS/MS	By MS/MS	246920	368750	229940	493080	475440	230810	480710	522760	423880	386500	467120	394450
Q9CY27	Q9CY27	Q9CY27	Very-long-chain enoyl-CoA reductase	Tecr	>sp|Q9CY27|TECR_MOUSE Very-long-chain enoyl-CoA reductase OS=Mus musculus GN=Tecr PE=1 SV=1	1	2	2	6.2	6.2	36.09	308	0.0015175	14.323	By MS/MS	By MS/MS	By matching	By matching	By MS/MS	By MS/MS	By MS/MS	By MS/MS	By MS/MS	By MS/MS	By MS/MS	By MS/MS	91539	140130	28976	152050	136910	50358	263750	244010	290430	233470	248950	271130
Q9CYR0	Q9CYR0	Q9CYR0	Single-stranded DNA-binding protein, mitochondrial	Ssbp1	>sp|Q9CYR0|SSBP_MOUSE Single-stranded DNA-binding protein, mitochondrial OS=Mus musculus GN=Ssbp1 PE=1 SV=1	1	3	3	32.2	32.2	17.319	152	0	52.11	By matching	By matching	By matching	By matching	By matching	By matching	By MS/MS	By MS/MS	By MS/MS	By MS/MS	By matching	By matching	0	0	3488.4	0	0	0	190760	118930	156450	151710	103990	166290
Q9CZ13	Q9CZ13	Q9CZ13	Cytochrome b-c1 complex subunit 1, mitochondrial	Uqcrc1	>sp|Q9CZ13|QCR1_MOUSE Cytochrome b-c1 complex subunit 1, mitochondrial OS=Mus musculus GN=Uqcrc1 PE=1 SV=2	1	9	9	27.5	27.5	52.851	480	0	62.493	By MS/MS	By MS/MS	By MS/MS	By MS/MS	By MS/MS	By MS/MS	By matching	By matching	By matching	By matching	By matching	By matching	890980	1268100	614900	1245900	957210	473670	74657	61781	30916	23195	61096	22687
Q9CZS1	Q9CZS1	Q9CZS1	Aldehyde dehydrogenase X, mitochondrial	Aldh1b1	>sp|Q9CZS1|AL1B1_MOUSE Aldehyde dehydrogenase X, mitochondrial OS=Mus musculus GN=Aldh1b1 PE=1 SV=1	1	17	16	40.7	39.1	57.552	519	0	225.91	By matching	By matching	By matching	By matching	By matching	By MS/MS	By MS/MS	By MS/MS	By MS/MS	By MS/MS	By MS/MS	By MS/MS	138520	113380	50359	249860	171020	88120	12229000	10774000	10908000	2360500	2053600	1775600
Q9CZU6	Q9CZU6	Q9CZU6	Citrate synthase, mitochondrial	Cs	>sp|Q9CZU6|CISY_MOUSE Citrate synthase, mitochondrial OS=Mus musculus GN=Cs PE=1 SV=1	1	4	4	13.4	13.4	51.736	464	0	26.597	By matching	By MS/MS	By matching	By matching	By matching	By matching	By MS/MS	By MS/MS	By MS/MS	By MS/MS	By MS/MS	By MS/MS	41385	69299	58631	176000	94192	31106	431090	193460	228760	117610	127360	145110
Q9CZX0	Q9CZX0	Q9CZX0	Elongator complex protein 3	Elp3	>sp|Q9CZX0|ELP3_MOUSE Elongator complex protein 3 OS=Mus musculus GN=Elp3 PE=1 SV=1	1	1	1	3.3	3.3	62.384	547	1	-2	By matching	By matching	By matching	By matching	By matching	By matching	By MS/MS	By matching	By matching	By matching	By matching	By matching	0	0	0	0	0	0	0	0	0	0	0	0
Q9CZX8	Q9CZX8	Q9CZX8	40S ribosomal protein S19	Rps19	>sp|Q9CZX8|RS19_MOUSE 40S ribosomal protein S19 OS=Mus musculus GN=Rps19 PE=1 SV=3	1	5	5	30.3	30.3	16.085	145	0	35.195	By MS/MS	By MS/MS	By MS/MS	By MS/MS	By MS/MS	By MS/MS	By MS/MS	By MS/MS	By MS/MS	By MS/MS	By MS/MS	By MS/MS	240150	151260	152840	255350	198810	122530	362520	465570	344430	323210	296770	473820
Q9D023	Q9D023	Q9D023	Mitochondrial pyruvate carrier 2	Mpc2	>sp|Q9D023|MPC2_MOUSE Mitochondrial pyruvate carrier 2 OS=Mus musculus GN=Mpc2 PE=1 SV=1	1	1	1	7.9	7.9	14.286	127	1	-2	By matching	By MS/MS	By MS/MS	By MS/MS	By matching	By matching	By matching	By matching	By matching	By matching	By matching	By MS/MS	16475	27103	32719	20128	20745	17283	40082	0	27877	19849	13821	46553
Q9D051	Q9D051	Q9D051	Pyruvate dehydrogenase E1 component subunit beta, mitochondrial	Pdhb	>sp|Q9D051|ODPB_MOUSE Pyruvate dehydrogenase E1 component subunit beta, mitochondrial OS=Mus musculus GN=Pdhb PE=1 SV=1	1	5	5	19.5	19.5	38.937	359	0	40.005	By MS/MS	By MS/MS	By MS/MS	By MS/MS	By MS/MS	By MS/MS	By MS/MS	By MS/MS	By MS/MS	By matching	By MS/MS	By matching	200470	268630	246950	351910	244110	183160	340700	168050	253220	53856	109090	174790
Q9D0B8	Q9D0B8	Q9D0B8	RIB43A-like with coiled-coils protein 1	Ribc1	>sp|Q9D0B8|RIBC1_MOUSE RIB43A-like with coiled-coils protein 1 OS=Mus musculus GN=Ribc1 PE=2 SV=1	1	1	1	2.9	2.9	44.962	379	1	-2	By matching	By matching	By matching	By MS/MS	By matching	By matching	By matching	By matching	By matching	By matching	By matching	By matching	0	0	28979	69020	23817	0	0	0	0	0	0	0
Q9D0C1	Q9D0C1	Q9D0C1	E3 ubiquitin-protein ligase RNF115	Rnf115	>sp|Q9D0C1|RN115_MOUSE E3 ubiquitin-protein ligase RNF115 OS=Mus musculus GN=Rnf115 PE=1 SV=1	1	1	1	5.9	5.9	33.859	305	0.0024907	7.9191	By matching	By matching	By matching	By matching	By matching	By matching	By MS/MS	By MS/MS	By MS/MS	By MS/MS	By matching	By matching	0	0	0	0	0	0	35672	39065	46525	21955	29972	21376
Q9D0E1	Q9D0E1	Q9D0E1	Heterogeneous nuclear ribonucleoprotein M	Hnrnpm	>sp|Q9D0E1|HNRPM_MOUSE Heterogeneous nuclear ribonucleoprotein M OS=Mus musculus GN=Hnrnpm PE=1 SV=3	1	2	2	3.6	3.6	77.648	729	0.0014859	13.607	By matching	By matching	By matching	By matching	By matching	By matching	By MS/MS	By MS/MS	By matching	By matching	By matching	By MS/MS	16421	17497	18050	18325	20826	10763	97826	33950	78901	40588	56957	86187
Q9D0F3	Q9D0F3	Q9D0F3	Protein ERGIC-53	Lman1	>sp|Q9D0F3|LMAN1_MOUSE Protein ERGIC-53 OS=Mus musculus GN=Lman1 PE=1 SV=1	1	4	4	18	18	57.788	517	0	36.588	By matching	By MS/MS	By MS/MS	By MS/MS	By MS/MS	By MS/MS	By matching	By matching	By matching	By matching	By matching	By matching	445880	419830	361930	431380	660450	367600	30557	36588	38426	125520	140470	65503
Q9D0F9	Q9D0F9	Q9D0F9	Phosphoglucomutase-1	Pgm1	>sp|Q9D0F9|PGM1_MOUSE Phosphoglucomutase-1 OS=Mus musculus GN=Pgm1 PE=1 SV=4	1	6	6	16	16	61.417	562	0	64.029	By MS/MS	By MS/MS	By MS/MS	By MS/MS	By MS/MS	By MS/MS	By matching	By matching	By matching	By matching	By matching	By matching	212630	419120	337000	508570	555350	397600	8168.4	0	0	20358	0	0
Q9D0M3	Q9D0M3	Q9D0M3	Cytochrome c1, heme protein, mitochondrial	Cyc1	>sp|Q9D0M3|CY1_MOUSE Cytochrome c1, heme protein, mitochondrial OS=Mus musculus GN=Cyc1 PE=1 SV=1	1	3	3	16	16	35.327	325	0	21.234	By MS/MS	By MS/MS	By matching	By MS/MS	By MS/MS	By MS/MS	By matching	By matching	By matching	By matching	By matching	By matching	225360	394440	120430	503980	307560	207890	0	5556.3	0	6556	13318	12447
Q9D0R2	Q9D0R2	Q9D0R2	Threonine--tRNA ligase, cytoplasmic	Tars	>sp|Q9D0R2|SYTC_MOUSE Threonine--tRNA ligase, cytoplasmic OS=Mus musculus GN=Tars PE=1 SV=2	1	4	4	6.2	6.2	83.355	722	0	23.685	By MS/MS	By MS/MS	By MS/MS	By MS/MS	By MS/MS	By matching	By matching	By matching	By matching	By matching	By matching	By matching	145070	151700	93311	166860	193990	101870	28449	23368	27545	15281	18116	25731
Q9D0S9	Q9D0S9	Q9D0S9	Histidine triad nucleotide-binding protein 2, mitochondrial	Hint2	>sp|Q9D0S9|HINT2_MOUSE Histidine triad nucleotide-binding protein 2, mitochondrial OS=Mus musculus GN=Hint2 PE=1 SV=1	1	3	3	29.4	29.4	17.32	163	0	20.515	By MS/MS	By MS/MS	By MS/MS	By MS/MS	By MS/MS	By MS/MS	By matching	By matching	By matching	By matching	By matching	By matching	283360	349180	196340	206220	290240	173680	83549	59850	71304	32979	19258	11462
Q9D172	Q9D172	Q9D172	ES1 protein homolog, mitochondrial	D10Jhu81e	>sp|Q9D172|ES1_MOUSE ES1 protein homolog, mitochondrial OS=Mus musculus GN=D10Jhu81e PE=1 SV=1	1	3	3	27.4	27.4	28.09	266	0	25.667	By MS/MS	By MS/MS	By MS/MS	By MS/MS	By matching	By MS/MS	By MS/MS	By MS/MS	By MS/MS	By MS/MS	By matching	By matching	497200	498780	274020	722610	247000	286220	752220	440420	534420	234610	146540	195090
Q9D1G1	Q9D1G1	Q9D1G1	Ras-related protein Rab-1B	Rab1b	>sp|Q9D1G1|RAB1B_MOUSE Ras-related protein Rab-1B OS=Mus musculus GN=Rab1b PE=1 SV=1	1	2	2	15.4	15.4	22.187	201	0.0013587	11.798	By MS/MS	By matching	By matching	By MS/MS	By matching	By matching	By matching	By matching	By matching	By matching	By matching	By matching	60348	100760	70832	116150	93399	76281	8648.5	0	0	0	7038.5	0
Q9D1H7	Q9D1H7	Q9D1H7	Golgi to ER traffic protein 4 homolog	Get4	>sp|Q9D1H7|GET4_MOUSE Golgi to ER traffic protein 4 homolog OS=Mus musculus GN=Get4 PE=1 SV=2	1	4	4	15.9	15.9	36.525	327	0	49.761	By matching	By matching	By matching	By matching	By matching	By matching	By MS/MS	By MS/MS	By MS/MS	By MS/MS	By MS/MS	By MS/MS	4983.4	0	0	0	6915.1	0	300520	306670	354760	380010	191970	414310
Q9D1M0	Q9D1M0	Q9D1M0	Protein SEC13 homolog	Sec13	>sp|Q9D1M0|SEC13_MOUSE Protein SEC13 homolog OS=Mus musculus GN=Sec13 PE=1 SV=3	1	2	2	11.5	11.5	35.565	322	0.0014948	13.872	By matching	By matching	By matching	By matching	By matching	By matching	By MS/MS	By MS/MS	By MS/MS	By MS/MS	By matching	By MS/MS	8640.7	109830	15808	92702	23462	29082	173480	127780	150440	85814	74562	157320
Q9D2G2	Q9D2G2	Q9D2G2	Dihydrolipoyllysine-residue succinyltransferase component of 2-oxoglutarate dehydrogenase complex, mitochondrial	Dlst	>sp|Q9D2G2|ODO2_MOUSE Dihydrolipoyllysine-residue succinyltransferase component of 2-oxoglutarate dehydrogenase complex, mitochondrial OS=Mus musculus GN=Dlst PE=1 SV=1	1	4	4	15	15	48.994	454	0	31.687	By MS/MS	By MS/MS	By MS/MS	By MS/MS	By MS/MS	By MS/MS	By MS/MS	By MS/MS	By MS/MS	By matching	By MS/MS	By matching	166730	415480	305670	902750	424470	423520	1119600	278820	278280	15507	616950	96492
Q9D361	Q9D361	Q9D361	U11/U12 small nuclear ribonucleoprotein 48 kDa protein	Snrnp48	>sp|Q9D361|SNR48_MOUSE U11/U12 small nuclear ribonucleoprotein 48 kDa protein OS=Mus musculus GN=Snrnp48 PE=2 SV=2	1	1	1	5	5	39.453	337	1	-2	By matching	By matching	By matching	By matching	By matching	By matching	By matching	By matching	By matching	By MS/MS	By matching	By matching	0	0	0	0	0	0	0	0	0	19369	0	0
Q9D379	Q9D379	Q9D379	Epoxide hydrolase 1	Ephx1	>sp|Q9D379|HYEP_MOUSE Epoxide hydrolase 1 OS=Mus musculus GN=Ephx1 PE=1 SV=2	1	12	12	40.2	40.2	52.576	455	0	115.42	By MS/MS	By MS/MS	By MS/MS	By MS/MS	By MS/MS	By MS/MS	By MS/MS	By MS/MS	By matching	By matching	By matching	By matching	875030	1203000	947430	1568800	1153300	584080	299670	224510	258810	234960	261950	325320
Q9D3D9	Q9D3D9	Q9D3D9	ATP synthase subunit delta, mitochondrial	Atp5d	>sp|Q9D3D9|ATPD_MOUSE ATP synthase subunit delta, mitochondrial OS=Mus musculus GN=Atp5d PE=1 SV=1	1	2	2	13.7	13.7	17.6	168	0	47.598	By matching	By matching	By matching	By matching	By matching	By matching	By MS/MS	By MS/MS	By MS/MS	By MS/MS	By MS/MS	By MS/MS	35698	16190	84330	16795	17603	52847	501320	103870	295910	229270	306270	267260
Q9D3E6	Q9D3E6	Q9D3E6	Cohesin subunit SA-1	Stag1	>sp|Q9D3E6|STAG1_MOUSE Cohesin subunit SA-1 OS=Mus musculus GN=Stag1 PE=1 SV=3	1	1	1	1.2	1.2	144.44	1258	1	-2	By matching	By matching	By matching	By matching	By matching	By matching	By matching	By matching	By matching	By MS/MS	By matching	By matching	0	0	0	0	0	0	0	0	0	0	0	0
Q9D3P8	Q9D3P8	Q9D3P8	Plasminogen receptor (KT)	Plgrkt	>sp|Q9D3P8|PLRKT_MOUSE Plasminogen receptor (KT) OS=Mus musculus GN=Plgrkt PE=1 SV=1	1	1	1	9.5	9.5	17.261	147	1	-2	By matching	By matching	By MS/MS	By matching	By matching	By matching	By matching	By matching	By matching	By matching	By matching	By matching	0	9884.6	12907	0	0	0	0	0	0	0	0	0
Q9D4C9	Q9D4C9	Q9D4C9	Clavesin-1	Clvs1	>sp|Q9D4C9|CLVS1_MOUSE Clavesin-1 OS=Mus musculus GN=Clvs1 PE=1 SV=1	1	1	1	2.3	2.3	40.613	354	1	-2	By matching	By MS/MS	By matching	By matching	By matching	By matching	By matching	By matching	By matching	By matching	By matching	By matching	11088	20253	0	11056	0	0	0	0	25640	14093	19107	0
Q9D5R3	Q9D5R3	Q9D5R3	Centrosomal protein of 83 kDa	Cep83	>sp|Q9D5R3|CEP83_MOUSE Centrosomal protein of 83 kDa OS=Mus musculus GN=Cep83 PE=1 SV=2	1	1	1	2.9	2.9	81.997	692	1	-2	By matching	By matching	By matching	By matching	By matching	By matching	By matching	By matching	By matching	By matching	By MS/MS	By matching	0	0	0	0	0	0	270240	0	315960	666560	614860	639180
Q9D6M3;Q9DB41	Q9D6M3	Q9D6M3	Mitochondrial glutamate carrier 1	Slc25a22	>sp|Q9D6M3|GHC1_MOUSE Mitochondrial glutamate carrier 1 OS=Mus musculus GN=Slc25a22 PE=1 SV=1	2	6	6	31.9	31.9	34.67	323;320	0	37.996	By matching	By matching	By matching	By matching	By matching	By matching	By MS/MS	By MS/MS	By MS/MS	By MS/MS	By MS/MS	By MS/MS	59249	86738	48383	98440	150070	128930	432390	387700	453510	356110	541830	267690
Q9D6Y4	Q9D6Y4	Q9D6Y4	Protein MEF2BNB	Mef2bnb	>sp|Q9D6Y4|MF2NB_MOUSE Protein MEF2BNB OS=Mus musculus GN=Mef2bnb PE=1 SV=1	1	1	1	9.2	9.2	13.565	120	1	-2	By matching	By matching	By matching	By matching	By matching	By MS/MS	By matching	By matching	By matching	By matching	By matching	By matching	0	0	0	0	0	0	0	0	0	0	0	0
Q9D6Y7	Q9D6Y7	Q9D6Y7	Mitochondrial peptide methionine sulfoxide reductase	Msra	>sp|Q9D6Y7|MSRA_MOUSE Mitochondrial peptide methionine sulfoxide reductase OS=Mus musculus GN=Msra PE=1 SV=1	1	5	5	28.3	28.3	25.988	233	0	32.722	By MS/MS	By MS/MS	By MS/MS	By MS/MS	By MS/MS	By MS/MS	By matching	By matching	By matching	By matching	By matching	By matching	366070	366300	301960	391710	559680	251710	34312	55903	5079.7	13023	16140	0
Q9D6Y9	Q9D6Y9	Q9D6Y9	1,4-alpha-glucan-branching enzyme	Gbe1	>sp|Q9D6Y9|GLGB_MOUSE 1,4-alpha-glucan-branching enzyme OS=Mus musculus GN=Gbe1 PE=1 SV=1	1	10	10	22.1	22.1	80.363	702	0	107.5	By MS/MS	By MS/MS	By MS/MS	By MS/MS	By MS/MS	By MS/MS	By MS/MS	By MS/MS	By MS/MS	By matching	By matching	By matching	379510	667970	884240	1082300	1103100	633120	78284	77795	41554	12201	51934	14373
Q9D7B6	Q9D7B6	Q9D7B6	Isobutyryl-CoA dehydrogenase, mitochondrial	Acad8	>sp|Q9D7B6|ACAD8_MOUSE Isobutyryl-CoA dehydrogenase, mitochondrial OS=Mus musculus GN=Acad8 PE=1 SV=2	1	9	9	30.3	30.3	45.019	413	0	74.042	By MS/MS	By MS/MS	By MS/MS	By MS/MS	By MS/MS	By MS/MS	By MS/MS	By MS/MS	By MS/MS	By MS/MS	By MS/MS	By MS/MS	169680	316050	115740	383610	280370	104540	682570	673460	577200	257750	431820	418020
Q9D819	Q9D819	Q9D819	Inorganic pyrophosphatase	Ppa1	>sp|Q9D819|IPYR_MOUSE Inorganic pyrophosphatase OS=Mus musculus GN=Ppa1 PE=1 SV=1	1	2	2	8	8	32.667	289	0.0013661	11.902	By MS/MS	By MS/MS	By MS/MS	By MS/MS	By MS/MS	By MS/MS	By matching	By matching	By matching	By matching	By matching	By matching	31734	134440	36526	173000	161110	24142	78098	40977	57404	0	0	0
Q9D826	Q9D826	Q9D826	Peroxisomal sarcosine oxidase	Pipox	>sp|Q9D826|SOX_MOUSE Peroxisomal sarcosine oxidase OS=Mus musculus GN=Pipox PE=1 SV=1	1	6	6	24.1	24.1	43.846	390	0	86.626	By MS/MS	By MS/MS	By MS/MS	By MS/MS	By MS/MS	By MS/MS	By MS/MS	By MS/MS	By MS/MS	By matching	By matching	By matching	304110	376400	235820	307380	465020	212940	252570	263340	288430	28214	23612	4071.8
Q9D832	Q9D832	Q9D832	DnaJ homolog subfamily B member 4	Dnajb4	>sp|Q9D832|DNJB4_MOUSE DnaJ homolog subfamily B member 4 OS=Mus musculus GN=Dnajb4 PE=1 SV=1	1	6	5	28.8	25.2	37.781	337	0	45.631	By matching	By matching	By matching	By matching	By matching	By matching	By MS/MS	By MS/MS	By MS/MS	By MS/MS	By MS/MS	By MS/MS	19086	39251	14415	39850	27662	50404	711110	606960	632150	626380	543400	817860
Q9D8E6	Q9D8E6	Q9D8E6	60S ribosomal protein L4	Rpl4	>sp|Q9D8E6|RL4_MOUSE 60S ribosomal protein L4 OS=Mus musculus GN=Rpl4 PE=1 SV=3	1	6	6	14.3	14.3	47.153	419	0	37.738	By MS/MS	By MS/MS	By MS/MS	By MS/MS	By MS/MS	By MS/MS	By MS/MS	By MS/MS	By MS/MS	By MS/MS	By MS/MS	By MS/MS	519410	514610	424120	427830	388830	193510	576090	700750	688140	276130	376960	501590
Q9D8N0	Q9D8N0	Q9D8N0	Elongation factor 1-gamma	Eef1g	>sp|Q9D8N0|EF1G_MOUSE Elongation factor 1-gamma OS=Mus musculus GN=Eef1g PE=1 SV=3	1	4	4	13.7	13.7	50.06	437	0	34.361	By MS/MS	By MS/MS	By MS/MS	By MS/MS	By MS/MS	By MS/MS	By MS/MS	By matching	By matching	By matching	By matching	By MS/MS	641200	1012100	390710	521450	605270	372320	232600	114840	210620	25637	75741	166900
Q9D8T3	Q9D8T3	Q9D8T3	GTPase RhebL1	Rhebl1	>sp|Q9D8T3|REBL1_MOUSE GTPase RhebL1 OS=Mus musculus GN=Rhebl1 PE=2 SV=1	1	1	1	6	6	20.934	184	1	-2	By matching	By matching	By matching	By matching	By matching	By matching	By MS/MS	By MS/MS	By matching	By matching	By matching	By matching	63809	186930	95525	126850	138990	87548	155750	160390	114280	25542	53728	54163
Q9D8W5	Q9D8W5	Q9D8W5	26S proteasome non-ATPase regulatory subunit 12	Psmd12	>sp|Q9D8W5|PSD12_MOUSE 26S proteasome non-ATPase regulatory subunit 12 OS=Mus musculus GN=Psmd12 PE=1 SV=4	1	10	10	29.6	29.6	52.895	456	0	92.447	By matching	By matching	By matching	By matching	By matching	By matching	By MS/MS	By MS/MS	By MS/MS	By MS/MS	By MS/MS	By MS/MS	28728	62595	39215	117520	36422	12894	671070	565080	619110	431250	480500	539300
Q9D9G2	Q9D9G2	Q9D9G2	Phosphatidylethanolamine-binding protein 4	Pebp4	>sp|Q9D9G2|PEBP4_MOUSE Phosphatidylethanolamine-binding protein 4 OS=Mus musculus GN=Pebp4 PE=1 SV=1	1	1	1	5	5	26.907	242	1	-2	By matching	By matching	By MS/MS	By matching	By matching	By matching	By matching	By matching	By matching	By matching	By matching	By matching	0	0	16770	0	0	0	0	0	0	0	0	0
Q9DA32	Q9DA32	Q9DA32	SUN domain-containing protein 5	Sun5	>sp|Q9DA32|SUN5_MOUSE SUN domain-containing protein 5 OS=Mus musculus GN=Sun5 PE=1 SV=2	1	1	1	3.5	3.5	42.652	373	1	-2	By matching	By matching	By matching	By matching	By matching	By matching	By matching	By MS/MS	By matching	By matching	By matching	By matching	0	0	0	0	0	0	0	4321400	7248600	0	0	0
Q9DB20	Q9DB20	Q9DB20	ATP synthase subunit O, mitochondrial	Atp5o	>sp|Q9DB20|ATPO_MOUSE ATP synthase subunit O, mitochondrial OS=Mus musculus GN=Atp5o PE=1 SV=1	1	10	10	60.6	60.6	23.363	213	0	154.6	By MS/MS	By MS/MS	By MS/MS	By MS/MS	By MS/MS	By MS/MS	By MS/MS	By MS/MS	By MS/MS	By MS/MS	By MS/MS	By MS/MS	2476400	3451900	3720300	4333400	3656300	1621700	5947300	5430000	8879600	7475500	9421600	10270000
Q9DB77	Q9DB77	Q9DB77	Cytochrome b-c1 complex subunit 2, mitochondrial	Uqcrc2	>sp|Q9DB77|QCR2_MOUSE Cytochrome b-c1 complex subunit 2, mitochondrial OS=Mus musculus GN=Uqcrc2 PE=1 SV=1	1	11	11	33.3	33.3	48.234	453	0	108.93	By MS/MS	By MS/MS	By MS/MS	By MS/MS	By MS/MS	By MS/MS	By matching	By matching	By matching	By MS/MS	By MS/MS	By matching	1100100	1034900	832010	1472500	1160900	834440	47948	61943	67040	145200	97414	165500
Q9DBA6	Q9DBA6	Q9DBA6	Peroxisomal leader peptide-processing protease;Peroxisomal leader peptide-processing protease, 10 kDa form;Peroxisomal leader peptide-processing protease, 49 kDa form	Tysnd1	>sp|Q9DBA6|TYSD1_MOUSE Peroxisomal leader peptide-processing protease OS=Mus musculus GN=Tysnd1 PE=1 SV=1	1	3	3	9	9	59.065	568	0	18.796	By matching	By matching	By matching	By matching	By matching	By matching	By MS/MS	By MS/MS	By MS/MS	By matching	By matching	By MS/MS	0	0	0	0	0	0	18438	28331	41391	23488	3821.2	16897
Q9DBA8	Q9DBA8	Q9DBA8	Probable imidazolonepropionase	Amdhd1	>sp|Q9DBA8|HUTI_MOUSE Probable imidazolonepropionase OS=Mus musculus GN=Amdhd1 PE=1 SV=1	1	7	7	23	23	46.488	426	0	44.82	By MS/MS	By MS/MS	By MS/MS	By MS/MS	By MS/MS	By MS/MS	By MS/MS	By MS/MS	By MS/MS	By MS/MS	By MS/MS	By MS/MS	380860	340220	321330	773520	672570	346070	281310	206950	164000	111370	45058	136020
Q9DBE0	Q9DBE0	Q9DBE0	Cysteine sulfinic acid decarboxylase	Csad	>sp|Q9DBE0|CSAD_MOUSE Cysteine sulfinic acid decarboxylase OS=Mus musculus GN=Csad PE=1 SV=1	1	6	6	18.3	18.3	55.144	493	0	73.189	By MS/MS	By MS/MS	By MS/MS	By MS/MS	By MS/MS	By MS/MS	By matching	By matching	By matching	By matching	By matching	By matching	393300	627920	384570	831140	609110	337500	19098	18309	11318	17114	5817.3	13993
Q9DBF1	Q9DBF1	Q9DBF1	Alpha-aminoadipic semialdehyde dehydrogenase	Aldh7a1	>sp|Q9DBF1|AL7A1_MOUSE Alpha-aminoadipic semialdehyde dehydrogenase OS=Mus musculus GN=Aldh7a1 PE=1 SV=4	1	12	12	36	36	58.861	539	0	171.8	By MS/MS	By MS/MS	By MS/MS	By MS/MS	By MS/MS	By MS/MS	By MS/MS	By MS/MS	By MS/MS	By MS/MS	By MS/MS	By matching	996210	1669800	1326000	1634400	1734600	826580	623380	564320	542070	332770	253520	271760
Q9DBG1	Q9DBG1	Q9DBG1	Sterol 26-hydroxylase, mitochondrial	Cyp27a1	>sp|Q9DBG1|CP27A_MOUSE Sterol 26-hydroxylase, mitochondrial OS=Mus musculus GN=Cyp27a1 PE=1 SV=1	1	12	12	36.4	36.4	60.719	533	0	109.18	By MS/MS	By MS/MS	By MS/MS	By MS/MS	By MS/MS	By MS/MS	By MS/MS	By MS/MS	By MS/MS	By MS/MS	By MS/MS	By MS/MS	650310	970700	636080	1130300	1194800	688070	1287200	1132000	960100	996780	946700	1154000
Q9DBG6	Q9DBG6	Q9DBG6	Dolichyl-diphosphooligosaccharide--protein glycosyltransferase subunit 2	Rpn2	>sp|Q9DBG6|RPN2_MOUSE Dolichyl-diphosphooligosaccharide--protein glycosyltransferase subunit 2 OS=Mus musculus GN=Rpn2 PE=1 SV=1	1	8	8	21.7	21.7	69.062	631	0	106.89	By MS/MS	By MS/MS	By MS/MS	By MS/MS	By MS/MS	By MS/MS	By MS/MS	By MS/MS	By MS/MS	By MS/MS	By MS/MS	By MS/MS	645920	977290	737910	963200	976940	476270	706950	865240	566830	639920	707400	538220
Q9DBH5	Q9DBH5	Q9DBH5	Vesicular integral-membrane protein VIP36	Lman2	>sp|Q9DBH5|LMAN2_MOUSE Vesicular integral-membrane protein VIP36 OS=Mus musculus GN=Lman2 PE=1 SV=2	1	2	2	8.1	8.1	40.429	358	0.0014771	13.529	By matching	By MS/MS	By MS/MS	By MS/MS	By MS/MS	By MS/MS	By matching	By matching	By matching	By matching	By matching	By matching	36290	59270	52515	52125	73676	38881	0	8851	25284	9215.8	27377	0
Q9DBJ1;O70250	Q9DBJ1	Q9DBJ1	Phosphoglycerate mutase 1	Pgam1	>sp|Q9DBJ1|PGAM1_MOUSE Phosphoglycerate mutase 1 OS=Mus musculus GN=Pgam1 PE=1 SV=3	2	4	4	28.3	28.3	28.832	254;253	0	25.672	By MS/MS	By MS/MS	By MS/MS	By MS/MS	By MS/MS	By MS/MS	By MS/MS	By MS/MS	By matching	By MS/MS	By matching	By MS/MS	288390	398780	327260	408900	499210	310010	146600	137810	18069	57598	43293	55857
Q9DBL1	Q9DBL1	Q9DBL1	Short/branched chain specific acyl-CoA dehydrogenase, mitochondrial	Acadsb	>sp|Q9DBL1|ACDSB_MOUSE Short/branched chain specific acyl-CoA dehydrogenase, mitochondrial OS=Mus musculus GN=Acadsb PE=1 SV=1	1	7	7	26.2	26.2	47.874	432	0	64.577	By MS/MS	By MS/MS	By MS/MS	By MS/MS	By MS/MS	By matching	By MS/MS	By MS/MS	By MS/MS	By MS/MS	By MS/MS	By matching	271670	278270	239770	289210	428310	157000	573960	567820	656150	296280	210590	424890
Q9DBL7	Q9DBL7	Q9DBL7	Bifunctional coenzyme A synthase;Phosphopantetheine adenylyltransferase;Dephospho-CoA kinase	Coasy	>sp|Q9DBL7|COASY_MOUSE Bifunctional coenzyme A synthase OS=Mus musculus GN=Coasy PE=1 SV=2	1	2	2	6.2	6.2	62.022	563	0.0015152	14.277	By matching	By matching	By MS/MS	By matching	By MS/MS	By MS/MS	By matching	By matching	By matching	By matching	By matching	By matching	67238	77163	76521	16655	99401	73144	6613	17456	8510.5	0	17409	0
Q9DBM2	Q9DBM2	Q9DBM2	Peroxisomal bifunctional enzyme;Enoyl-CoA hydratase/3,2-trans-enoyl-CoA isomerase;3-hydroxyacyl-CoA dehydrogenase	Ehhadh	>sp|Q9DBM2|ECHP_MOUSE Peroxisomal bifunctional enzyme OS=Mus musculus GN=Ehhadh PE=1 SV=4	1	53	53	80.8	80.8	78.301	718	0	323.31	By MS/MS	By MS/MS	By MS/MS	By MS/MS	By MS/MS	By MS/MS	By MS/MS	By MS/MS	By MS/MS	By MS/MS	By MS/MS	By MS/MS	3151200	4739200	3583300	4661500	4822100	3205000	133890000	129450000	160290000	96268000	88523000	114660000
Q9DBN5	Q9DBN5	Q9DBN5	Lon protease homolog 2, peroxisomal	Lonp2	>sp|Q9DBN5|LONP2_MOUSE Lon protease homolog 2, peroxisomal OS=Mus musculus GN=Lonp2 PE=1 SV=1	1	4	4	5.8	5.8	94.525	852	0	30.324	By matching	By matching	By matching	By MS/MS	By matching	By matching	By MS/MS	By MS/MS	By MS/MS	By MS/MS	By MS/MS	By MS/MS	32593	39302	37129	63419	43618	38677	237490	154500	171960	108840	151750	323820
Q9DBT9	Q9DBT9	Q9DBT9	Dimethylglycine dehydrogenase, mitochondrial	Dmgdh	>sp|Q9DBT9|M2GD_MOUSE Dimethylglycine dehydrogenase, mitochondrial OS=Mus musculus GN=Dmgdh PE=1 SV=1	1	35	35	60.2	60.2	97.254	869	0	323.31	By MS/MS	By MS/MS	By MS/MS	By MS/MS	By MS/MS	By MS/MS	By matching	By matching	By matching	By matching	By MS/MS	By matching	5071300	6213000	4735800	7547700	8038400	4388200	143090	44845	121010	147330	163260	58352
Q9DBW0	Q9DBW0	Q9DBW0	Cytochrome P450 4V2	Cyp4v2	>sp|Q9DBW0|CP4V2_MOUSE Cytochrome P450 4V2 OS=Mus musculus GN=Cyp4v2 PE=1 SV=1	1	6	6	13.3	13.3	60.938	525	0	42.3	By MS/MS	By MS/MS	By MS/MS	By MS/MS	By MS/MS	By MS/MS	By MS/MS	By MS/MS	By MS/MS	By MS/MS	By MS/MS	By MS/MS	207000	192800	141510	168810	267210	120760	195700	159390	96217	138050	160130	196910
Q9DC50	Q9DC50	Q9DC50	Peroxisomal carnitine O-octanoyltransferase	Crot	>sp|Q9DC50|OCTC_MOUSE Peroxisomal carnitine O-octanoyltransferase OS=Mus musculus GN=Crot PE=1 SV=1	1	1	1	3.6	3.6	70.264	612	0.0070258	6.813	By matching	By matching	By MS/MS	By MS/MS	By MS/MS	By matching	By matching	By matching	By matching	By matching	By matching	By matching	36632	35643	61008	62019	86153	46904	0	0	0	16068	0	0
Q9DC63	Q9DC63	Q9DC63	F-box only protein 3	Fbxo3	>sp|Q9DC63|FBX3_MOUSE F-box only protein 3 OS=Mus musculus GN=Fbxo3 PE=1 SV=1	1	8	8	23.8	23.8	55.227	480	0	114.56	By matching	By matching	By matching	By matching	By matching	By matching	By MS/MS	By MS/MS	By MS/MS	By MS/MS	By MS/MS	By MS/MS	4410.4	4993	0	0	0	0	369440	385220	248210	1662300	1359300	1484500
Q9DC69	Q9DC69	Q9DC69	NADH dehydrogenase [ubiquinone] 1 alpha subcomplex subunit 9, mitochondrial	Ndufa9	>sp|Q9DC69|NDUA9_MOUSE NADH dehydrogenase [ubiquinone] 1 alpha subcomplex subunit 9, mitochondrial OS=Mus musculus GN=Ndufa9 PE=1 SV=2	1	2	2	10.9	10.9	42.525	377	0	16.871	By matching	By MS/MS	By matching	By matching	By matching	By matching	By matching	By MS/MS	By MS/MS	By matching	By MS/MS	By matching	19502	200710	170260	193790	183890	132640	135970	119560	182300	116790	141610	213890
Q9DCC4	Q9DCC4	Q9DCC4	Pyrroline-5-carboxylate reductase 3	Pycrl	>sp|Q9DCC4|P5CR3_MOUSE Pyrroline-5-carboxylate reductase 3 OS=Mus musculus GN=Pycrl PE=1 SV=2	1	2	2	10.9	10.9	28.721	274	0.0014245	12.741	By matching	By matching	By matching	By matching	By MS/MS	By matching	By MS/MS	By matching	By matching	By MS/MS	By matching	By matching	40903	45862	33013	55606	160560	66940	69634	38705	55269	21042	0	21785
Q9DCG6	Q9DCG6	Q9DCG6	Phenazine biosynthesis-like domain-containing protein 1	Pbld1	>sp|Q9DCG6|PBLD1_MOUSE Phenazine biosynthesis-like domain-containing protein 1 OS=Mus musculus GN=Pbld1 PE=1 SV=2	1	10	6	41.3	27.4	32.047	288	0	84.339	By MS/MS	By MS/MS	By MS/MS	By MS/MS	By MS/MS	By MS/MS	By MS/MS	By MS/MS	By MS/MS	By MS/MS	By MS/MS	By MS/MS	804340	1016500	1006300	1436000	1294200	775310	564180	577860	553330	271520	239330	338270
Q9DCJ5	Q9DCJ5	Q9DCJ5	NADH dehydrogenase [ubiquinone] 1 alpha subcomplex subunit 8	Ndufa8	>sp|Q9DCJ5|NDUA8_MOUSE NADH dehydrogenase [ubiquinone] 1 alpha subcomplex subunit 8 OS=Mus musculus GN=Ndufa8 PE=1 SV=3	1	2	2	20.3	20.3	19.992	172	0.0014577	13.093	By matching	By MS/MS	By matching	By MS/MS	By MS/MS	By matching	By matching	By matching	By matching	By MS/MS	By MS/MS	By MS/MS	47008	58163	56435	67115	81660	33780	21585	26026	11656	23110	26326	23970
Q9DCL9	Q9DCL9	Q9DCL9	Multifunctional protein ADE2;Phosphoribosylaminoimidazole-succinocarboxamide synthase;Phosphoribosylaminoimidazole carboxylase	Paics	>sp|Q9DCL9|PUR6_MOUSE Multifunctional protein ADE2 OS=Mus musculus GN=Paics PE=1 SV=4	1	2	2	2.8	2.8	47.006	425	0.001385	12.297	By matching	By matching	By matching	By matching	By MS/MS	By matching	By matching	By matching	By MS/MS	By MS/MS	By matching	By matching	18100	32213	23667	0	24291	0	0	0	0	130050	0	0
Q9DCM2	Q9DCM2	Q9DCM2	Glutathione S-transferase kappa 1	Gstk1	>sp|Q9DCM2|GSTK1_MOUSE Glutathione S-transferase kappa 1 OS=Mus musculus GN=Gstk1 PE=1 SV=3	1	7	7	48.7	48.7	25.704	226	0	67.369	By matching	By matching	By matching	By matching	By matching	By matching	By MS/MS	By MS/MS	By MS/MS	By matching	By matching	By matching	0	10397	10391	16756	50556	0	921520	624800	558670	113170	130440	84300
Q9DCN2	Q9DCN2	Q9DCN2	NADH-cytochrome b5 reductase 3;NADH-cytochrome b5 reductase 3 membrane-bound form;NADH-cytochrome b5 reductase 3 soluble form	Cyb5r3	>sp|Q9DCN2|NB5R3_MOUSE NADH-cytochrome b5 reductase 3 OS=Mus musculus GN=Cyb5r3 PE=1 SV=3	1	8	8	34.2	34.2	34.127	301	0	88.076	By MS/MS	By MS/MS	By MS/MS	By MS/MS	By MS/MS	By MS/MS	By matching	By matching	By matching	By MS/MS	By MS/MS	By matching	887560	1493400	1086600	1870400	1750900	932750	75490	41230	53905	121040	132620	111840
Q9DCQ2	Q9DCQ2	Q9DCQ2	Putative L-aspartate dehydrogenase	Aspdh	>sp|Q9DCQ2|ASPD_MOUSE Putative L-aspartate dehydrogenase OS=Mus musculus GN=Aspdh PE=1 SV=1	1	3	3	10.8	10.8	30.269	287	0	18.003	By MS/MS	By MS/MS	By MS/MS	By MS/MS	By MS/MS	By MS/MS	By matching	By matching	By matching	By matching	By matching	By matching	221890	226980	218540	322330	351590	245440	17794	17343	13153	7562.6	8696.2	3529.2
Q9DCS2	Q9DCS2	Q9DCS2	UPF0585 protein C16orf13 homolog		>sp|Q9DCS2|CP013_MOUSE UPF0585 protein C16orf13 homolog OS=Mus musculus PE=1 SV=1	1	2	2	22.5	22.5	22.687	204	0	25.62	By MS/MS	By MS/MS	By MS/MS	By MS/MS	By MS/MS	By MS/MS	By matching	By matching	By matching	By matching	By matching	By matching	513570	1090900	479840	758410	1231700	495770	160950	59651	25970	9680.5	0	8498.2
Q9DCT2	Q9DCT2	Q9DCT2	NADH dehydrogenase [ubiquinone] iron-sulfur protein 3, mitochondrial	Ndufs3	>sp|Q9DCT2|NDUS3_MOUSE NADH dehydrogenase [ubiquinone] iron-sulfur protein 3, mitochondrial OS=Mus musculus GN=Ndufs3 PE=1 SV=2	1	3	3	14.1	14.1	30.149	263	0	23.143	By MS/MS	By matching	By MS/MS	By MS/MS	By MS/MS	By MS/MS	By MS/MS	By matching	By matching	By matching	By matching	By matching	159370	89987	108240	122890	193660	73858	36631	35909	35428	43829	51888	9494.7
Q9DCW4	Q9DCW4	Q9DCW4	Electron transfer flavoprotein subunit beta	Etfb	>sp|Q9DCW4|ETFB_MOUSE Electron transfer flavoprotein subunit beta OS=Mus musculus GN=Etfb PE=1 SV=3	1	11	11	48.2	48.2	27.623	255	0	201.85	By MS/MS	By MS/MS	By MS/MS	By MS/MS	By MS/MS	By MS/MS	By MS/MS	By MS/MS	By MS/MS	By MS/MS	By MS/MS	By MS/MS	837740	937340	727770	1196200	904860	473780	2839200	2191400	2489400	1788700	2283100	2604700
Q9DCX2	Q9DCX2	Q9DCX2	ATP synthase subunit d, mitochondrial	Atp5h	>sp|Q9DCX2|ATP5H_MOUSE ATP synthase subunit d, mitochondrial OS=Mus musculus GN=Atp5h PE=1 SV=3	1	7	7	63.4	63.4	18.749	161	0	76.209	By matching	By matching	By matching	By matching	By matching	By matching	By MS/MS	By MS/MS	By MS/MS	By MS/MS	By MS/MS	By MS/MS	0	9346.6	0	21110	0	9151.4	1656700	1999200	1581400	1600800	2202800	2617100
Q9DCY0	Q9DCY0	Q9DCY0	Glycine N-acyltransferase-like protein Keg1	Keg1	>sp|Q9DCY0|KEG1_MOUSE Glycine N-acyltransferase-like protein Keg1 OS=Mus musculus GN=Keg1 PE=1 SV=1	1	1	1	4.1	4.1	33.723	295	0.0013812	12.236	By matching	By MS/MS	By matching	By matching	By matching	By MS/MS	By MS/MS	By matching	By MS/MS	By matching	By MS/MS	By matching	27906	45223	19486	0	33161	29178	81777	58408	67920	27802	28158	26811
Q9DD20	Q9DD20	Q9DD20	Methyltransferase-like protein 7B	Mettl7b	>sp|Q9DD20|MET7B_MOUSE Methyltransferase-like protein 7B OS=Mus musculus GN=Mettl7b PE=1 SV=2	1	5	5	27.5	27.5	28.049	244	0	59.416	By MS/MS	By MS/MS	By MS/MS	By MS/MS	By MS/MS	By MS/MS	By MS/MS	By MS/MS	By MS/MS	By MS/MS	By MS/MS	By MS/MS	704530	972610	710020	964310	1268000	673000	643120	609400	435240	665670	503960	721840
Q9EP75;Q99N16	Q9EP75;Q99N16	Q9EP75	Leukotriene-B4 omega-hydroxylase 3;Leukotriene-B(4) omega-hydroxylase 2	Cyp4f14;Cyp4f3	>sp|Q9EP75|CP4FE_MOUSE Leukotriene-B4 omega-hydroxylase 3 OS=Mus musculus GN=Cyp4f14 PE=1 SV=1;>sp|Q99N16|CP4F3_MOUSE Leukotriene-B(4) omega-hydroxylase 2 OS=Mus musculus GN=Cyp4f3 PE=1 SV=2	2	2	2	3.2	3.2	59.8	524;524	0.0013947	12.421	By MS/MS	By MS/MS	By MS/MS	By MS/MS	By MS/MS	By MS/MS	By MS/MS	By MS/MS	By MS/MS	By MS/MS	By MS/MS	By MS/MS	10359	11879	24860	32316	17060	22065	50640	50191	54255	33543	11297	53794
Q9EQ06	Q9EQ06	Q9EQ06	Estradiol 17-beta-dehydrogenase 11	Hsd17b11	>sp|Q9EQ06|DHB11_MOUSE Estradiol 17-beta-dehydrogenase 11 OS=Mus musculus GN=Hsd17b11 PE=1 SV=1	1	6	3	22.5	14.4	32.88	298	0	25.398	By MS/MS	By MS/MS	By MS/MS	By MS/MS	By MS/MS	By MS/MS	By MS/MS	By MS/MS	By MS/MS	By MS/MS	By MS/MS	By MS/MS	110720	138340	140990	127870	154880	108390	74461	92045	62115	126830	113150	165780
Q9EQ20	Q9EQ20	Q9EQ20	Methylmalonate-semialdehyde dehydrogenase [acylating], mitochondrial	Aldh6a1	>sp|Q9EQ20|MMSA_MOUSE Methylmalonate-semialdehyde dehydrogenase [acylating], mitochondrial OS=Mus musculus GN=Aldh6a1 PE=1 SV=1	1	13	13	46.4	46.4	57.915	535	0	242.94	By MS/MS	By MS/MS	By MS/MS	By MS/MS	By MS/MS	By MS/MS	By MS/MS	By MS/MS	By MS/MS	By MS/MS	By matching	By matching	3125000	3715600	2484500	4607700	3941500	1927600	706560	1067800	996670	168450	349160	397710
Q9EQC1	Q9EQC1	Q9EQC1	3 beta-hydroxysteroid dehydrogenase type 7	Hsd3b7	>sp|Q9EQC1|3BHS7_MOUSE 3 beta-hydroxysteroid dehydrogenase type 7 OS=Mus musculus GN=Hsd3b7 PE=1 SV=1	1	2	2	7	7	41.135	369	0.001328	11.161	By matching	By MS/MS	By MS/MS	By matching	By matching	By matching	By matching	By matching	By matching	By matching	By matching	By matching	17184	32017	114010	35182	24007	72819	0	0	12611	0	0	21780
Q9EQF5	Q9EQF5	Q9EQF5	Dihydropyrimidinase	Dpys	>sp|Q9EQF5|DPYS_MOUSE Dihydropyrimidinase OS=Mus musculus GN=Dpys PE=1 SV=2	1	12	12	39.9	39.9	56.724	519	0	102.24	By MS/MS	By MS/MS	By MS/MS	By MS/MS	By MS/MS	By MS/MS	By matching	By matching	By MS/MS	By matching	By MS/MS	By MS/MS	587630	1013700	862620	1021100	1021500	1024700	283280	194360	193870	118390	103420	140210
Q9EQP2	Q9EQP2	Q9EQP2	EH domain-containing protein 4	Ehd4	>sp|Q9EQP2|EHD4_MOUSE EH domain-containing protein 4 OS=Mus musculus GN=Ehd4 PE=1 SV=1	1	1	1	2	2	61.48	541	1	-2	By matching	By matching	By matching	By matching	By matching	By matching	By matching	By matching	By MS/MS	By matching	By matching	By matching	0	0	0	0	0	0	0	0	0	0	0	0
Q9ER73	Q9ER73	Q9ER73	Elongator complex protein 4	Elp4	>sp|Q9ER73|ELP4_MOUSE Elongator complex protein 4 OS=Mus musculus GN=Elp4 PE=1 SV=2	1	1	1	3.8	3.8	46.325	422	0.0025907	10.445	By matching	By matching	By matching	By matching	By matching	By matching	By matching	By matching	By MS/MS	By MS/MS	By MS/MS	By MS/MS	0	0	0	0	0	0	24330	24227	13553	24662	0	26429
Q9ERA6	Q9ERA6	Q9ERA6	Tuftelin-interacting protein 11	Tfip11	>sp|Q9ERA6|TFP11_MOUSE Tuftelin-interacting protein 11 OS=Mus musculus GN=Tfip11 PE=1 SV=1	1	1	1	1.6	1.6	96.304	838	1	-2	By matching	By matching	By matching	By matching	By matching	By matching	By matching	By matching	By matching	By matching	By matching	By MS/MS	821140	347060	631770	156400	524160	269290	5413.2	144290	192410	595910	162320	217850
Q9ERD7	Q9ERD7	Q9ERD7	Tubulin beta-3 chain	Tubb3	>sp|Q9ERD7|TBB3_MOUSE Tubulin beta-3 chain OS=Mus musculus GN=Tubb3 PE=1 SV=1	1	11	1	27.1	3.8	50.418	450	0.0015361	14.828	By MS/MS	By MS/MS	By matching	By MS/MS	By MS/MS	By matching	By MS/MS	By MS/MS	By matching	By MS/MS	By MS/MS	By matching	20939	55015	27895	91648	45915	25966	278630	198300	0	136720	192700	0
Q9ESP1	Q9ESP1	Q9ESP1	Stromal cell-derived factor 2-like protein 1	Sdf2l1	>sp|Q9ESP1|SDF2L_MOUSE Stromal cell-derived factor 2-like protein 1 OS=Mus musculus GN=Sdf2l1 PE=1 SV=2	1	1	1	9	9	23.648	221	0.0025126	8.2554	By matching	By matching	By matching	By MS/MS	By matching	By matching	By matching	By matching	By matching	By matching	By matching	By matching	0	0	0	48128	50774	0	0	0	0	0	0	0
Q9ET01;Q9WUB3	Q9ET01	Q9ET01	Glycogen phosphorylase, liver form	Pygl	>sp|Q9ET01|PYGL_MOUSE Glycogen phosphorylase, liver form OS=Mus musculus GN=Pygl PE=1 SV=4	2	35	33	47.6	45.3	97.462	850;842	0	323.31	By MS/MS	By MS/MS	By MS/MS	By MS/MS	By MS/MS	By MS/MS	By MS/MS	By MS/MS	By MS/MS	By MS/MS	By MS/MS	By MS/MS	5422900	6077700	4768100	7863300	9559900	5501700	2578000	2523200	2744500	1569500	1770000	2118600
Q9JHI5	Q9JHI5	Q9JHI5	Isovaleryl-CoA dehydrogenase, mitochondrial	Ivd	>sp|Q9JHI5|IVD_MOUSE Isovaleryl-CoA dehydrogenase, mitochondrial OS=Mus musculus GN=Ivd PE=1 SV=1	1	8	8	30.7	30.7	46.325	424	0	58.37	By MS/MS	By MS/MS	By MS/MS	By MS/MS	By MS/MS	By MS/MS	By matching	By MS/MS	By matching	By matching	By matching	By matching	594620	811540	474280	889210	753380	634890	153460	164970	113810	52965	61882	0
Q9JHW2	Q9JHW2	Q9JHW2	Omega-amidase NIT2	Nit2	>sp|Q9JHW2|NIT2_MOUSE Omega-amidase NIT2 OS=Mus musculus GN=Nit2 PE=1 SV=1	1	7	7	41.3	41.3	30.501	276	0	91.369	By MS/MS	By MS/MS	By MS/MS	By MS/MS	By MS/MS	By MS/MS	By matching	By matching	By matching	By matching	By matching	By matching	572640	720890	625610	751440	698770	566860	160650	100890	111590	22043	0	23986
Q9JI75	Q9JI75	Q9JI75	Ribosyldihydronicotinamide dehydrogenase [quinone]	Nqo2	>sp|Q9JI75|NQO2_MOUSE Ribosyldihydronicotinamide dehydrogenase [quinone] OS=Mus musculus GN=Nqo2 PE=1 SV=3	1	3	3	19.9	19.9	26.248	231	0	20.272	By MS/MS	By MS/MS	By MS/MS	By MS/MS	By MS/MS	By MS/MS	By matching	By matching	By matching	By matching	By matching	By matching	196580	221960	168850	301300	295720	196820	22678	14745	17815	11306	5452.4	7872.5
Q9JI78	Q9JI78	Q9JI78	Peptide-N(4)-(N-acetyl-beta-glucosaminyl)asparagine amidase	Ngly1	>sp|Q9JI78|NGLY1_MOUSE Peptide-N(4)-(N-acetyl-beta-glucosaminyl)asparagine amidase OS=Mus musculus GN=Ngly1 PE=1 SV=2	1	6	6	14.4	14.4	74.274	651	0	63.881	By MS/MS	By MS/MS	By MS/MS	By matching	By matching	By MS/MS	By MS/MS	By MS/MS	By MS/MS	By MS/MS	By MS/MS	By MS/MS	102590	234230	226040	208060	284740	136310	370390	501450	372960	965600	737770	1079900
Q9JIF7	Q9JIF7	Q9JIF7	Coatomer subunit beta	Copb1	>sp|Q9JIF7|COPB_MOUSE Coatomer subunit beta OS=Mus musculus GN=Copb1 PE=1 SV=1	1	1	1	1.9	1.9	107.06	953	0.0070093	6.767	By matching	By matching	By matching	By matching	By matching	By matching	By matching	By MS/MS	By matching	By MS/MS	By MS/MS	By matching	30870	35739	20082	31111	37233	23033	61613	76281	50911	33273	52970	69870
Q9JII6	Q9JII6	Q9JII6	Alcohol dehydrogenase [NADP(+)]	Akr1a1	>sp|Q9JII6|AK1A1_MOUSE Alcohol dehydrogenase [NADP(+)] OS=Mus musculus GN=Akr1a1 PE=1 SV=3	1	1	1	3.7	3.7	36.586	325	0	26.401	By matching	By MS/MS	By matching	By MS/MS	By matching	By MS/MS	By matching	By matching	By matching	By matching	By matching	By matching	0	217640	0	227860	0	112370	0	0	0	0	0	0
Q9JJI8	Q9JJI8	Q9JJI8	60S ribosomal protein L38	Rpl38	>sp|Q9JJI8|RL38_MOUSE 60S ribosomal protein L38 OS=Mus musculus GN=Rpl38 PE=1 SV=3	1	2	2	35.7	35.7	8.2038	70	0	24.541	By MS/MS	By MS/MS	By MS/MS	By MS/MS	By matching	By MS/MS	By MS/MS	By MS/MS	By MS/MS	By MS/MS	By MS/MS	By MS/MS	230750	265820	182110	66907	169330	68844	404520	170930	192610	219800	291030	398440
Q9JJK5	Q9JJK5	Q9JJK5	Homocysteine-responsive endoplasmic reticulum-resident ubiquitin-like domain member 1 protein	Herpud1	>sp|Q9JJK5|HERP1_MOUSE Homocysteine-responsive endoplasmic reticulum-resident ubiquitin-like domain member 1 protein OS=Mus musculus GN=Herpud1 PE=1 SV=1	1	2	2	10.5	10.5	43.907	391	0.0015552	15.411	By MS/MS	By MS/MS	By MS/MS	By matching	By matching	By MS/MS	By MS/MS	By MS/MS	By matching	By MS/MS	By MS/MS	By MS/MS	59915	65416	37565	43788	61556	46299	301710	283660	70741	358290	290940	386390
Q9JJL3	Q9JJL3	Q9JJL3	Solute carrier organic anion transporter family member 1B2	Slco1b2	>sp|Q9JJL3|SO1B2_MOUSE Solute carrier organic anion transporter family member 1B2 OS=Mus musculus GN=Slco1b2 PE=1 SV=1	1	3	3	8	8	76.728	689	0	24.385	By MS/MS	By MS/MS	By MS/MS	By matching	By MS/MS	By MS/MS	By MS/MS	By MS/MS	By matching	By matching	By matching	By matching	159780	229110	195470	32711	199720	194990	71362	88536	117190	27900	56422	72302
Q9JJW0	Q9JJW0	Q9JJW0	Peroxisomal membrane protein 4	Pxmp4	>sp|Q9JJW0|PXMP4_MOUSE Peroxisomal membrane protein 4 OS=Mus musculus GN=Pxmp4 PE=1 SV=3	1	1	1	7.1	7.1	24.196	212	0.002442	7.4174	By matching	By matching	By matching	By matching	By matching	By matching	By MS/MS	By MS/MS	By MS/MS	By MS/MS	By MS/MS	By MS/MS	0	16161	9400	0	12176	7445.3	50119	29485	23549	85264	57678	51700
Q9JJZ2	Q9JJZ2	Q9JJZ2	Tubulin alpha-8 chain	Tuba8	>sp|Q9JJZ2|TBA8_MOUSE Tubulin alpha-8 chain OS=Mus musculus GN=Tuba8 PE=1 SV=1	1	11	1	37	3.6	50.051	449	1	-2	By MS/MS	By MS/MS	By MS/MS	By matching	By matching	By matching	By matching	By MS/MS	By matching	By MS/MS	By matching	By MS/MS	2886700	817160	2054900	460760	1285300	1052100	240490	1168000	1333000	3292900	1112800	2018900
Q9JK38	Q9JK38	Q9JK38	Glucosamine 6-phosphate N-acetyltransferase	Gnpnat1	>sp|Q9JK38|GNA1_MOUSE Glucosamine 6-phosphate N-acetyltransferase OS=Mus musculus GN=Gnpnat1 PE=1 SV=1	1	2	2	15.8	15.8	20.791	184	0.0014225	12.73	By matching	By matching	By matching	By matching	By matching	By matching	By MS/MS	By MS/MS	By matching	By matching	By matching	By matching	0	0	12272	37290	15187	5629.7	95676	100470	71234	13118	26575	7366.6
Q9JKR6	Q9JKR6	Q9JKR6	Hypoxia up-regulated protein 1	Hyou1	>sp|Q9JKR6|HYOU1_MOUSE Hypoxia up-regulated protein 1 OS=Mus musculus GN=Hyou1 PE=1 SV=1	1	2	2	3.8	3.8	111.18	999	0.0014728	13.417	By matching	By MS/MS	By matching	By MS/MS	By MS/MS	By matching	By matching	By matching	By matching	By matching	By matching	By matching	53407	70242	55947	98726	97030	42375	14511	12058	2825.8	1774.9	0	18487
Q9JKV1	Q9JKV1	Q9JKV1	Proteasomal ubiquitin receptor ADRM1	Adrm1	>sp|Q9JKV1|ADRM1_MOUSE Proteasomal ubiquitin receptor ADRM1 OS=Mus musculus GN=Adrm1 PE=1 SV=2	1	4	4	14.7	14.7	42.06	407	0	24.312	By matching	By matching	By matching	By matching	By matching	By matching	By MS/MS	By matching	By matching	By MS/MS	By matching	By MS/MS	9977.5	0	6119.5	5333.3	6464	14388	240190	194120	123520	419480	278480	258430
Q9JKX3	Q9JKX3	Q9JKX3	Transferrin receptor protein 2	Tfr2	>sp|Q9JKX3|TFR2_MOUSE Transferrin receptor protein 2 OS=Mus musculus GN=Tfr2 PE=1 SV=2	1	1	1	1.8	1.8	88.401	798	0.0092166	6.6241	By matching	By matching	By matching	By matching	By matching	By matching	By matching	By MS/MS	By MS/MS	By MS/MS	By matching	By matching	1639.2	1975.8	2210.8	3246.4	2825.4	2138.2	7729.7	14633	11254	11266	7604.1	0
Q9JLC8	Q9JLC8	Q9JLC8	Sacsin	Sacs	>sp|Q9JLC8|SACS_MOUSE Sacsin OS=Mus musculus GN=Sacs PE=1 SV=2	1	2	2	0.8	0.8	520.68	4582	0.0026178	10.844	By matching	By matching	By matching	By MS/MS	By matching	By matching	By matching	By matching	By matching	By matching	By MS/MS	By matching	70218	309380	80108	653450	223220	258890	355510	206920	435430	64687	372150	0
Q9JLJ2	Q9JLJ2	Q9JLJ2	4-trimethylaminobutyraldehyde dehydrogenase	Aldh9a1	>sp|Q9JLJ2|AL9A1_MOUSE 4-trimethylaminobutyraldehyde dehydrogenase OS=Mus musculus GN=Aldh9a1 PE=1 SV=1	1	17	17	45.7	45.7	53.514	494	0	196.68	By MS/MS	By MS/MS	By MS/MS	By MS/MS	By MS/MS	By MS/MS	By MS/MS	By MS/MS	By MS/MS	By matching	By MS/MS	By MS/MS	1846500	2033000	1338700	2541500	3041300	1661600	924440	544420	793930	242030	299910	377670
Q9JLJ4	Q9JLJ4	Q9JLJ4	Elongation of very long chain fatty acids protein 2	Elovl2	>sp|Q9JLJ4|ELOV2_MOUSE Elongation of very long chain fatty acids protein 2 OS=Mus musculus GN=Elovl2 PE=1 SV=1	1	1	1	5.8	5.8	34.207	292	0.0025478	9.5606	By matching	By matching	By matching	By matching	By matching	By MS/MS	By MS/MS	By MS/MS	By MS/MS	By MS/MS	By MS/MS	By MS/MS	10231	12849	20312	18765	0	36873	106480	84814	99345	16842	92777	113750
Q9JLR9	Q9JLR9	Q9JLR9	HIG1 domain family member 1A, mitochondrial	Higd1a	>sp|Q9JLR9|HIG1A_MOUSE HIG1 domain family member 1A, mitochondrial OS=Mus musculus GN=Higd1a PE=1 SV=1	1	1	1	18.9	18.9	10.425	95	0.002584	10.401	By MS/MS	By MS/MS	By MS/MS	By matching	By matching	By matching	By matching	By matching	By matching	By matching	By matching	By matching	42932	61501	32126	66426	56010	22754	45604	24311	25724	19270	0	21198
Q9JLV1	Q9JLV1	Q9JLV1	BAG family molecular chaperone regulator 3	Bag3	>sp|Q9JLV1|BAG3_MOUSE BAG family molecular chaperone regulator 3 OS=Mus musculus GN=Bag3 PE=1 SV=2	1	2	2	5.7	5.7	61.859	577	0.0013908	12.359	By matching	By matching	By matching	By matching	By matching	By matching	By MS/MS	By MS/MS	By MS/MS	By MS/MS	By matching	By matching	6096.8	13187	5141.9	0	0	0	112070	214930	115510	65393	52440	0
Q9JM13	Q9JM13	Q9JM13	Rab5 GDP/GTP exchange factor	Rabgef1	>sp|Q9JM13|RABX5_MOUSE Rab5 GDP/GTP exchange factor OS=Mus musculus GN=Rabgef1 PE=1 SV=1	1	5	5	8.6	8.6	56.868	491	0	107.2	By MS/MS	By MS/MS	By MS/MS	By MS/MS	By MS/MS	By MS/MS	By MS/MS	By MS/MS	By MS/MS	By MS/MS	By MS/MS	By MS/MS	1133100	1545200	1199000	1375000	1675200	1581300	8386800	13807000	10855000	6080700	4516200	5958200
Q9JM62	Q9JM62	Q9JM62	Receptor expression-enhancing protein 6	Reep6	>sp|Q9JM62|REEP6_MOUSE Receptor expression-enhancing protein 6 OS=Mus musculus GN=Reep6 PE=1 SV=1	1	2	2	11.4	11.4	22.204	201	0.0015221	14.421	By matching	By MS/MS	By matching	By MS/MS	By MS/MS	By MS/MS	By MS/MS	By MS/MS	By MS/MS	By MS/MS	By MS/MS	By MS/MS	202250	102640	155800	85425	183080	48638	180470	134100	161790	92904	85110	76075
Q9JM76	Q9JM76	Q9JM76	Actin-related protein 2/3 complex subunit 3	Arpc3	>sp|Q9JM76|ARPC3_MOUSE Actin-related protein 2/3 complex subunit 3 OS=Mus musculus GN=Arpc3 PE=1 SV=3	1	1	1	6.2	6.2	20.524	178	1	-2	By matching	By MS/MS	By matching	By matching	By matching	By matching	By MS/MS	By matching	By matching	By MS/MS	By matching	By matching	11512	30092	11279	36874	33996	18266	62367	35386	43973	44655	23032	52449
Q9JMA1	Q9JMA1	Q9JMA1	Ubiquitin carboxyl-terminal hydrolase 14	Usp14	>sp|Q9JMA1|UBP14_MOUSE Ubiquitin carboxyl-terminal hydrolase 14 OS=Mus musculus GN=Usp14 PE=1 SV=3	1	3	3	8.1	8.1	56.001	493	0	21.081	By matching	By MS/MS	By matching	By MS/MS	By MS/MS	By matching	By MS/MS	By matching	By MS/MS	By MS/MS	By matching	By matching	0	603650	0	850780	1030100	33347	221640	265570	408420	61674	147210	66193
Q9JMD3	Q9JMD3	Q9JMD3	PCTP-like protein	Stard10	>sp|Q9JMD3|PCTL_MOUSE PCTP-like protein OS=Mus musculus GN=Stard10 PE=1 SV=1	1	7	7	30.6	30.6	32.951	291	0	134.18	By MS/MS	By MS/MS	By MS/MS	By MS/MS	By MS/MS	By MS/MS	By matching	By matching	By matching	By matching	By matching	By matching	1517500	1529800	1304300	1558500	1117800	1210500	49112	19131	26122	20022	48808	0
Q9JMH9	Q9JMH9	Q9JMH9	Unconventional myosin-XVIIIa	Myo18a	>sp|Q9JMH9|MY18A_MOUSE Unconventional myosin-XVIIIa OS=Mus musculus GN=Myo18a PE=1 SV=2	1	1	1	0.8	0.8	232.75	2050	1	-2	By matching	By matching	By matching	By matching	By matching	By matching	By MS/MS	By matching	By matching	By matching	By matching	By matching	19774	17422	6682.7	0	0	0	24204	24184	25995	0	0	0
Q9QUJ7	Q9QUJ7	Q9QUJ7	Long-chain-fatty-acid--CoA ligase 4	Acsl4	>sp|Q9QUJ7|ACSL4_MOUSE Long-chain-fatty-acid--CoA ligase 4 OS=Mus musculus GN=Acsl4 PE=1 SV=2	1	2	2	4.6	4.6	79.076	711	0.001387	12.319	By matching	By matching	By matching	By matching	By matching	By matching	By MS/MS	By matching	By MS/MS	By matching	By matching	By matching	0	0	0	0	0	10097	105630	86497	78382	36910	21407	29797
Q9QUM9	Q9QUM9	Q9QUM9	Proteasome subunit alpha type-6	Psma6	>sp|Q9QUM9|PSA6_MOUSE Proteasome subunit alpha type-6 OS=Mus musculus GN=Psma6 PE=1 SV=1	1	5	5	27.2	27.2	27.372	246	0	49.021	By MS/MS	By MS/MS	By MS/MS	By MS/MS	By MS/MS	By MS/MS	By MS/MS	By MS/MS	By MS/MS	By MS/MS	By MS/MS	By MS/MS	243420	298120	223750	170000	293810	182660	576100	582310	468170	404990	405820	463840
Q9QVN7	Q9QVN7	Q9QVN7	Transcription elongation factor A protein 2	Tcea2	>sp|Q9QVN7|TCEA2_MOUSE Transcription elongation factor A protein 2 OS=Mus musculus GN=Tcea2 PE=2 SV=2	1	1	1	3	3	33.662	299	1	-2	By MS/MS	By MS/MS	By MS/MS	By matching	By MS/MS	By MS/MS	By matching	By MS/MS	By matching	By matching	By MS/MS	By MS/MS	116200	117430	89011	208400	107900	62651	29849	32721	43977	40113	33584	0
Q9QXD1	Q9QXD1	Q9QXD1	Peroxisomal acyl-coenzyme A oxidase 2	Acox2	>sp|Q9QXD1|ACOX2_MOUSE Peroxisomal acyl-coenzyme A oxidase 2 OS=Mus musculus GN=Acox2 PE=1 SV=2	1	32	32	57.9	57.9	76.862	681	0	323.31	By matching	By MS/MS	By MS/MS	By MS/MS	By MS/MS	By MS/MS	By MS/MS	By MS/MS	By MS/MS	By MS/MS	By MS/MS	By MS/MS	178260	199860	180860	192840	237480	166470	9666200	10208000	10688000	10441000	8670200	10355000
Q9QXD6	Q9QXD6	Q9QXD6	Fructose-1,6-bisphosphatase 1	Fbp1	>sp|Q9QXD6|F16P1_MOUSE Fructose-1,6-bisphosphatase 1 OS=Mus musculus GN=Fbp1 PE=1 SV=3	1	17	17	53	53	36.912	338	0	323.31	By MS/MS	By MS/MS	By MS/MS	By MS/MS	By MS/MS	By MS/MS	By MS/MS	By MS/MS	By MS/MS	By MS/MS	By MS/MS	By MS/MS	8129100	9999300	7932000	10567000	12516000	7662000	4068000	3230200	3470800	1456300	1164400	1572500
Q9QXE0	Q9QXE0	Q9QXE0	2-hydroxyacyl-CoA lyase 1	Hacl1	>sp|Q9QXE0|HACL1_MOUSE 2-hydroxyacyl-CoA lyase 1 OS=Mus musculus GN=Hacl1 PE=1 SV=2	1	5	5	14.1	14.1	63.66	581	0	65.035	By MS/MS	By MS/MS	By MS/MS	By MS/MS	By MS/MS	By MS/MS	By MS/MS	By MS/MS	By MS/MS	By matching	By MS/MS	By MS/MS	307070	416860	309280	405980	480360	383220	469210	353610	299810	83288	67659	155880
Q9QXF8	Q9QXF8	Q9QXF8	Glycine N-methyltransferase	Gnmt	>sp|Q9QXF8|GNMT_MOUSE Glycine N-methyltransferase OS=Mus musculus GN=Gnmt PE=1 SV=3	1	9	9	41	41	32.675	293	0	213.49	By MS/MS	By MS/MS	By MS/MS	By MS/MS	By MS/MS	By MS/MS	By MS/MS	By MS/MS	By MS/MS	By MS/MS	By MS/MS	By MS/MS	8670700	9852000	7722100	12736000	11461000	5729700	9669300	7731600	11053000	2453900	2497400	2790700
Q9QXG4	Q9QXG4	Q9QXG4	Acetyl-coenzyme A synthetase, cytoplasmic	Acss2	>sp|Q9QXG4|ACSA_MOUSE Acetyl-coenzyme A synthetase, cytoplasmic OS=Mus musculus GN=Acss2 PE=1 SV=2	1	5	5	12.1	12.1	78.861	701	0	39.662	By MS/MS	By MS/MS	By MS/MS	By MS/MS	By MS/MS	By MS/MS	By matching	By matching	By matching	By matching	By matching	By matching	391870	413610	435380	524410	552670	335570	110940	154920	189020	11281	0	40792
Q9QXX4;Q8BH59	Q9QXX4	Q9QXX4	Calcium-binding mitochondrial carrier protein Aralar2	Slc25a13	>sp|Q9QXX4|CMC2_MOUSE Calcium-binding mitochondrial carrier protein Aralar2 OS=Mus musculus GN=Slc25a13 PE=1 SV=1	2	17	17	33.4	33.4	74.466	676;677	0	131.24	By MS/MS	By MS/MS	By MS/MS	By MS/MS	By MS/MS	By MS/MS	By MS/MS	By MS/MS	By MS/MS	By MS/MS	By MS/MS	By MS/MS	1007000	1252800	1205000	1541000	1295400	764670	1044200	758090	774030	490620	899920	731110
Q9WVK4;Q9QXY6	Q9WVK4;Q9QXY6	Q9WVK4	EH domain-containing protein 1;EH domain-containing protein 3	Ehd1;Ehd3	>sp|Q9WVK4|EHD1_MOUSE EH domain-containing protein 1 OS=Mus musculus GN=Ehd1 PE=1 SV=1;>sp|Q9QXY6|EHD3_MOUSE EH domain-containing protein 3 OS=Mus musculus GN=Ehd3 PE=1 SV=2	2	1	1	2.1	2.1	60.602	534;535	1	-2	By matching	By matching	By matching	By matching	By matching	By matching	By MS/MS	By MS/MS	By MS/MS	By matching	By matching	By matching	0	0	0	14941	0	0	39693	42478	42456	8823.2	21150	16429
Q9QXZ0	Q9QXZ0	Q9QXZ0	Microtubule-actin cross-linking factor 1	Macf1	>sp|Q9QXZ0|MACF1_MOUSE Microtubule-actin cross-linking factor 1 OS=Mus musculus GN=Macf1 PE=1 SV=2	1	1	1	0.2	0.2	831.87	7354	1	-2	By matching	By matching	By matching	By matching	By MS/MS	By MS/MS	By matching	By MS/MS	By MS/MS	By matching	By matching	By matching	131470	141560	188040	175490	195120	1048300	170040	137870	166850	161500	233970	195230
Q9QXZ6	Q9QXZ6	Q9QXZ6	Solute carrier organic anion transporter family member 1A1	Slco1a1	>sp|Q9QXZ6|SO1A1_MOUSE Solute carrier organic anion transporter family member 1A1 OS=Mus musculus GN=Slco1a1 PE=1 SV=1	1	1	1	2.1	2.1	74.396	670	0.0069525	6.6843	By matching	By matching	By matching	By MS/MS	By matching	By matching	By matching	By matching	By matching	By matching	By matching	By matching	14355	27937	7021.6	15573	7704.9	6051.3	0	0	0	0	0	0
Q9QY30	Q9QY30	Q9QY30	Bile salt export pump	Abcb11	>sp|Q9QY30|ABCBB_MOUSE Bile salt export pump OS=Mus musculus GN=Abcb11 PE=1 SV=2	1	2	2	2.9	2.9	146.75	1321	0.001462	13.243	By matching	By matching	By MS/MS	By matching	By matching	By matching	By matching	By matching	By matching	By MS/MS	By MS/MS	By matching	100260	137380	80567	121720	141690	53984	33711	67337	44937	101630	64960	101930
Q9QY39	Q9QY39	Q9QY39	PDZ domain-containing protein 4	Pdzd4	>sp|Q9QY39|PDZD4_MOUSE PDZ domain-containing protein 4 OS=Mus musculus GN=Pdzd4 PE=2 SV=2	1	1	1	2.1	2.1	86.818	772	1	-2	By matching	By matching	By matching	By matching	By MS/MS	By matching	By matching	By matching	By matching	By matching	By matching	By matching	73870	82347	55636	72538	103680	47667	0	0	30336	24582	24405	36793
Q9QY73	Q9QY73	Q9QY73	Transmembrane protein 59	Tmem59	>sp|Q9QY73|TMM59_MOUSE Transmembrane protein 59 OS=Mus musculus GN=Tmem59 PE=1 SV=2	1	1	1	7.4	7.4	36.313	323	0.0024876	7.8963	By MS/MS	By matching	By MS/MS	By matching	By MS/MS	By MS/MS	By matching	By matching	By matching	By MS/MS	By matching	By matching	77502	104550	52247	97877	75960	66960	88144	0	92224	104840	0	0
Q9QY76;Q9WV55	Q9QY76;Q9WV55	Q9QY76	Vesicle-associated membrane protein-associated protein B;Vesicle-associated membrane protein-associated protein A	Vapb;Vapa	>sp|Q9QY76|VAPB_MOUSE Vesicle-associated membrane protein-associated protein B OS=Mus musculus GN=Vapb PE=1 SV=3;>sp|Q9WV55|VAPA_MOUSE Vesicle-associated membrane protein-associated protein A OS=Mus musculus GN=Vapa PE=1 SV=2	2	1	1	4.9	4.9	26.946	243;249	0.0025031	8.0705	By matching	By MS/MS	By matching	By matching	By MS/MS	By matching	By MS/MS	By MS/MS	By MS/MS	By MS/MS	By MS/MS	By MS/MS	36339	39791	29885	41496	46795	18816	73817	55689	38084	65770	66542	50022
Q9QYG0	Q9QYG0	Q9QYG0	Protein NDRG2	Ndrg2	>sp|Q9QYG0|NDRG2_MOUSE Protein NDRG2 OS=Mus musculus GN=Ndrg2 PE=1 SV=1	1	1	1	4	4	40.789	371	1	-2	By matching	By matching	By matching	By matching	By matching	By matching	By matching	By MS/MS	By matching	By matching	By matching	By matching	27750	31628	30407	14065	0	24179	0	19328	0	6455	0	0
Q9QYI4	Q9QYI4	Q9QYI4	DnaJ homolog subfamily B member 12	Dnajb12	>sp|Q9QYI4|DJB12_MOUSE DnaJ homolog subfamily B member 12 OS=Mus musculus GN=Dnajb12 PE=1 SV=2	1	2	2	6.4	6.4	41.987	376	0	30.182	By matching	By matching	By matching	By matching	By matching	By matching	By matching	By MS/MS	By MS/MS	By MS/MS	By MS/MS	By MS/MS	29621	72323	33629	38541	6736.8	21275	117390	58683	86220	123970	97229	106770
Q9QYI5	Q9QYI5	Q9QYI5	DnaJ homolog subfamily B member 2	Dnajb2	>sp|Q9QYI5|DNJB2_MOUSE DnaJ homolog subfamily B member 2 OS=Mus musculus GN=Dnajb2 PE=1 SV=2	1	2	2	8.3	8.3	30.614	277	0.0014684	13.34	By matching	By matching	By matching	By matching	By matching	By matching	By MS/MS	By MS/MS	By MS/MS	By MS/MS	By MS/MS	By MS/MS	6094.5	10764	0	0	7532.4	0	89913	122030	60146	65905	79589	68781
Q9QYJ0	Q9QYJ0	Q9QYJ0	DnaJ homolog subfamily A member 2	Dnaja2	>sp|Q9QYJ0|DNJA2_MOUSE DnaJ homolog subfamily A member 2 OS=Mus musculus GN=Dnaja2 PE=1 SV=1	1	5	5	25.5	25.5	45.745	412	0	40.556	By matching	By MS/MS	By matching	By matching	By matching	By matching	By MS/MS	By MS/MS	By MS/MS	By MS/MS	By MS/MS	By MS/MS	92119	199470	173940	149770	292230	47771	615030	567570	486100	727240	288310	647290
Q9QZ85	Q9QZ85	Q9QZ85	Interferon-inducible GTPase 1	Iigp1	>sp|Q9QZ85|IIGP1_MOUSE Interferon-inducible GTPase 1 OS=Mus musculus GN=Iigp1 PE=1 SV=2	1	7	7	24.9	24.9	47.571	413	0	52.25	By MS/MS	By MS/MS	By MS/MS	By MS/MS	By MS/MS	By MS/MS	By MS/MS	By MS/MS	By MS/MS	By MS/MS	By MS/MS	By MS/MS	415250	463200	405810	533750	617160	254700	137690	82124	163290	187660	172090	112910
Q9QZD8	Q9QZD8	Q9QZD8	Mitochondrial dicarboxylate carrier	Slc25a10	>sp|Q9QZD8|DIC_MOUSE Mitochondrial dicarboxylate carrier OS=Mus musculus GN=Slc25a10 PE=1 SV=2	1	4	4	20.6	20.6	31.715	287	0	26.024	By MS/MS	By MS/MS	By MS/MS	By MS/MS	By MS/MS	By MS/MS	By matching	By matching	By matching	By matching	By matching	By matching	97016	189420	363730	215830	345840	151350	114900	157930	156300	43460	74744	30183
Q9QZE5;Q9QXK3	Q9QZE5	Q9QZE5	Coatomer subunit gamma-1	Copg1	>sp|Q9QZE5|COPG1_MOUSE Coatomer subunit gamma-1 OS=Mus musculus GN=Copg1 PE=1 SV=1	2	3	3	6.1	6.1	97.512	874;871	0	21.043	By matching	By matching	By matching	By matching	By MS/MS	By matching	By matching	By MS/MS	By MS/MS	By MS/MS	By MS/MS	By MS/MS	61227	79914	39440	74979	113890	75127	70126	134620	167940	83831	133910	155910
Q9QZM0	Q9QZM0	Q9QZM0	Ubiquilin-2	Ubqln2	>sp|Q9QZM0|UBQL2_MOUSE Ubiquilin-2 OS=Mus musculus GN=Ubqln2 PE=1 SV=2	1	2	2	4.7	4.7	67.35	638	0.001368	11.914	By matching	By matching	By matching	By matching	By matching	By matching	By MS/MS	By MS/MS	By MS/MS	By matching	By matching	By matching	34672	43664	32598	26658	34594	32672	161600	163260	104240	93578	109570	114620
Q9QZQ8;Q8CCK0	Q9QZQ8	Q9QZQ8	Core histone macro-H2A.1	H2afy	>sp|Q9QZQ8|H2AY_MOUSE Core histone macro-H2A.1 OS=Mus musculus GN=H2afy PE=1 SV=3	2	5	5	20.2	20.2	39.735	372;372	0	39.57	By MS/MS	By MS/MS	By MS/MS	By MS/MS	By MS/MS	By MS/MS	By matching	By matching	By matching	By matching	By matching	By matching	288650	346220	178270	242690	138560	119570	0	0	0	0	0	9505.2
Q9QZW0	Q9QZW0	Q9QZW0	Phospholipid-transporting ATPase 11C	Atp11c	>sp|Q9QZW0|AT11C_MOUSE Phospholipid-transporting ATPase 11C OS=Mus musculus GN=Atp11c PE=1 SV=2	1	2	2	2.5	2.5	129.24	1129	0.0015083	14.058	By MS/MS	By MS/MS	By MS/MS	By MS/MS	By MS/MS	By matching	By matching	By matching	By matching	By matching	By matching	By matching	138480	182350	123350	246290	156400	82966	91822	79968	91508	83792	87367	103860
Q9R049	Q9R049	Q9R049	E3 ubiquitin-protein ligase AMFR	Amfr	>sp|Q9R049|AMFR_MOUSE E3 ubiquitin-protein ligase AMFR OS=Mus musculus GN=Amfr PE=1 SV=2	1	7	7	19.4	19.4	73.104	643	0	64.795	By matching	By matching	By matching	By matching	By matching	By matching	By MS/MS	By MS/MS	By MS/MS	By MS/MS	By MS/MS	By MS/MS	25929	15439	27931	60552	11039	5834.3	1292000	1362600	1420000	1494100	1355500	1539900
Q9R0A0	Q9R0A0	Q9R0A0	Peroxisomal membrane protein PEX14	Pex14	>sp|Q9R0A0|PEX14_MOUSE Peroxisomal membrane protein PEX14 OS=Mus musculus GN=Pex14 PE=1 SV=1	1	1	1	6.4	6.4	41.207	376	0.0025253	8.4364	By matching	By matching	By matching	By MS/MS	By matching	By matching	By matching	By matching	By matching	By matching	By matching	By matching	0	0	0	188070	0	0	52287	0	0	0	0	0
Q9R0H0	Q9R0H0	Q9R0H0	Peroxisomal acyl-coenzyme A oxidase 1	Acox1	>sp|Q9R0H0|ACOX1_MOUSE Peroxisomal acyl-coenzyme A oxidase 1 OS=Mus musculus GN=Acox1 PE=1 SV=5	1	38	38	80	80	74.648	661	0	323.31	By MS/MS	By MS/MS	By MS/MS	By MS/MS	By MS/MS	By MS/MS	By MS/MS	By MS/MS	By MS/MS	By MS/MS	By MS/MS	By MS/MS	3255700	4846000	3786700	5536900	4834200	2437100	15464000	15237000	19037000	19129000	14138000	19190000
Q9R0P3	Q9R0P3	Q9R0P3	S-formylglutathione hydrolase	Esd	>sp|Q9R0P3|ESTD_MOUSE S-formylglutathione hydrolase OS=Mus musculus GN=Esd PE=1 SV=1	1	7	7	43.3	43.3	31.319	282	0	98.077	By MS/MS	By MS/MS	By MS/MS	By MS/MS	By MS/MS	By MS/MS	By MS/MS	By MS/MS	By MS/MS	By matching	By matching	By matching	1323900	804550	1683600	1215600	1031500	1010600	819730	840660	726880	183380	31395	146420
Q9R0P5	Q9R0P5	Q9R0P5	Destrin	Dstn	>sp|Q9R0P5|DEST_MOUSE Destrin OS=Mus musculus GN=Dstn PE=1 SV=3	1	3	3	20.6	20.6	18.521	165	0	18.404	By matching	By MS/MS	By matching	By MS/MS	By matching	By matching	By matching	By MS/MS	By matching	By matching	By matching	By matching	112640	367770	75598	144420	291720	133290	236950	138940	74224	7840.4	0	0
Q9R112	Q9R112	Q9R112	Sulfide:quinone oxidoreductase, mitochondrial	Sqrdl	>sp|Q9R112|SQRD_MOUSE Sulfide:quinone oxidoreductase, mitochondrial OS=Mus musculus GN=Sqrdl PE=1 SV=3	1	14	14	41.8	41.8	50.282	450	0	145.39	By MS/MS	By MS/MS	By MS/MS	By MS/MS	By MS/MS	By MS/MS	By MS/MS	By MS/MS	By MS/MS	By MS/MS	By MS/MS	By MS/MS	163180	238570	218280	240380	190700	176430	1239400	1420100	1289100	1419000	1347600	2385700
Q9R1M5	Q9R1M5	Q9R1M5	NACHT, LRR and PYD domains-containing protein 5	Nlrp5	>sp|Q9R1M5|NALP5_MOUSE NACHT, LRR and PYD domains-containing protein 5 OS=Mus musculus GN=Nlrp5 PE=1 SV=2	1	1	1	2.1	2.1	131.32	1163	1	-2	By matching	By matching	By matching	By matching	By matching	By MS/MS	By matching	By matching	By matching	By matching	By matching	By matching	0	0	0	0	0	0	0	0	0	0	0	0
Q9R1P0	Q9R1P0	Q9R1P0	Proteasome subunit alpha type-4	Psma4	>sp|Q9R1P0|PSA4_MOUSE Proteasome subunit alpha type-4 OS=Mus musculus GN=Psma4 PE=1 SV=1	1	4	4	23.4	23.4	29.47	261	0	25.321	By matching	By matching	By matching	By matching	By matching	By matching	By MS/MS	By MS/MS	By MS/MS	By MS/MS	By MS/MS	By MS/MS	13669	58529	33946	0	45693	0	87230	186210	60049	208110	33756	199500
Q9R1P1	Q9R1P1	Q9R1P1	Proteasome subunit beta type-3	Psmb3	>sp|Q9R1P1|PSB3_MOUSE Proteasome subunit beta type-3 OS=Mus musculus GN=Psmb3 PE=1 SV=1	1	4	4	30.2	30.2	22.965	205	0	29.759	By matching	By matching	By matching	By MS/MS	By matching	By matching	By MS/MS	By matching	By MS/MS	By MS/MS	By MS/MS	By matching	32057	93301	46842	99302	150860	37941	241680	193480	155690	152530	138530	132870
Q9R1P3	Q9R1P3	Q9R1P3	Proteasome subunit beta type-2	Psmb2	>sp|Q9R1P3|PSB2_MOUSE Proteasome subunit beta type-2 OS=Mus musculus GN=Psmb2 PE=1 SV=1	1	3	3	21.4	21.4	22.906	201	0	45.728	By matching	By matching	By matching	By matching	By matching	By matching	By MS/MS	By MS/MS	By MS/MS	By MS/MS	By MS/MS	By MS/MS	22217	24933	0	20140	29015	5710.1	146080	243030	233520	214880	273070	120870
Q9R1P4	Q9R1P4	Q9R1P4	Proteasome subunit alpha type-1	Psma1	>sp|Q9R1P4|PSA1_MOUSE Proteasome subunit alpha type-1 OS=Mus musculus GN=Psma1 PE=1 SV=1	1	6	6	34.6	34.6	29.546	263	0	46.031	By matching	By MS/MS	By matching	By MS/MS	By MS/MS	By matching	By MS/MS	By MS/MS	By MS/MS	By MS/MS	By MS/MS	By MS/MS	105810	164240	85598	222200	150940	109750	1209500	1383200	818770	736230	625310	1057400
Q9WTI7	Q9WTI7	Q9WTI7	Unconventional myosin-Ic	Myo1c	>sp|Q9WTI7|MYO1C_MOUSE Unconventional myosin-Ic OS=Mus musculus GN=Myo1c PE=1 SV=2	1	5	5	5.9	5.9	121.94	1063	0	30.388	By matching	By matching	By matching	By matching	By matching	By matching	By matching	By matching	By MS/MS	By MS/MS	By matching	By MS/MS	11486	12831	21002	15608	33601	7107.3	68780	44937	84905	121430	64673	168680
Q9WTP6	Q9WTP6	Q9WTP6	Adenylate kinase 2, mitochondrial;Adenylate kinase 2, mitochondrial, N-terminally processed	Ak2	>sp|Q9WTP6|KAD2_MOUSE Adenylate kinase 2, mitochondrial OS=Mus musculus GN=Ak2 PE=1 SV=5	1	1	1	10.5	10.5	26.468	239	0.0024631	7.5343	By matching	By matching	By matching	By matching	By matching	By matching	By MS/MS	By MS/MS	By matching	By matching	By matching	By matching	6871	13901	10491	10072	10656	4601	19178	33789	0	0	7231.2	6220.1
Q9WTP7	Q9WTP7	Q9WTP7	GTP:AMP phosphotransferase AK3, mitochondrial	Ak3	>sp|Q9WTP7|KAD3_MOUSE GTP:AMP phosphotransferase AK3, mitochondrial OS=Mus musculus GN=Ak3 PE=1 SV=3	1	5	5	35.2	35.2	25.426	227	0	77.68	By matching	By matching	By matching	By matching	By matching	By matching	By MS/MS	By MS/MS	By MS/MS	By MS/MS	By MS/MS	By MS/MS	19831	123410	63413	121820	46424	44590	577630	341270	510080	426590	842050	632680
Q9WTS6	Q9WTS6	Q9WTS6	Teneurin-3	Tenm3	>sp|Q9WTS6|TEN3_MOUSE Teneurin-3 OS=Mus musculus GN=Tenm3 PE=1 SV=1	1	1	1	0.8	0.8	303.06	2715	0.0069849	6.7491	By matching	By MS/MS	By matching	By matching	By MS/MS	By matching	By matching	By matching	By MS/MS	By matching	By MS/MS	By MS/MS	0	5477000	0	0	8976400	0	71660	36671	98977	0	6021500	6606000
Q9WTX5	Q9WTX5	Q9WTX5	S-phase kinase-associated protein 1	Skp1	>sp|Q9WTX5|SKP1_MOUSE S-phase kinase-associated protein 1 OS=Mus musculus GN=Skp1 PE=1 SV=3	1	2	2	10.4	10.4	18.672	163	0	73.007	By matching	By matching	By matching	By matching	By matching	By matching	By MS/MS	By MS/MS	By MS/MS	By MS/MS	By MS/MS	By MS/MS	0	0	0	0	0	0	163170	146860	96811	222120	205890	282120
Q9WTX6	Q9WTX6	Q9WTX6	Cullin-1	Cul1	>sp|Q9WTX6|CUL1_MOUSE Cullin-1 OS=Mus musculus GN=Cul1 PE=1 SV=1	1	4	4	6.6	6.6	89.69	776	0	26.835	By matching	By matching	By matching	By matching	By matching	By matching	By MS/MS	By MS/MS	By MS/MS	By MS/MS	By MS/MS	By MS/MS	4267	0	0	29096	0	0	70703	74165	105240	103960	108650	160790
Q9WU79	Q9WU79	Q9WU79	Proline dehydrogenase 1, mitochondrial	Prodh	>sp|Q9WU79|PROD_MOUSE Proline dehydrogenase 1, mitochondrial OS=Mus musculus GN=Prodh PE=1 SV=2	1	4	4	12	12	68.035	599	0	55.937	By MS/MS	By matching	By matching	By MS/MS	By matching	By matching	By MS/MS	By MS/MS	By MS/MS	By MS/MS	By MS/MS	By MS/MS	41325	75157	110760	141220	41997	48007	400500	328490	389560	301890	279740	284810
Q9WUD1	Q9WUD1	Q9WUD1	STIP1 homology and U box-containing protein 1	Stub1	>sp|Q9WUD1|CHIP_MOUSE STIP1 homology and U box-containing protein 1 OS=Mus musculus GN=Stub1 PE=1 SV=1	1	2	2	7.6	7.6	34.909	304	0.0014599	13.117	By matching	By matching	By matching	By matching	By matching	By matching	By matching	By MS/MS	By matching	By MS/MS	By MS/MS	By MS/MS	0	0	0	9151	0	0	85886	80039	27787	23226	67939	117630
Q9WUM5	Q9WUM5	Q9WUM5	Succinyl-CoA ligase [ADP/GDP-forming] subunit alpha, mitochondrial	Suclg1	>sp|Q9WUM5|SUCA_MOUSE Succinyl-CoA ligase [ADP/GDP-forming] subunit alpha, mitochondrial OS=Mus musculus GN=Suclg1 PE=1 SV=4	1	6	6	26.6	26.6	36.154	346	0	50.911	By MS/MS	By MS/MS	By MS/MS	By MS/MS	By MS/MS	By MS/MS	By MS/MS	By MS/MS	By MS/MS	By MS/MS	By matching	By MS/MS	844420	881680	766710	1352200	1385300	918530	813830	707310	1112400	343490	394990	543310
Q9WUR2;Q78JN3	Q9WUR2;Q78JN3	Q9WUR2	Enoyl-CoA delta isomerase 2, mitochondrial	Eci2;Eci3	>sp|Q9WUR2|ECI2_MOUSE Enoyl-CoA delta isomerase 2, mitochondrial OS=Mus musculus GN=Eci2 PE=1 SV=2;>sp|Q78JN3|ECI3_MOUSE Enoyl-CoA delta isomerase 3, peroxisomal OS=Mus musculus GN=Eci3 PE=1 SV=1	2	2	2	5.9	5.9	43.267	391;317	0	20.706	By matching	By matching	By matching	By matching	By matching	By matching	By MS/MS	By MS/MS	By MS/MS	By MS/MS	By MS/MS	By matching	0	0	0	0	9272	0	145570	89308	192370	57199	17800	110800
Q9WUR9	Q9WUR9	Q9WUR9	Adenylate kinase 4, mitochondrial	Ak4	>sp|Q9WUR9|KAD4_MOUSE Adenylate kinase 4, mitochondrial OS=Mus musculus GN=Ak4 PE=1 SV=1	1	1	1	16.1	16.1	25.061	223	0.0025284	8.5936	By matching	By matching	By matching	By matching	By matching	By matching	By MS/MS	By matching	By matching	By matching	By matching	By matching	0	0	0	0	0	0	136620	0	0	92774	109420	125280
Q9WUZ9	Q9WUZ9	Q9WUZ9	Ectonucleoside triphosphate diphosphohydrolase 5	Entpd5	>sp|Q9WUZ9|ENTP5_MOUSE Ectonucleoside triphosphate diphosphohydrolase 5 OS=Mus musculus GN=Entpd5 PE=1 SV=1	1	7	7	26	26	47.101	427	0	55.322	By matching	By MS/MS	By matching	By MS/MS	By matching	By matching	By MS/MS	By MS/MS	By MS/MS	By MS/MS	By MS/MS	By MS/MS	85849	160740	105620	226880	171670	84940	432490	713130	801770	163890	260670	317790
Q9WV68	Q9WV68	Q9WV68	Peroxisomal 2,4-dienoyl-CoA reductase	Decr2	>sp|Q9WV68|DECR2_MOUSE Peroxisomal 2,4-dienoyl-CoA reductase OS=Mus musculus GN=Decr2 PE=1 SV=1	1	12	12	59.6	59.6	31.3	292	0	123.98	By MS/MS	By MS/MS	By MS/MS	By MS/MS	By MS/MS	By MS/MS	By MS/MS	By MS/MS	By MS/MS	By MS/MS	By MS/MS	By MS/MS	203950	276060	266320	362120	340600	181730	6840100	7416700	6257700	5339900	4707800	6981400
Q9WVD5	Q9WVD5	Q9WVD5	Mitochondrial ornithine transporter 1	Slc25a15	>sp|Q9WVD5|ORNT1_MOUSE Mitochondrial ornithine transporter 1 OS=Mus musculus GN=Slc25a15 PE=1 SV=1	1	2	2	9.6	9.6	32.823	301	0	18.447	By MS/MS	By matching	By MS/MS	By MS/MS	By MS/MS	By MS/MS	By matching	By matching	By matching	By matching	By matching	By matching	43791	0	53940	0	0	10478	40106	0	21768	17089	0	10198
Q9WVG5	Q9WVG5	Q9WVG5	Endothelial lipase	Lipg	>sp|Q9WVG5|LIPE_MOUSE Endothelial lipase OS=Mus musculus GN=Lipg PE=2 SV=3	1	1	1	2.4	2.4	56.628	500	1	-2	By matching	By matching	By matching	By matching	By matching	By MS/MS	By matching	By matching	By matching	By matching	By matching	By matching	0	0	0	0	0	20464	0	0	0	0	0	0
Q9WVJ2	Q9WVJ2	Q9WVJ2	26S proteasome non-ATPase regulatory subunit 13	Psmd13	>sp|Q9WVJ2|PSD13_MOUSE 26S proteasome non-ATPase regulatory subunit 13 OS=Mus musculus GN=Psmd13 PE=1 SV=1	1	3	3	10.4	10.4	42.809	376	0	29.752	By matching	By matching	By matching	By matching	By matching	By matching	By MS/MS	By MS/MS	By MS/MS	By MS/MS	By MS/MS	By MS/MS	0	0	0	3933.7	5502.1	0	307420	403080	401580	203460	144360	356130
Q9WVL0	Q9WVL0	Q9WVL0	Maleylacetoacetate isomerase	Gstz1	>sp|Q9WVL0|MAAI_MOUSE Maleylacetoacetate isomerase OS=Mus musculus GN=Gstz1 PE=1 SV=1	1	10	10	69	69	24.275	216	0	174.8	By MS/MS	By MS/MS	By MS/MS	By MS/MS	By MS/MS	By MS/MS	By MS/MS	By MS/MS	By MS/MS	By MS/MS	By MS/MS	By matching	2102200	2697900	2013700	3188400	3048500	2220700	1317700	1001300	1183900	264580	140040	140970
Q9WVM8	Q9WVM8	Q9WVM8	Kynurenine/alpha-aminoadipate aminotransferase, mitochondrial	Aadat	>sp|Q9WVM8|AADAT_MOUSE Kynurenine/alpha-aminoadipate aminotransferase, mitochondrial OS=Mus musculus GN=Aadat PE=1 SV=1	1	2	2	6.1	6.1	47.597	425	0.0014104	12.555	By MS/MS	By MS/MS	By matching	By MS/MS	By MS/MS	By matching	By matching	By matching	By matching	By matching	By matching	By matching	38968	90167	47031	107110	68282	50906	63515	63513	54135	14841	48852	0
Q9Z0N2;Q9Z0N1	Q9Z0N2;Q9Z0N1	Q9Z0N2	Eukaryotic translation initiation factor 2 subunit 3, Y-linked;Eukaryotic translation initiation factor 2 subunit 3, X-linked	Eif2s3y;Eif2s3x	>sp|Q9Z0N2|IF2H_MOUSE Eukaryotic translation initiation factor 2 subunit 3, Y-linked OS=Mus musculus GN=Eif2s3y PE=1 SV=2;>sp|Q9Z0N1|IF2G_MOUSE Eukaryotic translation initiation factor 2 subunit 3, X-linked OS=Mus musculus GN=Eif2s3x PE=1 SV=2	2	2	2	6.4	6.4	51.13	472;472	0.0015038	13.983	By matching	By matching	By MS/MS	By matching	By MS/MS	By MS/MS	By matching	By matching	By matching	By matching	By matching	By matching	61625	69352	59440	84265	77110	64670	62792	104220	60195	48643	55825	87513
Q9Z0R4	Q9Z0R4	Q9Z0R4	Intersectin-1	Itsn1	>sp|Q9Z0R4|ITSN1_MOUSE Intersectin-1 OS=Mus musculus GN=Itsn1 PE=1 SV=2	1	1	1	0.9	0.9	194.29	1714	0.0036058	7.1061	By matching	By matching	By matching	By matching	By matching	By matching	By MS/MS	By matching	By matching	By matching	By matching	By matching	9357.2	20572	10183	16586	30574	14759	91123	84694	96040	53867	44772	117630
Q9Z0R9	Q9Z0R9	Q9Z0R9	Fatty acid desaturase 2	Fads2	>sp|Q9Z0R9|FADS2_MOUSE Fatty acid desaturase 2 OS=Mus musculus GN=Fads2 PE=1 SV=1	1	3	3	9.9	9.9	52.387	444	0	20.306	By MS/MS	By MS/MS	By MS/MS	By MS/MS	By MS/MS	By MS/MS	By MS/MS	By MS/MS	By MS/MS	By MS/MS	By MS/MS	By MS/MS	64506	85885	96556	103270	97046	114590	208840	230410	173930	228550	233080	254670
Q9Z0S1	Q9Z0S1	Q9Z0S1	3(2),5-bisphosphate nucleotidase 1	Bpnt1	>sp|Q9Z0S1|BPNT1_MOUSE 3(2),5-bisphosphate nucleotidase 1 OS=Mus musculus GN=Bpnt1 PE=1 SV=2	1	6	6	27.6	27.6	33.196	308	0	45.637	By MS/MS	By MS/MS	By MS/MS	By MS/MS	By MS/MS	By MS/MS	By matching	By matching	By matching	By matching	By matching	By matching	206330	290790	221630	339190	288830	251820	0	0	0	0	0	0
Q9Z0X1	Q9Z0X1	Q9Z0X1	Apoptosis-inducing factor 1, mitochondrial	Aifm1	>sp|Q9Z0X1|AIFM1_MOUSE Apoptosis-inducing factor 1, mitochondrial OS=Mus musculus GN=Aifm1 PE=1 SV=1	1	11	11	27	27	66.765	612	0	109.53	By MS/MS	By MS/MS	By MS/MS	By MS/MS	By MS/MS	By MS/MS	By MS/MS	By MS/MS	By MS/MS	By MS/MS	By MS/MS	By MS/MS	982390	1181200	883290	1605800	1399200	1241000	1049700	767280	808340	837000	1005800	919450
Q9Z1Q9	Q9Z1Q9	Q9Z1Q9	Valine--tRNA ligase	Vars	>sp|Q9Z1Q9|SYVC_MOUSE Valine--tRNA ligase OS=Mus musculus GN=Vars PE=1 SV=1	1	3	3	3.9	3.9	140.21	1263	0	16.918	By MS/MS	By matching	By MS/MS	By MS/MS	By matching	By matching	By matching	By matching	By matching	By matching	By matching	By matching	101200	96758	78245	150410	129970	27085	18206	7742.4	0	0	33011	20269
Q9Z1R2	Q9Z1R2	Q9Z1R2	Large proline-rich protein BAG6	Bag6	>sp|Q9Z1R2|BAG6_MOUSE Large proline-rich protein BAG6 OS=Mus musculus GN=Bag6 PE=1 SV=1	1	21	21	25.7	25.7	121.04	1154	0	246.11	By matching	By matching	By matching	By matching	By matching	By matching	By MS/MS	By MS/MS	By MS/MS	By MS/MS	By MS/MS	By MS/MS	46849	49100	34135	40500	41395	29890	3910000	4912400	3668800	3281500	2092700	3414400
Q9Z1Z0	Q9Z1Z0	Q9Z1Z0	General vesicular transport factor p115	Uso1	>sp|Q9Z1Z0|USO1_MOUSE General vesicular transport factor p115 OS=Mus musculus GN=Uso1 PE=1 SV=2	1	1	1	2.1	2.1	106.98	959	1	-2	By matching	By matching	By MS/MS	By matching	By matching	By matching	By matching	By matching	By matching	By matching	By matching	By matching	11518	19964	11491	45028	0	20431	34785	17740	15640	0	0	14490
Q9Z204	Q9Z204	Q9Z204	Heterogeneous nuclear ribonucleoproteins C1/C2	Hnrnpc	>sp|Q9Z204|HNRPC_MOUSE Heterogeneous nuclear ribonucleoproteins C1/C2 OS=Mus musculus GN=Hnrnpc PE=1 SV=1	1	2	2	7.3	7.3	34.384	313	0.0014925	13.784	By MS/MS	By MS/MS	By MS/MS	By MS/MS	By MS/MS	By MS/MS	By matching	By matching	By matching	By matching	By matching	By MS/MS	91472	104830	68126	102310	91752	56920	19561	13746	24409	23807	23161	32892
Q9Z210	Q9Z210	Q9Z210	Peroxisomal membrane protein 11B	Pex11b	>sp|Q9Z210|PX11B_MOUSE Peroxisomal membrane protein 11B OS=Mus musculus GN=Pex11b PE=1 SV=1	1	1	1	4.6	4.6	28.709	259	1	-2	By matching	By matching	By matching	By matching	By matching	By matching	By MS/MS	By matching	By matching	By matching	By matching	By matching	0	0	0	0	0	0	36009	29805	18453	9688.2	16002	16357
[truncated: 9 more rows]
