# Supplementary material for: Super Enhanced Purification of Denatured-Refolded Ubiquitinated Proteins by ThUBD Revealed Ubiquitinome Dysfunction in Liver Fibrosis
Source: Mol Cell Proteomics. 2024 Oct 2;23(11):100852. doi: 10.1016/j.mcpro.2024.100852 (PMC11584597; doi:10.1016/j.mcpro.2024.100852)
Supplement: Table S4 [file mmc5.xlsx]

## Sheet: Table S4
Table S4. Ubiquitome quantification of CCl4 treated mouse model through Orbitrap Fusion Lumos
Label free-based quantification of CCl4 model under two conditions (< 1% false discovery rate).
Raw files were analyzed with MaxQuant (v. 2.1.4.0).
Protein IDs	Majority protein IDs	Majority protein ID	Protein names	Gene names	Fasta headers	Number of proteins	Peptides	Unique peptides	Sequence coverage [%]	Unique sequence coverage [%]	Mol. weight [kDa]	Sequence length	Q-value	Score	Identification type Ubc-DRUSP-ccl4-1	Identification type Ubc-DRUSP-ccl4-2	Identification type Ubc-DRUSP-ccl4-3	Identification type Ubc-DRUSP-oil-1	Identification type Ubc-DRUSP-oil-2	Identification type Ubc-DRUSP-oil-3	Identification type Ubc-Control-ccl4-1	Identification type Ubc-Control-ccl4-2	Identification type Ubc-Control-ccl4-3	Identification type Ubc-Control-oil-1	Identification type Ubc-Control-oil-2	Identification type Ubc-Control-oil-3	Intensity Ubc-DRUSP-ccl4-1	Intensity Ubc-DRUSP-ccl4-2	Intensity Ubc-DRUSP-ccl4-3	Intensity Ubc-DRUSP-oil-1	Intensity Ubc-DRUSP-oil-2	Intensity Ubc-DRUSP-oil-3	Intensity Ubc-Control-ccl4-1	Intensity Ubc-Control-ccl4-2	Intensity Ubc-Control-ccl4-3	Intensity Ubc-Control-oil-1	Intensity Ubc-Control-oil-2	Intensity Ubc-Control-oil-3
P52293	P52293	P52293	60 kDa lysophospholipase;L-asparaginase;Platelet-activating factor acetylhydrolase	Aspg	>sp|A0JNU3|LPP60_MOUSE 60 kDa lysophospholipase OS=Mus musculus GN=Aspg PE=1 SV=1	1	12	12	31.2	31.2	60.594	564	0	32.033	By MS/MS	By MS/MS	By MS/MS	By MS/MS	By MS/MS	By MS/MS	By MS/MS	By matching	By matching	By MS/MS	By MS/MS	By MS/MS	643820000	297660000	214590000	248510000	630890000	519450000	105320000	191390000	17552000	110540000	274390000	252240000
P52332;Q9R117	P52332	P52332	Macrophage-expressed gene 1 protein	Mpeg1	>sp|A1L314|MPEG1_MOUSE Macrophage-expressed gene 1 protein OS=Mus musculus GN=Mpeg1 PE=1 SV=1	1	4	4	5.8	5.8	78.39	713	0	4.8042	By matching	By matching	By matching	By MS/MS	By matching	By matching	By MS/MS	By matching	By MS/MS	By MS/MS	By matching	By matching	8519200	0	25917000	44884000	0	0	3700600	33442000	6050400	30910000	3167300	0
P52430	P52430	P52430	Cullin-4B	Cul4b	>sp|A2A432|CUL4B_MOUSE Cullin-4B OS=Mus musculus GN=Cul4b PE=1 SV=1	1	8	5	10.4	7.4	110.7	970	0	8.3437	By matching	By MS/MS	By matching	By matching	By MS/MS	By matching	By matching	By matching	By MS/MS	By matching	By MS/MS	By matching	0	34108000	36580000	0	0	0	8414300	16577000	19771000	0	10822000	4708800
P52432	P52432	P52432	Cell division cycle protein 27 homolog	Cdc27	>sp|A2A6Q5|CDC27_MOUSE Cell division cycle protein 27 homolog OS=Mus musculus GN=Cdc27 PE=1 SV=1	1	1	1	1.9	1.9	91.841	825	0.0059709	1.9858	By matching	By matching	By matching	By matching	By matching	By matching	By matching	By matching	By MS/MS	By matching	By matching	By matching	0	0	0	0	0	0	0	0	10550000	0	0	0
P52479	P52479	P52479	Receptor-type tyrosine-protein phosphatase F	Ptprf	>sp|A2A8L5|PTPRF_MOUSE Receptor-type tyrosine-protein phosphatase F OS=Mus musculus GN=Ptprf PE=1 SV=1	1	23	19	18.9	15.6	211.49	1898	0	28.559	By MS/MS	By matching	By matching	By MS/MS	By matching	By MS/MS	By MS/MS	By MS/MS	By MS/MS	By MS/MS	By MS/MS	By MS/MS	17888000	0	11995000	57610000	40955000	289430000	120250000	22777000	66597000	120880000	163680000	93540000
P52480	P52480	P52480	Oxysterol-binding protein-related protein 9	Osbpl9	>sp|A2A8Z1|OSBL9_MOUSE Oxysterol-binding protein-related protein 9 OS=Mus musculus GN=Osbpl9 PE=1 SV=1	1	2	2	2.9	2.9	83.108	736	0	35.185	By MS/MS	By MS/MS	By MS/MS	By MS/MS	By MS/MS	By MS/MS	By matching	By matching	By matching	By matching	By matching	By matching	21274000	23922000	39568000	14225000	0	11705000	0	0	0	0	0	0
P52482	P52482	P52482	Obscurin	Obscn	>sp|A2AAJ9|OBSCN_MOUSE Obscurin OS=Mus musculus GN=Obscn PE=1 SV=2	1	2	2	0.2	0.2	966.36	8891	1	-2	By matching	By matching	By matching	By MS/MS	By matching	By matching	By MS/MS	By MS/MS	By matching	By matching	By MS/MS	By matching	17042000	0	139340000	51670000	54736000	15816000	17352000	32364000	9564100	0	19248000	2100500
P52503	P52503	P52503	tRNA pseudouridine synthase-like 1	Pusl1	>sp|A2ADA5|PUSL1_MOUSE tRNA pseudouridine synthase-like 1 OS=Mus musculus GN=Pusl1 PE=1 SV=1	1	2	2	10.7	10.7	31.992	291	0.00089982	3.791	By matching	By matching	By matching	By matching	By matching	By matching	By matching	By MS/MS	By MS/MS	By MS/MS	By matching	By matching	0	0	0	7148800	0	0	8231700	28488000	36215000	18484000	0	11745000
P52623;Q99PM9	P52623	P52623	Protein DDI1 homolog 2	Ddi2	>sp|A2ADY9|DDI2_MOUSE Protein DDI1 homolog 2 OS=Mus musculus GN=Ddi2 PE=1 SV=1	2	20	20	59.4	59.4	44.59	399	0	225.36	By MS/MS	By MS/MS	By MS/MS	By MS/MS	By MS/MS	By MS/MS	By MS/MS	By MS/MS	By MS/MS	By MS/MS	By MS/MS	By MS/MS	3214200000	1799300000	2688600000	2445800000	3932000000	3601000000	2731400000	2281300000	2854400000	2289100000	3848100000	5558700000
P52760	P52760	P52760	Rhomboid-related protein 2;Rhomboid-related protein 2, N-terminal fragment;Rhomboid-related protein 2, C-terminal fragment	Rhbdl2	>sp|A2AGA4|RHBL2_MOUSE Rhomboid-related protein 2 OS=Mus musculus GN=Rhbdl2 PE=1 SV=1	1	2	2	7	7	33.735	302	1	-2	By matching	By matching	By matching	By matching	By matching	By matching	By matching	By matching	By MS/MS	By MS/MS	By matching	By matching	0	0	0	0	0	0	0	0	0	0	0	0
P52792	P52792	P52792	Activating molecule in BECN1-regulated autophagy protein 1	Ambra1	>sp|A2AH22|AMRA1_MOUSE Activating molecule in BECN1-regulated autophagy protein 1 OS=Mus musculus GN=Ambra1 PE=1 SV=1	1	2	2	2.2	2.2	142.88	1300	0	5.6655	By matching	By matching	By matching	By matching	By matching	By matching	By MS/MS	By MS/MS	By MS/MS	By MS/MS	By MS/MS	By MS/MS	0	0	0	0	0	0	15535000	21078000	19176000	0	18948000	10473000
P52793	P52793	P52793	NADH dehydrogenase (ubiquinone) complex I, assembly factor 6	Ndufaf6	>sp|A2AIL4|NDUF6_MOUSE NADH dehydrogenase (ubiquinone) complex I, assembly factor 6 OS=Mus musculus GN=Ndufaf6 PE=1 SV=1	1	6	6	25.8	25.8	38.362	333	0	11.698	By matching	By matching	By MS/MS	By matching	By MS/MS	By matching	By MS/MS	By matching	By MS/MS	By MS/MS	By MS/MS	By MS/MS	94020000	0	92050000	0	34434000	2032600	46669000	95774000	14848000	46656000	189960000	117420000
P52825	P52825	P52825	Endoplasmic reticulum mannosyl-oligosaccharide 1,2-alpha-mannosidase	Man1b1	>sp|A2AJ15|MA1B1_MOUSE Endoplasmic reticulum mannosyl-oligosaccharide 1,2-alpha-mannosidase OS=Mus musculus GN=Man1b1 PE=1 SV=1	1	5	5	11.4	11.4	75.149	658	0.00031153	4.3744	By matching	By matching	By matching	By matching	By matching	By matching	By MS/MS	By MS/MS	By matching	By matching	By matching	By MS/MS	30878000	22551000	53988000	0	0	0	16373000	68805000	26281000	5141800	22819000	17159000
P52840	P52840	P52840	MAP7 domain-containing protein 1	Map7d1	>sp|A2AJI0|MA7D1_MOUSE MAP7 domain-containing protein 1 OS=Mus musculus GN=Map7d1 PE=1 SV=1	1	7	7	9.6	9.6	93.275	846	0	5.1023	By MS/MS	By matching	By MS/MS	By MS/MS	By MS/MS	By MS/MS	By MS/MS	By matching	By MS/MS	By MS/MS	By matching	By matching	149970000	23938000	88041000	5261200	113400000	121700000	40325000	49526000	92155000	37380000	58975000	37912000
P52843;P50236	P52843;P50236	P52843	FGGY carbohydrate kinase domain-containing protein	Fggy	>sp|A2AJL3|FGGY_MOUSE FGGY carbohydrate kinase domain-containing protein OS=Mus musculus GN=Fggy PE=1 SV=1	1	15	15	37.9	37.9	60.336	552	0	56.044	By MS/MS	By MS/MS	By MS/MS	By MS/MS	By MS/MS	By MS/MS	By MS/MS	By MS/MS	By MS/MS	By MS/MS	By MS/MS	By MS/MS	783290000	1863700000	223550000	814080000	1062400000	1912400000	104570000	91341000	120420000	197390000	52807000	380320000
P52875	P52875	P52875	Acyl-coenzyme A amino acid N-acyltransferase 1	Acnat1	>sp|A2AKK5|ACNT1_MOUSE Acyl-coenzyme A amino acid N-acyltransferase 1 OS=Mus musculus GN=Acnat1 PE=1 SV=1	1	12	4	35.1	11.1	46.07	416	0	16.27	By MS/MS	By MS/MS	By MS/MS	By MS/MS	By MS/MS	By MS/MS	By MS/MS	By MS/MS	By MS/MS	By MS/MS	By MS/MS	By MS/MS	349000000	264280000	1473800000	315800000	121460000	166790000	203990000	185630000	309540000	64785000	124030000	96600000
P53026	P53026	P53026	DnaJ homolog subfamily C member 25	Dnajc25	>sp|A2ALW5|DJC25_MOUSE DnaJ homolog subfamily C member 25 OS=Mus musculus GN=Dnajc25 PE=1 SV=1	1	3	3	8.7	8.7	41.937	357	0	6.4965	By matching	By MS/MS	By matching	By MS/MS	By MS/MS	By matching	By MS/MS	By MS/MS	By matching	By MS/MS	By MS/MS	By MS/MS	0	16492000	8917300	5140600	61856000	5422500	90238000	96845000	5231400	81274000	48941000	43347000
P53395	P53395	P53395	E3 ubiquitin-protein ligase UBR4	Ubr4	>sp|A2AN08|UBR4_MOUSE E3 ubiquitin-protein ligase UBR4 OS=Mus musculus GN=Ubr4 PE=1 SV=1	1	12	12	4.2	4.2	572.28	5180	0	23.26	By MS/MS	By MS/MS	By matching	By MS/MS	By MS/MS	By matching	By MS/MS	By MS/MS	By MS/MS	By MS/MS	By MS/MS	By MS/MS	63364000	0	71568000	46958000	34783000	0	30137000	91164000	83280000	21463000	81141000	74784000
P53569	P53569	P53569	Agmatinase, mitochondrial	Agmat	>sp|A2AS89|SPEB_MOUSE Agmatinase, mitochondrial OS=Mus musculus GN=Agmat PE=1 SV=1	1	13	13	59.8	59.8	38.255	358	0	265.85	By MS/MS	By MS/MS	By MS/MS	By MS/MS	By MS/MS	By MS/MS	By MS/MS	By MS/MS	By MS/MS	By MS/MS	By MS/MS	By MS/MS	1126000000	497060000	1070300000	930490000	913950000	1100500000	3828600000	3244400000	365300000	5400600000	5061000000	5398800000
P53612	P53612	P53612	Titin	Ttn	>sp|A2ASS6|TITIN_MOUSE Titin OS=Mus musculus GN=Ttn PE=1 SV=1	1	12	12	0.6	0.6	3906.4	35213	0	4.5797	By matching	By MS/MS	By matching	By MS/MS	By MS/MS	By MS/MS	By matching	By MS/MS	By MS/MS	By matching	By MS/MS	By MS/MS	427290000	583810000	442030000	287540000	549970000	568570000	147920000	283400000	150010000	130250000	114630000	118890000
P53657	P53657	P53657	Calcium-binding mitochondrial carrier protein SCaMC-2	Slc25a25	>sp|A2ASZ8|SCMC2_MOUSE Calcium-binding mitochondrial carrier protein SCaMC-2 OS=Mus musculus GN=Slc25a25 PE=1 SV=1	1	7	7	22	22	52.62	469	0	11.885	By MS/MS	By MS/MS	By MS/MS	By MS/MS	By MS/MS	By MS/MS	By matching	By matching	By MS/MS	By MS/MS	By matching	By MS/MS	75675000	43598000	22856000	36487000	44323000	72800000	19318000	18903000	17635000	19556000	87970000	31954000
P53690	P53690	P53690	Probable 2-oxoglutarate dehydrogenase E1 component DHKTD1, mitochondrial	Dhtkd1	>sp|A2ATU0|DHTK1_MOUSE Probable 2-oxoglutarate dehydrogenase E1 component DHKTD1, mitochondrial OS=Mus musculus GN=Dhtkd1 PE=1 SV=1	1	10	9	18.8	18	102.79	921	0	28.749	By MS/MS	By MS/MS	By MS/MS	By MS/MS	By MS/MS	By MS/MS	By MS/MS	By MS/MS	By MS/MS	By MS/MS	By MS/MS	By MS/MS	314540000	627830000	472230000	130390000	97175000	415440000	167990000	367300000	49073000	33685000	162810000	159360000
P53798	P53798	P53798	Rho guanine nucleotide exchange factor 10-like protein	Arhgef10l	>sp|A2AWP8|ARGAL_MOUSE Rho guanine nucleotide exchange factor 10-like protein OS=Mus musculus GN=Arhgef10l PE=1 SV=1	1	5	5	9.7	9.7	139.99	1280	0	13.394	By MS/MS	By matching	By MS/MS	By matching	By MS/MS	By matching	By matching	By MS/MS	By MS/MS	By MS/MS	By MS/MS	By matching	19447000	0	15106000	0	9116300	10321000	11509000	9482000	30656000	24398000	29909000	14796000
P53808	P53808	P53808	Adenylyltransferase and sulfurtransferase MOCS3;Molybdopterin-synthase adenylyltransferase;Molybdopterin-synthase sulfurtransferase	Mocs3	>sp|A2BDX3|MOCS3_MOUSE Adenylyltransferase and sulfurtransferase MOCS3 OS=Mus musculus GN=Mocs3 PE=1 SV=1	1	9	9	23	23	49.374	460	0	52.158	By MS/MS	By MS/MS	By MS/MS	By MS/MS	By MS/MS	By MS/MS	By MS/MS	By MS/MS	By MS/MS	By MS/MS	By MS/MS	By MS/MS	39652000	188310000	223000000	85862000	96235000	146760000	196360000	182930000	213260000	285890000	256980000	263660000
P53810	P53810	P53810	Ribosomal biogenesis protein LAS1L	Las1l	>sp|A2BE28|LAS1L_MOUSE Ribosomal biogenesis protein LAS1L OS=Mus musculus GN=Las1l PE=1 SV=1	1	3	3	4.4	4.4	89.413	776	0	6.2279	By MS/MS	By MS/MS	By MS/MS	By matching	By matching	By matching	By MS/MS	By MS/MS	By matching	By MS/MS	By MS/MS	By matching	54918000	74098000	59777000	0	0	0	14232000	30278000	0	6422100	6760100	8838500
P53811	P53811	P53811	Major urinary protein 6;Major urinary proteins 11 and 8	Mup9;Mup6;Mup8	>sp|A2BIM8|MUP18_MOUSE Major urinary protein 18 OS=Mus musculus GN=Mup18 PE=3 SV=1;>sp|P02762|MUP6_MOUSE Major urinary protein 6 OS=Mus musculus GN=Mup6 PE=1 SV=2;>sp|P04938|MUP11_MOUSE Major urinary protein 11 OS=Mus musculus GN=Mup11 PE=1 SV=2	3	17	0	78.5	0	20.762	181	0	178.66	By MS/MS	By MS/MS	By matching	By MS/MS	By MS/MS	By MS/MS	By MS/MS	By matching	By matching	By MS/MS	By MS/MS	By MS/MS	1856200000	85714000	77687000	10287000000	9578000000	13988000000	197550000	12595000	0	1397300000	1751400000	6669100000
P53986	P53986	P53986	UHRF1-binding protein 1-like	Uhrf1bp1l	>sp|A2RSJ4|UH1BL_MOUSE UHRF1-binding protein 1-like OS=Mus musculus GN=Uhrf1bp1l PE=1 SV=2	1	2	2	2.7	2.7	161.94	1457	0	4.62	By MS/MS	By matching	By matching	By matching	By matching	By matching	By MS/MS	By MS/MS	By matching	By MS/MS	By matching	By MS/MS	1093700	0	21062000	0	0	0	12614000	9169600	0	10166000	0	9490600
P53994;P59279	P53994	P53994	DENN domain-containing protein 5B	Dennd5b	>sp|A2RSQ0|DEN5B_MOUSE DENN domain-containing protein 5B OS=Mus musculus GN=Dennd5b PE=1 SV=2	2	7	7	10	10	144.63	1274	0	29.383	By MS/MS	By matching	By matching	By matching	By MS/MS	By MS/MS	By MS/MS	By matching	By MS/MS	By MS/MS	By MS/MS	By MS/MS	43934000	36695000	0	12763000	41802000	277060000	34297000	33641000	35191000	15502000	22223000	6623700
P53995	P53995	P53995	TRMT1-like protein	Trmt1l	>sp|A2RSY6|TRM1L_MOUSE TRMT1-like protein OS=Mus musculus GN=Trmt1l PE=1 SV=1	1	2	2	6.5	6.5	80.86	728	0	9.2573	By matching	By matching	By matching	By matching	By matching	By matching	By matching	By matching	By MS/MS	By MS/MS	By MS/MS	By matching	0	0	0	0	0	0	0	0	0	5224800	4066300	0
P54071	P54071	P54071	TBC1 domain family member 8B	Tbc1d8b	>sp|A3KGB4|TBC8B_MOUSE TBC1 domain family member 8B OS=Mus musculus GN=Tbc1d8b PE=1 SV=1	2	10	10	14.5	14.5	127.89	1114	0	16.685	By matching	By MS/MS	By MS/MS	By matching	By MS/MS	By MS/MS	By MS/MS	By matching	By MS/MS	By MS/MS	By MS/MS	By MS/MS	0	2519100000	0	282020000	297370000	0	265690000	143360000	824380000	80045000	232970000	517330000
P54116	P54116	P54116	Tetratricopeptide repeat protein 38	Ttc38	>sp|A3KMP2|TTC38_MOUSE Tetratricopeptide repeat protein 38 OS=Mus musculus GN=Ttc38 PE=1 SV=2	1	25	25	74.4	74.4	52.223	465	0	188.49	By MS/MS	By MS/MS	By MS/MS	By MS/MS	By MS/MS	By MS/MS	By MS/MS	By MS/MS	By MS/MS	By MS/MS	By MS/MS	By MS/MS	2439400000	3534000000	4401800000	2866000000	2363300000	2920700000	44786000	198240000	42157000	97847000	139130000	154400000
P54310	P54310	P54310	Tubulin polyglutamylase TTLL6	Ttll6	>sp|A4Q9E8|TTLL6_MOUSE Tubulin polyglutamylase TTLL6 OS=Mus musculus GN=Ttll6 PE=2 SV=1	1	2	2	4.4	4.4	94.506	822	0.0032068	2.3306	By matching	By matching	By matching	By matching	By MS/MS	By matching	By matching	By matching	By matching	By matching	By matching	By matching	23856000	0	19102000	0	414800000	12459000	0	0	129270000	0	0	0
P54726	P54726	P54726	Collagen alpha-5(VI) chain	Col6a5	>sp|A6H584|CO6A5_MOUSE Collagen alpha-5(VI) chain OS=Mus musculus GN=Col6a5 PE=1 SV=4	1	8	7	5.3	4.5	289.57	2640	0	21.737	By matching	By MS/MS	By matching	By matching	By matching	By matching	By MS/MS	By MS/MS	By matching	By matching	By matching	By matching	20609000	27824000	24225000	22544000	14867000	22125000	2827100	164830000	0	0	8112100	4723800
P54728	P54728	P54728	NACHT domain- and WD repeat-containing protein 1	Nwd1	>sp|A6H603|NWD1_MOUSE NACHT domain- and WD repeat-containing protein 1 OS=Mus musculus GN=Nwd1 PE=2 SV=2	1	1	1	0.7	0.7	173.27	1563	0.0021592	2.4692	By matching	By matching	By matching	By matching	By matching	By MS/MS	By matching	By matching	By matching	By matching	By matching	By matching	0	0	0	0	0	7469600	0	0	0	0	0	0
P54729	P54729	P54729	Tetratricopeptide repeat protein 23-like	Ttc23l	>sp|A6H6E9|TT23L_MOUSE Tetratricopeptide repeat protein 23-like OS=Mus musculus GN=Ttc23l PE=2 SV=1	1	1	1	1.7	1.7	51.532	458	0.0044796	2.1432	By matching	By MS/MS	By matching	By matching	By matching	By matching	By MS/MS	By MS/MS	By MS/MS	By MS/MS	By MS/MS	By MS/MS	12148000	0	0	0	0	0	132340000	85943000	44523000	73857000	72047000	70458000
P54731	P54731	P54731	DENN domain-containing protein 4C	Dennd4c	>sp|A6H8H2|DEN4C_MOUSE DENN domain-containing protein 4C OS=Mus musculus GN=Dennd4c PE=1 SV=1	1	3	3	2.8	2.8	211.46	1906	0.001692	3.0051	By MS/MS	By matching	By matching	By matching	By matching	By matching	By matching	By MS/MS	By matching	By MS/MS	By matching	By MS/MS	75516000	0	0	0	0	0	0	24934000	3530000	15637000	11427000	32127000
P54751	P54751	P54751	Probable C-mannosyltransferase DPY19L1	Dpy19l1	>sp|A6X919|D19L1_MOUSE Probable C-mannosyltransferase DPY19L1 OS=Mus musculus GN=Dpy19l1 PE=1 SV=1	1	5	5	10.1	10.1	84.186	746	0.0017002	3.0653	By matching	By matching	By matching	By matching	By MS/MS	By MS/MS	By matching	By matching	By matching	By matching	By matching	By matching	6565400	12595000	11688000	5959800	301200000	257740000	48994000	0	0	0	0	0
P54775	P54775	P54775	Inter alpha-trypsin inhibitor, heavy chain 4	Itih4	>sp|A6X935|ITIH4_MOUSE Inter alpha-trypsin inhibitor, heavy chain 4 OS=Mus musculus GN=Itih4 PE=1 SV=2	2	42	42	56.5	56.5	104.66	942	0	323.31	By MS/MS	By MS/MS	By MS/MS	By MS/MS	By MS/MS	By MS/MS	By MS/MS	By MS/MS	By MS/MS	By MS/MS	By MS/MS	By MS/MS	16168000000	4736400000	21153000000	522120000	305980000	462440000	6337100000	3523300000	5026400000	93825000	37330000	22378000
P54797	P54797	P54797	Ethanolamine kinase 2	Etnk2	>sp|A7MCT6|EKI2_MOUSE Ethanolamine kinase 2 OS=Mus musculus GN=Etnk2 PE=1 SV=1	1	4	4	13.8	13.8	44.567	385	0	6.1561	By MS/MS	By matching	By MS/MS	By MS/MS	By MS/MS	By MS/MS	By matching	By matching	By MS/MS	By matching	By matching	By matching	74641000	0	418920000	25443000	509190000	47316000	7335000	8981900	52520000	0	17991000	9220800
P54818	P54818	P54818	Receptor-type tyrosine-protein phosphatase S	Ptprs	>sp|B0V2N1|PTPRS_MOUSE Receptor-type tyrosine-protein phosphatase S OS=Mus musculus GN=Ptprs PE=1 SV=1	1	5	1	4.6	1.3	211.9	1907	1	-2	By matching	By matching	By MS/MS	By matching	By matching	By matching	By matching	By matching	By matching	By matching	By matching	By matching	0	0	0	0	0	0	0	0	0	0	0	0
P54822	P54822	P54822	CDGSH iron-sulfur domain-containing protein 3, mitochondrial	Cisd3	>sp|B1AR13|CISD3_MOUSE CDGSH iron-sulfur domain-containing protein 3, mitochondrial OS=Mus musculus GN=Cisd3 PE=1 SV=1	1	7	7	40.1	40.1	15.676	137	0	12.142	By MS/MS	By MS/MS	By MS/MS	By MS/MS	By MS/MS	By MS/MS	By MS/MS	By MS/MS	By MS/MS	By MS/MS	By MS/MS	By MS/MS	100470000	81871000	206920000	107410000	75867000	44127000	214120000	231500000	399030000	275770000	187260000	143120000
P54823	P54823	P54823	Uracil phosphoribosyltransferase homolog	Uprt	>sp|B1AVZ0|UPP_MOUSE Uracil phosphoribosyltransferase homolog OS=Mus musculus GN=Uprt PE=1 SV=1	1	1	1	3.5	3.5	34.278	310	0.009531	1.6808	By matching	By matching	By matching	By matching	By matching	By matching	By MS/MS	By MS/MS	By MS/MS	By MS/MS	By matching	By MS/MS	0	0	0	0	0	0	16940000	0	15561000	0	0	0
P54869	P54869	P54869	Ubiquitin carboxyl-terminal hydrolase 24	Usp24	>sp|B1AY13|UBP24_MOUSE Ubiquitin carboxyl-terminal hydrolase 24 OS=Mus musculus GN=Usp24 PE=1 SV=1	1	6	6	3.7	3.7	294	2617	0	9.3912	By MS/MS	By MS/MS	By MS/MS	By matching	By matching	By matching	By MS/MS	By MS/MS	By matching	By MS/MS	By MS/MS	By MS/MS	0	36943000	50184000	4323900	24691000	33552000	30053000	53314000	0	27325000	38871000	47629000
P55096	P55096	P55096	THO complex subunit 2	Thoc2	>sp|B1AZI6|THOC2_MOUSE THO complex subunit 2 OS=Mus musculus GN=Thoc2 PE=1 SV=1	1	1	1	0.7	0.7	182.77	1594	1	-2	By MS/MS	By matching	By matching	By matching	By matching	By matching	By matching	By matching	By matching	By matching	By matching	By matching	0	0	0	0	0	0	0	0	0	0	0	0
P55258	P55258	P55258	CAD protein;Glutamine-dependent carbamoyl-phosphate synthase;Aspartate carbamoyltransferase;Dihydroorotase	Cad	>sp|B2RQC6|PYR1_MOUSE CAD protein OS=Mus musculus GN=Cad PE=1 SV=1	1	12	8	7	5.6	243.24	2225	0	31.69	By MS/MS	By MS/MS	By MS/MS	By MS/MS	By MS/MS	By MS/MS	By MS/MS	By MS/MS	By matching	By MS/MS	By MS/MS	By matching	172180000	46575000	114160000	31284000	47320000	12367000	81596000	92493000	20575000	88337000	87819000	23822000
P55264	P55264	P55264	Zinc finger CCHC domain-containing protein 24	Zcchc24	>sp|B2RVL6|ZCH24_MOUSE Zinc finger CCHC domain-containing protein 24 OS=Mus musculus GN=Zcchc24 PE=1 SV=1	1	3	3	27	27	26.96	241	0	15.409	By matching	By matching	By matching	By matching	By matching	By matching	By MS/MS	By matching	By MS/MS	By MS/MS	By MS/MS	By matching	0	0	0	0	0	0	27145000	6445400	55059000	21171000	25084000	18946000
P55284	P55284	P55284	Canalicular multispecific organic anion transporter 2	Abcc3	>sp|B2RX12|MRP3_MOUSE Canalicular multispecific organic anion transporter 2 OS=Mus musculus GN=Abcc3 PE=1 SV=1	1	23	23	24.8	24.8	169.12	1523	0	130.41	By MS/MS	By MS/MS	By MS/MS	By MS/MS	By MS/MS	By MS/MS	By MS/MS	By MS/MS	By MS/MS	By MS/MS	By MS/MS	By MS/MS	454400000	742910000	618520000	223150000	664660000	624400000	566270000	486570000	155920000	263430000	254030000	203620000
P55302	P55302	P55302	Trafficking protein particle complex subunit 11	Trappc11	>sp|B2RXC1|TPC11_MOUSE Trafficking protein particle complex subunit 11 OS=Mus musculus GN=Trappc11 PE=1 SV=1	1	8	8	9.4	9.4	128.39	1133	0	11.474	By MS/MS	By MS/MS	By MS/MS	By matching	By MS/MS	By matching	By MS/MS	By MS/MS	By MS/MS	By MS/MS	By MS/MS	By MS/MS	17161000	116260000	39671000	32978000	49439000	58831000	86983000	43141000	24209000	78278000	71358000	74704000
P56135	P56135	P56135	Plexin-B2	Plxnb2	>sp|B2RXS4|PLXB2_MOUSE Plexin-B2 OS=Mus musculus GN=Plxnb2 PE=1 SV=1	1	12	12	10.1	10.1	206.23	1842	0	35.619	By MS/MS	By MS/MS	By MS/MS	By MS/MS	By MS/MS	By MS/MS	By MS/MS	By MS/MS	By MS/MS	By MS/MS	By MS/MS	By MS/MS	252900000	81332000	330430000	165560000	213520000	223230000	203330000	159430000	382690000	97968000	81992000	153410000
P56379	P56379	P56379	RNA-binding protein 25	Rbm25	>sp|B2RY56|RBM25_MOUSE RNA-binding protein 25 OS=Mus musculus GN=Rbm25 PE=1 SV=2	1	3	3	4.2	4.2	99.551	838	0.00030807	4.1991	By matching	By matching	By matching	By matching	By matching	By matching	By MS/MS	By matching	By matching	By MS/MS	By MS/MS	By MS/MS	0	0	0	0	0	0	43064000	20664000	0	53785000	53307000	0
P56380	P56380	P56380	Major urinary protein 17	Mup17	>sp|B5X0G2|MUP17_MOUSE Major urinary protein 17 OS=Mus musculus GN=Mup17 PE=2 SV=2	1	15	3	78.9	17.2	20.638	180	0	9.1994	By matching	By matching	By matching	By MS/MS	By MS/MS	By MS/MS	By matching	By matching	By matching	By matching	By matching	By MS/MS	0	0	0	1018200000	629820000	1302600000	0	0	0	34034000	12792000	305150000
P56389	P56389	P56389	Probable Xaa-Pro aminopeptidase 3	Xpnpep3	>sp|B7ZMP1|XPP3_MOUSE Probable Xaa-Pro aminopeptidase 3 OS=Mus musculus GN=Xpnpep3 PE=1 SV=1	1	6	6	22.5	22.5	56.677	506	0	14.749	By MS/MS	By matching	By MS/MS	By MS/MS	By MS/MS	By MS/MS	By MS/MS	By MS/MS	By matching	By MS/MS	By MS/MS	By matching	100770000	70508000	91140000	148010000	149630000	311450000	27929000	15513000	8945300	16448000	33569000	13820000
P56395	P56395	P56395	Integrin alpha-9	Itga9	>sp|B8JK39|ITA9_MOUSE Integrin alpha-9 OS=Mus musculus GN=Itga9 PE=1 SV=1	1	2	2	3.1	3.1	114.41	1036	0	4.5341	By matching	By matching	By matching	By matching	By matching	By matching	By MS/MS	By MS/MS	By matching	By matching	By matching	By matching	0	0	0	0	0	0	46164000	37711000	0	0	0	0
P56399	P56399	P56399	Oxysterol-binding protein	Osbpl8	>sp|B9EJ86|OSBL8_MOUSE Oxysterol-binding protein-related protein 8 OS=Mus musculus GN=Osbpl8 PE=1 SV=1	1	4	4	7.3	7.3	101.27	889	0	6.7846	By MS/MS	By MS/MS	By matching	By matching	By matching	By MS/MS	By MS/MS	By MS/MS	By MS/MS	By MS/MS	By MS/MS	By MS/MS	101550000	45960000	47067000	0	77693000	47396000	21177000	38246000	28749000	9103500	37406000	42109000
P56480	P56480	P56480	Scaffold attachment factor B1	Safb	>sp|D3YXK2|SAFB1_MOUSE Scaffold attachment factor B1 OS=Mus musculus GN=Safb PE=1 SV=2	1	19	17	30.8	25.4	105.1	937	0	120.05	By MS/MS	By MS/MS	By MS/MS	By MS/MS	By MS/MS	By MS/MS	By MS/MS	By matching	By MS/MS	By MS/MS	By MS/MS	By matching	849930000	1379800000	965460000	778750000	2001200000	1475000000	17145000	10626000	20795000	15908000	23902000	2784900
P56593	P56593	P56593	Putative peptidyl-tRNA hydrolase PTRHD1	Ptrhd1	>sp|D3Z4S3|PTRD1_MOUSE Putative peptidyl-tRNA hydrolase PTRHD1 OS=Mus musculus GN=Ptrhd1 PE=1 SV=1	1	2	2	28.6	28.6	16.037	140	0.0064633	1.952	By matching	By matching	By matching	By matching	By matching	By MS/MS	By matching	By matching	By MS/MS	By matching	By matching	By matching	0	0	0	0	0	79881000	0	0	30057000	0	0	0
P56654	P56654	P56654	S-adenosylmethionine decarboxylase proenzyme 1;S-adenosylmethionine decarboxylase 1 alpha chain;S-adenosylmethionine decarboxylase 1 beta chain;S-adenosylmethionine decarboxylase proenzyme 2;S-adenosylmethionine decarboxylase 2 alpha chain;S-adenosylmethionine decarboxylase 2 beta chain	Amd1;Amd2	>sp|P0DMN7|DCAM1_MOUSE S-adenosylmethionine decarboxylase proenzyme 1 OS=Mus musculus GN=Amd1 PE=1 SV=1;>sp|D3Z6H8|DCAM2_MOUSE S-adenosylmethionine decarboxylase proenzyme 2 OS=Mus musculus GN=Amd2 PE=3 SV=1	2	1	1	3.9	3.9	38.272	334	0.00060938	4.0049	By matching	By matching	By matching	By matching	By matching	By matching	By matching	By MS/MS	By matching	By matching	By matching	By matching	0	0	0	0	0	0	0	2317100	514990	0	0	0
P56657	P56657	P56657	Fibrinogen alpha chain;Fibrinopeptide A;Fibrinogen alpha chain	Fga	>sp|E9PV24|FIBA_MOUSE Fibrinogen alpha chain OS=Mus musculus GN=Fga PE=1 SV=1	1	17	16	25.7	24.6	87.428	789	0	206	By MS/MS	By MS/MS	By MS/MS	By MS/MS	By MS/MS	By MS/MS	By MS/MS	By MS/MS	By MS/MS	By MS/MS	By MS/MS	By MS/MS	3808600000	3668800000	8159700000	2189800000	1165500000	1574600000	1738900000	4868100000	763480000	763490000	1419800000	1233800000
P56873	P56873	P56873		Gcn1l1	>sp|E9PVA8|GCN1_MOUSE eIF-2-alpha kinase activator GCN1 OS=Mus musculus GN=Gcn1 PE=1 SV=1	1	31	31	17.4	17.4	293.02	2671	0	100.44	By MS/MS	By MS/MS	By matching	By MS/MS	By MS/MS	By MS/MS	By MS/MS	By MS/MS	By MS/MS	By MS/MS	By MS/MS	By MS/MS	50100000	11705000	59011000	75857000	67395000	19163000	156660000	276790000	20829000	108810000	674670000	218770000
P56959	P56959	P56959	GTPase IMAP family member GIMD1	Gimd1	>sp|E9PW74|GIMD1_MOUSE GTPase IMAP family member GIMD1 OS=Mus musculus GN=Gimd1 PE=1 SV=1	1	2	2	13.4	13.4	24.218	217	0	4.7129	By matching	By MS/MS	By matching	By matching	By matching	By matching	By matching	By MS/MS	By matching	By matching	By matching	By matching	0	36798000	0	0	0	0	9223100	0	0	0	0	0
P57080	P57080	P57080	Activating signal cointegrator 1 complex subunit 3	Ascc3	>sp|E9PZJ8|ASCC3_MOUSE Activating signal cointegrator 1 complex subunit 3 OS=Mus musculus GN=Ascc3 PE=1 SV=1	1	4	4	1.8	1.8	250.55	2198	0.0081136	1.7844	By matching	By MS/MS	By matching	By matching	By matching	By matching	By MS/MS	By matching	By MS/MS	By MS/MS	By MS/MS	By matching	0	8473700	0	0	0	0	15321000	0	7392600	27073000	34382000	0
P57716	P57716	P57716	Apolipoprotein B-100;Apolipoprotein B-48	Apob	>sp|E9Q414|APOB_MOUSE Apolipoprotein B-100 OS=Mus musculus GN=Apob PE=1 SV=1	1	154	152	39	38.5	509.43	4505	0	323.31	By MS/MS	By MS/MS	By MS/MS	By MS/MS	By MS/MS	By MS/MS	By MS/MS	By MS/MS	By MS/MS	By MS/MS	By MS/MS	By MS/MS	40628000000	23965000000	53884000000	1509900000	1525000000	1425500000	7146700000	17542000000	5855000000	1211900000	1984600000	1807000000
P57746	P57746	P57746	Acetyl-CoA carboxylase 2;Biotin carboxylase	Acacb	>sp|E9Q4Z2|ACACB_MOUSE Acetyl-CoA carboxylase 2 OS=Mus musculus GN=Acacb PE=1 SV=1	1	43	35	25.3	20.5	275.75	2448	0	87.457	By matching	By matching	By matching	By MS/MS	By matching	By matching	By MS/MS	By MS/MS	By matching	By MS/MS	By MS/MS	By MS/MS	23706000	23703000	0	84694000	15830000	13221000	90594000	356440000	9158700	975010000	789440000	226200000
P57759	P57759	P57759	E3 ubiquitin-protein ligase RNF213	Rnf213	>sp|E9Q555|RN213_MOUSE E3 ubiquitin-protein ligase RNF213 OS=Mus musculus GN=Rnf213 PE=1 SV=2	1	5	5	1.2	1.2	584.78	5152	0	6.8903	By MS/MS	By matching	By matching	By MS/MS	By matching	By matching	By MS/MS	By MS/MS	By matching	By MS/MS	By matching	By matching	14135000	15768000	0	24934000	8146000	0	70434000	46110000	8916800	10955000	0	0
P57776	P57776	P57776	Desmoplakin	Dsp	>sp|E9Q557|DESP_MOUSE Desmoplakin OS=Mus musculus GN=Dsp PE=1 SV=1	1	45	45	17.1	17.1	332.91	2883	0	58.506	By MS/MS	By MS/MS	By MS/MS	By MS/MS	By MS/MS	By MS/MS	By MS/MS	By MS/MS	By matching	By MS/MS	By MS/MS	By MS/MS	579820000	1715300000	1039300000	281440000	500030000	91883000	25420000	218640000	13911000	230870000	22381000	33307000
P57780	P57780	P57780	Unconventional myosin-Ie	Myo1e	>sp|E9Q634|MYO1E_MOUSE Unconventional myosin-Ie OS=Mus musculus GN=Myo1e PE=1 SV=1	1	14	12	17.3	15	126.82	1107	0	22.786	By matching	By MS/MS	By MS/MS	By matching	By matching	By matching	By MS/MS	By MS/MS	By MS/MS	By MS/MS	By MS/MS	By MS/MS	191930000	298350000	135450000	11580000	45572000	37645000	467400000	318560000	124260000	231470000	236200000	285990000
P57784	P57784	P57784	Ubiquitin conjugation factor E4 A	Ube4a	>sp|E9Q735|UBE4A_MOUSE Ubiquitin conjugation factor E4 A OS=Mus musculus GN=Ube4a PE=1 SV=1	1	6	6	9.6	9.6	118.2	1028	0	14.006	By MS/MS	By MS/MS	By MS/MS	By MS/MS	By MS/MS	By MS/MS	By matching	By matching	By MS/MS	By MS/MS	By MS/MS	By MS/MS	107010000	131520000	136110000	84816000	47481000	158790000	35291000	65829000	84364000	51821000	111940000	71614000
P58021	P58021	P58021	Cytochrome P450 2W1;R3H and coiled-coil domain-containing protein 1	Cyp2w1;R3hcc1	>sp|E9Q816|CP2W1_MOUSE Cytochrome P450 2W1 OS=Mus musculus GN=Cyp2w1 PE=2 SV=1;>sp|Q8BSI6|R3HC1_MOUSE R3H and coiled-coil domain-containing protein 1 OS=Mus musculus GN=R3hcc1 PE=1 SV=2	2	1	1	1.4	1.4	54.437	493	0.0093176	1.7097	By MS/MS	By MS/MS	By MS/MS	By MS/MS	By MS/MS	By MS/MS	By MS/MS	By MS/MS	By MS/MS	By MS/MS	By MS/MS	By MS/MS	878000000	2102900000	858780000	241240000	750210000	768660000	865410000	1329300000	281270000	640640000	986310000	1095800000
P58044	P58044	P58044	2-5-oligoadenylate synthase 2	Oas2	>sp|E9Q9A9|OAS2_MOUSE 2-5-oligoadenylate synthase 2 OS=Mus musculus GN=Oas2 PE=2 SV=1	1	11	11	22.4	22.4	85.05	742	0	65.132	By matching	By matching	By matching	By matching	By matching	By matching	By MS/MS	By MS/MS	By MS/MS	By MS/MS	By MS/MS	By MS/MS	5203500	0	0	0	0	4904800	222080000	2121700	126920000	99118000	21016000	35615000
P58059	P58059	P58059	Helicase with zinc finger domain 2	Helz2	>sp|E9QAM5|HELZ2_MOUSE Helicase with zinc finger domain 2 OS=Mus musculus GN=Helz2 PE=1 SV=1	1	31	31	15.1	15.1	331.56	2947	0	113.53	By MS/MS	By MS/MS	By matching	By matching	By matching	By matching	By MS/MS	By MS/MS	By MS/MS	By MS/MS	By MS/MS	By MS/MS	99201000	45367000	141450000	26530000	13799000	0	608900000	192790000	74841000	667460000	392120000	333120000
P58064	P58064	P58064	E3 ISG15--protein ligase Herc6	Herc6	>sp|F2Z461|HERC6_MOUSE E3 ISG15--protein ligase Herc6 OS=Mus musculus GN=Herc6 PE=2 SV=1	1	1	1	1.1	1.1	112.93	1003	1	-2	By matching	By matching	By matching	By matching	By matching	By matching	By matching	By matching	By matching	By matching	By MS/MS	By matching	0	0	0	0	0	0	0	0	0	0	6299800	0
P58137	P58137	P58137	Cyclic AMP-dependent transcription factor ATF-6 alpha;Processed cyclic AMP-dependent transcription factor ATF-6 alpha	Atf6	>sp|F6VAN0|ATF6A_MOUSE Cyclic AMP-dependent transcription factor ATF-6 alpha OS=Mus musculus GN=Atf6 PE=1 SV=2	1	6	6	13.3	13.3	72.694	656	0	17.685	By MS/MS	By MS/MS	By MS/MS	By matching	By matching	By matching	By matching	By MS/MS	By matching	By matching	By matching	By matching	33747000	111530000	134960000	5141800	4239600	6401100	0	28863000	0	0	2862800	2779000
P58158	P58158	P58158	Nucleoprotein TPR	Tpr	>sp|F6ZDS4|TPR_MOUSE Nucleoprotein TPR OS=Mus musculus GN=Tpr PE=1 SV=1	1	6	6	3.8	3.8	273.99	2431	0	32.055	By matching	By MS/MS	By matching	By MS/MS	By MS/MS	By MS/MS	By MS/MS	By MS/MS	By MS/MS	By MS/MS	By MS/MS	By MS/MS	0	153820000	0	0	30849000	13224000	7260800	11437000	28031000	14766000	12204000	0
P58252	P58252	P58252		Morc3	>sp|F7BJB9|MORC3_MOUSE MORC family CW-type zinc finger protein 3 OS=Mus musculus GN=Morc3 PE=1 SV=1	1	2	2	5.2	5.2	106.52	942	0	16.676	By matching	By matching	By matching	By matching	By matching	By MS/MS	By MS/MS	By matching	By MS/MS	By matching	By matching	By MS/MS	0	0	0	0	0	25687000	67024000	0	69784000	0	0	5408200
P58281	P58281	P58281	FERM, RhoGEF and pleckstrin domain-containing protein 1	Farp1	>sp|F8VPU2|FARP1_MOUSE FERM, RhoGEF and pleckstrin domain-containing protein 1 OS=Mus musculus GN=Farp1 PE=1 SV=1	1	15	15	22.5	22.5	118.87	1048	0	28.497	By MS/MS	By MS/MS	By MS/MS	By MS/MS	By MS/MS	By MS/MS	By MS/MS	By MS/MS	By MS/MS	By MS/MS	By MS/MS	By MS/MS	182810000	304310000	256770000	88663000	216780000	160920000	164140000	131410000	106710000	145310000	203260000	78414000
P58389	P58389	P58389	Aldehyde oxidase 3	Aox3	>sp|G3X982|AOXC_MOUSE Aldehyde oxidase 3 OS=Mus musculus GN=Aox3 PE=1 SV=1	2	58	56	63.1	62.3	146.9	1335	0	323.31	By MS/MS	By MS/MS	By MS/MS	By MS/MS	By MS/MS	By MS/MS	By MS/MS	By MS/MS	By MS/MS	By MS/MS	By MS/MS	By MS/MS	4859900000	3602000000	2162300000	12091000000	14176000000	17153000000	1090200000	608230000	345250000	3336900000	6531600000	8927100000
P58710	P58710	P58710	F-box only protein 50	Nccrp1	>sp|G3X9C2|FBX50_MOUSE F-box only protein 50 OS=Mus musculus GN=Nccrp1 PE=1 SV=2	1	1	1	4.1	4.1	30.407	266	0.0044914	2.1705	By matching	By MS/MS	By MS/MS	By matching	By MS/MS	By matching	By matching	By matching	By matching	By matching	By matching	By matching	4955300	22879000	6501100	0	8556000	0	1738500	3062600	0	0	0	1140800
P58735	P58735	P58735	Plasma membrane calcium-transporting ATPase 1	Atp2b1	>sp|G5E829|AT2B1_MOUSE Plasma membrane calcium-transporting ATPase 1 OS=Mus musculus GN=Atp2b1 PE=1 SV=1	2	9	5	11.5	7.2	134.75	1220	0	37.92	By MS/MS	By MS/MS	By MS/MS	By MS/MS	By matching	By matching	By MS/MS	By MS/MS	By MS/MS	By MS/MS	By MS/MS	By MS/MS	128520000	171210000	151870000	92028000	19281000	45481000	136710000	270810000	62073000	43397000	72847000	96022000
P58742	P58742	P58742	E3 ubiquitin-protein ligase TRIP12	Trip12	>sp|G5E870|TRIPC_MOUSE E3 ubiquitin-protein ligase TRIP12 OS=Mus musculus GN=Trip12 PE=1 SV=1	1	12	12	8.5	8.5	224.13	2025	0	30.075	By MS/MS	By MS/MS	By MS/MS	By matching	By MS/MS	By MS/MS	By MS/MS	By MS/MS	By MS/MS	By MS/MS	By MS/MS	By MS/MS	14587000	13825000	0	0	72509000	44804000	91074000	69028000	82335000	42638000	54347000	75990000
P58771	P58771	P58771	Ankyrin-3	Ank3	>sp|G5E8K5|ANK3_MOUSE Ankyrin-3 OS=Mus musculus GN=Ank3 PE=1 SV=1	1	5	4	3.5	3	214.06	1961	0	4.8142	By matching	By matching	By MS/MS	By matching	By matching	By matching	By matching	By MS/MS	By matching	By MS/MS	By MS/MS	By MS/MS	25463000	0	64985000	30484000	0	14725000	22061000	35336000	0	5177100	35518000	8250100
P59016	P59016	P59016	Calpain-2 catalytic subunit	Capn2	>sp|O08529|CAN2_MOUSE Calpain-2 catalytic subunit OS=Mus musculus GN=Capn2 PE=1 SV=4	1	14	14	26.4	26.4	79.871	700	0	312.88	By MS/MS	By MS/MS	By MS/MS	By MS/MS	By MS/MS	By MS/MS	By MS/MS	By MS/MS	By MS/MS	By MS/MS	By MS/MS	By MS/MS	864780000	1562500000	1426200000	337310000	316660000	282360000	358420000	479760000	75020000	236190000	369160000	284340000
P59017	P59017	P59017	Myc box-dependent-interacting protein 1	Bin1	>sp|O08539|BIN1_MOUSE Myc box-dependent-interacting protein 1 OS=Mus musculus GN=Bin1 PE=1 SV=1	1	3	3	7.3	7.3	64.469	588	0.0029435	2.3572	By matching	By matching	By matching	By matching	By matching	By matching	By matching	By MS/MS	By MS/MS	By matching	By matching	By matching	0	0	0	0	0	0	0	29350000	14554000	0	13803000	0
P59108	P59108	P59108	Vesicle-trafficking protein SEC22b	Sec22b	>sp|O08547|SC22B_MOUSE Vesicle-trafficking protein SEC22b OS=Mus musculus GN=Sec22b PE=1 SV=3	1	14	14	60.9	60.9	24.74	215	0	136.78	By MS/MS	By MS/MS	By MS/MS	By MS/MS	By MS/MS	By MS/MS	By MS/MS	By MS/MS	By MS/MS	By MS/MS	By MS/MS	By MS/MS	597060000	974500000	1139700000	506410000	334550000	555860000	990760000	2154000000	847480000	315420000	532270000	1011900000
P59235	P59235	P59235	Dihydropyrimidinase-related protein 2	Dpysl2	>sp|O08553|DPYL2_MOUSE Dihydropyrimidinase-related protein 2 OS=Mus musculus GN=Dpysl2 PE=1 SV=2	2	20	19	53.1	50.3	62.277	572	0	123.36	By MS/MS	By MS/MS	By MS/MS	By MS/MS	By MS/MS	By MS/MS	By MS/MS	By MS/MS	By MS/MS	By MS/MS	By MS/MS	By MS/MS	848310000	1136900000	1421000000	722790000	625270000	762980000	81821000	460110000	115040000	141860000	121910000	233580000
P59242	P59242	P59242	Galectin-9	Lgals9	>sp|O08573|LEG9_MOUSE Galectin-9 OS=Mus musculus GN=Lgals9 PE=1 SV=1	1	16	16	48.7	48.7	40.035	353	0	262.38	By MS/MS	By MS/MS	By MS/MS	By MS/MS	By MS/MS	By MS/MS	By MS/MS	By MS/MS	By MS/MS	By MS/MS	By MS/MS	By MS/MS	7880100000	6865200000	9560400000	1151700000	2844100000	4463200000	4326200000	6638400000	8440000000	6824100000	6310300000	6108300000
P59266	P59266	P59266	Emerin	Emd	>sp|O08579|EMD_MOUSE Emerin OS=Mus musculus GN=Emd PE=1 SV=1	1	7	7	46.3	46.3	29.435	259	0	34.693	By matching	By matching	By matching	By matching	By matching	By matching	By MS/MS	By MS/MS	By MS/MS	By MS/MS	By MS/MS	By MS/MS	0	14221000	0	0	0	0	199290000	267240000	205750000	36809000	46450000	67333000
P59325	P59325	P59325	GTP-binding protein 1	Gtpbp1	>sp|O08582|GTPB1_MOUSE GTP-binding protein 1 OS=Mus musculus GN=Gtpbp1 PE=1 SV=2	1	3	3	7.6	7.6	72.3	668	0	4.7712	By matching	By matching	By matching	By matching	By matching	By MS/MS	By matching	By MS/MS	By MS/MS	By matching	By matching	By matching	25081000	0	20031000	0	0	3580200	0	35328000	6336600	0	0	0
P59326	P59326	P59326	THO complex subunit 4	Alyref	>sp|O08583|THOC4_MOUSE THO complex subunit 4 OS=Mus musculus GN=Alyref PE=1 SV=3	2	7	7	42	42	26.94	255	0	106.32	By MS/MS	By MS/MS	By MS/MS	By MS/MS	By MS/MS	By MS/MS	By MS/MS	By matching	By MS/MS	By MS/MS	By MS/MS	By MS/MS	1098200000	483780000	469500000	618710000	827340000	681330000	232860000	21921000	358270000	540840000	359880000	569080000
P59708	P59708	P59708	Clathrin light chain A	Clta	>sp|O08585|CLCA_MOUSE Clathrin light chain A OS=Mus musculus GN=Clta PE=1 SV=2	1	5	5	18.7	18.7	25.604	235	0	6.1213	By matching	By matching	By matching	By matching	By matching	By matching	By MS/MS	By MS/MS	By MS/MS	By MS/MS	By MS/MS	By MS/MS	0	0	0	0	0	0	284890000	117520000	147500000	59280000	98222000	36642000
P59913	P59913	P59913	Phosphatidylinositol 3,4,5-trisphosphate 3-phosphatase and dual-specificity protein phosphatase PTEN	Pten	>sp|O08586|PTEN_MOUSE Phosphatidylinositol 3,4,5-trisphosphate 3-phosphatase and dual-specificity protein phosphatase PTEN OS=Mus musculus GN=Pten PE=1 SV=1	1	3	3	7.2	7.2	47.152	403	0.001642	2.6181	By MS/MS	By matching	By MS/MS	By matching	By matching	By MS/MS	By MS/MS	By MS/MS	By matching	By matching	By MS/MS	By MS/MS	13364000	0	38662000	0	0	15866000	4909600	0	0	10448000	0	5471500
P59999	P59999	P59999	Endonuclease G, mitochondrial	Endog	>sp|O08600|NUCG_MOUSE Endonuclease G, mitochondrial OS=Mus musculus GN=Endog PE=1 SV=1	1	12	12	54.4	54.4	32.19	294	0	44.676	By MS/MS	By MS/MS	By MS/MS	By MS/MS	By MS/MS	By MS/MS	By MS/MS	By MS/MS	By MS/MS	By MS/MS	By MS/MS	By MS/MS	821450000	503520000	899160000	858400000	2130200000	748990000	876290000	940150000	184090000	285070000	70631000	1174900000
P60060	P60060	P60060	Microsomal triglyceride transfer protein large subunit	Mttp	>sp|O08601|MTP_MOUSE Microsomal triglyceride transfer protein large subunit OS=Mus musculus GN=Mttp PE=1 SV=2	1	57	57	62.2	62.2	99.098	894	0	323.31	By MS/MS	By MS/MS	By MS/MS	By MS/MS	By MS/MS	By MS/MS	By MS/MS	By MS/MS	By MS/MS	By MS/MS	By MS/MS	By MS/MS	33173000000	38136000000	38741000000	11736000000	14358000000	17427000000	3200500000	14942000000	1702400000	346600000	881680000	948700000
P60122	P60122	P60122	Myosin-11	Myh11	>sp|O08638|MYH11_MOUSE Myosin-11 OS=Mus musculus GN=Myh11 PE=1 SV=1	1	41	28	24	18.3	227.03	1972	0	91.865	By MS/MS	By matching	By MS/MS	By MS/MS	By matching	By matching	By matching	By MS/MS	By MS/MS	By matching	By matching	By matching	250180000	3086500	548100000	103330000	111520000	131950000	62157000	1504800000	165670000	68902000	47799000	70537000
P60229	P60229	P60229	Methionine aminopeptidase 2	Metap2	>sp|O08663|MAP2_MOUSE Methionine aminopeptidase 2 OS=Mus musculus GN=Metap2 PE=1 SV=1	1	8	8	28.7	28.7	52.921	478	0	16.211	By matching	By matching	By MS/MS	By MS/MS	By matching	By MS/MS	By matching	By MS/MS	By MS/MS	By matching	By matching	By matching	22505000	16206000	125820000	11331000	11163000	80958000	0	21814000	227100000	0	3479100	0
P60334	P60334	P60334	Kininogen-1;Kininogen-1 heavy chain;Bradykinin;Kininogen-1 light chain	Kng1	>sp|O08677|KNG1_MOUSE Kininogen-1 OS=Mus musculus GN=Kng1 PE=1 SV=1	4	22	22	47.2	47.2	73.101	661	0	222.62	By MS/MS	By MS/MS	By MS/MS	By MS/MS	By MS/MS	By MS/MS	By MS/MS	By MS/MS	By MS/MS	By MS/MS	By MS/MS	By matching	4012000000	5263400000	12293000000	1457800000	319260000	616020000	252230000	1915800000	176970000	29095000	27343000	0
P60335;P57722;P57724	P60335	P60335	Neutrophilic granule protein	Ngp	>sp|O08692|NGP_MOUSE Neutrophilic granule protein OS=Mus musculus GN=Ngp PE=1 SV=1	1	2	2	19.8	19.8	19.331	167	0	7.4224	By matching	By matching	By matching	By matching	By matching	By matching	By MS/MS	By MS/MS	By matching	By matching	By matching	By matching	0	0	0	0	0	0	12915000	80426000	2802000	10583000	0	0
P60521	P60521	P60521	Sodium/bile acid cotransporter	Slc10a1	>sp|O08705|NTCP_MOUSE Sodium/bile acid cotransporter OS=Mus musculus GN=Slc10a1 PE=1 SV=1	1	5	5	20.4	20.4	39.413	362	0	10.463	By MS/MS	By MS/MS	By MS/MS	By MS/MS	By matching	By MS/MS	By MS/MS	By MS/MS	By MS/MS	By MS/MS	By MS/MS	By MS/MS	483280000	796970000	546480000	479310000	569080000	1003300000	473620000	500600000	232190000	502150000	913780000	876670000
P60605	P60605	P60605	Peroxiredoxin-6	Prdx6	>sp|O08709|PRDX6_MOUSE Peroxiredoxin-6 OS=Mus musculus GN=Prdx6 PE=1 SV=3	1	24	24	83.5	83.5	24.87	224	0	323.31	By MS/MS	By MS/MS	By MS/MS	By MS/MS	By MS/MS	By MS/MS	By MS/MS	By MS/MS	By MS/MS	By MS/MS	By MS/MS	By MS/MS	8183600000	6650600000	13044000000	12928000000	10353000000	13140000000	5552800000	5951500000	2910100000	6850200000	4682900000	14678000000
P60670	P60670	P60670	A-kinase anchor protein 1, mitochondrial	Akap1	>sp|O08715|AKAP1_MOUSE A-kinase anchor protein 1, mitochondrial OS=Mus musculus GN=Akap1 PE=1 SV=4	1	4	4	10.7	10.7	92.194	857	0	40.071	By matching	By MS/MS	By MS/MS	By MS/MS	By MS/MS	By MS/MS	By matching	By matching	By MS/MS	By matching	By MS/MS	By MS/MS	0	92875000	31711000	51171000	135830000	153490000	17904000	15302000	58238000	0	34634000	30404000
P60710	P60710	P60710	Bcl-2 homologous antagonist/killer	Bak1	>sp|O08734|BAK_MOUSE Bcl-2 homologous antagonist/killer OS=Mus musculus GN=Bak1 PE=1 SV=3	1	3	3	34.9	34.9	23.294	209	0	6.2519	By matching	By matching	By matching	By matching	By matching	By matching	By MS/MS	By matching	By MS/MS	By MS/MS	By matching	By MS/MS	24321000	0	0	0	0	0	44134000	0	29460000	28875000	0	22961000
P60762	P60762	P60762	Caspase-6;Caspase-6 subunit p18;Caspase-6 subunit p11	Casp6	>sp|O08738|CASP6_MOUSE Caspase-6 OS=Mus musculus GN=Casp6 PE=1 SV=1	1	4	4	16.7	16.7	31.595	276	0.00030779	4.195	By MS/MS	By MS/MS	By MS/MS	By MS/MS	By MS/MS	By MS/MS	By MS/MS	By MS/MS	By MS/MS	By MS/MS	By matching	By MS/MS	63524000	28898000	75442000	37813000	9905600	0	4364200	14379000	12381000	3367200	0	4434100
P60766	P60766	P60766	Dihydrolipoyl dehydrogenase, mitochondrial	Dld	>sp|O08749|DLDH_MOUSE Dihydrolipoyl dehydrogenase, mitochondrial OS=Mus musculus GN=Dld PE=1 SV=2	1	29	29	64.6	64.6	54.272	509	0	323.31	By MS/MS	By MS/MS	By MS/MS	By MS/MS	By MS/MS	By MS/MS	By MS/MS	By MS/MS	By MS/MS	By MS/MS	By MS/MS	By MS/MS	8263900000	12487000000	10242000000	8442200000	7911600000	10360000000	1556900000	2036500000	666500000	1329900000	1697500000	1810200000
P60840	P60840	P60840	3-hydroxyacyl-CoA dehydrogenase type-2	Hsd17b10	>sp|O08756|HCD2_MOUSE 3-hydroxyacyl-CoA dehydrogenase type-2 OS=Mus musculus GN=Hsd17b10 PE=1 SV=4	1	15	15	57.9	57.9	27.418	261	0	193.83	By MS/MS	By MS/MS	By MS/MS	By MS/MS	By MS/MS	By MS/MS	By MS/MS	By MS/MS	By MS/MS	By MS/MS	By MS/MS	By MS/MS	5196400000	9045500000	9923400000	6092800000	7050200000	6473900000	843920000	1649700000	694170000	1571100000	1827300000	1287100000
P60843	P60843	P60843	Ubiquitin-protein ligase E3A	Ube3a	>sp|O08759|UBE3A_MOUSE Ubiquitin-protein ligase E3A OS=Mus musculus GN=Ube3a PE=1 SV=2	1	24	24	35.6	35.6	99.818	870	0	118.7	By MS/MS	By MS/MS	By MS/MS	By MS/MS	By MS/MS	By MS/MS	By MS/MS	By MS/MS	By MS/MS	By MS/MS	By MS/MS	By MS/MS	262760000	466110000	572000000	121010000	389520000	501040000	316770000	261630000	843930000	180260000	437660000	438120000
P60867	P60867	P60867	Dynactin subunit 1	Dctn1	>sp|O08788|DCTN1_MOUSE Dynactin subunit 1 OS=Mus musculus GN=Dctn1 PE=1 SV=3	1	9	9	9.8	9.8	141.67	1281	0	10.231	By MS/MS	By matching	By MS/MS	By matching	By matching	By MS/MS	By MS/MS	By MS/MS	By MS/MS	By MS/MS	By MS/MS	By MS/MS	18754000	5338800	134310000	22355000	10318000	84003000	22646000	106860000	17741000	17411000	68593000	89461000
P60898	P60898	P60898	Glucosidase 2 subunit beta	Prkcsh	>sp|O08795|GLU2B_MOUSE Glucosidase 2 subunit beta OS=Mus musculus GN=Prkcsh PE=1 SV=1	1	11	11	22.8	22.8	58.792	521	0	39.377	By MS/MS	By MS/MS	By MS/MS	By MS/MS	By MS/MS	By MS/MS	By MS/MS	By MS/MS	By MS/MS	By matching	By matching	By MS/MS	545570000	3510400000	2263400000	448810000	383190000	428650000	279460000	1861000000	191460000	46589000	53400000	21205000
P61021	P61021	P61021	Peroxiredoxin-4	Prdx4	>sp|O08807|PRDX4_MOUSE Peroxiredoxin-4 OS=Mus musculus GN=Prdx4 PE=1 SV=1	1	18	17	67.9	67.9	31.052	274	0	97.078	By MS/MS	By MS/MS	By MS/MS	By MS/MS	By MS/MS	By MS/MS	By MS/MS	By MS/MS	By MS/MS	By MS/MS	By MS/MS	By MS/MS	7258000000	7410600000	11043000000	6411100000	4655300000	6609100000	3032500000	4432200000	1725600000	2040200000	1451000000	4175500000
P61022	P61022	P61022	Protein diaphanous homolog 1	Diaph1	>sp|O08808|DIAP1_MOUSE Protein diaphanous homolog 1 OS=Mus musculus GN=Diaph1 PE=1 SV=1	1	3	3	3.3	3.3	139.34	1255	0	6.5176	By matching	By matching	By matching	By matching	By matching	By matching	By MS/MS	By MS/MS	By matching	By MS/MS	By MS/MS	By MS/MS	21298000	0	13378000	0	0	12900000	37866000	105010000	11613000	54773000	30221000	15247000
P61027	P61027	P61027	116 kDa U5 small nuclear ribonucleoprotein component	Eftud2	>sp|O08810|U5S1_MOUSE 116 kDa U5 small nuclear ribonucleoprotein component OS=Mus musculus GN=Eftud2 PE=1 SV=1	1	32	31	45.7	44.7	109.36	971	0	112.4	By MS/MS	By MS/MS	By MS/MS	By MS/MS	By MS/MS	By MS/MS	By MS/MS	By MS/MS	By MS/MS	By MS/MS	By MS/MS	By MS/MS	262350000	631400000	895730000	198520000	225630000	355140000	693340000	615170000	849570000	413550000	481170000	480130000
P61028	P61028	P61028	TFIIH basal transcription factor complex helicase XPD subunit	Ercc2	>sp|O08811|ERCC2_MOUSE TFIIH basal transcription factor complex helicase XPD subunit OS=Mus musculus GN=Ercc2 PE=1 SV=2	1	3	3	8	8	86.841	760	0	19.098	By matching	By matching	By matching	By matching	By matching	By matching	By MS/MS	By MS/MS	By MS/MS	By MS/MS	By MS/MS	By MS/MS	62340000	0	0	0	0	33732000	34419000	32561000	25823000	38227000	18300000	19958000
P61079;P62838;Q6ZWY6;P61080	P61079;P62838	P61079	Fatty-acid amide hydrolase 1	Faah	>sp|O08914|FAAH1_MOUSE Fatty-acid amide hydrolase 1 OS=Mus musculus GN=Faah PE=1 SV=1	1	18	18	51.8	51.8	63.221	579	0	186.5	By MS/MS	By MS/MS	By MS/MS	By MS/MS	By MS/MS	By MS/MS	By MS/MS	By MS/MS	By MS/MS	By MS/MS	By MS/MS	By MS/MS	1440200000	2425400000	1538000000	661120000	1047900000	1498900000	300020000	824160000	515340000	283700000	471050000	336210000
P61082	P61082	P61082	AH receptor-interacting protein	Aip	>sp|O08915|AIP_MOUSE AH receptor-interacting protein OS=Mus musculus GN=Aip PE=1 SV=1	1	1	1	4.5	4.5	37.605	330	0.0016722	2.8476	By matching	By matching	By matching	By matching	By matching	By matching	By matching	By MS/MS	By MS/MS	By matching	By matching	By matching	0	0	0	0	0	0	0	29984000	12314000	4773000	0	0
P61087	P61087	P61087	Flotillin-1	Flot1	>sp|O08917|FLOT1_MOUSE Flotillin-1 OS=Mus musculus GN=Flot1 PE=1 SV=1	1	12	12	36	36	47.513	428	0	33.581	By MS/MS	By MS/MS	By MS/MS	By MS/MS	By MS/MS	By MS/MS	By matching	By MS/MS	By MS/MS	By MS/MS	By MS/MS	By MS/MS	276620000	302540000	761000000	385330000	152270000	331110000	7682200	36789000	106610000	67707000	39967000	50932000
P61089;Q9CQ37	P61089	P61089	Solute carrier family 22 member 1	Slc22a1	>sp|O08966|S22A1_MOUSE Solute carrier family 22 member 1 OS=Mus musculus GN=Slc22a1 PE=1 SV=2	2	8	8	13.7	13.7	61.52	556	0	87.812	By MS/MS	By MS/MS	By MS/MS	By MS/MS	By MS/MS	By MS/MS	By MS/MS	By MS/MS	By MS/MS	By MS/MS	By MS/MS	By MS/MS	304600000	1591800000	348250000	699500000	639850000	1334500000	572700000	1331600000	138120000	549690000	412120000	465350000
P61161	P61161	P61161	Syntenin-1	Sdcbp	>sp|O08992|SDCB1_MOUSE Syntenin-1 OS=Mus musculus GN=Sdcbp PE=1 SV=1	1	7	7	39.8	39.8	32.379	299	0	38.643	By MS/MS	By MS/MS	By MS/MS	By MS/MS	By matching	By matching	By MS/MS	By MS/MS	By MS/MS	By MS/MS	By MS/MS	By MS/MS	159580000	287070000	306580000	31079000	17576000	17539000	418350000	637550000	385530000	80429000	74317000	223030000
P61164	P61164	P61164	Sphingolipid delta(4)-desaturase DES1	Degs1	>sp|O09005|DEGS1_MOUSE Sphingolipid delta(4)-desaturase DES1 OS=Mus musculus GN=Degs1 PE=1 SV=1	1	2	2	10.2	10.2	38.241	323	0	6.4035	By MS/MS	By MS/MS	By MS/MS	By MS/MS	By matching	By MS/MS	By matching	By MS/MS	By MS/MS	By matching	By matching	By matching	66943000	0	72883000	13949000	0	24256000	0	22742000	14474000	0	0	0
P61202	P61202	P61202	Peroxisomal targeting signal 1 receptor	Pex5	>sp|O09012|PEX5_MOUSE Peroxisomal targeting signal 1 receptor OS=Mus musculus GN=Pex5 PE=1 SV=2	1	10	10	27.2	27.2	70.755	639	0	75.234	By MS/MS	By MS/MS	By MS/MS	By matching	By MS/MS	By MS/MS	By MS/MS	By MS/MS	By MS/MS	By MS/MS	By MS/MS	By MS/MS	1707200000	882010000	83284000	0	1075500000	15862000	134070000	1171000000	235890000	686920000	952910000	514340000
P61211	P61211	P61211	Synaptosomal-associated protein 23	Snap23	>sp|O09044|SNP23_MOUSE Synaptosomal-associated protein 23 OS=Mus musculus GN=Snap23 PE=1 SV=1	1	5	5	39	39	23.261	210	0	9.3941	By matching	By MS/MS	By matching	By matching	By MS/MS	By MS/MS	By MS/MS	By MS/MS	By MS/MS	By matching	By MS/MS	By MS/MS	0	74582000	0	0	23522000	43964000	28444000	105140000	28370000	7856400	10125000	15960000
P61222	P61222	P61222	Proteasome subunit beta type-1	Psmb1	>sp|O09061|PSB1_MOUSE Proteasome subunit beta type-1 OS=Mus musculus GN=Psmb1 PE=1 SV=1	1	18	18	80	80	26.372	240	0	191.02	By MS/MS	By MS/MS	By MS/MS	By MS/MS	By MS/MS	By MS/MS	By MS/MS	By MS/MS	By MS/MS	By MS/MS	By MS/MS	By MS/MS	2283400000	2851400000	2741700000	1371200000	1426400000	1853200000	826890000	949270000	2267400000	768960000	808000000	1012400000
P61255	P61255	P61255	Histone deacetylase 1	Hdac1	>sp|O09106|HDAC1_MOUSE Histone deacetylase 1 OS=Mus musculus GN=Hdac1 PE=1 SV=1	1	19	13	56	43.6	55.074	482	0	41.603	By MS/MS	By MS/MS	By MS/MS	By MS/MS	By MS/MS	By MS/MS	By MS/MS	By MS/MS	By MS/MS	By MS/MS	By MS/MS	By MS/MS	358480000	225310000	568480000	322530000	188740000	262930000	557590000	789890000	908050000	360300000	174150000	268230000
P61264	P61264	P61264	Dual specificity mitogen-activated protein kinase kinase 3	Map2k3	>sp|O09110|MP2K3_MOUSE Dual specificity mitogen-activated protein kinase kinase 3 OS=Mus musculus GN=Map2k3 PE=1 SV=2	2	12	12	47	47	39.296	347	0	28.756	By MS/MS	By MS/MS	By MS/MS	By MS/MS	By MS/MS	By MS/MS	By MS/MS	By MS/MS	By MS/MS	By MS/MS	By MS/MS	By MS/MS	270760000	292550000	446140000	101890000	71475000	171790000	86746000	227860000	39069000	263200000	647360000	41682000
P61290	P61290	P61290	NADH dehydrogenase [ubiquinone] 1 beta subcomplex subunit 11, mitochondrial	Ndufb11	>sp|O09111|NDUBB_MOUSE NADH dehydrogenase [ubiquinone] 1 beta subcomplex subunit 11, mitochondrial OS=Mus musculus GN=Ndufb11 PE=1 SV=2	1	5	5	51	51	17.444	151	0	13.293	By MS/MS	By MS/MS	By MS/MS	By MS/MS	By MS/MS	By MS/MS	By MS/MS	By MS/MS	By MS/MS	By MS/MS	By MS/MS	By MS/MS	895390000	880910000	1299400000	496210000	238720000	394090000	128210000	341490000	20362000	48720000	106530000	144810000
Q9CQL1;P61327	Q9CQL1;P61327	Q9CQL1	Glutathione S-transferase omega-1	Gsto1	>sp|O09131|GSTO1_MOUSE Glutathione S-transferase omega-1 OS=Mus musculus GN=Gsto1 PE=1 SV=2	2	14	14	74.6	74.6	27.497	240	0	24.943	By MS/MS	By MS/MS	By MS/MS	By MS/MS	By MS/MS	By MS/MS	By MS/MS	By MS/MS	By MS/MS	By MS/MS	By MS/MS	By MS/MS	592150000	679880000	636730000	299770000	223030000	217700000	78785000	696170000	46068000	57056000	83704000	108050000
P61358	P61358	P61358	Cytochrome P450 3A25	Cyp3a25	>sp|O09158|CP3AP_MOUSE Cytochrome P450 3A25 OS=Mus musculus GN=Cyp3a25 PE=1 SV=1	1	24	24	47.7	47.7	58.121	503	0	77.565	By MS/MS	By MS/MS	By MS/MS	By MS/MS	By MS/MS	By MS/MS	By MS/MS	By MS/MS	By MS/MS	By MS/MS	By MS/MS	By MS/MS	2585900000	3304300000	1428400000	590760000	1674000000	1293300000	1147900000	1902600000	636540000	618430000	1092700000	1140900000
P61458	P61458	P61458	Lysosomal alpha-mannosidase	Man2b1	>sp|O09159|MA2B1_MOUSE Lysosomal alpha-mannosidase OS=Mus musculus GN=Man2b1 PE=1 SV=4	1	8	8	10.4	10.4	114.65	1013	0	17.596	By MS/MS	By MS/MS	By MS/MS	By MS/MS	By MS/MS	By MS/MS	By MS/MS	By MS/MS	By matching	By MS/MS	By matching	By matching	289010000	138370000	538260000	134780000	60250000	196310000	3757500	3809300	1608200	2819000	2045100	0
P61514	P61514	P61514	Extracellular superoxide dismutase [Cu-Zn]	Sod3	>sp|O09164|SODE_MOUSE Extracellular superoxide dismutase [Cu-Zn] OS=Mus musculus GN=Sod3 PE=1 SV=1	1	2	2	12	12	27.392	251	0	8.1437	By MS/MS	By MS/MS	By MS/MS	By MS/MS	By matching	By MS/MS	By matching	By matching	By MS/MS	By matching	By matching	By matching	0	67415000	128350000	29150000	0	24700000	0	0	0	0	0	0
P61620;Q9JLR1	P61620	P61620	60S ribosomal protein L21	Rpl21	>sp|O09167|RL21_MOUSE 60S ribosomal protein L21 OS=Mus musculus GN=Rpl21 PE=1 SV=3	1	12	12	53.8	53.8	18.562	160	0	28.653	By MS/MS	By MS/MS	By MS/MS	By MS/MS	By MS/MS	By MS/MS	By MS/MS	By MS/MS	By MS/MS	By MS/MS	By MS/MS	By MS/MS	2723300000	1630300000	4759500000	1959900000	1507100000	1644100000	3883200000	6409800000	2558900000	954500000	1905800000	1679100000
P61750	P61750	P61750	Glutamate--cysteine ligase regulatory subunit	Gclm	>sp|O09172|GSH0_MOUSE Glutamate--cysteine ligase regulatory subunit OS=Mus musculus GN=Gclm PE=1 SV=1	1	11	11	35.8	35.8	30.534	274	0	54.99	By MS/MS	By MS/MS	By MS/MS	By MS/MS	By MS/MS	By MS/MS	By MS/MS	By MS/MS	By MS/MS	By MS/MS	By MS/MS	By MS/MS	2346500000	2047400000	3750600000	2082900000	1335400000	1776900000	41218000	881700000	821300000	154700000	465380000	607260000
P61759	P61759	P61759	Homogentisate 1,2-dioxygenase	Hgd	>sp|O09173|HGD_MOUSE Homogentisate 1,2-dioxygenase OS=Mus musculus GN=Hgd PE=1 SV=2	1	28	28	83.6	83.6	49.959	445	0	298.15	By MS/MS	By MS/MS	By MS/MS	By MS/MS	By MS/MS	By MS/MS	By MS/MS	By MS/MS	By MS/MS	By MS/MS	By MS/MS	By MS/MS	25863000000	23031000000	38337000000	25912000000	28603000000	33375000000	9910800000	10885000000	4282300000	4047800000	6854400000	20521000000
P61804	P61804	P61804	Alpha-methylacyl-CoA racemase	Amacr	>sp|O09174|AMACR_MOUSE Alpha-methylacyl-CoA racemase OS=Mus musculus GN=Amacr PE=1 SV=4	1	18	18	62.7	62.7	41.704	381	0	74.365	By MS/MS	By MS/MS	By MS/MS	By MS/MS	By MS/MS	By MS/MS	By MS/MS	By MS/MS	By MS/MS	By MS/MS	By MS/MS	By MS/MS	1857500000	2209500000	2053800000	1673300000	1675300000	2334400000	104100000	387230000	136560000	125810000	269570000	271990000
P61922	P61922	P61922	Kinesin-like protein KIF1C	Kif1c	>sp|O35071|KIF1C_MOUSE Kinesin-like protein KIF1C OS=Mus musculus GN=Kif1c PE=1 SV=2	2	5	3	5.5	3.5	122.43	1100	0.00030553	4.0882	By MS/MS	By MS/MS	By matching	By MS/MS	By MS/MS	By MS/MS	By matching	By MS/MS	By matching	By matching	By MS/MS	By matching	38001000	27398000	0	44559000	23818000	42658000	0	75959000	56360000	35052000	39233000	0
P61924	P61924	P61924	Prostacyclin synthase	Ptgis	>sp|O35074|PTGIS_MOUSE Prostacyclin synthase OS=Mus musculus GN=Ptgis PE=1 SV=1	1	2	2	9.2	9.2	57.046	501	0.0014249	3.1337	By matching	By matching	By matching	By matching	By matching	By matching	By matching	By MS/MS	By matching	By matching	By matching	By matching	14985000	0	0	0	0	0	0	66240000	0	0	0	0
P61939	P61939	P61939	Down syndrome critical region protein 3 homolog	Dscr3	>sp|O35075|DSCR3_MOUSE Down syndrome critical region protein 3 homolog OS=Mus musculus GN=Dscr3 PE=1 SV=1	1	7	7	37.7	37.7	32.97	297	0	11.2	By MS/MS	By matching	By MS/MS	By MS/MS	By matching	By matching	By MS/MS	By MS/MS	By MS/MS	By matching	By matching	By MS/MS	22501000	0	16824000	6334300	0	0	6221800	6327300	24793000	6845500	0	4223700
P61957;Q9Z172	P61957;Q9Z172	P61957	Lysosome membrane protein 2	Scarb2	>sp|O35114|SCRB2_MOUSE Lysosome membrane protein 2 OS=Mus musculus GN=Scarb2 PE=1 SV=3	1	6	6	19.7	19.7	54.043	478	0	12.287	By MS/MS	By MS/MS	By MS/MS	By MS/MS	By matching	By MS/MS	By MS/MS	By MS/MS	By MS/MS	By MS/MS	By MS/MS	By MS/MS	139790000	191390000	531010000	14069000	34845000	68522000	113350000	253830000	76472000	25113000	46497000	53633000
P61961	P61961	P61961	Prohibitin-2	Phb2	>sp|O35129|PHB2_MOUSE Prohibitin-2 OS=Mus musculus GN=Phb2 PE=1 SV=1	1	29	29	77.6	77.6	33.296	299	0	323.31	By MS/MS	By MS/MS	By MS/MS	By MS/MS	By MS/MS	By MS/MS	By MS/MS	By MS/MS	By MS/MS	By MS/MS	By MS/MS	By MS/MS	18852000000	17300000000	22536000000	18712000000	15815000000	18762000000	6037000000	19481000000	5584300000	8626700000	11322000000	16212000000
P61963	P61963	P61963	Golgi SNAP receptor complex member 2	Gosr2	>sp|O35166|GOSR2_MOUSE Golgi SNAP receptor complex member 2 OS=Mus musculus GN=Gosr2 PE=1 SV=2	1	2	2	15.6	15.6	24.725	212	0.0003125	4.4383	By matching	By matching	By matching	By matching	By matching	By matching	By MS/MS	By MS/MS	By MS/MS	By MS/MS	By matching	By MS/MS	0	0	0	0	0	0	10341000	120500000	14838000	0	0	0
P61965	P61965	P61965	D-dopachrome decarboxylase	Ddt	>sp|O35215|DOPD_MOUSE D-dopachrome decarboxylase OS=Mus musculus GN=Ddt PE=1 SV=3	1	8	8	81.4	81.4	13.077	118	0	133.79	By MS/MS	By MS/MS	By MS/MS	By MS/MS	By MS/MS	By MS/MS	By MS/MS	By MS/MS	By MS/MS	By MS/MS	By MS/MS	By MS/MS	2490500000	3664600000	3117300000	222040000	293640000	218870000	85026000	153810000	231040000	240380000	167510000	195510000
P61967	P61967	P61967	Cleavage and polyadenylation specificity factor subunit 2	Cpsf2	>sp|O35218|CPSF2_MOUSE Cleavage and polyadenylation specificity factor subunit 2 OS=Mus musculus GN=Cpsf2 PE=1 SV=1	1	3	3	5.2	5.2	88.382	782	0.0016593	2.7797	By matching	By matching	By matching	By matching	By matching	By MS/MS	By matching	By matching	By matching	By matching	By MS/MS	By matching	0	0	11677000	0	0	28616000	0	0	0	0	7021600	0
P61979	P61979	P61979	26S proteasome non-ATPase regulatory subunit 4	Psmd4	>sp|O35226|PSMD4_MOUSE 26S proteasome non-ATPase regulatory subunit 4 OS=Mus musculus GN=Psmd4 PE=1 SV=1	1	17	17	46.5	46.5	40.703	376	0	323.31	By MS/MS	By MS/MS	By MS/MS	By MS/MS	By MS/MS	By MS/MS	By MS/MS	By MS/MS	By MS/MS	By MS/MS	By MS/MS	By MS/MS	575910000	900540000	621980000	826620000	612840000	1129200000	2707800000	3292500000	7848600000	2756500000	2703700000	5061700000
P61982	P61982	P61982	Tyrosine-protein phosphatase non-receptor type 9	Ptpn9	>sp|O35239|PTN9_MOUSE Tyrosine-protein phosphatase non-receptor type 9 OS=Mus musculus GN=Ptpn9 PE=1 SV=2	1	6	6	13.5	13.5	67.969	593	0	7.8517	By matching	By MS/MS	By MS/MS	By matching	By matching	By MS/MS	By MS/MS	By MS/MS	By MS/MS	By matching	By MS/MS	By MS/MS	3719300000	14657000000	11134000000	3535900	20144000	4923200000	81183000	198870000	38297000	561340000	65004000	52251000
P62071	P62071	P62071	Pre-mRNA-splicing factor ATP-dependent RNA helicase DHX15	Dhx15	>sp|O35286|DHX15_MOUSE Pre-mRNA-splicing factor ATP-dependent RNA helicase DHX15 OS=Mus musculus GN=Dhx15 PE=1 SV=2	2	25	25	37.4	37.4	91.006	795	0	52.764	By MS/MS	By MS/MS	By MS/MS	By MS/MS	By MS/MS	By MS/MS	By MS/MS	By MS/MS	By MS/MS	By MS/MS	By MS/MS	By MS/MS	1125200000	1575100000	2351400000	610240000	513340000	1164100000	591470000	721050000	623800000	437710000	465460000	374960000
P62075	P62075	P62075	Transcriptional activator protein Pur-beta	Purb	>sp|O35295|PURB_MOUSE Transcriptional activator protein Pur-beta OS=Mus musculus GN=Purb PE=1 SV=3	2	13	12	68.5	65.4	33.901	324	0	96.836	By MS/MS	By MS/MS	By MS/MS	By MS/MS	By MS/MS	By MS/MS	By MS/MS	By MS/MS	By MS/MS	By MS/MS	By MS/MS	By MS/MS	439550000	628840000	713520000	299900000	332820000	217380000	141680000	181190000	402580000	960130000	664070000	957810000
P62082	P62082	P62082	N-myc-interactor	Nmi	>sp|O35309|NMI_MOUSE N-myc-interactor OS=Mus musculus GN=Nmi PE=1 SV=1	1	11	11	43	43	35.235	314	0	57.45	By MS/MS	By MS/MS	By MS/MS	By MS/MS	By MS/MS	By MS/MS	By MS/MS	By MS/MS	By MS/MS	By MS/MS	By matching	By MS/MS	680560000	626830000	711210000	377500000	265010000	402050000	80156000	122910000	36005000	306590000	149400000	97953000
P62137	P62137	P62137	Sodium- and chloride-dependent taurine transporter	Slc6a6	>sp|O35316|SC6A6_MOUSE Sodium- and chloride-dependent taurine transporter OS=Mus musculus GN=Slc6a6 PE=1 SV=2	1	2	2	4.2	4.2	69.855	621	0	4.8197	By MS/MS	By MS/MS	By MS/MS	By matching	By matching	By MS/MS	By matching	By MS/MS	By matching	By matching	By matching	By matching	44530000	191210000	78313000	0	0	28194000	15239000	38284000	6881700	9802900	11034000	9236800
P62141	P62141	P62141	Serine/arginine-rich splicing factor 5	Srsf5	>sp|O35326|SRSF5_MOUSE Serine/arginine-rich splicing factor 5 OS=Mus musculus GN=Srsf5 PE=1 SV=2	1	3	2	19.7	16.4	30.891	269	0.00030703	4.1691	By matching	By matching	By matching	By matching	By matching	By matching	By MS/MS	By MS/MS	By MS/MS	By matching	By MS/MS	By matching	0	0	0	0	0	0	45015000	17173000	32901000	36019000	24024000	38936000
P62192	P62192	P62192	Importin subunit alpha-4	Kpna3	>sp|O35344|IMA4_MOUSE Importin subunit alpha-4 OS=Mus musculus GN=Kpna3 PE=1 SV=1	1	4	2	9.2	3.6	57.772	521	0	5.2414	By MS/MS	By MS/MS	By MS/MS	By matching	By matching	By MS/MS	By matching	By MS/MS	By MS/MS	By matching	By MS/MS	By matching	34831000	100490000	82144000	27129000	12828000	83852000	14342000	360760000	44644000	0	69526000	24243000
P62196	P62196	P62196	Importin subunit alpha-7	Kpna6	>sp|O35345|IMA7_MOUSE Importin subunit alpha-7 OS=Mus musculus GN=Kpna6 PE=1 SV=2	1	5	2	14.6	8.4	59.964	536	0.00087642	3.4322	By matching	By matching	By matching	By matching	By matching	By matching	By matching	By MS/MS	By MS/MS	By matching	By MS/MS	By matching	0	8321700	0	0	0	0	0	15621000	21231000	0	4736900	8749400
P62204;Q9D6P8;P20801	P62204	P62204	Calpain-1 catalytic subunit	Capn1	>sp|O35350|CAN1_MOUSE Calpain-1 catalytic subunit OS=Mus musculus GN=Capn1 PE=1 SV=1	1	7	7	13.9	13.9	82.105	713	0	7.2211	By MS/MS	By MS/MS	By MS/MS	By MS/MS	By MS/MS	By MS/MS	By matching	By MS/MS	By MS/MS	By matching	By MS/MS	By MS/MS	39065000	157320000	66158000	37376000	39842000	100730000	28303000	71891000	6506300	10328000	67906000	131650000
P62242	P62242	P62242	Acidic leucine-rich nuclear phosphoprotein 32 family member A	Anp32a	>sp|O35381|AN32A_MOUSE Acidic leucine-rich nuclear phosphoprotein 32 family member A OS=Mus musculus GN=Anp32a PE=1 SV=1	2	5	3	16.2	13	28.537	247	0	6.2606	By MS/MS	By matching	By matching	By MS/MS	By MS/MS	By matching	By matching	By matching	By MS/MS	By matching	By matching	By MS/MS	21379000	0	0	16119000	49450000	20922000	31313000	25159000	6495700	40279000	6980200	14693000
P62245	P62245	P62245	Exocyst complex component 4	Exoc4	>sp|O35382|EXOC4_MOUSE Exocyst complex component 4 OS=Mus musculus GN=Exoc4 PE=1 SV=2	1	5	4	6.7	5.8	110.54	975	0	19.93	By matching	By MS/MS	By MS/MS	By MS/MS	By MS/MS	By MS/MS	By MS/MS	By MS/MS	By MS/MS	By MS/MS	By MS/MS	By matching	25378000	181040000	43438000	11860000	11318000	19926000	102080000	56158000	133990000	9642200	44132000	72950000
P62259	P62259	P62259	Phytanoyl-CoA dioxygenase, peroxisomal	Phyh	>sp|O35386|PAHX_MOUSE Phytanoyl-CoA dioxygenase, peroxisomal OS=Mus musculus GN=Phyh PE=1 SV=1	1	13	13	38.8	38.8	38.607	338	0	50.109	By MS/MS	By MS/MS	By MS/MS	By MS/MS	By MS/MS	By MS/MS	By MS/MS	By MS/MS	By matching	By MS/MS	By MS/MS	By MS/MS	430810000	595790000	310350000	460910000	577860000	863270000	98397000	58400000	0	163400000	183500000	484190000
P62264	P62264	P62264	HCLS1-associated protein X-1	Hax1	>sp|O35387|HAX1_MOUSE HCLS1-associated protein X-1 OS=Mus musculus GN=Hax1 PE=1 SV=1	1	10	10	55.4	55.4	31.654	280	0	61.693	By MS/MS	By MS/MS	By MS/MS	By MS/MS	By MS/MS	By MS/MS	By MS/MS	By MS/MS	By MS/MS	By MS/MS	By MS/MS	By MS/MS	191720000	171390000	447930000	121980000	46285000	62245000	443570000	889080000	492630000	218050000	304390000	332350000
P62267	P62267	P62267	Phospholipase D3	Pld3	>sp|O35405|PLD3_MOUSE Phospholipase D3 OS=Mus musculus GN=Pld3 PE=1 SV=1	1	5	5	15.4	15.4	54.388	488	0	11.896	By matching	By MS/MS	By MS/MS	By matching	By MS/MS	By matching	By MS/MS	By MS/MS	By MS/MS	By MS/MS	By matching	By matching	207720000	197000000	669350000	34352000	35954000	47654000	30895000	46532000	67814000	0	11080000	0
P62270	P62270	P62270	Serine--pyruvate aminotransferase, mitochondrial	Agxt	>sp|O35423|SPYA_MOUSE Serine--pyruvate aminotransferase, mitochondrial OS=Mus musculus GN=Agxt PE=1 SV=3	1	17	17	42.8	42.8	45.912	414	0	93.283	By MS/MS	By MS/MS	By MS/MS	By MS/MS	By MS/MS	By MS/MS	By MS/MS	By MS/MS	By MS/MS	By MS/MS	By MS/MS	By MS/MS	2922800000	3853400000	3644400000	2347900000	2110700000	1644100000	1381500000	2156300000	231220000	1551600000	1414400000	1725600000
P62274	P62274	P62274	DNA-directed RNA polymerase III subunit RPC9	Crcp	>sp|O35427|RPC9_MOUSE DNA-directed RNA polymerase III subunit RPC9 OS=Mus musculus GN=Crcp PE=2 SV=1	1	1	1	15.5	15.5	16.683	148	0.00088574	3.5747	By matching	By matching	By matching	By matching	By matching	By matching	By matching	By MS/MS	By matching	By matching	By matching	By matching	0	0	0	0	0	0	0	5461700	0	0	0	0
P62281	P62281	P62281	E3 ubiquitin-protein ligase RNF5	Rnf5	>sp|O35445|RNF5_MOUSE E3 ubiquitin-protein ligase RNF5 OS=Mus musculus GN=Rnf5 PE=1 SV=1	1	5	5	22.8	22.8	19.837	180	0	37.882	By MS/MS	By MS/MS	By MS/MS	By MS/MS	By MS/MS	By MS/MS	By MS/MS	By MS/MS	By MS/MS	By MS/MS	By MS/MS	By MS/MS	126110000	98618000	210600000	54771000	77289000	105580000	662070000	326180000	872070000	388050000	447830000	584490000
P62301	P62301	P62301	Serine protease hepsin;Serine protease hepsin non-catalytic chain;Serine protease hepsin catalytic chain	Hpn	>sp|O35453|HEPS_MOUSE Serine protease hepsin OS=Mus musculus GN=Hpn PE=1 SV=3	1	5	5	16.1	16.1	46.821	436	0	33.936	By MS/MS	By matching	By MS/MS	By MS/MS	By MS/MS	By MS/MS	By MS/MS	By MS/MS	By MS/MS	By MS/MS	By MS/MS	By MS/MS	106350000	54906000	10948000	74797000	57678000	93823000	18128000	6589600	20271000	13970000	29545000	43402000
P62305	P62305	P62305	Delta(3,5)-Delta(2,4)-dienoyl-CoA isomerase, mitochondrial	Ech1	>sp|O35459|ECH1_MOUSE Delta(3,5)-Delta(2,4)-dienoyl-CoA isomerase, mitochondrial OS=Mus musculus GN=Ech1 PE=1 SV=1	1	13	13	49.5	49.5	36.118	327	0	323.31	By MS/MS	By MS/MS	By MS/MS	By MS/MS	By MS/MS	By MS/MS	By MS/MS	By MS/MS	By MS/MS	By MS/MS	By MS/MS	By MS/MS	1192100000	1483000000	2039300000	663170000	1073000000	1228100000	94095000	513440000	284870000	148040000	240960000	403240000
P62307	P62307	P62307	Peptidyl-prolyl cis-trans isomerase FKBP8	Fkbp8	>sp|O35465|FKBP8_MOUSE Peptidyl-prolyl cis-trans isomerase FKBP8 OS=Mus musculus GN=Fkbp8 PE=1 SV=2	1	12	12	41.5	41.5	43.528	402	0	19.422	By MS/MS	By MS/MS	By MS/MS	By MS/MS	By MS/MS	By MS/MS	By MS/MS	By MS/MS	By MS/MS	By MS/MS	By MS/MS	By MS/MS	743510000	830730000	610200000	285470000	432660000	485690000	222840000	648770000	474220000	242810000	479310000	479110000
P62315	P62315	P62315	Very long-chain acyl-CoA synthetase	Slc27a2	>sp|O35488|S27A2_MOUSE Very long-chain acyl-CoA synthetase OS=Mus musculus GN=Slc27a2 PE=1 SV=2	1	47	47	58.7	58.7	70.422	620	0	323.31	By MS/MS	By MS/MS	By MS/MS	By MS/MS	By MS/MS	By MS/MS	By MS/MS	By MS/MS	By MS/MS	By MS/MS	By MS/MS	By MS/MS	27117000000	26819000000	21667000000	10898000000	17054000000	18789000000	13787000000	13029000000	6834700000	7659800000	13596000000	12973000000
P62317	P62317	P62317	Betaine--homocysteine S-methyltransferase 1	Bhmt	>sp|O35490|BHMT1_MOUSE Betaine--homocysteine S-methyltransferase 1 OS=Mus musculus GN=Bhmt PE=1 SV=1	1	41	36	85.7	74.7	45.02	407	0	323.31	By MS/MS	By MS/MS	By MS/MS	By MS/MS	By MS/MS	By MS/MS	By MS/MS	By MS/MS	By MS/MS	By MS/MS	By MS/MS	By MS/MS	55123000000	37889000000	66527000000	52719000000	63332000000	55998000000	86552000000	71166000000	74954000000	66004000000	29214000000	170800000000
P62320	P62320	P62320	26S proteasome non-ATPase regulatory subunit 14	Psmd14	>sp|O35593|PSDE_MOUSE 26S proteasome non-ATPase regulatory subunit 14 OS=Mus musculus GN=Psmd14 PE=1 SV=2	1	18	18	87.1	87.1	34.577	310	0	138.82	By MS/MS	By MS/MS	By MS/MS	By MS/MS	By MS/MS	By MS/MS	By MS/MS	By MS/MS	By MS/MS	By MS/MS	By MS/MS	By MS/MS	1910800000	1710600000	1623500000	797010000	771500000	837660000	1065600000	1609700000	11260000000	667930000	969590000	1530300000
P62331	P62331	P62331	Disintegrin and metalloproteinase domain-containing protein 10	Adam10	>sp|O35598|ADA10_MOUSE Disintegrin and metalloproteinase domain-containing protein 10 OS=Mus musculus GN=Adam10 PE=1 SV=2	1	3	3	7.3	7.3	83.967	749	0.0017007	3.0669	By MS/MS	By matching	By MS/MS	By matching	By matching	By matching	By matching	By MS/MS	By matching	By matching	By matching	By matching	76296000	0	49280000	0	0	0	0	74456000	6955000	0	0	0
P62334	P62334	P62334	Angiopoietin-2	Angpt2	>sp|O35608|ANGP2_MOUSE Angiopoietin-2 OS=Mus musculus GN=Angpt2 PE=2 SV=2	1	3	3	10.9	10.9	56.575	496	0	5.054	By matching	By matching	By matching	By matching	By matching	By matching	By MS/MS	By matching	By MS/MS	By matching	By matching	By matching	16400000	0	0	0	0	0	15526000	0	20560000	0	0	0
P62488	P62488	P62488	Secretory carrier-associated membrane protein 3	Scamp3	>sp|O35609|SCAM3_MOUSE Secretory carrier-associated membrane protein 3 OS=Mus musculus GN=Scamp3 PE=1 SV=3	1	7	7	22.1	22.1	38.458	349	0	21.135	By MS/MS	By MS/MS	By MS/MS	By MS/MS	By MS/MS	By MS/MS	By MS/MS	By MS/MS	By MS/MS	By MS/MS	By MS/MS	By MS/MS	655460000	872580000	1012100000	436130000	318820000	510660000	407680000	600240000	452840000	299420000	219580000	297710000
P62700	P62700	P62700	Phosphomannomutase 1	Pmm1	>sp|O35621|PMM1_MOUSE Phosphomannomutase 1 OS=Mus musculus GN=Pmm1 PE=1 SV=1	1	5	3	20.2	13.4	29.774	262	0.002942	2.3533	By MS/MS	By matching	By MS/MS	By matching	By matching	By matching	By matching	By matching	By matching	By matching	By matching	By matching	86020000	0	74611000	0	0	0	0	0	0	0	0	0
P62702	P62702	P62702	BET1 homolog	Bet1	>sp|O35623|BET1_MOUSE BET1 homolog OS=Mus musculus GN=Bet1 PE=1 SV=1	1	3	3	56.8	56.8	13.274	118	0	53.666	By matching	By matching	By matching	By matching	By matching	By matching	By MS/MS	By MS/MS	By MS/MS	By matching	By matching	By MS/MS	0	0	0	0	0	0	67928000	25400000	71818000	0	0	46413000
P62717	P62717	P62717	Annexin A3	Anxa3	>sp|O35639|ANXA3_MOUSE Annexin A3 OS=Mus musculus GN=Anxa3 PE=1 SV=4	1	3	3	10.2	10.2	36.384	323	0	28.418	By MS/MS	By MS/MS	By MS/MS	By matching	By matching	By matching	By matching	By matching	By matching	By matching	By matching	By matching	85719000	40685000	118020000	19521000	0	0	0	0	0	0	0	0
P62737;P63268	P62737;P63268	P62737	AP-1 complex subunit beta-1	Ap1b1	>sp|O35643|AP1B1_MOUSE AP-1 complex subunit beta-1 OS=Mus musculus GN=Ap1b1 PE=1 SV=2	1	22	13	31.5	20.3	103.93	943	0	63.043	By MS/MS	By MS/MS	By MS/MS	By MS/MS	By MS/MS	By MS/MS	By MS/MS	By MS/MS	By MS/MS	By MS/MS	By MS/MS	By MS/MS	616740000	1110000000	1034500000	628610000	777270000	913260000	197730000	836860000	329520000	253850000	465210000	448740000
P62743	P62743	P62743	Calpain-6	Capn6	>sp|O35646|CAN6_MOUSE Calpain-6 OS=Mus musculus GN=Capn6 PE=1 SV=2	1	6	6	13.7	13.7	74.542	641	0	28.19	By matching	By matching	By matching	By matching	By matching	By matching	By MS/MS	By MS/MS	By MS/MS	By matching	By matching	By matching	17205000	14548000	20880000	0	0	0	155930000	54088000	110580000	3554200	0	0
P62751	P62751	P62751	Serine/threonine-protein phosphatase with EF-hands 1	Ppef1	>sp|O35655|PPE1_MOUSE Serine/threonine-protein phosphatase with EF-hands 1 OS=Mus musculus GN=Ppef1 PE=2 SV=2	1	1	1	1.4	1.4	75.057	650	1	-2	By matching	By matching	By matching	By matching	By MS/MS	By MS/MS	By matching	By matching	By MS/MS	By matching	By matching	By matching	11901000	28242000	0	10853000	9903000	26096000	0	0	18425000	0	0	0
P62754	P62754	P62754	Complement component 1 Q subcomponent-binding protein, mitochondrial	C1qbp	>sp|O35658|C1QBP_MOUSE Complement component 1 Q subcomponent-binding protein, mitochondrial OS=Mus musculus GN=C1qbp PE=1 SV=1	1	4	4	20.1	20.1	31.013	278	0	70.597	By MS/MS	By matching	By MS/MS	By MS/MS	By MS/MS	By MS/MS	By MS/MS	By MS/MS	By MS/MS	By MS/MS	By MS/MS	By MS/MS	91336000	0	145390000	39831000	82731000	58957000	223650000	352010000	585030000	145930000	302930000	252030000
P62774	P62774	P62774	Glutathione S-transferase Mu 6	Gstm6	>sp|O35660|GSTM6_MOUSE Glutathione S-transferase Mu 6 OS=Mus musculus GN=Gstm6 PE=1 SV=4	1	16	11	72.5	61.9	25.621	218	0	37.777	By MS/MS	By MS/MS	By MS/MS	By MS/MS	By MS/MS	By MS/MS	By MS/MS	By MS/MS	By MS/MS	By MS/MS	By MS/MS	By MS/MS	666040000	705860000	1024600000	427630000	154480000	212900000	32614000	720630000	54833000	10959000	16284000	50876000
P62806	P62806	P62806	Monoglyceride lipase	Mgll	>sp|O35678|MGLL_MOUSE Monoglyceride lipase OS=Mus musculus GN=Mgll PE=1 SV=1	1	10	10	48.5	48.5	33.387	303	0	34.414	By MS/MS	By MS/MS	By MS/MS	By MS/MS	By MS/MS	By MS/MS	By MS/MS	By MS/MS	By MS/MS	By matching	By MS/MS	By MS/MS	493270000	465770000	313730000	426580000	438880000	390130000	72169000	100980000	64427000	29170000	5442500	110970000
P62814	P62814	P62814	28S ribosomal protein S12, mitochondrial	Mrps12	>sp|O35680|RT12_MOUSE 28S ribosomal protein S12, mitochondrial OS=Mus musculus GN=Mrps12 PE=2 SV=1	1	2	2	25.9	25.9	15.437	139	0	7.1216	By MS/MS	By matching	By MS/MS	By matching	By matching	By MS/MS	By MS/MS	By MS/MS	By MS/MS	By MS/MS	By MS/MS	By MS/MS	14957000	0	14898000	14104000	12198000	20164000	33603000	37022000	65633000	23585000	92122000	38545000
P62821;Q8K386	P62821	P62821	Myeloid-associated differentiation marker	Myadm	>sp|O35682|MYADM_MOUSE Myeloid-associated differentiation marker OS=Mus musculus GN=Myadm PE=1 SV=2	1	1	1	5.3	5.3	35.284	320	0	7.3356	By MS/MS	By MS/MS	By MS/MS	By MS/MS	By MS/MS	By MS/MS	By MS/MS	By MS/MS	By MS/MS	By matching	By MS/MS	By MS/MS	85932000	128240000	518570000	14401000	17504000	25378000	29852000	41596000	46558000	0	10236000	18392000
P62827;Q61820	P62827	P62827	NADH dehydrogenase [ubiquinone] 1 alpha subcomplex subunit 1	Ndufa1	>sp|O35683|NDUA1_MOUSE NADH dehydrogenase [ubiquinone] 1 alpha subcomplex subunit 1 OS=Mus musculus GN=Ndufa1 PE=1 SV=1	1	2	2	17.1	17.1	8.1384	70	0.0016699	2.8316	By MS/MS	By MS/MS	By MS/MS	By matching	By matching	By matching	By MS/MS	By MS/MS	By matching	By MS/MS	By MS/MS	By MS/MS	117180000	30317000	49984000	6203900	0	15957000	60739000	71394000	12647000	182800000	65580000	71955000
P62830	P62830	P62830	Nuclear migration protein nudC	Nudc	>sp|O35685|NUDC_MOUSE Nuclear migration protein nudC OS=Mus musculus GN=Nudc PE=1 SV=1	1	8	8	33.7	33.7	38.358	332	0	11.105	By MS/MS	By MS/MS	By MS/MS	By MS/MS	By MS/MS	By MS/MS	By MS/MS	By MS/MS	By MS/MS	By MS/MS	By MS/MS	By MS/MS	53440000	66621000	59776000	8031900	18573000	93029000	46241000	436480000	417990000	76685000	217010000	364010000
P62843	P62843	P62843	Serine palmitoyltransferase 1	Sptlc1	>sp|O35704|SPTC1_MOUSE Serine palmitoyltransferase 1 OS=Mus musculus GN=Sptlc1 PE=1 SV=2	1	5	5	18.8	18.8	52.534	473	0	30.599	By matching	By MS/MS	By MS/MS	By matching	By matching	By MS/MS	By MS/MS	By matching	By MS/MS	By matching	By matching	By matching	633960000	139850000	504350000	0	0	29678000	80720000	0	97319000	0	0	0
P62849	P62849	P62849	Liprin-beta-2	Ppfibp2	>sp|O35711|LIPB2_MOUSE Liprin-beta-2 OS=Mus musculus GN=Ppfibp2 PE=1 SV=3	1	1	1	2	2	98.752	882	0.0016949	3.0319	By matching	By MS/MS	By matching	By MS/MS	By matching	By matching	By matching	By matching	By matching	By matching	By matching	By matching	0	11709000	0	9550600	0	0	0	0	0	0	0	0
P62852	P62852	P62852	Cytochrome P450 4A14	Cyp4a14	>sp|O35728|CP4AE_MOUSE Cytochrome P450 4A14 OS=Mus musculus GN=Cyp4a14 PE=1 SV=1	1	17	12	36.5	29	58.719	507	0	198.33	By MS/MS	By MS/MS	By MS/MS	By matching	By matching	By matching	By MS/MS	By MS/MS	By MS/MS	By matching	By matching	By matching	3496300000	3427000000	8179700000	0	30525000	18534000	2381400000	1514300000	1477400000	0	5723200	0
P62855	P62855	P62855	Heterogeneous nuclear ribonucleoprotein H;Heterogeneous nuclear ribonucleoprotein H, N-terminally processed	Hnrnph1	>sp|O35737|HNRH1_MOUSE Heterogeneous nuclear ribonucleoprotein H OS=Mus musculus GN=Hnrnph1 PE=1 SV=3	1	13	7	45.9	25.4	49.199	449	0	144.09	By MS/MS	By MS/MS	By MS/MS	By MS/MS	By MS/MS	By MS/MS	By MS/MS	By MS/MS	By MS/MS	By MS/MS	By MS/MS	By MS/MS	1311900000	1263100000	1441500000	445610000	587540000	667730000	801820000	1315400000	927220000	928470000	950160000	1381300000
P62858	P62858	P62858	Chitinase-like protein 3	Chil3	>sp|O35744|CHIL3_MOUSE Chitinase-like protein 3 OS=Mus musculus GN=Chil3 PE=1 SV=2	1	11	9	44	36.9	44.458	398	0	42.955	By MS/MS	By MS/MS	By MS/MS	By matching	By matching	By matching	By matching	By MS/MS	By matching	By matching	By matching	By matching	130680000	1098500000	952480000	16167000	21518000	39279000	0	200470000	0	0	0	0
P62862	P62862	P62862	Apoptosis inhibitor 5	Api5	>sp|O35841|API5_MOUSE Apoptosis inhibitor 5 OS=Mus musculus GN=Api5 PE=1 SV=2	1	1	1	3.2	3.2	56.784	504	0	6.3707	By matching	By matching	By matching	By matching	By matching	By matching	By matching	By matching	By MS/MS	By matching	By MS/MS	By MS/MS	0	0	0	0	0	0	0	47834000	0	0	9508800	0
P62869	P62869	P62869	Branched-chain-amino-acid aminotransferase, mitochondrial	Bcat2	>sp|O35855|BCAT2_MOUSE Branched-chain-amino-acid aminotransferase, mitochondrial OS=Mus musculus GN=Bcat2 PE=1 SV=2	1	4	4	12	12	44.127	393	0.0016671	2.8184	By MS/MS	By matching	By MS/MS	By MS/MS	By matching	By matching	By matching	By matching	By matching	By MS/MS	By matching	By matching	33477000	0	94391000	27438000	0	0	0	0	0	0	0	0
P62874	P62874	P62874	Mitochondrial import inner membrane translocase subunit TIM44	Timm44	>sp|O35857|TIM44_MOUSE Mitochondrial import inner membrane translocase subunit TIM44 OS=Mus musculus GN=Timm44 PE=1 SV=2	1	19	19	41.4	41.4	51.091	452	0	108.65	By MS/MS	By MS/MS	By MS/MS	By MS/MS	By MS/MS	By MS/MS	By MS/MS	By MS/MS	By MS/MS	By MS/MS	By MS/MS	By MS/MS	441380000	725830000	788150000	438910000	552420000	725370000	347590000	405460000	180680000	95876000	676780000	731340000
P62878	P62878	P62878	COP9 signalosome complex subunit 5	Cops5	>sp|O35864|CSN5_MOUSE COP9 signalosome complex subunit 5 OS=Mus musculus GN=Cops5 PE=1 SV=3	1	12	12	44.9	44.9	37.548	334	0	22.541	By MS/MS	By MS/MS	By MS/MS	By MS/MS	By MS/MS	By MS/MS	By matching	By matching	By MS/MS	By matching	By matching	By matching	548060000	93949000	549280000	207400000	131410000	51974000	27314000	7282000	52352000	0	5000900	6135800
P62880;P29387	P62880	P62880	Calumenin	Calu	>sp|O35887|CALU_MOUSE Calumenin OS=Mus musculus GN=Calu PE=1 SV=1	1	5	5	24.1	24.1	37.063	315	0	38.989	By matching	By MS/MS	By MS/MS	By matching	By matching	By matching	By MS/MS	By MS/MS	By MS/MS	By MS/MS	By MS/MS	By MS/MS	27060000	274880000	85852000	0	0	0	6329000	209180000	29613000	72802000	30095000	22279000
P62889	P62889	P62889	Aldehyde dehydrogenase, cytosolic 1	Aldh1a7	>sp|O35945|AL1A7_MOUSE Aldehyde dehydrogenase, cytosolic 1 OS=Mus musculus GN=Aldh1a7 PE=1 SV=1	1	38	23	82.6	62.3	54.587	501	0	259.45	By MS/MS	By MS/MS	By MS/MS	By MS/MS	By MS/MS	By MS/MS	By MS/MS	By MS/MS	By MS/MS	By MS/MS	By MS/MS	By MS/MS	12560000000	18843000000	15984000000	12406000000	10655000000	13912000000	2730200000	4527700000	588580000	1353900000	4509200000	4404600000
P62892	P62892	P62892	Proteasome subunit beta type-10	Psmb10	>sp|O35955|PSB10_MOUSE Proteasome subunit beta type-10 OS=Mus musculus GN=Psmb10 PE=1 SV=1	1	11	11	61.2	61.2	29.063	273	0	44.421	By MS/MS	By MS/MS	By MS/MS	By MS/MS	By MS/MS	By MS/MS	By MS/MS	By MS/MS	By MS/MS	By MS/MS	By MS/MS	By MS/MS	134460000	514880000	416880000	469040000	89906000	100760000	90995000	116470000	257970000	308370000	34874000	62765000
P62897;CON__P62894	P62897	P62897	Ras-related protein Rab-33B	Rab33b	>sp|O35963|RB33B_MOUSE Ras-related protein Rab-33B OS=Mus musculus GN=Rab33b PE=1 SV=1	1	1	1	5.2	5.2	25.766	229	0.0097257	1.6404	By matching	By matching	By matching	By matching	By matching	By matching	By matching	By matching	By matching	By MS/MS	By MS/MS	By matching	0	0	0	0	0	0	0	0	18654000	11733000	17202000	14715000
P62900	P62900	P62900	Guanidinoacetate N-methyltransferase	Gamt	>sp|O35969|GAMT_MOUSE Guanidinoacetate N-methyltransferase OS=Mus musculus GN=Gamt PE=1 SV=1	1	10	10	67.4	67.4	26.336	236	0	54.21	By MS/MS	By MS/MS	By MS/MS	By MS/MS	By matching	By MS/MS	By MS/MS	By MS/MS	By MS/MS	By MS/MS	By MS/MS	By MS/MS	901640000	605530000	515000000	264510000	213460000	136990000	223590000	1398400000	324640000	139780000	225970000	396950000
P62908	P62908	P62908	39S ribosomal protein L23, mitochondrial	Mrpl23	>sp|O35972|RM23_MOUSE 39S ribosomal protein L23, mitochondrial OS=Mus musculus GN=Mrpl23 PE=1 SV=1	1	4	4	44.5	44.5	17.121	146	0	20.682	By MS/MS	By MS/MS	By MS/MS	By MS/MS	By MS/MS	By MS/MS	By MS/MS	By MS/MS	By MS/MS	By matching	By MS/MS	By MS/MS	232480000	122600000	304290000	107600000	62333000	101180000	24542000	223210000	33828000	42454000	36148000	30979000
P62911;P17932	P62911	P62911	Syndecan-4	Sdc4	>sp|O35988|SDC4_MOUSE Syndecan-4 OS=Mus musculus GN=Sdc4 PE=1 SV=1	1	2	2	14.6	14.6	21.482	198	0.0006079	3.978	By matching	By matching	By matching	By MS/MS	By MS/MS	By matching	By MS/MS	By MS/MS	By MS/MS	By MS/MS	By MS/MS	By MS/MS	0	33532000	9984000	199980000	30006000	28445000	119840000	235050000	125790000	77731000	135920000	110930000
P62918	P62918	P62918	Centromere/kinetochore protein zw10 homolog	Zw10	>sp|O54692|ZW10_MOUSE Centromere/kinetochore protein zw10 homolog OS=Mus musculus GN=Zw10 PE=1 SV=3	1	1	1	2.8	2.8	88.062	779	0	6.6368	By matching	By matching	By matching	By matching	By matching	By matching	By MS/MS	By matching	By matching	By matching	By MS/MS	By matching	0	57698000	26671000	0	0	0	10292000	0	19094000	0	7384900	8093800
P62960;Q9JKB3;Q9Z2C8	P62960	P62960	Polymerase I and transcript release factor	Ptrf	>sp|O54724|PTRF_MOUSE Polymerase I and transcript release factor OS=Mus musculus GN=Ptrf PE=1 SV=1	1	7	7	32.1	32.1	43.953	392	0	32.321	By matching	By matching	By MS/MS	By matching	By MS/MS	By MS/MS	By MS/MS	By MS/MS	By MS/MS	By MS/MS	By MS/MS	By MS/MS	19766000	23143000	14375000	0	54061000	24531000	37889000	245590000	232440000	4958400	4613200	14365000
P62962;CON__P02584	P62962	P62962	Dolichyl-diphosphooligosaccharide--protein glycosyltransferase 48 kDa subunit	Ddost	>sp|O54734|OST48_MOUSE Dolichyl-diphosphooligosaccharide--protein glycosyltransferase 48 kDa subunit OS=Mus musculus GN=Ddost PE=1 SV=2	1	19	19	54.6	54.6	49.027	441	0	128.95	By MS/MS	By MS/MS	By MS/MS	By MS/MS	By MS/MS	By MS/MS	By MS/MS	By MS/MS	By MS/MS	By MS/MS	By MS/MS	By MS/MS	7689200000	8028800000	10780000000	4135500000	5501800000	7125200000	3656200000	11860000000	3069600000	1723300000	3149900000	3754500000
P62983;P62984	P62983;P62984	P62983	Cytochrome P450 2J5	Cyp2j5	>sp|O54749|CP2J5_MOUSE Cytochrome P450 2J5 OS=Mus musculus GN=Cyp2j5 PE=1 SV=1	2	25	25	54.5	54.5	57.783	501	0	102.15	By MS/MS	By MS/MS	By MS/MS	By MS/MS	By MS/MS	By MS/MS	By MS/MS	By MS/MS	By MS/MS	By MS/MS	By MS/MS	By MS/MS	2004300000	2266800000	2084600000	1616100000	2250100000	2995600000	1619400000	1429600000	898950000	1384600000	2483700000	2576900000
P62996	P62996	P62996	Aldehyde oxidase 1	Aox1	>sp|O54754|AOXA_MOUSE Aldehyde oxidase 1 OS=Mus musculus GN=Aox1 PE=1 SV=2	1	15	14	18.5	17.9	146.68	1333	0	30.775	By MS/MS	By MS/MS	By MS/MS	By MS/MS	By MS/MS	By MS/MS	By MS/MS	By matching	By MS/MS	By MS/MS	By MS/MS	By MS/MS	381430000	552800000	501560000	689290000	571680000	695180000	19897000	34950000	102840000	132820000	148590000	147020000
P63001;P60764	P63001	P63001	AP-3 complex subunit delta-1	Ap3d1	>sp|O54774|AP3D1_MOUSE AP-3 complex subunit delta-1 OS=Mus musculus GN=Ap3d1 PE=1 SV=1	1	6	6	8.3	8.3	135.08	1199	0	5.916	By MS/MS	By MS/MS	By matching	By MS/MS	By MS/MS	By MS/MS	By MS/MS	By matching	By MS/MS	By MS/MS	By MS/MS	By MS/MS	191100000	89307000	161940000	107660000	84256000	145760000	21384000	47921000	59719000	62408000	29912000	15681000
P63005	P63005	P63005	Epididymis-specific alpha-mannosidase	Man2b2	>sp|O54782|MA2B2_MOUSE Epididymis-specific alpha-mannosidase OS=Mus musculus GN=Man2b2 PE=1 SV=2	1	2	2	3	3	115.61	1018	0.00087387	3.378	By MS/MS	By matching	By MS/MS	By matching	By matching	By matching	By matching	By matching	By matching	By matching	By matching	By matching	69585000	0	76184000	0	16137000	15218000	0	0	0	0	0	0
P63017	P63017	P63017	Choline kinase alpha	Chka	>sp|O54804|CHKA_MOUSE Choline kinase alpha OS=Mus musculus GN=Chka PE=1 SV=3	1	6	6	19.6	19.6	51.984	453	0	21.193	By MS/MS	By MS/MS	By MS/MS	By matching	By matching	By matching	By matching	By MS/MS	By matching	By matching	By matching	By matching	225340000	369820000	120470000	0	0	0	0	99217000	7475800	0	2104700	21098000
P63024;P63044	P63024;P63044	P63024	Casein kinase II subunit alpha	Csnk2a2	>sp|O54833|CSK22_MOUSE Casein kinase II subunit alpha OS=Mus musculus GN=Csnk2a2 PE=1 SV=1	1	6	6	20.9	20.9	41.215	350	0	10.275	By matching	By MS/MS	By MS/MS	By MS/MS	By MS/MS	By MS/MS	By MS/MS	By MS/MS	By MS/MS	By MS/MS	By matching	By matching	58023000	35236000	168410000	30095000	79136000	87386000	42720000	129740000	16575000	9722800	52017000	0
P63028	P63028	P63028	Guanylate cyclase soluble subunit beta-1	Gucy1b3	>sp|O54865|GCYB1_MOUSE Guanylate cyclase soluble subunit beta-1 OS=Mus musculus GN=Gucy1b3 PE=1 SV=1	1	3	3	7.1	7.1	70.597	620	0.00030741	4.1754	By matching	By MS/MS	By MS/MS	By matching	By matching	By matching	By MS/MS	By matching	By matching	By MS/MS	By matching	By matching	29158000	15974000	53888000	0	0	0	6324000	0	0	28085000	0	0
P63030	P63030	P63030	Integrin beta-3	Itgb3	>sp|O54890|ITB3_MOUSE Integrin beta-3 OS=Mus musculus GN=Itgb3 PE=1 SV=2	1	2	2	3	3	86.738	787	0.0037175	2.244	By matching	By matching	By MS/MS	By matching	By matching	By matching	By matching	By MS/MS	By MS/MS	By matching	By matching	By MS/MS	0	0	112760000	0	62062000	0	0	11756000	14304000	0	9354500	42357000
P63037	P63037	P63037	DnaJ homolog subfamily B member 6	Dnajb6	>sp|O54946|DNJB6_MOUSE DnaJ homolog subfamily B member 6 OS=Mus musculus GN=Dnajb6 PE=1 SV=4	2	7	6	21.1	21.1	39.807	365	0	10.585	By MS/MS	By MS/MS	By MS/MS	By MS/MS	By MS/MS	By MS/MS	By MS/MS	By MS/MS	By MS/MS	By MS/MS	By MS/MS	By MS/MS	107880000	38041000	134280000	43169000	50934000	81267000	199470000	321200000	256020000	181110000	168710000	168930000
P63038	P63038	P63038	5-AMP-activated protein kinase subunit gamma-1	Prkag1	>sp|O54950|AAKG1_MOUSE 5-AMP-activated protein kinase subunit gamma-1 OS=Mus musculus GN=Prkag1 PE=1 SV=2	1	11	11	46.7	46.7	37.52	330	0	59.508	By MS/MS	By MS/MS	By MS/MS	By matching	By matching	By MS/MS	By matching	By MS/MS	By MS/MS	By matching	By matching	By matching	83650000	171720000	117440000	0	13304000	21228000	30416000	123800000	299670000	5936100	24832000	44603000
P63073	P63073	P63073	Barrier-to-autointegration factor;Barrier-to-autointegration factor, N-terminally processed	Banf1	>sp|O54962|BAF_MOUSE Barrier-to-autointegration factor OS=Mus musculus GN=Banf1 PE=1 SV=1	1	1	1	29.2	29.2	10.102	89	0.0044962	2.1919	By MS/MS	By matching	By matching	By matching	By matching	By matching	By matching	By matching	By matching	By matching	By matching	By matching	90556000	0	0	0	0	0	0	0	0	0	0	0
P63082	P63082	P63082	E3 ubiquitin-protein ligase RNF13	Rnf13	>sp|O54965|RNF13_MOUSE E3 ubiquitin-protein ligase RNF13 OS=Mus musculus GN=Rnf13 PE=1 SV=2	1	4	4	14.7	14.7	42.732	381	0	13.274	By MS/MS	By MS/MS	By MS/MS	By MS/MS	By MS/MS	By MS/MS	By MS/MS	By matching	By MS/MS	By MS/MS	By MS/MS	By MS/MS	146840000	127860000	286860000	322340000	468460000	394190000	82052000	0	187240000	21990000	123340000	260340000
P63085	P63085	P63085	ATPase Asna1	Asna1	>sp|O54984|ASNA_MOUSE ATPase Asna1 OS=Mus musculus GN=Asna1 PE=1 SV=2	1	7	7	35.3	35.3	38.822	348	0	12.762	By MS/MS	By MS/MS	By MS/MS	By MS/MS	By MS/MS	By MS/MS	By MS/MS	By MS/MS	By MS/MS	By matching	By MS/MS	By MS/MS	195730000	381890000	458910000	303650000	78941000	233620000	15503000	73930000	51492000	3803200	30308000	34310000
P63087	P63087	P63087	STE20-like serine/threonine-protein kinase	Slk	>sp|O54988|SLK_MOUSE STE20-like serine/threonine-protein kinase OS=Mus musculus GN=Slk PE=1 SV=2	1	6	6	7.3	7.3	141.46	1233	0	6.5391	By MS/MS	By MS/MS	By MS/MS	By matching	By MS/MS	By matching	By MS/MS	By MS/MS	By matching	By MS/MS	By matching	By matching	46296000	30900000	103800000	22064000	17957000	8326700	10931000	11402000	4905600	14456000	7669700	19117000
P63094;Q6R0H7	P63094;Q6R0H7	P63094	Prominin-1	Prom1	>sp|O54990|PROM1_MOUSE Prominin-1 OS=Mus musculus GN=Prom1 PE=1 SV=1	1	2	2	4.3	4.3	97.112	867	0	5.2581	By matching	By MS/MS	By matching	By matching	By matching	By matching	By matching	By matching	By MS/MS	By matching	By matching	By matching	0	106830000	0	0	0	0	0	0	0	0	0	0
P63101	P63101	P63101	BCL2/adenovirus E1B 19 kDa protein-interacting protein 3	Bnip3	>sp|O55003|BNIP3_MOUSE BCL2/adenovirus E1B 19 kDa protein-interacting protein 3 OS=Mus musculus GN=Bnip3 PE=1 SV=1	1	1	1	6.4	6.4	20.978	187	0.0016954	3.0353	By matching	By matching	By matching	By matching	By matching	By matching	By MS/MS	By MS/MS	By MS/MS	By MS/MS	By matching	By matching	0	0	0	0	0	0	7627200	9692900	13764000	7073700	0	9152300
P63147	P63147	P63147	Membrane-associated progesterone receptor component 1	Pgrmc1	>sp|O55022|PGRC1_MOUSE Membrane-associated progesterone receptor component 1 OS=Mus musculus GN=Pgrmc1 PE=1 SV=4	1	14	13	65.1	60.5	21.694	195	0	248.11	By MS/MS	By MS/MS	By MS/MS	By MS/MS	By MS/MS	By MS/MS	By MS/MS	By MS/MS	By MS/MS	By MS/MS	By MS/MS	By MS/MS	1518200000	3307900000	1900300000	692030000	974650000	1213300000	3629400000	5624800000	2475800000	2343400000	3260900000	4849100000
P63158	P63158	P63158	Inositol monophosphatase 1	Impa1	>sp|O55023|IMPA1_MOUSE Inositol monophosphatase 1 OS=Mus musculus GN=Impa1 PE=1 SV=1	1	12	12	46.2	46.2	30.436	277	0	21.361	By MS/MS	By MS/MS	By MS/MS	By MS/MS	By MS/MS	By MS/MS	By matching	By MS/MS	By MS/MS	By MS/MS	By matching	By matching	687430000	880600000	1486000000	787940000	718090000	886710000	0	43758000	183000000	58053000	11621000	0
P63168	P63168	P63168	[3-methyl-2-oxobutanoate dehydrogenase [lipoamide]] kinase, mitochondrial	Bckdk	>sp|O55028|BCKD_MOUSE [3-methyl-2-oxobutanoate dehydrogenase [lipoamide]] kinase, mitochondrial OS=Mus musculus GN=Bckdk PE=1 SV=1	1	2	2	7.8	7.8	46.587	412	0	5.467	By MS/MS	By matching	By matching	By matching	By matching	By matching	By MS/MS	By MS/MS	By matching	By matching	By MS/MS	By matching	0	0	0	0	0	14361000	17597000	105050000	26552000	0	0	21542000
P63242;Q8BGY2	P63242;Q8BGY2	P63242	Coatomer subunit beta	Copb2	>sp|O55029|COPB2_MOUSE Coatomer subunit beta OS=Mus musculus GN=Copb2 PE=1 SV=2	1	41	41	56.5	56.5	102.45	905	0	253.81	By MS/MS	By MS/MS	By MS/MS	By MS/MS	By MS/MS	By MS/MS	By MS/MS	By MS/MS	By MS/MS	By MS/MS	By MS/MS	By MS/MS	2853300000	3954100000	3641800000	1353500000	2011400000	2851700000	6909400000	3052800000	5310300000	2812100000	2383500000	2252400000
P63260	P63260	P63260	Thiopurine S-methyltransferase	Tpmt	>sp|O55060|TPMT_MOUSE Thiopurine S-methyltransferase OS=Mus musculus GN=Tpmt PE=1 SV=1	1	15	15	56.7	56.7	27.585	240	0	192.22	By MS/MS	By MS/MS	By MS/MS	By MS/MS	By MS/MS	By MS/MS	By matching	By matching	By MS/MS	By matching	By matching	By MS/MS	778870000	708980000	614060000	894490000	993850000	840890000	6415600	31006000	34777000	5521100	0	36801000
Q9Z199;P63271	Q9Z199;P63271	Q9Z199	Synaptogyrin-2	Syngr2	>sp|O55101|SNG2_MOUSE Synaptogyrin-2 OS=Mus musculus GN=Syngr2 PE=2 SV=1	1	2	2	12.9	12.9	24.778	224	0.00090799	3.9008	By matching	By MS/MS	By MS/MS	By matching	By matching	By matching	By MS/MS	By MS/MS	By MS/MS	By matching	By matching	By matching	0	50024000	45154000	0	0	0	5528900	24950000	36993000	5571000	0	0
P63276	P63276	P63276	Desmoglein-2	Dsg2	>sp|O55111|DSG2_MOUSE Desmoglein-2 OS=Mus musculus GN=Dsg2 PE=1 SV=3	1	20	20	31.2	31.2	122.38	1122	0	94.426	By MS/MS	By MS/MS	By MS/MS	By MS/MS	By MS/MS	By MS/MS	By MS/MS	By MS/MS	By MS/MS	By MS/MS	By MS/MS	By MS/MS	448780000	535810000	729710000	309800000	437680000	647070000	65083000	331510000	106120000	24008000	118180000	60481000
P63321	P63321	P63321	Protein NipSnap homolog 1	Nipsnap1	>sp|O55125|NIPS1_MOUSE Protein NipSnap homolog 1 OS=Mus musculus GN=Nipsnap1 PE=1 SV=1	1	17	17	64.4	64.4	33.363	284	0	251.36	By MS/MS	By MS/MS	By MS/MS	By MS/MS	By MS/MS	By MS/MS	By MS/MS	By MS/MS	By MS/MS	By MS/MS	By MS/MS	By MS/MS	4387700000	2624800000	4819500000	4190700000	4979500000	4960000000	1608900000	3177400000	794910000	1127600000	2438600000	2560900000
P63323	P63323	P63323	Protein NipSnap homolog 2	Gbas	>sp|O55126|NIPS2_MOUSE Protein NipSnap homolog 2 OS=Mus musculus GN=Gbas PE=1 SV=1	1	6	6	37	37	32.932	281	0	21.451	By matching	By matching	By matching	By matching	By matching	By matching	By MS/MS	By MS/MS	By MS/MS	By MS/MS	By MS/MS	By MS/MS	0	0	0	0	0	0	127710000	45947000	483270000	149060000	66595000	71334000
P63325	P63325	P63325	Cytochrome P450 26A1	Cyp26a1	>sp|O55127|CP26A_MOUSE Cytochrome P450 26A1 OS=Mus musculus GN=Cyp26a1 PE=2 SV=1	1	1	1	3.2	3.2	56.177	497	0.0017016	3.0747	By MS/MS	By matching	By matching	By matching	By MS/MS	By matching	By MS/MS	By matching	By MS/MS	By MS/MS	By MS/MS	By MS/MS	9343800	0	0	0	12149000	0	3941500	0	0	8894100	13927000	10309000
P63330;P62715	P63330;P62715	P63330	Histone deacetylase complex subunit SAP18	Sap18	>sp|O55128|SAP18_MOUSE Histone deacetylase complex subunit SAP18 OS=Mus musculus GN=Sap18 PE=1 SV=1	1	4	4	28.1	28.1	17.595	153	0	19.966	By MS/MS	By MS/MS	By matching	By MS/MS	By matching	By MS/MS	By MS/MS	By MS/MS	By MS/MS	By MS/MS	By matching	By MS/MS	23332000	13217000	36036000	0	12445000	29822000	31942000	58496000	32865000	46708000	6881700	6678600
P67778	P67778	P67778	Septin-7	Sep7	>sp|O55131|SEPT7_MOUSE Septin-7 OS=Mus musculus GN=Sept7 PE=1 SV=1	1	27	26	54.8	52.8	50.549	436	0	309.34	By MS/MS	By MS/MS	By MS/MS	By MS/MS	By MS/MS	By MS/MS	By MS/MS	By MS/MS	By MS/MS	By MS/MS	By MS/MS	By MS/MS	3777800000	3639000000	7385000000	1836200000	1415800000	2300600000	699270000	1558800000	583240000	284570000	680470000	771350000
P67871	P67871	P67871	Eukaryotic translation initiation factor 6	Eif6	>sp|O55135|IF6_MOUSE Eukaryotic translation initiation factor 6 OS=Mus musculus GN=Eif6 PE=1 SV=2	1	8	8	58.8	58.8	26.511	245	0	129.67	By MS/MS	By MS/MS	By MS/MS	By MS/MS	By MS/MS	By MS/MS	By MS/MS	By MS/MS	By MS/MS	By MS/MS	By MS/MS	By MS/MS	2751400000	3698600000	4308500000	1165600000	802700000	1243600000	281560000	1141300000	615480000	79218000	105270000	202530000
P67984	P67984	P67984	Acyl-coenzyme A thioesterase 1	Acot1	>sp|O55137|ACOT1_MOUSE Acyl-coenzyme A thioesterase 1 OS=Mus musculus GN=Acot1 PE=1 SV=1	1	16	3	52.5	11.5	46.135	419	0	41.789	By MS/MS	By MS/MS	By MS/MS	By MS/MS	By MS/MS	By MS/MS	By MS/MS	By MS/MS	By MS/MS	By MS/MS	By matching	By matching	321510000	604800000	1037400000	309000000	256040000	506110000	21701000	21080000	33534000	11913000	25468000	31875000
P68033;P68134	P68033;P68134	P68033	60S ribosomal protein L35a	Rpl35a	>sp|O55142|RL35A_MOUSE 60S ribosomal protein L35a OS=Mus musculus GN=Rpl35a PE=1 SV=2	1	8	8	38.2	38.2	12.554	110	0	10.762	By MS/MS	By MS/MS	By MS/MS	By MS/MS	By MS/MS	By MS/MS	By MS/MS	By MS/MS	By MS/MS	By MS/MS	By MS/MS	By MS/MS	590660000	396980000	435420000	334500000	346930000	381170000	833860000	1332400000	955950000	352160000	657810000	415310000
P68037	P68037	P68037	Sarcoplasmic/endoplasmic reticulum calcium ATPase 2	Atp2a2	>sp|O55143|AT2A2_MOUSE Sarcoplasmic/endoplasmic reticulum calcium ATPase 2 OS=Mus musculus GN=Atp2a2 PE=1 SV=2	3	37	37	41.7	41.7	114.86	1044	0	256.48	By MS/MS	By MS/MS	By MS/MS	By MS/MS	By MS/MS	By MS/MS	By MS/MS	By MS/MS	By MS/MS	By MS/MS	By MS/MS	By MS/MS	4294000000	5466000000	4962800000	2358500000	2356300000	2999700000	2289800000	2583200000	2136800000	1677200000	2143100000	1673000000
P68040	P68040	P68040	E3 ubiquitin-protein ligase Praja-1	Pja1	>sp|O55176|PJA1_MOUSE E3 ubiquitin-protein ligase Praja-1 OS=Mus musculus GN=Pja1 PE=1 SV=3	1	3	2	10.7	5.9	63.905	578	0	12.915	By matching	By matching	By matching	By matching	By MS/MS	By matching	By MS/MS	By matching	By MS/MS	By matching	By matching	By MS/MS	0	0	0	0	13228000	12937000	38111000	0	14702000	0	0	12629000
P68181	P68181	P68181	Transcription elongation factor SPT5	Supt5h	>sp|O55201|SPT5H_MOUSE Transcription elongation factor SPT5 OS=Mus musculus GN=Supt5h PE=1 SV=1	1	10	10	15.2	15.2	120.66	1082	0	15.962	By MS/MS	By MS/MS	By MS/MS	By MS/MS	By MS/MS	By MS/MS	By MS/MS	By MS/MS	By MS/MS	By MS/MS	By MS/MS	By MS/MS	243470000	268010000	116910000	58113000	75729000	131680000	51905000	147650000	82584000	39634000	115770000	61958000
P68254	P68254	P68254	Integrin-linked protein kinase	Ilk	>sp|O55222|ILK_MOUSE Integrin-linked protein kinase OS=Mus musculus GN=Ilk PE=1 SV=2	1	19	19	44.2	44.2	51.373	452	0	30.921	By MS/MS	By MS/MS	By MS/MS	By MS/MS	By MS/MS	By MS/MS	By MS/MS	By MS/MS	By MS/MS	By MS/MS	By MS/MS	By MS/MS	199690000	225570000	617430000	191710000	236420000	205950000	475420000	748060000	702950000	578770000	519730000	315480000
P68368	P68368	P68368	Choline/ethanolamine kinase	Chkb	>sp|O55229|CHKB_MOUSE Choline/ethanolamine kinase OS=Mus musculus GN=Chkb PE=1 SV=3	1	2	2	8.9	8.9	45.126	394	0	5.0823	By matching	By MS/MS	By matching	By matching	By matching	By matching	By matching	By matching	By MS/MS	By matching	By matching	By matching	0	31983000	0	30700000	0	0	0	0	21111000	0	0	0
P68369;P05214;Q3UX10	P68369;P05214	P68369	Proteasome subunit beta type-5	Psmb5	>sp|O55234|PSB5_MOUSE Proteasome subunit beta type-5 OS=Mus musculus GN=Psmb5 PE=1 SV=3	1	15	15	60.2	60.2	28.532	264	0	227.78	By MS/MS	By MS/MS	By MS/MS	By MS/MS	By MS/MS	By MS/MS	By MS/MS	By MS/MS	By MS/MS	By MS/MS	By MS/MS	By MS/MS	1465400000	1790300000	1788600000	429150000	626600000	1096100000	485860000	643590000	1725200000	105690000	187990000	504940000
P68372;Q9D6F9	P68372;Q9D6F9	P68372	Nicotinamide N-methyltransferase	Nnmt	>sp|O55239|NNMT_MOUSE Nicotinamide N-methyltransferase OS=Mus musculus GN=Nnmt PE=1 SV=1	1	1	1	7.2	7.2	29.597	264	0.0032043	2.3277	By matching	By matching	By matching	By matching	By matching	By matching	By matching	By matching	By MS/MS	By matching	By matching	By matching	0	0	0	0	0	0	0	0	63854000	0	0	0
P68373;Q9JJZ2	P68373	P68373	11-cis retinol dehydrogenase	Rdh5	>sp|O55240|RDH1_MOUSE 11-cis retinol dehydrogenase OS=Mus musculus GN=Rdh5 PE=1 SV=1	1	3	3	20.1	20.1	34.826	318	0.0011631	3.3673	By matching	By matching	By matching	By matching	By matching	By MS/MS	By MS/MS	By matching	By matching	By matching	By matching	By matching	0	0	0	0	0	200360000	44562000	0	21261000	33585000	0	7920100
P68433;P84244;P84228;P02301	P68433;P84244;P84228;P02301	P68433	Sigma non-opioid intracellular receptor 1	Sigmar1	>sp|O55242|SGMR1_MOUSE Sigma non-opioid intracellular receptor 1 OS=Mus musculus GN=Sigmar1 PE=1 SV=1	1	3	3	23.8	23.8	25.25	223	0	13.348	By MS/MS	By matching	By MS/MS	By MS/MS	By matching	By matching	By MS/MS	By MS/MS	By MS/MS	By MS/MS	By MS/MS	By matching	90039000	44132000	143660000	33451000	19673000	22873000	137530000	374750000	157760000	51994000	16814000	36497000
P68510	P68510	P68510	Ninjurin-1	Ninj1	>sp|O70131|NINJ1_MOUSE Ninjurin-1 OS=Mus musculus GN=Ninj1 PE=1 SV=1	1	3	3	27	27	16.555	152	0	25.473	By MS/MS	By MS/MS	By MS/MS	By MS/MS	By MS/MS	By MS/MS	By MS/MS	By MS/MS	By MS/MS	By MS/MS	By MS/MS	By MS/MS	73949000	194130000	189790000	95276000	72618000	81144000	38046000	70235000	90432000	65022000	74131000	72502000
P69566	P69566	P69566	ATP-dependent RNA helicase A	Dhx9	>sp|O70133|DHX9_MOUSE ATP-dependent RNA helicase A OS=Mus musculus GN=Dhx9 PE=1 SV=2	1	36	36	30.1	30.1	149.47	1380	0	104.29	By MS/MS	By MS/MS	By MS/MS	By MS/MS	By MS/MS	By MS/MS	By MS/MS	By MS/MS	By MS/MS	By MS/MS	By MS/MS	By MS/MS	1238000000	1406100000	2059700000	926610000	902720000	830360000	679260000	1041500000	915490000	1245400000	1067300000	824250000
P70122	P70122	P70122	Neutrophil cytosol factor 2	Ncf2	>sp|O70145|NCF2_MOUSE Neutrophil cytosol factor 2 OS=Mus musculus GN=Ncf2 PE=1 SV=1	1	1	1	5.3	5.3	59.485	525	0.00089074	3.6348	By matching	By matching	By matching	By MS/MS	By matching	By matching	By matching	By matching	By matching	By matching	By matching	By matching	0	0	0	0	0	0	0	0	0	0	0	0
P70168	P70168	P70168	Dolichol-phosphate mannosyltransferase subunit 1	Dpm1	>sp|O70152|DPM1_MOUSE Dolichol-phosphate mannosyltransferase subunit 1 OS=Mus musculus GN=Dpm1 PE=1 SV=1	1	14	14	58.5	58.5	29.174	260	0	28.22	By MS/MS	By MS/MS	By MS/MS	By MS/MS	By MS/MS	By MS/MS	By MS/MS	By MS/MS	By MS/MS	By MS/MS	By MS/MS	By MS/MS	586670000	365370000	345970000	159630000	128610000	94091000	854810000	665960000	978610000	908620000	688750000	781550000
P70194	P70194	P70194	Ficolin-1	Fcn1	>sp|O70165|FCN1_MOUSE Ficolin-1 OS=Mus musculus GN=Fcn1 PE=1 SV=1	1	3	3	15.3	15.3	36.298	334	0.0014489	3.3211	By matching	By MS/MS	By matching	By matching	By matching	By matching	By matching	By matching	By MS/MS	By MS/MS	By MS/MS	By MS/MS	0	78008000	0	8831400	5850400	0	22731000	13268000	0	17650000	0	18323000
P70195	P70195	P70195	Eukaryotic translation initiation factor 3 subunit D	Eif3d	>sp|O70194|EIF3D_MOUSE Eukaryotic translation initiation factor 3 subunit D OS=Mus musculus GN=Eif3d PE=1 SV=2	1	21	21	58.2	58.2	63.988	548	0	175.99	By MS/MS	By MS/MS	By MS/MS	By MS/MS	By MS/MS	By MS/MS	By MS/MS	By MS/MS	By MS/MS	By MS/MS	By MS/MS	By MS/MS	1943200000	3292200000	2930900000	1123600000	918280000	2132400000	783250000	1041000000	399480000	599900000	649280000	872760000
P70202	P70202	P70202	Probable phospholipid-transporting ATPase IIA	Atp9a	>sp|O70228|ATP9A_MOUSE Probable phospholipid-transporting ATPase IIA OS=Mus musculus GN=Atp9a PE=1 SV=3	1	5	5	6.2	6.2	118.61	1047	0	6.8243	By matching	By matching	By matching	By matching	By matching	By matching	By MS/MS	By matching	By MS/MS	By MS/MS	By matching	By matching	0	0	0	0	0	0	0	0	9579700	8700000	0	0
P70245	P70245	P70245	Elongation factor 1-beta	Eef1b	>sp|O70251|EF1B_MOUSE Elongation factor 1-beta OS=Mus musculus GN=Eef1b PE=1 SV=5	1	7	6	49.3	44.4	24.693	225	0	39.746	By MS/MS	By MS/MS	By MS/MS	By MS/MS	By matching	By matching	By MS/MS	By MS/MS	By MS/MS	By MS/MS	By MS/MS	By MS/MS	373370000	134480000	336140000	164790000	128520000	234210000	366780000	898580000	320380000	265010000	379670000	769000000
P70248	P70248	P70248	Heme oxygenase 2	Hmox2	>sp|O70252|HMOX2_MOUSE Heme oxygenase 2 OS=Mus musculus GN=Hmox2 PE=1 SV=1	1	9	9	42.5	42.5	35.738	315	0	16.033	By MS/MS	By MS/MS	By matching	By matching	By matching	By MS/MS	By MS/MS	By MS/MS	By MS/MS	By MS/MS	By MS/MS	By MS/MS	80710000	679180000	134370000	74174000	78344000	89823000	69415000	180820000	150040000	17615000	71239000	36061000
P70266;Q6DTY7	P70266	P70266	Epsilon-sarcoglycan	Sgce	>sp|O70258|SGCE_MOUSE Epsilon-sarcoglycan OS=Mus musculus GN=Sgce PE=1 SV=2	1	1	1	6.9	6.9	49.735	437	0.0014241	3.132	By matching	By matching	By MS/MS	By matching	By matching	By matching	By matching	By matching	By MS/MS	By matching	By matching	By matching	0	0	90646000	0	0	0	0	0	5208400	0	0	0
P70274	P70274	P70274	Cell death activator CIDE-B	Cideb	>sp|O70303|CIDEB_MOUSE Cell death activator CIDE-B OS=Mus musculus GN=Cideb PE=1 SV=2	1	2	2	11.4	11.4	24.8	219	0	5.2124	By MS/MS	By MS/MS	By MS/MS	By MS/MS	By MS/MS	By MS/MS	By MS/MS	By MS/MS	By MS/MS	By matching	By matching	By MS/MS	0	89149000	0	33804000	47202000	86960000	0	59109000	62459000	16844000	0	51824000
P70280	P70280	P70280	Ataxin-2	Atxn2	>sp|O70305|ATX2_MOUSE Ataxin-2 OS=Mus musculus GN=Atxn2 PE=1 SV=1	1	5	5	6.2	6.2	136.48	1285	0	13.212	By MS/MS	By MS/MS	By MS/MS	By MS/MS	By MS/MS	By MS/MS	By matching	By MS/MS	By MS/MS	By matching	By matching	By MS/MS	124160000	87322000	239210000	274870000	132130000	129640000	7452200	66024000	7852600	0	26236000	41194000
P70288;O88895	P70288	P70288	Integrin beta-5	Itgb5	>sp|O70309|ITB5_MOUSE Integrin beta-5 OS=Mus musculus GN=Itgb5 PE=1 SV=2	1	1	1	2.5	2.5	87.908	798	0.00088942	3.6261	By MS/MS	By MS/MS	By matching	By matching	By matching	By matching	By MS/MS	By matching	By MS/MS	By matching	By matching	By matching	74484000	0	0	14474000	0	15060000	12609000	0	32207000	0	9707600	13887000
P70290	P70290	P70290	Glycylpeptide N-tetradecanoyltransferase 1	Nmt1	>sp|O70310|NMT1_MOUSE Glycylpeptide N-tetradecanoyltransferase 1 OS=Mus musculus GN=Nmt1 PE=1 SV=1	2	14	14	38.9	38.9	56.888	496	0	31.725	By MS/MS	By MS/MS	By MS/MS	By MS/MS	By MS/MS	By MS/MS	By MS/MS	By MS/MS	By MS/MS	By MS/MS	By MS/MS	By MS/MS	396960000	472150000	855510000	490560000	457600000	783270000	150300000	110470000	29460000	349200000	166220000	325870000
P70295	P70295	P70295	Band 4.1-like protein 2	Epb41l2	>sp|O70318|E41L2_MOUSE Band 4.1-like protein 2 OS=Mus musculus GN=Epb41l2 PE=1 SV=2	1	12	12	16.8	16.8	109.94	988	0	31.675	By MS/MS	By MS/MS	By MS/MS	By matching	By MS/MS	By MS/MS	By MS/MS	By MS/MS	By MS/MS	By MS/MS	By MS/MS	By MS/MS	124290000	54223000	298390000	6393300	39250000	87864000	149420000	170650000	118730000	76819000	71413000	59291000
P70296	P70296	P70296	Monocarboxylate transporter 8	Slc16a2	>sp|O70324|MOT8_MOUSE Monocarboxylate transporter 8 OS=Mus musculus GN=Slc16a2 PE=1 SV=2	1	1	1	4.2	4.2	60.024	545	0	7.4089	By MS/MS	By matching	By matching	By MS/MS	By MS/MS	By MS/MS	By matching	By MS/MS	By matching	By MS/MS	By MS/MS	By MS/MS	50106000	0	0	46598000	110610000	80406000	120900000	31239000	22275000	63995000	70910000	30148000
P70297;O88811	P70297	P70297	Phospholipid hydroperoxide glutathione peroxidase, mitochondrial;Phospholipid hydroperoxide glutathione peroxidase, nuclear	Gpx4	>sp|O70325|GPX41_MOUSE Phospholipid hydroperoxide glutathione peroxidase, mitochondrial OS=Mus musculus GN=Gpx4 PE=1 SV=4;>sp|Q91XR9|GPX42_MOUSE Phospholipid hydroperoxide glutathione peroxidase, nuclear OS=Mus musculus GN=Gpx4 PE=1 SV=3	2	14	14	62.4	62.4	22.228	197	0	81.639	By MS/MS	By MS/MS	By MS/MS	By MS/MS	By MS/MS	By MS/MS	By MS/MS	By MS/MS	By MS/MS	By MS/MS	By MS/MS	By MS/MS	224760000	592390000	741160000	505450000	209850000	277950000	2362200000	2168600000	3680200000	1805600000	1782300000	3411700000
P70302	P70302	P70302	Phosphatidylinositol-glycan-specific phospholipase D	Gpld1	>sp|O70362|PHLD_MOUSE Phosphatidylinositol-glycan-specific phospholipase D OS=Mus musculus GN=Gpld1 PE=1 SV=1	1	16	16	26	26	93.254	837	0	43.79	By MS/MS	By MS/MS	By MS/MS	By MS/MS	By MS/MS	By MS/MS	By MS/MS	By MS/MS	By MS/MS	By MS/MS	By MS/MS	By MS/MS	547390000	376840000	1351100000	58593000	28267000	39101000	74024000	261500000	84088000	93014000	67235000	79710000
P70303	P70303	P70303	Cathepsin S	Ctss	>sp|O70370|CATS_MOUSE Cathepsin S OS=Mus musculus GN=Ctss PE=1 SV=2	1	6	6	30	30	38.474	340	0	24.204	By MS/MS	By matching	By MS/MS	By MS/MS	By matching	By MS/MS	By matching	By MS/MS	By MS/MS	By matching	By matching	By matching	235760000	18499000	245810000	240470000	8689700	28576000	0	45966000	0	0	0	0
P70318;P52912	P70318	P70318	ER membrane protein complex subunit 8	Emc8	>sp|O70378|EMC8_MOUSE ER membrane protein complex subunit 8 OS=Mus musculus GN=Emc8 PE=1 SV=1	1	8	8	41.1	41.1	23.348	207	0	14.556	By MS/MS	By MS/MS	By MS/MS	By MS/MS	By MS/MS	By MS/MS	By MS/MS	By MS/MS	By MS/MS	By MS/MS	By MS/MS	By MS/MS	142520000	213980000	375080000	278090000	156120000	424820000	145200000	297950000	249540000	92876000	147590000	147420000
P70333	P70333	P70333	PDZ and LIM domain protein 1	Pdlim1	>sp|O70400|PDLI1_MOUSE PDZ and LIM domain protein 1 OS=Mus musculus GN=Pdlim1 PE=1 SV=4	1	3	3	17.7	17.7	35.774	327	0	5.2657	By matching	By matching	By matching	By matching	By matching	By matching	By matching	By MS/MS	By MS/MS	By matching	By MS/MS	By MS/MS	0	0	0	0	0	0	6653800	76490000	4656800	0	8422000	9895500
P70335	P70335	P70335	Vesicle-associated membrane protein 8	Vamp8	>sp|O70404|VAMP8_MOUSE Vesicle-associated membrane protein 8 OS=Mus musculus GN=Vamp8 PE=1 SV=1	1	4	4	45.5	45.5	11.451	101	0	9.385	By MS/MS	By MS/MS	By MS/MS	By MS/MS	By MS/MS	By MS/MS	By MS/MS	By MS/MS	By MS/MS	By MS/MS	By MS/MS	By MS/MS	31912000	280880000	68851000	116490000	46491000	31544000	67717000	123740000	25946000	154920000	40085000	48492000
P70349	P70349	P70349	Proteasome subunit alpha type-3	Psma3	>sp|O70435|PSA3_MOUSE Proteasome subunit alpha type-3 OS=Mus musculus GN=Psma3 PE=1 SV=3	1	13	13	49.4	49.4	28.405	255	0	54.09	By MS/MS	By MS/MS	By MS/MS	By MS/MS	By MS/MS	By MS/MS	By MS/MS	By MS/MS	By MS/MS	By MS/MS	By MS/MS	By MS/MS	1492200000	1652000000	1918300000	1044300000	904580000	1111100000	696360000	787500000	1963500000	632770000	394930000	945350000
P70362	P70362	P70362	Syntaxin-7	Stx7	>sp|O70439|STX7_MOUSE Syntaxin-7 OS=Mus musculus GN=Stx7 PE=1 SV=3	1	4	4	20.7	20.7	29.82	261	0	13.863	By matching	By matching	By MS/MS	By MS/MS	By matching	By MS/MS	By MS/MS	By MS/MS	By MS/MS	By matching	By matching	By matching	6574100	0	33289000	11802000	0	15525000	9777900	5550200	10538000	0	0	0
P70372	P70372	P70372	Monocarboxylate transporter 2	Slc16a7	>sp|O70451|MOT2_MOUSE Monocarboxylate transporter 2 OS=Mus musculus GN=Slc16a7 PE=1 SV=1	1	1	1	3.5	3.5	52.603	484	0.0044938	2.1744	By MS/MS	By MS/MS	By MS/MS	By MS/MS	By MS/MS	By MS/MS	By MS/MS	By MS/MS	By MS/MS	By matching	By MS/MS	By matching	62982000	89159000	140420000	30367000	30124000	24141000	8549200	34554000	20413000	6058800	7297300	0
P70388	P70388	P70388	UDP-glucose 6-dehydrogenase	Ugdh	>sp|O70475|UGDH_MOUSE UDP-glucose 6-dehydrogenase OS=Mus musculus GN=Ugdh PE=1 SV=1	1	40	40	82.8	82.8	54.831	493	0	323.31	By MS/MS	By MS/MS	By MS/MS	By MS/MS	By MS/MS	By MS/MS	By MS/MS	By MS/MS	By MS/MS	By MS/MS	By MS/MS	By MS/MS	9401300000	16769000000	12777000000	8290100000	10782000000	13798000000	7606300000	10052000000	1986000000	9458500000	7945300000	8547200000
P70398	P70398	P70398	BTB/POZ domain-containing adapter for CUL3-mediated RhoA degradation protein 2	Tnfaip1	>sp|O70479|BACD2_MOUSE BTB/POZ domain-containing adapter for CUL3-mediated RhoA degradation protein 2 OS=Mus musculus GN=Tnfaip1 PE=2 SV=1	1	2	1	8.9	5.4	36.134	316	0.00031104	4.3537	By matching	By matching	By matching	By matching	By matching	By matching	By matching	By MS/MS	By MS/MS	By matching	By matching	By matching	0	0	0	0	0	0	0	43656000	5215300	0	0	0
P70404	P70404	P70404	Sorting nexin-3	Snx3	>sp|O70492|SNX3_MOUSE Sorting nexin-3 OS=Mus musculus GN=Snx3 PE=1 SV=3	1	10	9	63	58.6	18.757	162	0	32.536	By MS/MS	By MS/MS	By MS/MS	By MS/MS	By MS/MS	By MS/MS	By MS/MS	By MS/MS	By MS/MS	By MS/MS	By MS/MS	By MS/MS	442320000	308590000	959010000	445390000	209190000	271070000	59519000	548190000	181750000	52629000	57383000	201920000
P70429	P70429	P70429	H(+)/Cl(-) exchange transporter 7	Clcn7	>sp|O70496|CLCN7_MOUSE H(+)/Cl(-) exchange transporter 7 OS=Mus musculus GN=Clcn7 PE=1 SV=1	1	3	3	8.3	8.3	88.712	803	0	14.585	By matching	By matching	By MS/MS	By matching	By MS/MS	By matching	By MS/MS	By matching	By matching	By MS/MS	By matching	By MS/MS	0	0	114910000	0	0	0	70191000	32877000	20734000	38394000	18615000	19070000
P70441	P70441	P70441	Very-long-chain 3-oxoacyl-CoA reductase	Hsd17b12	>sp|O70503|DHB12_MOUSE Very-long-chain 3-oxoacyl-CoA reductase OS=Mus musculus GN=Hsd17b12 PE=1 SV=1	1	20	20	72.1	72.1	34.741	312	0	268.88	By MS/MS	By MS/MS	By MS/MS	By MS/MS	By MS/MS	By MS/MS	By MS/MS	By MS/MS	By MS/MS	By MS/MS	By MS/MS	By MS/MS	4606500000	3242700000	4526200000	2143900000	1945700000	2270500000	2380100000	2886800000	2230200000	1613400000	1995100000	2180600000
P70444	P70444	P70444	Polymeric immunoglobulin receptor;Secretory component	Pigr	>sp|O70570|PIGR_MOUSE Polymeric immunoglobulin receptor OS=Mus musculus GN=Pigr PE=1 SV=1	1	14	14	30.1	30.1	84.998	771	0	156.97	By MS/MS	By MS/MS	By MS/MS	By MS/MS	By MS/MS	By MS/MS	By MS/MS	By MS/MS	By MS/MS	By MS/MS	By MS/MS	By MS/MS	529900000	1102900000	1555000000	429960000	373500000	367850000	49929000	318030000	202150000	107340000	146330000	240690000
P70452	P70452	P70452	[Pyruvate dehydrogenase (acetyl-transferring)] kinase isozyme 4, mitochondrial	Pdk4	>sp|O70571|PDK4_MOUSE [Pyruvate dehydrogenase (acetyl-transferring)] kinase isozyme 4, mitochondrial OS=Mus musculus GN=Pdk4 PE=1 SV=1	1	4	4	13.3	13.3	46.596	412	0.0016959	3.0422	By matching	By MS/MS	By MS/MS	By matching	By matching	By matching	By matching	By MS/MS	By matching	By matching	By matching	By matching	0	83404000	182400000	0	0	0	0	0	0	0	0	0
P70460	P70460	P70460	Sphingomyelin phosphodiesterase 2	Smpd2	>sp|O70572|NSMA_MOUSE Sphingomyelin phosphodiesterase 2 OS=Mus musculus GN=Smpd2 PE=1 SV=1	1	3	3	10.5	10.5	47.466	419	0	7.4368	By MS/MS	By MS/MS	By MS/MS	By MS/MS	By matching	By matching	By matching	By matching	By matching	By matching	By MS/MS	By matching	18867000	19081000	0	15245000	0	0	0	0	9143500	6066200	11986000	0
Q60817;P70670	Q60817;P70670	Q60817	Peroxisomal membrane protein PMP34	Slc25a17	>sp|O70579|PM34_MOUSE Peroxisomal membrane protein PMP34 OS=Mus musculus GN=Slc25a17 PE=1 SV=1	1	3	3	13.4	13.4	34.412	307	0	6.7297	By matching	By MS/MS	By matching	By MS/MS	By matching	By matching	By MS/MS	By MS/MS	By MS/MS	By MS/MS	By MS/MS	By MS/MS	8673200	31788000	12012000	5155500	9386800	4868400	7665800	18564000	18263000	13407000	8672700	15449000
P70671	P70671	P70671	Peripheral plasma membrane protein CASK	Cask	>sp|O70589|CSKP_MOUSE Peripheral plasma membrane protein CASK OS=Mus musculus GN=Cask PE=1 SV=2	1	4	4	4.8	4.8	105.11	926	0.00089233	3.6607	By matching	By matching	By matching	By matching	By MS/MS	By MS/MS	By matching	By matching	By matching	By matching	By MS/MS	By matching	9058400	186150000	130930000	22692000	136330000	80588000	0	6666100	1531000	0	11542000	0
P70677	P70677	P70677	Prefoldin subunit 2	Pfdn2	>sp|O70591|PFD2_MOUSE Prefoldin subunit 2 OS=Mus musculus GN=Pfdn2 PE=1 SV=2	1	4	4	30.5	30.5	16.534	154	0	11.589	By matching	By matching	By matching	By matching	By matching	By matching	By MS/MS	By MS/MS	By MS/MS	By MS/MS	By MS/MS	By MS/MS	0	0	0	0	0	0	0	63338000	160190000	0	10983000	43347000
P70694;Q91WR5	P70694	P70694	DBIRD complex subunit ZNF326	Znf326	>sp|O88291|ZN326_MOUSE DBIRD complex subunit ZNF326 OS=Mus musculus GN=Znf326 PE=1 SV=1	1	6	6	13.6	13.6	65.225	580	0	7.2831	By MS/MS	By MS/MS	By MS/MS	By matching	By MS/MS	By MS/MS	By MS/MS	By MS/MS	By MS/MS	By MS/MS	By MS/MS	By MS/MS	76331000	37346000	134080000	33785000	66340000	49624000	52629000	40607000	30222000	32047000	51670000	15436000
P70697	P70697	P70697	Nidogen-2	Nid2	>sp|O88322|NID2_MOUSE Nidogen-2 OS=Mus musculus GN=Nid2 PE=1 SV=2	1	9	9	8.9	8.9	153.91	1403	0	16.804	By MS/MS	By MS/MS	By MS/MS	By MS/MS	By MS/MS	By MS/MS	By MS/MS	By MS/MS	By MS/MS	By matching	By MS/MS	By MS/MS	122960000	60135000	193340000	75161000	21717000	41699000	18824000	163330000	15864000	36334000	30816000	33138000
P70698	P70698	P70698	WD repeat-containing protein 1	Wdr1	>sp|O88342|WDR1_MOUSE WD repeat-containing protein 1 OS=Mus musculus GN=Wdr1 PE=1 SV=3	1	28	28	65.2	65.2	66.406	606	0	219.23	By MS/MS	By MS/MS	By MS/MS	By MS/MS	By MS/MS	By MS/MS	By MS/MS	By MS/MS	By MS/MS	By MS/MS	By MS/MS	By MS/MS	6956900000	7107300000	13304000000	4610000000	2642300000	4006200000	792350000	796040000	89475000	123780000	193290000	146090000
P70699	P70699	P70699	Electrogenic sodium bicarbonate cotransporter 1	Slc4a4	>sp|O88343|S4A4_MOUSE Electrogenic sodium bicarbonate cotransporter 1 OS=Mus musculus GN=Slc4a4 PE=1 SV=2	1	4	4	6.5	6.5	121.48	1079	0	4.5152	By matching	By MS/MS	By MS/MS	By MS/MS	By MS/MS	By matching	By matching	By MS/MS	By MS/MS	By matching	By MS/MS	By matching	49914000	74181000	124810000	47758000	17834000	86134000	3386100	120670000	36441000	39425000	41140000	78763000
P80313	P80313	P80313	Vesicle transport through interaction with t-SNAREs homolog 1B	Vti1b	>sp|O88384|VTI1B_MOUSE Vesicle transport through interaction with t-SNAREs homolog 1B OS=Mus musculus GN=Vti1b PE=1 SV=1	1	3	3	21.1	21.1	26.713	232	0	5.4004	By matching	By MS/MS	By matching	By MS/MS	By MS/MS	By matching	By MS/MS	By MS/MS	By MS/MS	By matching	By MS/MS	By MS/MS	18732000	57116000	21815000	0	10864000	0	50745000	60356000	67561000	27257000	21045000	0
P80314	P80314	P80314	Nucleoside diphosphate kinase 6	Nme6	>sp|O88425|NDK6_MOUSE Nucleoside diphosphate kinase 6 OS=Mus musculus GN=Nme6 PE=1 SV=1	1	1	1	7.4	7.4	21.778	189	0.00090882	3.9213	By matching	By matching	By matching	By matching	By matching	By matching	By MS/MS	By MS/MS	By matching	By MS/MS	By matching	By MS/MS	1037300	0	0	0	0	0	1313200	3104100	780590	3147900	1418900	1380800
P80315	P80315	P80315	Bifunctional 3-phosphoadenosine 5-phosphosulfate synthase 2;Sulfate adenylyltransferase;Adenylyl-sulfate kinase	Papss2	>sp|O88428|PAPS2_MOUSE Bifunctional 3-phosphoadenosine 5-phosphosulfate synthase 2 OS=Mus musculus GN=Papss2 PE=1 SV=2	1	41	40	74.6	72.3	70.35	621	0	227.08	By MS/MS	By MS/MS	By MS/MS	By MS/MS	By MS/MS	By MS/MS	By MS/MS	By MS/MS	By MS/MS	By MS/MS	By MS/MS	By MS/MS	4648600000	6935800000	5999400000	5882000000	4592500000	6644900000	2322100000	2603200000	1646000000	2524600000	1508100000	3288600000
P80316	P80316	P80316	Metaxin-2	Mtx2	>sp|O88441|MTX2_MOUSE Metaxin-2 OS=Mus musculus GN=Mtx2 PE=1 SV=1	1	2	2	14.8	14.8	29.758	263	0	9.5553	By MS/MS	By MS/MS	By MS/MS	By MS/MS	By MS/MS	By matching	By MS/MS	By MS/MS	By MS/MS	By MS/MS	By MS/MS	By MS/MS	97879000	56969000	64097000	23078000	48130000	0	67990000	171430000	89401000	60397000	37953000	79250000
P80317;Q61390	P80317	P80317	Retinol dehydrogenase 7	Rdh7	>sp|O88451|RDH7_MOUSE Retinol dehydrogenase 7 OS=Mus musculus GN=Rdh7 PE=1 SV=1	1	25	15	61.4	41.1	35.66	316	0	191.61	By MS/MS	By MS/MS	By MS/MS	By MS/MS	By MS/MS	By MS/MS	By MS/MS	By MS/MS	By MS/MS	By MS/MS	By MS/MS	By MS/MS	24023000000	20463000000	21209000000	11082000000	10833000000	13276000000	5153000000	12924000000	3878000000	2649300000	5298100000	6933900000
P80318	P80318	P80318	7-dehydrocholesterol reductase	Dhcr7	>sp|O88455|DHCR7_MOUSE 7-dehydrocholesterol reductase OS=Mus musculus GN=Dhcr7 PE=1 SV=1	1	3	3	6.8	6.8	53.918	471	0	4.9299	By MS/MS	By MS/MS	By MS/MS	By MS/MS	By MS/MS	By MS/MS	By MS/MS	By MS/MS	By MS/MS	By MS/MS	By MS/MS	By MS/MS	663240000	481110000	471600000	354830000	288030000	312450000	107450000	173210000	82600000	218730000	237390000	160680000
P82198	P82198	P82198	Calpain small subunit 1	Capns1	>sp|O88456|CPNS1_MOUSE Calpain small subunit 1 OS=Mus musculus GN=Capns1 PE=1 SV=1	2	5	5	31.6	31.6	28.463	269	0	68.701	By MS/MS	By MS/MS	By MS/MS	By matching	By matching	By matching	By MS/MS	By MS/MS	By MS/MS	By MS/MS	By MS/MS	By MS/MS	62529000	60820000	74305000	0	0	0	144110000	364340000	177880000	63459000	71762000	72389000
P83093	P83093	P83093	Cytoplasmic dynein 1 intermediate chain 2	Dync1i2	>sp|O88487|DC1I2_MOUSE Cytoplasmic dynein 1 intermediate chain 2 OS=Mus musculus GN=Dync1i2 PE=1 SV=1	2	14	14	44.9	44.9	68.393	612	0	133.42	By MS/MS	By MS/MS	By MS/MS	By MS/MS	By MS/MS	By MS/MS	By MS/MS	By MS/MS	By MS/MS	By MS/MS	By MS/MS	By MS/MS	698480000	1117800000	1239700000	389520000	474720000	700670000	333310000	447520000	273870000	141840000	475140000	322990000
P83882	P83882	P83882	Leucine-rich repeat protein SHOC-2	Shoc2	>sp|O88520|SHOC2_MOUSE Leucine-rich repeat protein SHOC-2 OS=Mus musculus GN=Shoc2 PE=1 SV=2	1	2	2	4	4	64.892	582	0.0037204	2.249	By matching	By matching	By matching	By matching	By matching	By matching	By matching	By MS/MS	By MS/MS	By matching	By matching	By matching	73123000	0	39122000	0	20148000	0	0	37417000	39509000	0	9907300	0
P83887;Q8VCK3	P83887;Q8VCK3	P83887	Palmitoyl-protein thioesterase 1	Ppt1	>sp|O88531|PPT1_MOUSE Palmitoyl-protein thioesterase 1 OS=Mus musculus GN=Ppt1 PE=1 SV=2	1	10	10	40.2	40.2	34.49	306	0	86.722	By MS/MS	By MS/MS	By MS/MS	By MS/MS	By MS/MS	By MS/MS	By MS/MS	By MS/MS	By MS/MS	By MS/MS	By MS/MS	By MS/MS	619820000	606420000	1734400000	625450000	302210000	399450000	56776000	193330000	92485000	22605000	38742000	13102000
P83917	P83917	P83917	Zinc finger RNA-binding protein	Zfr	>sp|O88532|ZFR_MOUSE Zinc finger RNA-binding protein OS=Mus musculus GN=Zfr PE=1 SV=2	1	2	2	3.1	3.1	116.86	1074	0	46.432	By matching	By MS/MS	By MS/MS	By matching	By matching	By MS/MS	By matching	By matching	By matching	By matching	By matching	By matching	0	0	0	0	0	31935000	0	0	0	0	0	0
P83940	P83940	P83940	Aromatic-L-amino-acid decarboxylase	Ddc	>sp|O88533|DDC_MOUSE Aromatic-L-amino-acid decarboxylase OS=Mus musculus GN=Ddc PE=1 SV=1	1	11	11	34.8	34.8	53.873	480	0	117.42	By MS/MS	By MS/MS	By MS/MS	By MS/MS	By MS/MS	By MS/MS	By matching	By MS/MS	By MS/MS	By MS/MS	By MS/MS	By matching	622720000	593100000	419580000	692510000	1162000000	1216200000	0	12434000	22286000	46632000	61346000	21459000
P84078;P61205	P84078;P61205	P84078	COP9 signalosome complex subunit 3	Cops3	>sp|O88543|CSN3_MOUSE COP9 signalosome complex subunit 3 OS=Mus musculus GN=Cops3 PE=1 SV=3	1	7	7	23.9	23.9	47.832	423	0	37.912	By MS/MS	By MS/MS	By MS/MS	By MS/MS	By MS/MS	By MS/MS	By MS/MS	By MS/MS	By MS/MS	By MS/MS	By MS/MS	By MS/MS	247950000	248620000	279130000	72650000	295610000	93945000	54541000	184790000	249860000	17581000	50814000	71425000
P84084	P84084	P84084	COP9 signalosome complex subunit 4	Cops4	>sp|O88544|CSN4_MOUSE COP9 signalosome complex subunit 4 OS=Mus musculus GN=Cops4 PE=1 SV=1	1	9	9	32.5	32.5	46.284	406	0	31.473	By matching	By matching	By matching	By MS/MS	By matching	By MS/MS	By MS/MS	By MS/MS	By MS/MS	By MS/MS	By MS/MS	By MS/MS	5254200	12850000	5768100	10629000	0	7953500	71490000	164100000	300470000	47725000	54109000	100790000
P84086	P84086	P84086	COP9 signalosome complex subunit 6	Cops6	>sp|O88545|CSN6_MOUSE COP9 signalosome complex subunit 6 OS=Mus musculus GN=Cops6 PE=1 SV=1	1	8	8	37	37	35.88	324	0	20.322	By MS/MS	By MS/MS	By MS/MS	By MS/MS	By MS/MS	By MS/MS	By MS/MS	By MS/MS	By MS/MS	By MS/MS	By MS/MS	By MS/MS	148730000	129950000	401750000	67131000	38992000	35950000	104490000	237610000	190950000	41226000	32325000	144310000
P84089	P84089	P84089	Menin	Men1	>sp|O88559|MEN1_MOUSE Menin OS=Mus musculus GN=Men1 PE=1 SV=2	1	2	2	4.3	4.3	67.5	611	0.0029538	2.3917	By matching	By matching	By matching	By matching	By MS/MS	By matching	By matching	By MS/MS	By matching	By matching	By matching	By matching	0	6639600	0	0	3136000	7771900	2706200	5032900	0	1493200	0	0
P84091	P84091	P84091	Axin-2	Axin2	>sp|O88566|AXIN2_MOUSE Axin-2 OS=Mus musculus GN=Axin2 PE=1 SV=2	1	2	2	2.3	2.3	92.905	840	1	-2	By matching	By matching	By matching	By matching	By matching	By MS/MS	By matching	By matching	By matching	By MS/MS	By matching	By matching	0	16629000	0	23810000	149920000	167930000	0	15107000	0	43431000	0	0
P84096	P84096	P84096	Heterogeneous nuclear ribonucleoproteins A2/B1	Hnrnpa2b1	>sp|O88569|ROA2_MOUSE Heterogeneous nuclear ribonucleoproteins A2/B1 OS=Mus musculus GN=Hnrnpa2b1 PE=1 SV=2	1	30	30	73.1	73.1	37.402	353	0	307.07	By MS/MS	By MS/MS	By MS/MS	By MS/MS	By MS/MS	By MS/MS	By MS/MS	By MS/MS	By MS/MS	By MS/MS	By MS/MS	By MS/MS	13780000000	9389200000	17451000000	22651000000	11573000000	21665000000	391450000	933030000	810770000	1647100000	1271900000	1689100000
P84099	P84099	P84099	Low-density lipoprotein receptor-related protein 6	Lrp6	>sp|O88572|LRP6_MOUSE Low-density lipoprotein receptor-related protein 6 OS=Mus musculus GN=Lrp6 PE=1 SV=1	1	1	1	1	1	180.25	1613	0.0064583	1.9429	By matching	By matching	By matching	By matching	By matching	By matching	By matching	By matching	By MS/MS	By MS/MS	By matching	By matching	0	0	0	0	0	0	0	69830000	238950000	120180000	0	0
P84104	P84104	P84104	Catechol O-methyltransferase	Comt	>sp|O88587|COMT_MOUSE Catechol O-methyltransferase OS=Mus musculus GN=Comt PE=1 SV=2	1	19	19	75.8	75.8	29.486	265	0	201.06	By MS/MS	By MS/MS	By MS/MS	By MS/MS	By MS/MS	By MS/MS	By MS/MS	By MS/MS	By MS/MS	By MS/MS	By MS/MS	By MS/MS	6617600000	4949000000	4189000000	7845700000	7026600000	8266000000	1747100000	2465500000	577340000	2285600000	4456100000	4862200000
P85094	P85094	P85094	Peptidoglycan recognition protein 1	Pglyrp1	>sp|O88593|PGRP1_MOUSE Peptidoglycan recognition protein 1 OS=Mus musculus GN=Pglyrp1 PE=1 SV=1	1	2	2	28.6	28.6	20.489	182	0	16.141	By matching	By matching	By matching	By matching	By matching	By matching	By MS/MS	By MS/MS	By MS/MS	By matching	By matching	By matching	0	0	0	0	0	0	7856900	28486000	120000000	0	0	0
P97287	P97287	P97287	Golgi SNAP receptor complex member 1	Gosr1	>sp|O88630|GOSR1_MOUSE Golgi SNAP receptor complex member 1 OS=Mus musculus GN=Gosr1 PE=1 SV=2	1	3	3	18.8	18.8	28.489	250	0	4.5553	By matching	By matching	By matching	By MS/MS	By matching	By MS/MS	By MS/MS	By MS/MS	By MS/MS	By matching	By matching	By MS/MS	0	0	10691000	2193500	0	8050700	9601400	17893000	13035000	6188300	0	7337800
P97290;CON__P50448	P97290	P97290	Ragulator complex protein LAMTOR3	Lamtor3	>sp|O88653|LTOR3_MOUSE Ragulator complex protein LAMTOR3 OS=Mus musculus GN=Lamtor3 PE=1 SV=1	1	3	3	46.8	46.8	13.553	124	0	5.3993	By MS/MS	By MS/MS	By matching	By MS/MS	By MS/MS	By MS/MS	By MS/MS	By MS/MS	By matching	By matching	By matching	By matching	58185000	30423000	0	37077000	29283000	36310000	95020000	62718000	34040000	0	17118000	0
P97298;CON__Q95121	P97298	P97298	Protein CREG1	Creg1	>sp|O88668|CREG1_MOUSE Protein CREG1 OS=Mus musculus GN=Creg1 PE=1 SV=1	1	9	9	45.5	45.5	24.452	220	0	34.972	By MS/MS	By MS/MS	By MS/MS	By MS/MS	By MS/MS	By MS/MS	By MS/MS	By MS/MS	By MS/MS	By MS/MS	By MS/MS	By MS/MS	824630000	196790000	1960000000	750300000	502360000	898550000	484450000	730830000	218520000	293930000	331380000	422240000
P97310	P97310	P97310	26S protease regulatory subunit 6A	Psmc3	>sp|O88685|PRS6A_MOUSE 26S protease regulatory subunit 6A OS=Mus musculus GN=Psmc3 PE=1 SV=2	1	33	33	76.2	76.2	49.548	442	0	323.31	By MS/MS	By MS/MS	By MS/MS	By MS/MS	By MS/MS	By MS/MS	By MS/MS	By MS/MS	By MS/MS	By MS/MS	By MS/MS	By MS/MS	1607100000	2742700000	2000500000	2459400000	3853500000	4177900000	9708700000	7453300000	15151000000	9444800000	8879500000	9436600000
P97311	P97311	P97311	Ceramide glucosyltransferase	Ugcg	>sp|O88693|CEGT_MOUSE Ceramide glucosyltransferase OS=Mus musculus GN=Ugcg PE=1 SV=1	1	1	1	3.3	3.3	44.838	394	0.0052178	2.036	By matching	By matching	By matching	By matching	By matching	By matching	By MS/MS	By MS/MS	By matching	By matching	By matching	By matching	0	0	0	0	0	0	0	17175000	0	0	0	0
P97314	P97314	P97314	ATP-dependent Clp protease proteolytic subunit, mitochondrial	Clpp	>sp|O88696|CLPP_MOUSE ATP-dependent Clp protease proteolytic subunit, mitochondrial OS=Mus musculus GN=Clpp PE=1 SV=1	1	8	8	39	39	29.8	272	0	12.436	By matching	By matching	By matching	By matching	By MS/MS	By matching	By MS/MS	By MS/MS	By matching	By MS/MS	By MS/MS	By MS/MS	0	0	0	13376000	25008000	0	35067000	216100000	5707400	238050000	115180000	271910000
P97315	P97315	P97315	Serine/threonine-protein kinase 16	Stk16	>sp|O88697|STK16_MOUSE Serine/threonine-protein kinase 16 OS=Mus musculus GN=Stk16 PE=1 SV=3	1	2	2	10.2	10.2	34.381	305	0	16.667	By matching	By matching	By matching	By matching	By matching	By matching	By MS/MS	By MS/MS	By MS/MS	By MS/MS	By MS/MS	By MS/MS	0	0	6023600	0	0	0	17576000	21062000	19461000	9796100	42787000	17343000
P97328	P97328	P97328	C-terminal-binding protein 1	Ctbp1	>sp|O88712|CTBP1_MOUSE C-terminal-binding protein 1 OS=Mus musculus GN=Ctbp1 PE=1 SV=2	2	3	3	9.8	9.8	47.744	441	0.00031309	4.451	By MS/MS	By MS/MS	By MS/MS	By matching	By matching	By matching	By MS/MS	By MS/MS	By MS/MS	By MS/MS	By MS/MS	By MS/MS	9106600	11182000	54356000	0	0	0	30044000	14336000	10753000	0	0	10221000
P97333	P97333	P97333	Ensconsin	Map7	>sp|O88735|MAP7_MOUSE Ensconsin OS=Mus musculus GN=Map7 PE=1 SV=1	1	9	9	17.9	17.9	82.021	730	0	17.174	By MS/MS	By MS/MS	By MS/MS	By MS/MS	By MS/MS	By MS/MS	By matching	By matching	By MS/MS	By matching	By matching	By matching	169060000	245840000	150400000	135730000	497500000	409170000	0	0	25466000	0	0	2288400
P97348	P97348	P97348	3-keto-steroid reductase	Hsd17b7	>sp|O88736|DHB7_MOUSE 3-keto-steroid reductase OS=Mus musculus GN=Hsd17b7 PE=1 SV=1	1	10	10	41.6	41.6	37.316	334	0	80.2	By MS/MS	By MS/MS	By MS/MS	By MS/MS	By MS/MS	By MS/MS	By MS/MS	By MS/MS	By MS/MS	By MS/MS	By MS/MS	By MS/MS	493280000	396750000	298580000	304210000	270110000	246310000	266420000	374280000	42205000	176660000	383500000	392340000
P97351	P97351	P97351	Baculoviral IAP repeat-containing protein 6	Birc6	>sp|O88738|BIRC6_MOUSE Baculoviral IAP repeat-containing protein 6 OS=Mus musculus GN=Birc6 PE=1 SV=2	1	14	14	5.9	5.9	532.16	4882	0	72.417	By MS/MS	By matching	By MS/MS	By MS/MS	By MS/MS	By matching	By MS/MS	By MS/MS	By MS/MS	By MS/MS	By MS/MS	By MS/MS	10211000	38226000	32709000	20129000	35840000	0	401990000	126490000	95731000	121430000	116980000	45917000
P97363	P97363	P97363	Target of Myb protein 1	Tom1	>sp|O88746|TOM1_MOUSE Target of Myb protein 1 OS=Mus musculus GN=Tom1 PE=1 SV=1	1	18	18	66.9	66.9	54.325	492	0	128.98	By matching	By matching	By matching	By matching	By MS/MS	By matching	By MS/MS	By MS/MS	By MS/MS	By MS/MS	By MS/MS	By MS/MS	0	34237000	72876000	67999000	72021000	75597000	832330000	1144800000	2105800000	692930000	286250000	1144200000
P97364	P97364	P97364	Coagulation factor V;Coagulation factor V heavy chain;Coagulation factor V light chain	F5	>sp|O88783|FA5_MOUSE Coagulation factor V OS=Mus musculus GN=F5 PE=1 SV=1	1	7	6	4	3.6	247.23	2183	0	6.9231	By MS/MS	By matching	By MS/MS	By matching	By matching	By matching	By MS/MS	By MS/MS	By MS/MS	By MS/MS	By MS/MS	By matching	32811000	0	40630000	0	0	0	22697000	83827000	44892000	21265000	79903000	0
P97366	P97366	P97366	Junctional adhesion molecule A	F11r	>sp|O88792|JAM1_MOUSE Junctional adhesion molecule A OS=Mus musculus GN=F11r PE=1 SV=2	1	3	3	14.7	14.7	32.423	300	0.0018975	2.5193	By MS/MS	By matching	By MS/MS	By MS/MS	By matching	By MS/MS	By matching	By matching	By matching	By matching	By matching	By matching	84546000	73129000	86068000	18446000	19046000	25353000	0	41495000	0	0	0	0
P97370	P97370	P97370	Ribonuclease P protein subunit p30	Rpp30	>sp|O88796|RPP30_MOUSE Ribonuclease P protein subunit p30 OS=Mus musculus GN=Rpp30 PE=1 SV=1	1	2	2	13.4	13.4	29.473	268	0.0016497	2.6942	By matching	By matching	By matching	By matching	By matching	By matching	By MS/MS	By matching	By matching	By matching	By matching	By matching	0	0	0	0	0	0	25741000	0	23045000	19924000	13757000	19714000
P97371	P97371	P97371	Lathosterol oxidase	Sc5d	>sp|O88822|SC5D_MOUSE Lathosterol oxidase OS=Mus musculus GN=Sc5d PE=2 SV=2	1	4	4	13.4	13.4	35.062	299	0.00031037	4.304	By MS/MS	By MS/MS	By MS/MS	By matching	By MS/MS	By matching	By MS/MS	By MS/MS	By MS/MS	By matching	By matching	By MS/MS	52513000	97079000	24178000	26135000	7918100	4915900	13389000	26682000	20706000	18117000	15570000	16637000
P97372	P97372	P97372	Cytochrome P450 4A10	Cyp4a10	>sp|O88833|CP4AA_MOUSE Cytochrome P450 4A10 OS=Mus musculus GN=Cyp4a10 PE=2 SV=2	1	20	15	44.8	34.8	58.33	509	0	79.691	By MS/MS	By MS/MS	By MS/MS	By MS/MS	By MS/MS	By matching	By MS/MS	By MS/MS	By MS/MS	By matching	By MS/MS	By MS/MS	2999500000	2333100000	2723100000	22401000	102180000	0	1904500000	882980000	1014300000	0	56470000	45306000
P97379	P97379	P97379	Death domain-containing protein CRADD	Cradd	>sp|O88843|CRADD_MOUSE Death domain-containing protein CRADD OS=Mus musculus GN=Cradd PE=1 SV=2	1	3	3	24.1	24.1	22.656	199	0	7.8731	By matching	By matching	By matching	By matching	By matching	By matching	By matching	By MS/MS	By matching	By matching	By matching	By matching	0	0	0	0	0	0	0	35425000	0	0	0	0
P97384	P97384	P97384	Isocitrate dehydrogenase [NADP] cytoplasmic	Idh1	>sp|O88844|IDHC_MOUSE Isocitrate dehydrogenase [NADP] cytoplasmic OS=Mus musculus GN=Idh1 PE=1 SV=2	1	35	34	79	76.8	46.674	414	0	323.31	By MS/MS	By MS/MS	By MS/MS	By MS/MS	By MS/MS	By MS/MS	By MS/MS	By MS/MS	By MS/MS	By MS/MS	By MS/MS	By MS/MS	10444000000	12558000000	15991000000	8095300000	12266000000	15197000000	1729900000	2158200000	1032500000	4039000000	6767700000	4932800000
P97386	P97386	P97386	Putative hydrolase RBBP9	Rbbp9	>sp|O88851|RBBP9_MOUSE Putative hydrolase RBBP9 OS=Mus musculus GN=Rbbp9 PE=1 SV=2	1	8	8	76.3	76.3	20.911	186	0	28.046	By MS/MS	By MS/MS	By MS/MS	By MS/MS	By MS/MS	By MS/MS	By matching	By matching	By matching	By matching	By matching	By matching	126020000	53010000	586800000	385010000	193110000	402530000	0	0	0	0	0	0
P97390	P97390	P97390	Short-chain dehydrogenase/reductase 3	Dhrs3	>sp|O88876|DHRS3_MOUSE Short-chain dehydrogenase/reductase 3 OS=Mus musculus GN=Dhrs3 PE=1 SV=2	1	5	5	18.9	18.9	33.652	302	0	6.1982	By MS/MS	By MS/MS	By MS/MS	By MS/MS	By MS/MS	By MS/MS	By MS/MS	By MS/MS	By matching	By MS/MS	By MS/MS	By MS/MS	44402000	20748000	27678000	13977000	50566000	59910000	44378000	53432000	0	47483000	14025000	51161000
P97426;P97425	P97426;P97425	P97426	Sterol O-acyltransferase 2	Soat2	>sp|O88908|SOAT2_MOUSE Sterol O-acyltransferase 2 OS=Mus musculus GN=Soat2 PE=1 SV=2	1	4	4	8.6	8.6	60.597	525	0	5.6125	By MS/MS	By MS/MS	By MS/MS	By MS/MS	By MS/MS	By MS/MS	By MS/MS	By MS/MS	By MS/MS	By matching	By MS/MS	By matching	81419000	359540000	203060000	84384000	97612000	49173000	47282000	190370000	53307000	0	18466000	27035000
P97429	P97429	P97429	Coagulation factor X;Factor X light chain;Factor X heavy chain;Activated factor Xa heavy chain	F10	>sp|O88947|FA10_MOUSE Coagulation factor X OS=Mus musculus GN=F10 PE=1 SV=1	1	3	3	5.8	5.8	54.017	481	0.00030684	4.1567	By MS/MS	By MS/MS	By MS/MS	By MS/MS	By MS/MS	By matching	By MS/MS	By MS/MS	By matching	By matching	By matching	By matching	31026000	100080000	160170000	44085000	0	0	20469000	48183000	0	7621800	9995500	0
P97432	P97432	P97432	Protein lin-7 homolog C;Protein lin-7 homolog A	Lin7c;Lin7a	>sp|O88952|LIN7C_MOUSE Protein lin-7 homolog C OS=Mus musculus GN=Lin7c PE=1 SV=2;>sp|Q8JZS0|LIN7A_MOUSE Protein lin-7 homolog A OS=Mus musculus GN=Lin7a PE=1 SV=2	2	5	3	34.5	24.4	21.834	197	0	4.6543	By matching	By matching	By matching	By matching	By matching	By MS/MS	By MS/MS	By MS/MS	By MS/MS	By matching	By MS/MS	By MS/MS	0	0	0	0	0	0	42452000	60467000	24913000	3786000	79129000	64982000
P97447	P97447	P97447	Glucosamine-6-phosphate isomerase 1	Gnpda1	>sp|O88958|GNPI1_MOUSE Glucosamine-6-phosphate isomerase 1 OS=Mus musculus GN=Gnpda1 PE=1 SV=3	2	4	4	22.5	22.5	32.549	289	0.0018955	2.5065	By MS/MS	By MS/MS	By matching	By MS/MS	By matching	By matching	By matching	By matching	By matching	By matching	By matching	By matching	74874000	30107000	0	85220000	0	58353000	0	0	15197000	0	0	0
P97449	P97449	P97449	7-alpha-hydroxycholest-4-en-3-one 12-alpha-hydroxylase	Cyp8b1	>sp|O88962|CP8B1_MOUSE 7-alpha-hydroxycholest-4-en-3-one 12-alpha-hydroxylase OS=Mus musculus GN=Cyp8b1 PE=1 SV=1	1	25	25	47.6	47.6	57.706	500	0	68.95	By MS/MS	By matching	By matching	By MS/MS	By MS/MS	By MS/MS	By MS/MS	By matching	By matching	By MS/MS	By MS/MS	By MS/MS	605350000	20793000	0	1322900000	2068200000	2765800000	514720000	5319900	18897000	1390000000	1957500000	2167300000
P97450	P97450	P97450	ATP-dependent zinc metalloprotease YME1L1	Yme1l1	>sp|O88967|YMEL1_MOUSE ATP-dependent zinc metalloprotease YME1L1 OS=Mus musculus GN=Yme1l1 PE=1 SV=1	1	15	15	33.4	33.4	80.027	715	0	44.954	By MS/MS	By matching	By MS/MS	By matching	By matching	By matching	By MS/MS	By MS/MS	By MS/MS	By MS/MS	By MS/MS	By MS/MS	70232000	34569000	112330000	0	7415700	15090000	208350000	437970000	145250000	260160000	236160000	342630000
P97452	P97452	P97452	Transcobalamin-2	Tcn2	>sp|O88968|TCO2_MOUSE Transcobalamin-2 OS=Mus musculus GN=Tcn2 PE=1 SV=1	1	2	2	7.7	7.7	47.585	430	0	8.8157	By matching	By matching	By MS/MS	By matching	By matching	By matching	By matching	By matching	By matching	By matching	By matching	By matching	135890000	0	569100000	88423000	278850000	180300000	0	0	0	0	0	0
P97461	P97461	P97461	Syntaxin-8	Stx8	>sp|O88983|STX8_MOUSE Syntaxin-8 OS=Mus musculus GN=Stx8 PE=1 SV=1	1	2	2	14.8	14.8	26.925	236	0	5.5539	By matching	By matching	By matching	By matching	By matching	By matching	By MS/MS	By MS/MS	By MS/MS	By MS/MS	By MS/MS	By MS/MS	19616000	10717000	0	0	0	0	9843800	10304000	36626000	5077200	9736700	11986000
P97478	P97478	P97478	2-amino-3-ketobutyrate coenzyme A ligase, mitochondrial	Gcat	>sp|O88986|KBL_MOUSE 2-amino-3-ketobutyrate coenzyme A ligase, mitochondrial OS=Mus musculus GN=Gcat PE=1 SV=2	1	20	20	56	56	44.93	416	0	168.45	By MS/MS	By MS/MS	By MS/MS	By MS/MS	By MS/MS	By MS/MS	By MS/MS	By MS/MS	By MS/MS	By MS/MS	By MS/MS	By MS/MS	2796500000	3343300000	3916700000	1967300000	2767200000	3253700000	1704900000	2026100000	225180000	4581300000	1746600000	2183400000
P97494	P97494	P97494	Carboxypeptidase D	Cpd	>sp|O89001|CBPD_MOUSE Carboxypeptidase D OS=Mus musculus GN=Cpd PE=1 SV=2	1	1	1	2.1	2.1	152.4	1377	0.0044985	2.202	By matching	By matching	By matching	By matching	By matching	By matching	By matching	By matching	By MS/MS	By matching	By matching	By matching	0	0	0	0	0	0	7127700	0	7731400	0	0	0
P97501	P97501	P97501	Legumain	Lgmn	>sp|O89017|LGMN_MOUSE Legumain OS=Mus musculus GN=Lgmn PE=1 SV=1	1	14	14	45.1	45.1	49.372	435	0	323.31	By MS/MS	By MS/MS	By MS/MS	By MS/MS	By MS/MS	By MS/MS	By MS/MS	By MS/MS	By MS/MS	By MS/MS	By MS/MS	By MS/MS	1087700000	1404300000	5084600000	1429500000	636480000	631810000	509930000	761100000	608270000	252050000	589070000	363960000
P97742	P97742	P97742	Afamin	Afm	>sp|O89020|AFAM_MOUSE Afamin OS=Mus musculus GN=Afm PE=1 SV=2	1	3	3	5.1	5.1	69.378	608	0.0044997	2.2041	By matching	By MS/MS	By matching	By matching	By matching	By matching	By matching	By matching	By matching	By matching	By matching	By matching	11696000	94024000	0	0	0	0	0	0	2261700	0	0	0
P97760	P97760	P97760	Tripeptidyl-peptidase 1	Tpp1	>sp|O89023|TPP1_MOUSE Tripeptidyl-peptidase 1 OS=Mus musculus GN=Tpp1 PE=1 SV=2	1	6	6	20.6	20.6	61.341	562	0	70.664	By MS/MS	By MS/MS	By MS/MS	By MS/MS	By MS/MS	By MS/MS	By MS/MS	By MS/MS	By MS/MS	By MS/MS	By MS/MS	By MS/MS	649440000	1090000000	2085200000	710780000	967250000	705670000	588360000	1259900000	900610000	605470000	923970000	857010000
P97765	P97765	P97765	Muskelin	Mkln1	>sp|O89050|MKLN1_MOUSE Muskelin OS=Mus musculus GN=Mkln1 PE=1 SV=1	1	20	20	38.8	38.8	84.877	735	0	45.948	By matching	By MS/MS	By matching	By matching	By matching	By matching	By MS/MS	By MS/MS	By MS/MS	By MS/MS	By MS/MS	By MS/MS	0	37782000	57663000	0	0	0	301850000	28589000	978770000	65243000	69317000	69083000
P97789	P97789	P97789	Integral membrane protein 2B;BRI2, membrane form;BRI2 intracellular domain;BRI2C, soluble form;Bri23 peptide	Itm2b	>sp|O89051|ITM2B_MOUSE Integral membrane protein 2B OS=Mus musculus GN=Itm2b PE=1 SV=1	1	11	11	59.4	59.4	30.26	266	0	60.918	By MS/MS	By MS/MS	By MS/MS	By MS/MS	By MS/MS	By MS/MS	By MS/MS	By MS/MS	By MS/MS	By MS/MS	By MS/MS	By MS/MS	1177200000	2392700000	1473400000	976520000	1318100000	2095000000	885890000	736580000	936520000	253270000	689710000	609820000
P97792	P97792	P97792	Coronin-1A	Coro1a	>sp|O89053|COR1A_MOUSE Coronin-1A OS=Mus musculus GN=Coro1a PE=1 SV=5	1	16	16	49.5	49.5	50.989	461	0	41.272	By MS/MS	By MS/MS	By MS/MS	By MS/MS	By MS/MS	By MS/MS	By MS/MS	By MS/MS	By MS/MS	By matching	By matching	By matching	1057900000	1057900000	2509200000	400010000	196020000	303130000	56712000	647260000	134580000	0	0	0
P97807	P97807	P97807	Coatomer subunit epsilon	Cope	>sp|O89079|COPE_MOUSE Coatomer subunit epsilon OS=Mus musculus GN=Cope PE=1 SV=3	1	19	19	76.9	76.9	34.567	308	0	195.35	By MS/MS	By MS/MS	By MS/MS	By MS/MS	By MS/MS	By MS/MS	By MS/MS	By MS/MS	By MS/MS	By MS/MS	By MS/MS	By MS/MS	2178300000	2220300000	2130800000	1261000000	1206100000	1860700000	4129600000	475380000	3180500000	2684000000	1297200000	786770000
P97819	P97819	P97819	LanC-like protein 1	Lancl1	>sp|O89112|LANC1_MOUSE LanC-like protein 1 OS=Mus musculus GN=Lancl1 PE=1 SV=1	1	5	5	13.8	13.8	45.341	399	0	5.8133	By matching	By matching	By MS/MS	By MS/MS	By MS/MS	By MS/MS	By MS/MS	By MS/MS	By MS/MS	By MS/MS	By MS/MS	By MS/MS	30152000	62492000	99247000	66756000	44956000	110380000	43008000	17520000	57153000	23395000	9476300	37333000
P97820	P97820	P97820	Cytochrome P450 1A2	Cyp1a2	>sp|P00186|CP1A2_MOUSE Cytochrome P450 1A2 OS=Mus musculus GN=Cyp1a2 PE=1 SV=1	2	42	42	77	77	58.183	513	0	323.31	By MS/MS	By MS/MS	By MS/MS	By MS/MS	By MS/MS	By MS/MS	By MS/MS	By MS/MS	By MS/MS	By MS/MS	By MS/MS	By MS/MS	28276000000	23044000000	21134000000	15714000000	19848000000	28650000000	6428600000	6561300000	4897000000	14624000000	16201000000	19468000000
P97821	P97821	P97821	Alcohol dehydrogenase 1	Adh1	>sp|P00329|ADH1_MOUSE Alcohol dehydrogenase 1 OS=Mus musculus GN=Adh1 PE=1 SV=2	1	28	28	86.9	86.9	39.771	375	0	323.31	By MS/MS	By MS/MS	By MS/MS	By MS/MS	By MS/MS	By MS/MS	By MS/MS	By MS/MS	By MS/MS	By MS/MS	By MS/MS	By MS/MS	93111000000	121440000000	127020000000	92747000000	89229000000	100590000000	67171000000	90915000000	11885000000	64924000000	78666000000	95103000000
P97823	P97823	P97823	Dihydrofolate reductase	Dhfr	>sp|P00375|DYR_MOUSE Dihydrofolate reductase OS=Mus musculus GN=Dhfr PE=1 SV=3	1	16	16	80.2	80.2	21.606	187	0	204.62	By MS/MS	By MS/MS	By MS/MS	By MS/MS	By MS/MS	By MS/MS	By MS/MS	By MS/MS	By MS/MS	By MS/MS	By matching	By matching	1954100000	1674700000	2276300000	884360000	532870000	810600000	38228000	411020000	19909000	10163000	0	4917100
P97855	P97855	P97855	Cytochrome c oxidase subunit 1	Mtco1	>sp|P00397|COX1_MOUSE Cytochrome c oxidase subunit 1 OS=Mus musculus GN=Mtco1 PE=1 SV=2	1	1	1	6.2	6.2	56.909	514	0.0034667	2.3101	By MS/MS	By matching	By matching	By MS/MS	By matching	By MS/MS	By matching	By matching	By matching	By matching	By matching	By matching	86815000	0	113210000	98438000	0	69053000	0	0	0	0	0	0
P97857	P97857	P97857	Cytochrome c oxidase subunit 2	Mtco2	>sp|P00405|COX2_MOUSE Cytochrome c oxidase subunit 2 OS=Mus musculus GN=Mtco2 PE=1 SV=1	1	9	9	63.9	63.9	25.976	227	0	67.007	By MS/MS	By MS/MS	By MS/MS	By MS/MS	By MS/MS	By MS/MS	By MS/MS	By MS/MS	By MS/MS	By MS/MS	By MS/MS	By MS/MS	17637000000	9485000000	22549000000	11229000000	14428000000	17550000000	2404500000	5322400000	719250000	1355000000	2935800000	1737400000
P97863;P70257	P97863	P97863	Cytochrome c oxidase subunit 3	mt-Co3	>sp|P00416|COX3_MOUSE Cytochrome c oxidase subunit 3 OS=Mus musculus GN=mt-Co3 PE=1 SV=2	1	1	1	5.4	5.4	29.922	261	0.00090552	3.8759	By MS/MS	By MS/MS	By matching	By matching	By MS/MS	By matching	By matching	By matching	By matching	By matching	By matching	By matching	90131000	97083000	123990000	83311000	80354000	59794000	16581000	16660000	0	0	0	7006500
P97872	P97872	P97872	Hypoxanthine-guanine phosphoribosyltransferase	Hprt1	>sp|P00493|HPRT_MOUSE Hypoxanthine-guanine phosphoribosyltransferase OS=Mus musculus GN=Hprt1 PE=1 SV=3	1	11	11	57.3	57.3	24.57	218	0	39.215	By MS/MS	By MS/MS	By MS/MS	By MS/MS	By MS/MS	By MS/MS	By MS/MS	By MS/MS	By MS/MS	By MS/MS	By MS/MS	By MS/MS	821410000	489350000	658340000	260560000	71616000	168620000	195800000	538640000	975710000	380320000	254130000	500170000
P97927	P97927	P97927	Alpha-amylase 1	Amy1	>sp|P00687|AMY1_MOUSE Alpha-amylase 1 OS=Mus musculus GN=Amy1 PE=1 SV=2	3	6	6	16	16	57.643	511	0	35.019	By MS/MS	By MS/MS	By MS/MS	By MS/MS	By matching	By matching	By matching	By MS/MS	By matching	By matching	By matching	By matching	136870000	423590000	703290000	3585000	0	0	5647900	100800000	1895900	3169400	0	0
P97930	P97930	P97930	Carbonic anhydrase 2	Ca2	>sp|P00920|CAH2_MOUSE Carbonic anhydrase 2 OS=Mus musculus GN=Ca2 PE=1 SV=4	1	16	16	75	75	29.032	260	0	203.82	By MS/MS	By MS/MS	By MS/MS	By MS/MS	By MS/MS	By MS/MS	By MS/MS	By MS/MS	By MS/MS	By MS/MS	By MS/MS	By MS/MS	4976700000	3269500000	7300300000	2380600000	3661500000	4904600000	249670000	324620000	60704000	168650000	186310000	290690000
P98064	P98064	P98064	Complement C3;Complement C3 beta chain;C3-beta-c;Complement C3 alpha chain;C3a anaphylatoxin;Acylation stimulating protein;Complement C3b alpha chain;Complement C3c alpha chain fragment 1;Complement C3dg fragment;Complement C3g fragment;Complement C3d fragment;Complement C3f fragment;Complement C3c alpha chain fragment 2	C3	>sp|P01027|CO3_MOUSE Complement C3 OS=Mus musculus GN=C3 PE=1 SV=3	1	110	98	72	68.1	186.48	1663	0	323.31	By MS/MS	By MS/MS	By MS/MS	By MS/MS	By MS/MS	By MS/MS	By MS/MS	By MS/MS	By MS/MS	By MS/MS	By MS/MS	By MS/MS	26485000000	49040000000	94506000000	12304000000	7195100000	7941900000	10465000000	22406000000	9295300000	6719300000	4550300000	3855300000
P98078	P98078	P98078	Complement C4-B;Complement C4 beta chain;Complement C4 alpha chain;C4a anaphylatoxin;Complement C4 gamma chain	C4b	>sp|P01029|CO4B_MOUSE Complement C4-B OS=Mus musculus GN=C4b PE=1 SV=3	1	51	47	41.9	40.3	192.91	1738	0	272.19	By MS/MS	By MS/MS	By MS/MS	By MS/MS	By MS/MS	By MS/MS	By MS/MS	By MS/MS	By MS/MS	By MS/MS	By MS/MS	By MS/MS	4209200000	3139700000	8327800000	2912100000	1740100000	2552500000	1905900000	2770900000	980720000	961500000	940240000	831110000
P98083	P98083	P98083	Immunoglobulin J chain	Igj	>sp|P01592|IGJ_MOUSE Immunoglobulin J chain OS=Mus musculus GN=Jchain PE=1 SV=4	1	2	2	16.4	16.4	18.013	159	0	22.535	By matching	By matching	By matching	By matching	By matching	By matching	By MS/MS	By matching	By MS/MS	By MS/MS	By MS/MS	By MS/MS	0	0	0	0	0	0	0	0	18592000	41358000	17629000	90755000
P98086	P98086	P98086	Ig kappa chain V-II region 26-10		>sp|P01631|KV2A7_MOUSE Ig kappa chain V-II region 26-10 OS=Mus musculus PE=1 SV=1	1	3	3	38.9	38.9	12.273	113	0	8.1538	By MS/MS	By MS/MS	By MS/MS	By MS/MS	By matching	By matching	By MS/MS	By MS/MS	By MS/MS	By MS/MS	By MS/MS	By MS/MS	0	207450000	0	172300000	47980000	0	71377000	182160000	46549000	194910000	43331000	280130000
P98195	P98195	P98195	Ig kappa chain V-V region K2		>sp|P01635|KV5A3_MOUSE Ig kappa chain V-V region K2 (Fragment) OS=Mus musculus PE=1 SV=1	1	3	3	27.8	27.8	12.581	115	0.0016685	2.823	By matching	By matching	By MS/MS	By MS/MS	By matching	By matching	By MS/MS	By matching	By matching	By matching	By matching	By matching	5589700	0	93786000	7848100	8777800	10809000	10233000	0	0	0	0	0
P98197	P98197	P98197	Ig kappa chain V-V region L6;Ig kappa chain V-V region T1		>sp|P01638|KV5A6_MOUSE Ig kappa chain V-V region L6 (Fragment) OS=Mus musculus PE=4 SV=1;>sp|P01637|KV5A5_MOUSE Ig kappa chain V-V region T1 OS=Mus musculus PE=4 SV=1	2	2	2	28.7	28.7	12.986	115	0	5.2463	By matching	By matching	By matching	By matching	By matching	By matching	By matching	By matching	By MS/MS	By matching	By matching	By matching	0	0	97762000	0	0	0	0	0	34999000	0	0	0
P98203	P98203	P98203	Ig kappa chain V-V region MOPC 173		>sp|P01643|KV5AA_MOUSE Ig kappa chain V-V region MOPC 173 OS=Mus musculus PE=1 SV=1	1	2	1	31.5	14.8	11.217	108	0	5.4148	By matching	By matching	By matching	By matching	By matching	By matching	By matching	By matching	By MS/MS	By matching	By matching	By matching	11139000	0	0	0	0	0	0	0	114640000	0	0	0
P99024	P99024	P99024	Ig kappa chain V-V region HP 93G7;Ig kappa chain V-V region HP R16.7;Ig kappa chain V-V region HP 124E1;Ig kappa chain V-V region HP 123E6		>sp|P01645|KV5AC_MOUSE Ig kappa chain V-V region HP 93G7 OS=Mus musculus PE=1 SV=1;>sp|P01644|KV5AB_MOUSE Ig kappa chain V-V region HP R16.7 OS=Mus musculus PE=1 SV=1;>sp|P01647|KV5AE_MOUSE Ig kappa chain V-V region HP 124E1 OS=Mus musculus PE=1 SV=1;>sp|P	5	3	1	43.5	19.4	11.954	108	0	33.774	By MS/MS	By MS/MS	By MS/MS	By MS/MS	By matching	By matching	By matching	By matching	By matching	By matching	By matching	By matching	125340000	20037000	200030000	39270000	0	3771500	3720300	4480100	0	0	0	2717400
P99025	P99025	P99025	Ig kappa chain V-III region 50S10.1;Ig kappa chain V-III region MOPC 70;Ig kappa chain V-III region PC 2880/PC 1229;Ig kappa chain V-III region PC 7132		>sp|P03977|KV3A4_MOUSE Ig kappa chain V-III region 50S10.1 OS=Mus musculus PE=1 SV=1;>sp|P01656|KV3A3_MOUSE Ig kappa chain V-III region MOPC 70 OS=Mus musculus PE=1 SV=1;>sp|P01654|KV3A1_MOUSE Ig kappa chain V-III region PC 2880/PC 1229 OS=Mus musculus PE=	17	3	3	58.6	58.6	12.042	111	0	23.234	By MS/MS	By MS/MS	By MS/MS	By matching	By matching	By matching	By matching	By matching	By MS/MS	By matching	By matching	By matching	41282000	0	82875000	0	0	0	0	0	499850000	0	0	0
P99026	P99026	P99026	Ig kappa chain V-VI region J539;Ig kappa chain V-VI region SAPC 10;Ig kappa chain V-VI region TEPC 601/TEPC 191;Ig kappa chain V-VI region XRPC 24;Ig kappa chain V-VI region XRPC 44		>sp|P01679|KV6A5_MOUSE Ig kappa chain V-VI region J539 OS=Mus musculus PE=1 SV=1;>sp|P01678|KV6A4_MOUSE Ig kappa chain V-VI region SAPC 10 OS=Mus musculus PE=1 SV=1;>sp|P01677|KV6A3_MOUSE Ig kappa chain V-VI region TEPC 601/TEPC 191 OS=Mus musculus PE=1 SV	5	1	1	16.8	16.8	11.502	107	0.0016575	2.7685	By matching	By matching	By matching	By matching	By matching	By matching	By matching	By MS/MS	By MS/MS	By MS/MS	By matching	By MS/MS	0	0	0	0	0	0	0	27773000	32786000	14477000	10151000	20637000
P99027	P99027	P99027	Ig lambda-1 chain V region;Ig lambda-1 chain V region S43;Ig lambda-1 chain V region H2020		>sp|P01723|LV1A_MOUSE Ig lambda-1 chain V region OS=Mus musculus PE=1 SV=2;>sp|P01727|LV1E_MOUSE Ig lambda-1 chain V region S43 OS=Mus musculus PE=1 SV=1;>sp|P01726|LV1D_MOUSE Ig lambda-1 chain V region H2020 OS=Mus musculus PE=3 SV=1	6	3	2	41.9	34.2	12.222	117	0.00031143	4.3739	By MS/MS	By matching	By matching	By matching	By matching	By matching	By MS/MS	By MS/MS	By MS/MS	By matching	By matching	By MS/MS	32036000	0	136190000	69009000	38279000	84986000	86678000	35670000	229710000	47728000	19872000	73293000
P99028	P99028	P99028	Ig lambda-2 chain V region		>sp|P01728|LV2A_MOUSE Ig lambda-2 chain V region OS=Mus musculus PE=4 SV=1	1	2	1	35.9	28.2	12.222	117	0	15.771	By matching	By matching	By MS/MS	By matching	By matching	By matching	By MS/MS	By MS/MS	By MS/MS	By MS/MS	By MS/MS	By MS/MS	0	0	112340000	0	0	0	110180000	60430000	120870000	34094000	27085000	27902000
P99029	P99029	P99029	Ig heavy chain V region 36-65;Ig heavy chain V region 93G7		>sp|P01747|HVM03_MOUSE Ig heavy chain V region 36-65 OS=Mus musculus PE=1 SV=1;>sp|P01746|HVM02_MOUSE Ig heavy chain V region 93G7 OS=Mus musculus PE=2 SV=1	2	1	1	11.7	11.7	13.307	120	0.0014253	3.1346	By matching	By matching	By MS/MS	By matching	By matching	By matching	By matching	By matching	By matching	By matching	By matching	By matching	0	0	89828000	0	0	0	0	0	14446000	0	0	0
Q00493	Q00493	Q00493	Ig heavy chain V region 1-62-3;Ig heavy chain V region 186-1;Ig heavy chain V region B1-8/186-2	Ighv1-62-3;Ighv1-72	>sp|P01754|HVM10_MOUSE Ig heavy chain V region 1-62-3 OS=Mus musculus GN=Ighv1-62-3 PE=4 SV=2;>sp|P01753|HVM09_MOUSE Ig heavy chain V region 186-1 OS=Mus musculus PE=4 SV=2;>sp|P01751|HVM07_MOUSE Ig heavy chain V region B1-8/186-2 OS=Mus musculus GN=Ighv1-	6	3	2	29.9	17.1	12.921	117	0	5.1687	By MS/MS	By MS/MS	By MS/MS	By matching	By matching	By matching	By matching	By MS/MS	By MS/MS	By matching	By MS/MS	By matching	38473000	0	63372000	21963000	0	0	16121000	12589000	230830000	16235000	38637000	3848600
Q00519	Q00519	Q00519	Ig kappa chain C region		>sp|P01837|IGKC_MOUSE Ig kappa chain C region OS=Mus musculus PE=1 SV=1	1	8	8	88.7	88.7	11.778	106	0	77.456	By MS/MS	By MS/MS	By MS/MS	By MS/MS	By MS/MS	By MS/MS	By MS/MS	By MS/MS	By MS/MS	By MS/MS	By MS/MS	By MS/MS	1419000000	277250000	2828400000	746520000	593920000	975040000	146900000	182080000	321810000	96817000	90035000	147670000
Q00560	Q00560	Q00560	Ig lambda-1 chain C region		>sp|P01843|LAC1_MOUSE Ig lambda-1 chain C region OS=Mus musculus PE=1 SV=1	1	3	3	43.8	43.8	11.575	105	0	12.823	By MS/MS	By MS/MS	By MS/MS	By MS/MS	By MS/MS	By MS/MS	By MS/MS	By matching	By MS/MS	By MS/MS	By MS/MS	By MS/MS	66171000	62496000	569510000	113530000	45779000	105210000	20261000	0	96302000	23680000	3336600	39467000
Q00612;P97324;REV__P46662	Q00612	Q00612	Ig lambda-2 chain C region;Ig lambda-3 chain C region	Iglc2;Iglc3	>sp|P01844|LAC2_MOUSE Ig lambda-2 chain C region OS=Mus musculus GN=Iglc2 PE=1 SV=1;>sp|P01845|LAC3_MOUSE Ig lambda-3 chain C region OS=Mus musculus GN=Iglc3 PE=1 SV=1	2	6	6	89.4	89.4	11.254	104	0	25.662	By MS/MS	By MS/MS	By MS/MS	By MS/MS	By MS/MS	By MS/MS	By MS/MS	By MS/MS	By MS/MS	By matching	By matching	By matching	159030000	29249000	254340000	32715000	28445000	24494000	222760000	62809000	105100000	7412800	0	31846000
Q00623;CON__P15497	Q00623	Q00623	Ig gamma-2A chain C region secreted form		>sp|P01864|GCAB_MOUSE Ig gamma-2A chain C region secreted form OS=Mus musculus PE=1 SV=1	3	6	6	18.2	18.2	36.595	335	0	17.78	By MS/MS	By MS/MS	By MS/MS	By MS/MS	By MS/MS	By MS/MS	By MS/MS	By MS/MS	By MS/MS	By MS/MS	By MS/MS	By MS/MS	2518200000	2249900000	5103200000	1113000000	599620000	823100000	523720000	626720000	173580000	140040000	690010000	223910000
Q00724	Q00724	Q00724	Ig gamma-2B chain C region	Igh-3	>sp|P01867|IGG2B_MOUSE Ig gamma-2B chain C region OS=Mus musculus GN=Igh-3 PE=1 SV=3	1	7	7	24	24	44.259	404	0	29.75	By MS/MS	By MS/MS	By MS/MS	By MS/MS	By MS/MS	By MS/MS	By MS/MS	By MS/MS	By MS/MS	By MS/MS	By MS/MS	By MS/MS	957990000	1277900000	2820500000	397510000	888400000	383530000	831460000	500720000	68785000	113040000	902910000	369670000
Q00896	Q00896	Q00896	Ig gamma-1 chain C region secreted form;Ig gamma-1 chain C region, membrane-bound form	Ighg1	>sp|P01868|IGHG1_MOUSE Ig gamma-1 chain C region secreted form OS=Mus musculus GN=Ighg1 PE=1 SV=1;>sp|P01869|IGH1M_MOUSE Ig gamma-1 chain C region, membrane-bound form OS=Mus musculus GN=Ighg1 PE=1 SV=2	2	5	5	25.3	25.3	35.704	324	0	15.159	By MS/MS	By MS/MS	By MS/MS	By MS/MS	By MS/MS	By MS/MS	By matching	By MS/MS	By matching	By matching	By MS/MS	By MS/MS	83119000	130260000	310160000	294730000	154610000	311290000	24489000	7651200	23579000	0	26053000	39590000
Q00897	Q00897	Q00897	Ig mu chain C region	Ighm	>sp|P01872|IGHM_MOUSE Ig mu chain C region OS=Mus musculus GN=Ighm PE=1 SV=2	1	21	21	49.3	49.3	49.971	454	0	215.54	By MS/MS	By MS/MS	By MS/MS	By MS/MS	By MS/MS	By MS/MS	By MS/MS	By MS/MS	By MS/MS	By MS/MS	By MS/MS	By MS/MS	4965000000	4933200000	14717000000	1090300000	782720000	934620000	3780600000	1442400000	7387100000	1367400000	956210000	751750000
Q00898	Q00898	Q00898	Ig alpha chain C region		>sp|P01878|IGHA_MOUSE Ig alpha chain C region OS=Mus musculus PE=1 SV=1	1	6	6	28.8	28.8	36.875	344	0	106.79	By MS/MS	By MS/MS	By MS/MS	By MS/MS	By MS/MS	By MS/MS	By MS/MS	By MS/MS	By MS/MS	By MS/MS	By MS/MS	By MS/MS	675540000	976410000	2214300000	694570000	431840000	967600000	136700000	289510000	396650000	310780000	250460000	808220000
Q00915	Q00915	Q00915	Beta-2-microglobulin	B2m	>sp|P01887|B2MG_MOUSE Beta-2-microglobulin OS=Mus musculus GN=B2m PE=1 SV=2	1	3	3	40.3	40.3	13.779	119	0	6.1512	By MS/MS	By MS/MS	By MS/MS	By MS/MS	By MS/MS	By MS/MS	By MS/MS	By MS/MS	By MS/MS	By MS/MS	By MS/MS	By MS/MS	531180000	188170000	1007900000	645620000	284360000	268520000	222530000	528090000	205750000	187350000	10167000	214910000
Q00993	Q00993	Q00993	H-2 class I histocompatibility antigen, Q10 alpha chain	H2-Q10	>sp|P01898|HA10_MOUSE H-2 class I histocompatibility antigen, Q10 alpha chain OS=Mus musculus GN=H2-Q10 PE=1 SV=3	1	15	10	54.2	41.2	37.251	325	0	33.733	By MS/MS	By MS/MS	By MS/MS	By MS/MS	By MS/MS	By MS/MS	By MS/MS	By MS/MS	By MS/MS	By MS/MS	By MS/MS	By MS/MS	2676200000	2768600000	3432100000	562950000	437610000	637230000	604250000	2185300000	547890000	129820000	244500000	347660000
Q00PI9	Q00PI9	Q00PI9	H-2 class I histocompatibility antigen, D-B alpha chain	H2-D1	>sp|P01899|HA11_MOUSE H-2 class I histocompatibility antigen, D-B alpha chain OS=Mus musculus GN=H2-D1 PE=1 SV=2	3	21	8	59.1	29.6	40.836	362	0	86.655	By MS/MS	By MS/MS	By MS/MS	By MS/MS	By MS/MS	By MS/MS	By MS/MS	By MS/MS	By MS/MS	By MS/MS	By MS/MS	By MS/MS	3250700000	4130400000	7170800000	1511700000	1036100000	762060000	714100000	2447600000	604080000	870950000	797210000	956470000
Q01149	Q01149	Q01149	H-2 class I histocompatibility antigen, K-B alpha chain	H2-K1	>sp|P01901|HA1B_MOUSE H-2 class I histocompatibility antigen, K-B alpha chain OS=Mus musculus GN=H2-K1 PE=1 SV=1	4	22	10	60.4	35.5	41.301	369	0	156.1	By MS/MS	By MS/MS	By MS/MS	By MS/MS	By MS/MS	By MS/MS	By MS/MS	By MS/MS	By MS/MS	By MS/MS	By MS/MS	By MS/MS	5884500000	9000300000	11913000000	2868000000	2886700000	2692400000	1611900000	4426600000	1385100000	1823300000	1958500000	1926700000
Q01237	Q01237	Q01237	H-2 class II histocompatibility antigen, E-K alpha chain;H-2 class II histocompatibility antigen, E-D alpha chain	H2-Ea	>sp|P04224|HA22_MOUSE H-2 class II histocompatibility antigen, E-K alpha chain OS=Mus musculus PE=1 SV=1;>sp|P01904|HA21_MOUSE H-2 class II histocompatibility antigen, E-D alpha chain OS=Mus musculus GN=H2-Ea PE=1 SV=2	2	1	1	3.9	3.9	29.12	255	0.0090817	1.7279	By matching	By matching	By MS/MS	By MS/MS	By MS/MS	By MS/MS	By matching	By matching	By matching	By matching	By matching	By matching	0	0	0	32142000	0	41200000	0	0	0	0	0	2928600
Q01279	Q01279	Q01279	Hemoglobin subunit alpha	Hba	>sp|P01942|HBA_MOUSE Hemoglobin subunit alpha OS=Mus musculus GN=Hba PE=1 SV=2	1	14	12	74.6	68.3	15.085	142	0	51.982	By MS/MS	By MS/MS	By MS/MS	By MS/MS	By MS/MS	By MS/MS	By MS/MS	By MS/MS	By MS/MS	By MS/MS	By MS/MS	By MS/MS	4743200000	5463600000	5884200000	2919700000	6924600000	6194700000	110480000000	51612000000	33753000000	6907500000	17963000000	30486000000
Q01339;CON__P17690	Q01339	Q01339	Hemoglobin subunit beta-1	Hbb-b1	>sp|P02088|HBB1_MOUSE Hemoglobin subunit beta-1 OS=Mus musculus GN=Hbb-b1 PE=1 SV=2	5	15	15	72.1	72.1	15.84	147	0	117.6	By MS/MS	By MS/MS	By MS/MS	By MS/MS	By MS/MS	By MS/MS	By MS/MS	By MS/MS	By MS/MS	By MS/MS	By MS/MS	By MS/MS	1924300000	1786900000	3424600000	1615200000	3396700000	2416900000	136580000000	25313000000	30253000000	3824500000	8088000000	19347000000
Q01405	Q01405	Q01405	Collagen alpha-1(IV) chain;Arresten	Col4a1	>sp|P02463|CO4A1_MOUSE Collagen alpha-1(IV) chain OS=Mus musculus GN=Col4a1 PE=1 SV=4	1	2	2	1.6	1.6	160.68	1669	0.00031085	4.3383	By MS/MS	By matching	By matching	By matching	By matching	By matching	By MS/MS	By MS/MS	By MS/MS	By matching	By MS/MS	By MS/MS	205230000	0	0	0	6055100	0	19555000	110130000	2449000	2505300	32594000	28088000
Q01514	Q01514	Q01514	Laminin subunit beta-1	Lamb1	>sp|P02469|LAMB1_MOUSE Laminin subunit beta-1 OS=Mus musculus GN=Lamb1 PE=1 SV=3	1	1	1	0.7	0.7	197.09	1786	1	-2	By MS/MS	By MS/MS	By matching	By matching	By matching	By matching	By matching	By matching	By matching	By matching	By matching	By matching	126490000	110540000	0	0	0	0	0	0	0	0	0	0
Q01730	Q01730	Q01730	NADH-ubiquinone oxidoreductase chain 1	Mtnd1	>sp|P03888|NU1M_MOUSE NADH-ubiquinone oxidoreductase chain 1 OS=Mus musculus GN=Mtnd1 PE=1 SV=3	1	4	4	11.3	11.3	36.059	318	0.00060735	3.962	By matching	By MS/MS	By matching	By MS/MS	By matching	By MS/MS	By matching	By MS/MS	By matching	By matching	By MS/MS	By MS/MS	11103000	58431000	0	5134000	32685000	0	7360900	22686000	0	0	68366000	32083000
Q01768	Q01768	Q01768	NADH-ubiquinone oxidoreductase chain 2	Mtnd2	>sp|P03893|NU2M_MOUSE NADH-ubiquinone oxidoreductase chain 2 OS=Mus musculus GN=Mtnd2 PE=1 SV=2	1	1	1	7.5	7.5	38.752	345	1	-2	By matching	By matching	By matching	By matching	By matching	By matching	By matching	By matching	By matching	By matching	By MS/MS	By matching	0	0	0	0	0	0	0	0	0	0	25199000	0
Q01853	Q01853	Q01853	NADH-ubiquinone oxidoreductase chain 4	Mtnd4	>sp|P03911|NU4M_MOUSE NADH-ubiquinone oxidoreductase chain 4 OS=Mus musculus GN=Mtnd4 PE=1 SV=1	1	2	2	7.4	7.4	51.881	459	0.0003126	4.4442	By MS/MS	By MS/MS	By MS/MS	By MS/MS	By MS/MS	By MS/MS	By matching	By MS/MS	By matching	By matching	By matching	By matching	87614000	185230000	43067000	31420000	114760000	14501000	0	8553900	0	0	12454000	0
Q02013	Q02013	Q02013	NADH-ubiquinone oxidoreductase chain 5	Mtnd5	>sp|P03921|NU5M_MOUSE NADH-ubiquinone oxidoreductase chain 5 OS=Mus musculus GN=Mtnd5 PE=1 SV=3	1	4	4	9.4	9.4	68.474	607	0	10.615	By MS/MS	By MS/MS	By MS/MS	By MS/MS	By MS/MS	By MS/MS	By MS/MS	By MS/MS	By MS/MS	By MS/MS	By MS/MS	By MS/MS	455110000	557730000	637580000	295070000	389200000	390350000	53056000	157590000	24899000	24134000	47643000	29307000
Q02053;P31254	Q02053	Q02053	ATP synthase protein 8	Mtatp8	>sp|P03930|ATP8_MOUSE ATP synthase protein 8 OS=Mus musculus GN=Mtatp8 PE=1 SV=1	1	2	2	26.9	26.9	7.7662	67	0.0016474	2.6751	By MS/MS	By MS/MS	By MS/MS	By MS/MS	By MS/MS	By MS/MS	By MS/MS	By MS/MS	By MS/MS	By MS/MS	By MS/MS	By MS/MS	300330000	428190000	352200000	271540000	280980000	304550000	658790000	882670000	337050000	422030000	621720000	877020000
Q02105	Q02105	Q02105	IgE-binding protein	Iap	>sp|P03975|IGEB_MOUSE IgE-binding protein OS=Mus musculus GN=Iap PE=2 SV=1	1	3	3	5.7	5.7	62.747	557	0.00060994	4.0266	By MS/MS	By matching	By matching	By matching	By matching	By matching	By MS/MS	By matching	By MS/MS	By MS/MS	By matching	By MS/MS	0	0	0	0	0	0	8759100	0	23561000	0	5579600	0
Q02248	Q02248	Q02248	Ig gamma-3 chain C region		>sp|P03987|IGHG3_MOUSE Ig gamma-3 chain C region OS=Mus musculus PE=1 SV=2	1	12	12	50.3	50.3	43.929	398	0	65.648	By MS/MS	By MS/MS	By MS/MS	By MS/MS	By MS/MS	By MS/MS	By MS/MS	By MS/MS	By MS/MS	By MS/MS	By MS/MS	By MS/MS	774520000	415320000	2069000000	272990000	235640000	831860000	551750000	230630000	299060000	70842000	65486000	33263000
Q02257	Q02257	Q02257	Keratin, type II cytoskeletal 1	Krt1	>sp|P04104|K2C1_MOUSE Keratin, type II cytoskeletal 1 OS=Mus musculus GN=Krt1 PE=1 SV=4	1	10	2	9.4	3	65.605	637	0.00090772	3.8984	By MS/MS	By MS/MS	By matching	By MS/MS	By MS/MS	By MS/MS	By MS/MS	By MS/MS	By MS/MS	By MS/MS	By MS/MS	By MS/MS	404840000	893280000	0	249240000	557450000	437100000	111560000	413120000	185740000	42163000	64293000	84501000
Q02357	Q02357	Q02357	Fatty acid-binding protein, adipocyte	Fabp4	>sp|P04117|FABP4_MOUSE Fatty acid-binding protein, adipocyte OS=Mus musculus GN=Fabp4 PE=1 SV=3	1	5	5	53.8	53.8	14.65	132	0	9.7146	By MS/MS	By MS/MS	By MS/MS	By MS/MS	By MS/MS	By matching	By matching	By matching	By matching	By matching	By matching	By matching	177310000	693410000	606420000	74076000	88992000	50460000	17674000	55107000	13519000	0	0	14890000
Q02780	Q02780	Q02780	Complement factor B;Complement factor B Ba fragment;Complement factor B Bb fragment	Cfb	>sp|P04186|CFAB_MOUSE Complement factor B OS=Mus musculus GN=Cfb PE=1 SV=2	2	37	37	56.9	56.9	85.004	761	0	167.15	By MS/MS	By MS/MS	By MS/MS	By MS/MS	By MS/MS	By MS/MS	By MS/MS	By MS/MS	By MS/MS	By matching	By MS/MS	By matching	3263400000	6561000000	14037000000	785390000	327200000	497290000	160740000	756480000	97195000	33609000	33075000	21583000
Q02788	Q02788	Q02788	H-2 class I histocompatibility antigen, K-K alpha chain	H2-K1	>sp|P04223|HA1K_MOUSE H-2 class I histocompatibility antigen, K-K alpha chain OS=Mus musculus GN=H2-K1 PE=1 SV=1	1	10	1	29.3	3.8	41.646	369	0.0062176	1.9691	By matching	By matching	By matching	By matching	By matching	By matching	By matching	By MS/MS	By matching	By matching	By matching	By matching	0	0	0	0	0	0	0	46089000	0	0	0	0
Q03145;Q8CBF3;Q03137;P54763;P54761;P54754	Q03145	Q03145	Serine/threonine-protein kinase A-Raf	Araf	>sp|P04627|ARAF_MOUSE Serine/threonine-protein kinase A-Raf OS=Mus musculus GN=Araf PE=1 SV=2	2	17	12	39.7	31	67.581	604	0	56.278	By MS/MS	By MS/MS	By MS/MS	By MS/MS	By MS/MS	By MS/MS	By MS/MS	By MS/MS	By MS/MS	By MS/MS	By MS/MS	By MS/MS	155390000	167960000	252320000	29979000	82755000	129870000	311870000	247600000	246580000	397670000	210760000	240740000
Q03160	Q03160	Q03160	Band 3 anion transport protein	Slc4a1	>sp|P04919|B3AT_MOUSE Band 3 anion transport protein OS=Mus musculus GN=Slc4a1 PE=1 SV=1	1	14	14	17.8	17.8	103.13	929	0	40.485	By MS/MS	By MS/MS	By MS/MS	By MS/MS	By MS/MS	By MS/MS	By MS/MS	By MS/MS	By MS/MS	By MS/MS	By MS/MS	By MS/MS	235410000	625200000	468000000	144910000	291240000	545400000	437840000	486080000	150620000	197500000	256750000	260280000
Q03172	Q03172	Q03172	Major prion protein	Prnp	>sp|P04925|PRIO_MOUSE Major prion protein OS=Mus musculus GN=Prnp PE=1 SV=2	1	1	1	4.7	4.7	27.977	254	0.0016983	3.0591	By MS/MS	By matching	By MS/MS	By matching	By matching	By matching	By matching	By matching	By matching	By matching	By matching	By matching	27567000	0	20027000	0	0	0	0	0	0	0	0	0
Q03249	Q03249	Q03249	Major urinary protein 3	Mup3	>sp|P04939|MUP3_MOUSE Major urinary protein 3 OS=Mus musculus GN=Mup3 PE=1 SV=1	1	8	6	60.3	52.2	21.464	184	0	39.061	By MS/MS	By MS/MS	By MS/MS	By MS/MS	By MS/MS	By MS/MS	By MS/MS	By MS/MS	By MS/MS	By matching	By matching	By matching	2788300000	460980000	354480000	1710900000	2150200000	3092600000	372970000	195080000	34775000	28293000	0	0
Q03265	Q03265	Q03265	Ig kappa chain V-VI region NQ2-6.1		>sp|P04945|KV6AB_MOUSE Ig kappa chain V-VI region NQ2-6.1 OS=Mus musculus PE=2 SV=1	1	1	1	14.8	14.8	11.713	108	0.0016802	2.9142	By MS/MS	By matching	By MS/MS	By matching	By MS/MS	By matching	By matching	By matching	By matching	By matching	By matching	By matching	19824000	0	47049000	0	16183000	0	0	0	0	0	0	0
Q03311	Q03311	Q03311	Fructose-bisphosphate aldolase C	Aldoc	>sp|P05063|ALDOC_MOUSE Fructose-bisphosphate aldolase C OS=Mus musculus GN=Aldoc PE=1 SV=4	1	16	13	56.2	44.6	39.394	363	0	76.543	By MS/MS	By MS/MS	By MS/MS	By MS/MS	By MS/MS	By MS/MS	By matching	By MS/MS	By matching	By matching	By MS/MS	By MS/MS	109130000	54447000	261250000	418490000	179350000	272820000	12313000	54983000	0	19314000	77649000	60844000
Q03734	Q03734	Q03734	Fructose-bisphosphate aldolase A	Aldoa	>sp|P05064|ALDOA_MOUSE Fructose-bisphosphate aldolase A OS=Mus musculus GN=Aldoa PE=1 SV=2	1	31	28	88.7	77.2	39.355	364	0	323.31	By MS/MS	By MS/MS	By MS/MS	By MS/MS	By MS/MS	By MS/MS	By MS/MS	By MS/MS	By MS/MS	By MS/MS	By MS/MS	By MS/MS	9563300000	15362000000	29150000000	5954400000	4170800000	4931300000	878930000	3518400000	648960000	380280000	1263900000	1508800000
Q03958	Q03958	Q03958	cAMP-dependent protein kinase catalytic subunit alpha	Prkaca	>sp|P05132|KAPCA_MOUSE cAMP-dependent protein kinase catalytic subunit alpha OS=Mus musculus GN=Prkaca PE=1 SV=3	1	14	6	45.3	26.8	40.57	351	0	184.44	By MS/MS	By MS/MS	By MS/MS	By MS/MS	By MS/MS	By MS/MS	By MS/MS	By MS/MS	By MS/MS	By MS/MS	By MS/MS	By MS/MS	341490000	386260000	727410000	247240000	305880000	379800000	83629000	136300000	57762000	154240000	154410000	169860000
Q03963	Q03963	Q03963	Aspartate aminotransferase, cytoplasmic	Got1	>sp|P05201|AATC_MOUSE Aspartate aminotransferase, cytoplasmic OS=Mus musculus GN=Got1 PE=1 SV=3	1	37	37	78.2	78.2	46.247	413	0	171.3	By MS/MS	By MS/MS	By MS/MS	By MS/MS	By MS/MS	By MS/MS	By matching	By MS/MS	By MS/MS	By MS/MS	By MS/MS	By MS/MS	6169800000	7477900000	13605000000	7010900000	3835300000	5200500000	74515000	413640000	130720000	147820000	48375000	145260000
Q04207;P15307	Q04207	Q04207	Aspartate aminotransferase, mitochondrial	Got2	>sp|P05202|AATM_MOUSE Aspartate aminotransferase, mitochondrial OS=Mus musculus GN=Got2 PE=1 SV=1	1	32	32	77.2	77.2	47.411	430	0	323.31	By MS/MS	By MS/MS	By MS/MS	By MS/MS	By MS/MS	By MS/MS	By MS/MS	By MS/MS	By MS/MS	By MS/MS	By MS/MS	By MS/MS	20833000000	13953000000	25379000000	14270000000	14518000000	18876000000	1557700000	2611100000	1472200000	2224500000	2420100000	2753000000
Q04447	Q04447	Q04447	Tubulin alpha-1B chain	Tuba1b	>sp|P05213|TBA1B_MOUSE Tubulin alpha-1B chain OS=Mus musculus GN=Tuba1b PE=1 SV=2	1	30	0	74.1	0	50.151	451	0	323.31	By MS/MS	By MS/MS	By MS/MS	By MS/MS	By MS/MS	By MS/MS	By MS/MS	By MS/MS	By MS/MS	By MS/MS	By MS/MS	By MS/MS	39062000000	46125000000	55505000000	13377000000	20646000000	24656000000	37127000000	41596000000	24450000000	19236000000	37322000000	25150000000
Q04736;P06240;P39688;P05480	Q04736	Q04736	Platelet-derived growth factor receptor beta	Pdgfrb	>sp|P05622|PGFRB_MOUSE Platelet-derived growth factor receptor beta OS=Mus musculus GN=Pdgfrb PE=1 SV=1	1	5	5	5.2	5.2	122.8	1098	0	7.6115	By MS/MS	By MS/MS	By MS/MS	By matching	By MS/MS	By MS/MS	By MS/MS	By matching	By MS/MS	By matching	By matching	By MS/MS	1483800000	1574800000	1559000000	1375400000	1657400000	1977800000	434200000	214470000	904800000	52980000	656710000	147320000
Q04750;Q8R4U6	Q04750	Q04750	L-lactate dehydrogenase A chain	Ldha	>sp|P06151|LDHA_MOUSE L-lactate dehydrogenase A chain OS=Mus musculus GN=Ldha PE=1 SV=3	2	32	31	84.9	84.9	36.498	332	0	323.31	By MS/MS	By MS/MS	By MS/MS	By MS/MS	By MS/MS	By MS/MS	By MS/MS	By MS/MS	By MS/MS	By MS/MS	By MS/MS	By MS/MS	59130000000	42042000000	105550000000	31180000000	34076000000	37362000000	3927500000	3598100000	30394000000	5896600000	8676300000	10060000000
Q04857	Q04857	Q04857	Ig heavy chain V region AC38 205.12;Ig heavy chain V region J558;Ig heavy chain V region MOPC 104E		>sp|P06330|HVM51_MOUSE Ig heavy chain V region AC38 205.12 OS=Mus musculus PE=1 SV=1;>sp|P01757|HVM13_MOUSE Ig heavy chain V region J558 OS=Mus musculus PE=1 SV=1;>sp|P01756|HVM12_MOUSE Ig heavy chain V region MOPC 104E OS=Mus musculus PE=1 SV=1	6	3	2	33.9	28	12.934	118	0	17.33	By MS/MS	By MS/MS	By MS/MS	By MS/MS	By MS/MS	By MS/MS	By MS/MS	By MS/MS	By MS/MS	By MS/MS	By MS/MS	By MS/MS	219760000	48109000	162170000	166560000	365980000	240090000	141380000	107300000	189740000	0	91830000	69639000
Q04998	Q04998	Q04998	H-2 class I histocompatibility antigen, D-37 alpha chain	H2-T23	>sp|P06339|HA15_MOUSE H-2 class I histocompatibility antigen, D-37 alpha chain OS=Mus musculus GN=H2-T23 PE=1 SV=1	1	7	3	20.4	11.8	40.875	357	0	7.7996	By MS/MS	By MS/MS	By MS/MS	By MS/MS	By MS/MS	By matching	By MS/MS	By MS/MS	By MS/MS	By MS/MS	By MS/MS	By MS/MS	114470000	255690000	239620000	30584000	28075000	0	23856000	169950000	39879000	66577000	34798000	12614000
Q05117	Q05117	Q05117	Hemoglobin subunit zeta	Hbz	>sp|P06467|HBAZ_MOUSE Hemoglobin subunit zeta OS=Mus musculus GN=Hbz PE=2 SV=2	1	3	2	16.9	12	16.235	142	1	-2	By MS/MS	By matching	By matching	By matching	By matching	By matching	By matching	By MS/MS	By matching	By matching	By matching	By matching	63104000	151190000	86178000	0	0	0	40305000	8413600	0	9847100	0	27122000
Q05144	Q05144	Q05144	Glucocorticoid receptor	Nr3c1	>sp|P06537|GCR_MOUSE Glucocorticoid receptor OS=Mus musculus GN=Nr3c1 PE=1 SV=1	1	3	3	5.9	5.9	86.052	783	0	13.924	By matching	By MS/MS	By matching	By MS/MS	By MS/MS	By MS/MS	By matching	By MS/MS	By MS/MS	By matching	By MS/MS	By matching	0	11396000	0	22015000	14264000	21251000	8091000	19890000	11559000	0	12804000	0
Q05421	Q05421	Q05421	Complement component C9	C9	>sp|P06683|CO9_MOUSE Complement component C9 OS=Mus musculus GN=C9 PE=1 SV=2	1	5	5	16.1	16.1	62.002	548	0	16.233	By MS/MS	By MS/MS	By MS/MS	By MS/MS	By matching	By matching	By MS/MS	By MS/MS	By MS/MS	By MS/MS	By MS/MS	By matching	314330000	147590000	133380000	29020000	149150000	0	35546000	72422000	10097000	10685000	51743000	0
Q05793	Q05793	Q05793	Complement C5;Complement C5 beta chain;Complement C5 alpha chain;C5a anaphylatoxin;Complement C5 alpha chain	C5	>sp|P06684|CO5_MOUSE Complement C5 OS=Mus musculus GN=C5 PE=1 SV=2	2	25	25	22	22	188.88	1680	0	49.471	By MS/MS	By MS/MS	By MS/MS	By MS/MS	By MS/MS	By MS/MS	By MS/MS	By MS/MS	By MS/MS	By MS/MS	By MS/MS	By MS/MS	406440000	216990000	333450000	76701000	29124000	168430000	483200000	427430000	83699000	181600000	364180000	339170000
Q05816	Q05816	Q05816	Apolipoprotein A-IV	Apoa4	>sp|P06728|APOA4_MOUSE Apolipoprotein A-IV OS=Mus musculus GN=Apoa4 PE=1 SV=3	1	11	11	35.4	35.4	45.029	395	0	14.268	By matching	By matching	By matching	By matching	By matching	By matching	By MS/MS	By MS/MS	By MS/MS	By matching	By matching	By matching	0	110270000	21088000	0	23366000	0	194220000	245140000	231710000	33810000	42571000	0
Q05915	Q05915	Q05915	Glucose-6-phosphate isomerase	Gpi	>sp|P06745|G6PI_MOUSE Glucose-6-phosphate isomerase OS=Mus musculus GN=Gpi PE=1 SV=4	1	27	19	66.7	48	62.766	558	0	153.53	By MS/MS	By MS/MS	By MS/MS	By MS/MS	By MS/MS	By MS/MS	By MS/MS	By MS/MS	By MS/MS	By MS/MS	By MS/MS	By MS/MS	8653700000	16808000000	17201000000	7667100000	7927500000	10290000000	201080000	308960000	413340000	447320000	378990000	208470000
Q05920	Q05920	Q05920	Multidrug resistance protein 1A;Multidrug resistance protein 1B	Abcb1a;Abcb1b	>sp|P21447|MDR1A_MOUSE Multidrug resistance protein 1A OS=Mus musculus GN=Abcb1a PE=1 SV=3;>sp|P06795|MDR1B_MOUSE Multidrug resistance protein 1B OS=Mus musculus GN=Abcb1b PE=1 SV=1	2	12	2	10	2.7	140.64	1276	0	8.3657	By matching	By MS/MS	By matching	By matching	By matching	By matching	By MS/MS	By MS/MS	By matching	By matching	By matching	By matching	0	19573000	0	0	0	0	20494000	44998000	0	0	0	0
Q05D44	Q05D44	Q05D44	Cathepsin L1;Cathepsin L1 heavy chain;Cathepsin L1 light chain	Ctsl	>sp|P06797|CATL1_MOUSE Cathepsin L1 OS=Mus musculus GN=Ctsl PE=1 SV=2	1	23	23	85	85	37.547	334	0	271.24	By MS/MS	By MS/MS	By MS/MS	By MS/MS	By MS/MS	By MS/MS	By MS/MS	By MS/MS	By MS/MS	By matching	By matching	By matching	13905000000	7896300000	29641000000	385940000	121850000	285840000	1136900000	4631300000	654260000	2604900	0	0
Q06180	Q06180	Q06180	Receptor-type tyrosine-protein phosphatase C	Ptprc	>sp|P06800|PTPRC_MOUSE Receptor-type tyrosine-protein phosphatase C OS=Mus musculus GN=Ptprc PE=1 SV=3	1	3	3	3.5	3.5	144.6	1291	0.00030883	4.2517	By matching	By matching	By matching	By matching	By matching	By matching	By MS/MS	By MS/MS	By MS/MS	By matching	By matching	By matching	0	0	0	20275000	10976000	9036400	15574000	150400000	12797000	8027000	0	0
Q06185	Q06185	Q06185	NADP-dependent malic enzyme	Me1	>sp|P06801|MAOX_MOUSE NADP-dependent malic enzyme OS=Mus musculus GN=Me1 PE=1 SV=2	1	30	30	77.8	77.8	63.953	572	0	261.93	By MS/MS	By MS/MS	By MS/MS	By MS/MS	By MS/MS	By MS/MS	By MS/MS	By MS/MS	By matching	By MS/MS	By MS/MS	By MS/MS	8365600000	10707000000	4079700000	7020800000	12401000000	14281000000	66583000	139400000	7839400	130550000	254500000	409910000
Q06335	Q06335	Q06335	Ectonucleotide pyrophosphatase/phosphodiesterase family member 1;Alkaline phosphodiesterase I;Nucleotide pyrophosphatase	Enpp1	>sp|P06802|ENPP1_MOUSE Ectonucleotide pyrophosphatase/phosphodiesterase family member 1 OS=Mus musculus GN=Enpp1 PE=1 SV=4	1	4	4	8.7	8.7	103.17	906	0	9.4663	By MS/MS	By matching	By MS/MS	By MS/MS	By MS/MS	By matching	By matching	By MS/MS	By matching	By matching	By matching	By matching	79771000	132380000	122100000	54175000	36316000	0	0	63126000	0	11916000	14011000	0
Q06890	Q06890	Q06890	Complement factor H	Cfh	>sp|P06909|CFAH_MOUSE Complement factor H OS=Mus musculus GN=Cfh PE=1 SV=2	1	45	45	50	50	139.14	1234	0	279.98	By MS/MS	By MS/MS	By MS/MS	By MS/MS	By MS/MS	By MS/MS	By MS/MS	By MS/MS	By MS/MS	By MS/MS	By MS/MS	By MS/MS	8948600000	7976600000	12348000000	3551000000	1462700000	1869000000	844980000	643050000	217650000	160210000	285720000	212710000
Q07076	Q07076	Q07076	Transthyretin	Ttr	>sp|P07309|TTHY_MOUSE Transthyretin OS=Mus musculus GN=Ttr PE=1 SV=1	1	7	7	66.7	66.7	15.776	147	0	68.139	By MS/MS	By MS/MS	By MS/MS	By matching	By matching	By matching	By MS/MS	By MS/MS	By MS/MS	By MS/MS	By MS/MS	By MS/MS	233480000	830860000	293950000	13503000	77619000	26966000	788960000	1988000000	375460000	267740000	137190000	821650000
Q07113	Q07113	Q07113	Annexin A2	Anxa2	>sp|P07356|ANXA2_MOUSE Annexin A2 OS=Mus musculus GN=Anxa2 PE=1 SV=2	1	27	27	76.1	76.1	38.676	339	0	232.11	By MS/MS	By MS/MS	By MS/MS	By MS/MS	By MS/MS	By MS/MS	By MS/MS	By MS/MS	By MS/MS	By MS/MS	By matching	By MS/MS	3930600000	7209500000	9992600000	791920000	474800000	903300000	904490000	3462500000	226380000	245480000	18407000	188910000
Q07235	Q07235	Q07235	Thymidylate synthase	Tyms	>sp|P07607|TYSY_MOUSE Thymidylate synthase OS=Mus musculus GN=Tyms PE=1 SV=1	1	2	2	11.1	11.1	34.958	307	0	4.8525	By matching	By matching	By MS/MS	By matching	By matching	By matching	By matching	By matching	By matching	By matching	By matching	By matching	0	0	47785000	2174600	0	0	0	7514700	0	0	0	4223500
Q07417	Q07417	Q07417	Serum albumin	Alb	>sp|P07724|ALBU_MOUSE Serum albumin OS=Mus musculus GN=Alb PE=1 SV=3	1	82	80	88.8	88.8	68.692	608	0	323.31	By MS/MS	By MS/MS	By MS/MS	By MS/MS	By MS/MS	By MS/MS	By MS/MS	By MS/MS	By MS/MS	By MS/MS	By MS/MS	By MS/MS	336440000000	545750000000	549310000000	81806000000	54055000000	85437000000	11561000000	47327000000	6757600000	1473500000	1124900000	870010000
Q07456;CON__P00978	Q07456	Q07456	Alpha-1-antitrypsin 1-1	Serpina1a	>sp|P07758|A1AT1_MOUSE Alpha-1-antitrypsin 1-1 OS=Mus musculus GN=Serpina1a PE=1 SV=4	1	20	1	52.1	5.3	46.002	413	0	10.968	By MS/MS	By matching	By MS/MS	By matching	By matching	By matching	By matching	By matching	By matching	By matching	By matching	By matching	2150200000	301950000	988900000	20333000	0	0	0	0	17664000	0	0	0
Q07646	Q07646	Q07646	Serine protease inhibitor A3K	Serpina3k	>sp|P07759|SPA3K_MOUSE Serine protease inhibitor A3K OS=Mus musculus GN=Serpina3k PE=1 SV=2	3	13	7	36.6	20.3	46.879	418	0	243.17	By MS/MS	By MS/MS	By MS/MS	By MS/MS	By MS/MS	By MS/MS	By MS/MS	By MS/MS	By MS/MS	By MS/MS	By MS/MS	By MS/MS	11413000000	4835500000	11393000000	6135100000	9191200000	11174000000	1178200000	966840000	643830000	832450000	1051000000	1642200000
Q07797	Q07797	Q07797	Heat shock protein HSP 90-alpha	Hsp90aa1	>sp|P07901|HS90A_MOUSE Heat shock protein HSP 90-alpha OS=Mus musculus GN=Hsp90aa1 PE=1 SV=4	1	55	38	61.3	49.7	84.787	733	0	323.31	By MS/MS	By MS/MS	By MS/MS	By MS/MS	By MS/MS	By MS/MS	By MS/MS	By MS/MS	By MS/MS	By MS/MS	By MS/MS	By MS/MS	7473300000	13231000000	10423000000	7591900000	6731700000	10899000000	1464300000	4820200000	1835000000	1119700000	1918000000	2608900000
Q07813	Q07813	Q07813	Protein disulfide-isomerase A4	Pdia4	>sp|P08003|PDIA4_MOUSE Protein disulfide-isomerase A4 OS=Mus musculus GN=Pdia4 PE=1 SV=3	1	37	37	43.3	43.3	71.982	638	0	163.2	By MS/MS	By MS/MS	By MS/MS	By MS/MS	By MS/MS	By MS/MS	By MS/MS	By MS/MS	By MS/MS	By MS/MS	By MS/MS	By MS/MS	13373000000	14917000000	12456000000	14019000000	8322400000	15123000000	1183600000	2457100000	375530000	479170000	630180000	1011600000
Q07968	Q07968	Q07968	Adenine phosphoribosyltransferase	Aprt	>sp|P08030|APT_MOUSE Adenine phosphoribosyltransferase OS=Mus musculus GN=Aprt PE=1 SV=2	1	7	7	48.3	48.3	19.724	180	0	23.613	By MS/MS	By MS/MS	By MS/MS	By MS/MS	By MS/MS	By MS/MS	By matching	By MS/MS	By MS/MS	By MS/MS	By MS/MS	By MS/MS	433530000	303680000	481350000	101610000	119820000	73709000	56329000	224860000	176860000	12704000	12799000	39529000
Q08288	Q08288	Q08288	Lactotransferrin	Ltf	>sp|P08071|TRFL_MOUSE Lactotransferrin OS=Mus musculus GN=Ltf PE=1 SV=4	1	13	13	30.1	30.1	77.837	707	0	86.303	By MS/MS	By MS/MS	By MS/MS	By MS/MS	By matching	By matching	By matching	By matching	By matching	By matching	By matching	By matching	330280000	1231900000	738410000	153420000	8924200	0	0	0	0	0	0	7058800
Q08481	Q08481	Q08481	Low affinity immunoglobulin gamma Fc region receptor II;Low affinity immunoglobulin gamma Fc region receptor III	Fcgr2;Fcgr3	>sp|P08101|FCGR2_MOUSE Low affinity immunoglobulin gamma Fc region receptor II OS=Mus musculus GN=Fcgr2 PE=1 SV=2;>sp|P08508|FCGR3_MOUSE Low affinity immunoglobulin gamma Fc region receptor III OS=Mus musculus GN=Fcgr3 PE=1 SV=1	2	4	4	15.5	15.5	36.695	330	0	6.4284	By matching	By MS/MS	By MS/MS	By MS/MS	By MS/MS	By MS/MS	By MS/MS	By MS/MS	By MS/MS	By MS/MS	By MS/MS	By MS/MS	55460000	195830000	60192000	183970000	113480000	83339000	127990000	182440000	89347000	36727000	92544000	46229000
Q8CGE8;Q08619;D0QMC3	Q8CGE8;Q08619	Q8CGE8	Tyrosine-protein kinase HCK	Hck	>sp|P08103|HCK_MOUSE Tyrosine-protein kinase HCK OS=Mus musculus GN=Hck PE=1 SV=4	1	2	2	5.2	5.2	59.129	524	0.0090886	1.74	By matching	By matching	By matching	By MS/MS	By matching	By matching	By matching	By matching	By matching	By matching	By matching	By matching	31385000	143710000	183120000	52931000	0	0	0	11290000	0	0	0	0
Q08761	Q08761	Q08761	Endoplasmin	Hsp90b1	>sp|P08113|ENPL_MOUSE Endoplasmin OS=Mus musculus GN=Hsp90b1 PE=1 SV=2	1	63	61	70.9	69.2	92.475	802	0	323.31	By MS/MS	By MS/MS	By MS/MS	By MS/MS	By MS/MS	By MS/MS	By MS/MS	By MS/MS	By MS/MS	By MS/MS	By MS/MS	By MS/MS	36237000000	49240000000	49632000000	37512000000	26161000000	35815000000	3596300000	22151000000	3857500000	3731200000	4688100000	6371600000
Q08879;CON__ENSEMBL:ENSBTAP00000016046	Q08879	Q08879	Collagen alpha-1(III) chain	Col3a1	>sp|P08121|CO3A1_MOUSE Collagen alpha-1(III) chain OS=Mus musculus GN=Col3a1 PE=1 SV=4	1	5	4	7.8	6.7	138.94	1464	0.00030647	4.141	By MS/MS	By matching	By matching	By matching	By matching	By matching	By matching	By matching	By matching	By MS/MS	By matching	By matching	479760000	0	26524000	0	0	0	20382000	36790000	0	60220000	54427000	0
Q08943	Q08943	Q08943	Collagen alpha-2(IV) chain;Canstatin	Col4a2	>sp|P08122|CO4A2_MOUSE Collagen alpha-2(IV) chain OS=Mus musculus GN=Col4a2 PE=1 SV=4	1	2	2	1.3	1.3	167.32	1707	0.0011608	3.3477	By MS/MS	By matching	By MS/MS	By MS/MS	By matching	By matching	By MS/MS	By MS/MS	By MS/MS	By matching	By MS/MS	By MS/MS	217790000	0	18585000	108830000	0	0	20247000	72657000	0	0	29571000	47947000
Q0GNC1	Q0GNC1	Q0GNC1	Protein S100-A10	S100a10	>sp|P08207|S10AA_MOUSE Protein S100-A10 OS=Mus musculus GN=S100a10 PE=1 SV=2	1	5	5	54.6	54.6	11.186	97	0	5.363	By MS/MS	By MS/MS	By matching	By matching	By matching	By matching	By MS/MS	By MS/MS	By MS/MS	By matching	By matching	By MS/MS	35720000	133180000	86080000	0	3225600	4750200	86705000	515390000	86634000	5431100	29598000	124580000
Q0P678	Q0P678	Q0P678	Apolipoprotein E	Apoe	>sp|P08226|APOE_MOUSE Apolipoprotein E OS=Mus musculus GN=Apoe PE=1 SV=2	1	21	21	64	64	35.866	311	0	212.64	By MS/MS	By MS/MS	By MS/MS	By MS/MS	By MS/MS	By MS/MS	By MS/MS	By MS/MS	By MS/MS	By MS/MS	By MS/MS	By MS/MS	3590100000	8740500000	6995900000	310750000	887680000	645150000	4674800000	16174000000	4825500000	210410000	415440000	558770000
Q11011	Q11011	Q11011	Superoxide dismutase [Cu-Zn]	Sod1	>sp|P08228|SODC_MOUSE Superoxide dismutase [Cu-Zn] OS=Mus musculus GN=Sod1 PE=1 SV=2	1	8	8	46.1	46.1	15.942	154	0	39.176	By MS/MS	By MS/MS	By MS/MS	By MS/MS	By MS/MS	By MS/MS	By matching	By MS/MS	By MS/MS	By MS/MS	By MS/MS	By MS/MS	69228000	153120000	75639000	297180000	1131000000	969120000	36797000	50967000	182910000	459300000	168780000	372690000
Q11136	Q11136	Q11136	Malate dehydrogenase, mitochondrial	Mdh2	>sp|P08249|MDHM_MOUSE Malate dehydrogenase, mitochondrial OS=Mus musculus GN=Mdh2 PE=1 SV=3	1	24	24	70.7	70.7	35.611	338	0	242.5	By MS/MS	By MS/MS	By MS/MS	By MS/MS	By MS/MS	By MS/MS	By MS/MS	By MS/MS	By MS/MS	By MS/MS	By MS/MS	By MS/MS	30942000000	33321000000	43563000000	31224000000	23331000000	31469000000	847330000	920810000	938330000	1166200000	1265500000	1180000000
Q148V8	Q148V8	Q148V8	GTPase NRas	Nras	>sp|P08556|RASN_MOUSE GTPase NRas OS=Mus musculus GN=Nras PE=1 SV=1	1	7	1	48.1	7.9	21.199	189	0.002154	2.4441	By matching	By MS/MS	By MS/MS	By MS/MS	By MS/MS	By MS/MS	By matching	By matching	By matching	By matching	By matching	By matching	116430000	145320000	241940000	96025000	113960000	72005000	0	22961000	0	15592000	0	13972000
Q14AI6	Q14AI6	Q14AI6	C4b-binding protein	C4bpa	>sp|P08607|C4BPA_MOUSE C4b-binding protein OS=Mus musculus GN=C4bpa PE=1 SV=3	1	5	5	15.6	15.6	51.523	469	0	7.9782	By MS/MS	By MS/MS	By MS/MS	By MS/MS	By MS/MS	By MS/MS	By MS/MS	By MS/MS	By MS/MS	By MS/MS	By matching	By MS/MS	763750000	365050000	747680000	175430000	154750000	99546000	0	69617000	81415000	31513000	29315000	38099000
Q14B46	Q14B46	Q14B46	5-aminolevulinate synthase, erythroid-specific, mitochondrial	Alas2	>sp|P08680|HEM0_MOUSE 5-aminolevulinate synthase, erythroid-specific, mitochondrial OS=Mus musculus GN=Alas2 PE=1 SV=3	1	1	1	6.5	6.5	64.753	587	0.00087977	3.4814	By matching	By matching	By matching	By matching	By matching	By matching	By matching	By matching	By matching	By matching	By MS/MS	By matching	0	0	0	0	0	0	0	0	0	0	12224000	0
Q14C51	Q14C51	Q14C51	Guanine nucleotide-binding protein G(i) subunit alpha-2	Gnai2	>sp|P08752|GNAI2_MOUSE Guanine nucleotide-binding protein G(i) subunit alpha-2 OS=Mus musculus GN=Gnai2 PE=1 SV=5	7	19	15	58.9	49.3	40.489	355	0	160.13	By MS/MS	By MS/MS	By MS/MS	By MS/MS	By MS/MS	By MS/MS	By MS/MS	By MS/MS	By MS/MS	By MS/MS	By MS/MS	By MS/MS	2425300000	2490500000	3680600000	874090000	837730000	1253000000	342030000	916090000	468070000	233670000	243090000	160960000
Q14CH1	Q14CH1	Q14CH1	Phosphoglycerate kinase 2	Pgk2	>sp|P09041|PGK2_MOUSE Phosphoglycerate kinase 2 OS=Mus musculus GN=Pgk2 PE=1 SV=4	1	7	1	16.5	2.2	44.852	417	1	-2	By matching	By matching	By MS/MS	By matching	By MS/MS	By matching	By matching	By matching	By matching	By matching	By matching	By matching	0	0	0	0	0	0	0	0	0	0	0	0
Q14DH7	Q14DH7	Q14DH7	Integrin beta-1	Itgb1	>sp|P09055|ITB1_MOUSE Integrin beta-1 OS=Mus musculus GN=Itgb1 PE=1 SV=1	1	13	13	24.4	24.4	88.231	798	0	56.241	By MS/MS	By MS/MS	By MS/MS	By MS/MS	By MS/MS	By MS/MS	By MS/MS	By MS/MS	By MS/MS	By MS/MS	By MS/MS	By MS/MS	1220500000	2286900000	1509000000	42840000	98018000	233380000	698780000	918580000	488620000	181110000	183100000	272830000
Q1ERP8	Q1ERP8	Q1ERP8	Protein disulfide-isomerase	P4hb	>sp|P09103|PDIA1_MOUSE Protein disulfide-isomerase OS=Mus musculus GN=P4hb PE=1 SV=2	1	47	47	80	80	57.058	509	0	323.31	By MS/MS	By MS/MS	By MS/MS	By MS/MS	By MS/MS	By MS/MS	By MS/MS	By MS/MS	By MS/MS	By MS/MS	By MS/MS	By MS/MS	15478000000	24619000000	22561000000	18487000000	12132000000	17828000000	2577200000	10971000000	2626900000	2124200000	3026000000	4526200000
Q1HFZ0	Q1HFZ0	Q1HFZ0	Nucleolin	Ncl	>sp|P09405|NUCL_MOUSE Nucleolin OS=Mus musculus GN=Ncl PE=1 SV=2	1	21	21	31.1	31.1	76.722	707	0	205.87	By MS/MS	By MS/MS	By MS/MS	By MS/MS	By MS/MS	By MS/MS	By MS/MS	By MS/MS	By MS/MS	By MS/MS	By MS/MS	By MS/MS	330160000	108310000	453370000	461080000	472250000	269420000	550830000	729300000	672560000	438460000	295360000	540170000
Q1LZI2	Q1LZI2	Q1LZI2	Phosphoglycerate kinase 1	Pgk1	>sp|P09411|PGK1_MOUSE Phosphoglycerate kinase 1 OS=Mus musculus GN=Pgk1 PE=1 SV=4	1	41	35	90.2	82.5	44.55	417	0	323.31	By MS/MS	By MS/MS	By MS/MS	By MS/MS	By MS/MS	By MS/MS	By MS/MS	By MS/MS	By MS/MS	By MS/MS	By MS/MS	By MS/MS	32657000000	39834000000	56372000000	30699000000	27790000000	42439000000	203450000	617640000	293620000	984040000	230150000	1011800000
Q283N4	Q283N4	Q283N4	Ferritin heavy chain;Ferritin heavy chain, N-terminally processed	Fth1	>sp|P09528|FRIH_MOUSE Ferritin heavy chain OS=Mus musculus GN=Fth1 PE=1 SV=2	1	8	8	50.5	50.5	21.066	182	0	13.271	By MS/MS	By MS/MS	By MS/MS	By matching	By MS/MS	By MS/MS	By MS/MS	By MS/MS	By MS/MS	By MS/MS	By MS/MS	By matching	90664000	128810000	86430000	8189700	39273000	16452000	137320000	127420000	231090000	21421000	55170000	11969000
Q2EMV9	Q2EMV9	Q2EMV9	Myosin light chain 3;Myosin light chain 1/3, skeletal muscle isoform	Myl3;Myl1	>sp|P09542|MYL3_MOUSE Myosin light chain 3 OS=Mus musculus GN=Myl3 PE=1 SV=4;>sp|P05977|MYL1_MOUSE Myosin light chain 1/3, skeletal muscle isoform OS=Mus musculus GN=Myl1 PE=1 SV=2	2	2	2	12.3	12.3	22.421	204	0	17.272	By matching	By matching	By matching	By matching	By matching	By matching	By matching	By MS/MS	By MS/MS	By matching	By matching	By matching	14556000	18896000	27205000	0	0	7929200	0	232120000	60687000	24026000	15917000	60444000
Q2HXL6	Q2HXL6	Q2HXL6	Macrophage colony-stimulating factor 1 receptor	Csf1r	>sp|P09581|CSF1R_MOUSE Macrophage colony-stimulating factor 1 receptor OS=Mus musculus GN=Csf1r PE=1 SV=3	1	5	5	8.5	8.5	109.18	977	0	7.9993	By matching	By matching	By matching	By matching	By matching	By matching	By matching	By matching	By MS/MS	By MS/MS	By MS/MS	By matching	0	0	0	8531300	6400100	0	6166900	16708000	26700000	28305000	21782000	4380300
Q2NL51	Q2NL51	Q2NL51	Non-histone chromosomal protein HMG-17	Hmgn2	>sp|P09602|HMGN2_MOUSE Non-histone chromosomal protein HMG-17 OS=Mus musculus GN=Hmgn2 PE=1 SV=2	1	1	1	16.7	16.7	9.4226	90	0.0016736	2.857	By MS/MS	By MS/MS	By MS/MS	By MS/MS	By MS/MS	By MS/MS	By matching	By matching	By matching	By matching	By matching	By matching	13207000	8259300	33699000	9876700	13200000	13084000	0	0	0	0	0	0
Q2TBE6	Q2TBE6	Q2TBE6	Superoxide dismutase [Mn], mitochondrial	Sod2	>sp|P09671|SODM_MOUSE Superoxide dismutase [Mn], mitochondrial OS=Mus musculus GN=Sod2 PE=1 SV=3	1	12	12	67.1	67.1	24.603	222	0	148.02	By MS/MS	By MS/MS	By MS/MS	By MS/MS	By MS/MS	By MS/MS	By MS/MS	By MS/MS	By MS/MS	By MS/MS	By MS/MS	By MS/MS	2156900000	2139400000	2419200000	2877900000	2008500000	2538800000	507210000	1124700000	221100000	431550000	1321100000	2098300000
Q2TPA8	Q2TPA8	Q2TPA8	Cadherin-1;E-Cad/CTF1;E-Cad/CTF2;E-Cad/CTF3	Cdh1	>sp|P09803|CADH1_MOUSE Cadherin-1 OS=Mus musculus GN=Cdh1 PE=1 SV=1	1	11	11	26.1	26.1	98.255	884	0	63.17	By MS/MS	By MS/MS	By MS/MS	By MS/MS	By MS/MS	By MS/MS	By MS/MS	By MS/MS	By MS/MS	By MS/MS	By MS/MS	By MS/MS	384530000	317610000	182070000	17917000	70906000	69795000	130510000	551250000	197140000	52565000	236530000	220530000
Q2VLH6	Q2VLH6	Q2VLH6	Apolipoprotein A-II;Proapolipoprotein A-II	Apoa2	>sp|P09813|APOA2_MOUSE Apolipoprotein A-II OS=Mus musculus GN=Apoa2 PE=1 SV=2	1	1	1	24.5	24.5	11.309	102	0	13.861	By matching	By matching	By matching	By matching	By matching	By matching	By matching	By matching	By MS/MS	By matching	By matching	By matching	0	0	11817000	5705000	0	10696000	0	0	12132000	0	0	0
Q31125	Q31125	Q31125	Surfeit locus protein 1	Surf1	>sp|P09925|SURF1_MOUSE Surfeit locus protein 1 OS=Mus musculus GN=Surf1 PE=1 SV=3	1	4	4	17.6	17.6	34.798	306	0	8.0749	By matching	By MS/MS	By MS/MS	By MS/MS	By MS/MS	By MS/MS	By matching	By MS/MS	By matching	By matching	By MS/MS	By MS/MS	0	141690000	0	137330000	11758000	77133000	16256000	42695000	0	0	39810000	17924000
Q3B7Z2	Q3B7Z2	Q3B7Z2	Charged multivesicular body protein 6	Chmp6	>sp|P0C0A3|CHMP6_MOUSE Charged multivesicular body protein 6 OS=Mus musculus GN=Chmp6 PE=1 SV=2	1	1	1	6.5	6.5	23.415	200	0.0016807	2.9142	By matching	By matching	By matching	By matching	By matching	By matching	By matching	By MS/MS	By matching	By matching	By matching	By matching	0	0	0	0	0	0	0	0	0	0	0	0
Q3KNM2	Q3KNM2	Q3KNM2	Histone H2A.V;Histone H2A.Z	H2afv;H2afz	>sp|Q3THW5|H2AV_MOUSE Histone H2A.V OS=Mus musculus GN=H2afv PE=1 SV=3;>sp|P0C0S6|H2AZ_MOUSE Histone H2A.Z OS=Mus musculus GN=H2afz PE=1 SV=2	2	5	3	31.2	24.2	13.509	128	0	49.304	By MS/MS	By MS/MS	By MS/MS	By MS/MS	By MS/MS	By MS/MS	By MS/MS	By MS/MS	By MS/MS	By MS/MS	By MS/MS	By MS/MS	3057200000	2313900000	2710700000	1391500000	3932600000	3086500000	835910000	4222700000	121760000	313380000	4665200000	3492900000
Q3LAC4	Q3LAC4	Q3LAC4	Polyubiquitin-B;Ubiquitin;Polyubiquitin-C;Ubiquitin;Ubiquitin-related 1;Ubiquitin-related 2	Ubb;Ubc	>sp|P0CG49|UBB_MOUSE Polyubiquitin-B OS=Mus musculus GN=Ubb PE=2 SV=1;>sp|P0CG50|UBC_MOUSE Polyubiquitin-C OS=Mus musculus GN=Ubc PE=1 SV=2	2	19	1	99	7.9	34.368	305	1	-2	By MS/MS	By matching	By matching	By matching	By matching	By matching	By matching	By matching	By matching	By matching	By matching	By matching	133490000	0	0	0	0	0	0	0	0	0	0	0
Q3TA59	Q3TA59	Q3TA59	Protein PET100 homolog, mitochondrial	Pet100	>sp|P0DJE0|PT100_MOUSE Protein PET100 homolog, mitochondrial OS=Mus musculus GN=Pet100 PE=1 SV=1	1	1	1	17.1	17.1	9.4097	76	0.008612	1.7731	By matching	By matching	By matching	By matching	By matching	By matching	By matching	By matching	By matching	By matching	By matching	By MS/MS	0	0	0	0	0	0	12305000	0	0	0	0	13239000
Q3TAS6	Q3TAS6	Q3TAS6	Annexin A1	Anxa1	>sp|P10107|ANXA1_MOUSE Annexin A1 OS=Mus musculus GN=Anxa1 PE=1 SV=2	1	6	6	23.4	23.4	38.734	346	0	14.461	By matching	By MS/MS	By MS/MS	By MS/MS	By matching	By matching	By matching	By MS/MS	By MS/MS	By matching	By matching	By matching	30990000	329700000	188320000	0	0	0	0	28163000	41882000	0	0	0
Q3TB82	Q3TB82	Q3TB82	Elongation factor 1-alpha 1	Eef1a1	>sp|P10126|EF1A1_MOUSE Elongation factor 1-alpha 1 OS=Mus musculus GN=Eef1a1 PE=1 SV=3	2	38	38	78.4	78.4	50.113	462	0	323.31	By MS/MS	By MS/MS	By MS/MS	By MS/MS	By MS/MS	By MS/MS	By MS/MS	By MS/MS	By MS/MS	By MS/MS	By MS/MS	By MS/MS	149440000000	171530000000	203900000000	104680000000	103530000000	126930000000	105890000000	107300000000	107510000000	98191000000	112900000000	121320000000
Q3TBD2	Q3TBD2	Q3TBD2	Nidogen-1	Nid1	>sp|P10493|NID1_MOUSE Nidogen-1 OS=Mus musculus GN=Nid1 PE=1 SV=2	1	18	18	18	18	136.54	1245	0	39.486	By MS/MS	By MS/MS	By MS/MS	By matching	By matching	By matching	By MS/MS	By MS/MS	By MS/MS	By matching	By matching	By matching	337890000	142770000	1193700000	24827000	7683800	35498000	53062000	739820000	95822000	4601500	3870500	16837000
Q3TBW2	Q3TBW2	Q3TBW2	Delta-aminolevulinic acid dehydratase	Alad	>sp|P10518|HEM2_MOUSE Delta-aminolevulinic acid dehydratase OS=Mus musculus GN=Alad PE=1 SV=1	1	19	19	73.6	73.6	36.023	330	0	322.53	By MS/MS	By MS/MS	By MS/MS	By MS/MS	By MS/MS	By MS/MS	By MS/MS	By MS/MS	By MS/MS	By MS/MS	By MS/MS	By MS/MS	818940000	1710000000	1326800000	2316400000	2005600000	3164900000	1503200000	2214100000	2957600000	1381500000	1748400000	3282200000
Q3TC72	Q3TC72	Q3TC72	Cathepsin B;Cathepsin B light chain;Cathepsin B heavy chain	Ctsb	>sp|P10605|CATB_MOUSE Cathepsin B OS=Mus musculus GN=Ctsb PE=1 SV=2	1	15	15	47.8	47.8	37.279	339	0	323.31	By MS/MS	By MS/MS	By MS/MS	By MS/MS	By MS/MS	By MS/MS	By MS/MS	By MS/MS	By MS/MS	By MS/MS	By MS/MS	By MS/MS	5674900000	4921600000	10236000000	771320000	1104200000	1453400000	2841300000	4271500000	4978300000	2723200000	1953200000	2204400000
Q3TCH7	Q3TCH7	Q3TCH7	Eukaryotic initiation factor 4A-II;Eukaryotic initiation factor 4A-II, N-terminally processed	Eif4a2	>sp|P10630|IF4A2_MOUSE Eukaryotic initiation factor 4A-II OS=Mus musculus GN=Eif4a2 PE=1 SV=2	1	21	9	53.8	26.8	46.402	407	0	69.753	By MS/MS	By MS/MS	By MS/MS	By MS/MS	By MS/MS	By MS/MS	By MS/MS	By MS/MS	By MS/MS	By matching	By matching	By MS/MS	788180000	1144000000	661320000	733250000	416140000	1092400000	123160000	385050000	16327000	104580000	157580000	572100000
Q3TCJ1	Q3TCJ1	Q3TCJ1	Thioredoxin	Txn	>sp|P10639|THIO_MOUSE Thioredoxin OS=Mus musculus GN=Txn PE=1 SV=3	1	6	6	52.4	52.4	11.675	105	0	25.205	By MS/MS	By MS/MS	By MS/MS	By MS/MS	By MS/MS	By MS/MS	By MS/MS	By MS/MS	By MS/MS	By MS/MS	By MS/MS	By MS/MS	179850000	243960000	108950000	379200000	331120000	313110000	470040000	528580000	624620000	673620000	462570000	936100000
Q3TDN2	Q3TDN2	Q3TDN2	Glutathione S-transferase Mu 1	Gstm1	>sp|P10649|GSTM1_MOUSE Glutathione S-transferase Mu 1 OS=Mus musculus GN=Gstm1 PE=1 SV=2	1	36	21	87.6	56	25.97	218	0	323.31	By MS/MS	By MS/MS	By MS/MS	By MS/MS	By MS/MS	By MS/MS	By MS/MS	By MS/MS	By MS/MS	By MS/MS	By MS/MS	By MS/MS	46636000000	91595000000	68537000000	45307000000	45303000000	56798000000	4560600000	18142000000	11295000000	6924700000	6145900000	9551500000
Q3TDQ1	Q3TDQ1	Q3TDQ1	Monocyte differentiation antigen CD14	Cd14	>sp|P10810|CD14_MOUSE Monocyte differentiation antigen CD14 OS=Mus musculus GN=Cd14 PE=1 SV=1	1	16	16	60.4	60.4	39.203	366	0	36.387	By MS/MS	By MS/MS	By MS/MS	By matching	By matching	By matching	By MS/MS	By MS/MS	By MS/MS	By matching	By matching	By matching	1101900000	705250000	3395600000	0	0	0	74721000	1209600000	98819000	0	0	0
Q3TEA8	Q3TEA8	Q3TEA8	Ras-related protein R-Ras	Rras	>sp|P10833|RRAS_MOUSE Ras-related protein R-Ras OS=Mus musculus GN=Rras PE=1 SV=1	1	11	8	67	52.3	23.764	218	0	29.071	By MS/MS	By MS/MS	By MS/MS	By MS/MS	By MS/MS	By MS/MS	By MS/MS	By MS/MS	By MS/MS	By MS/MS	By MS/MS	By MS/MS	584560000	257190000	721140000	449360000	147970000	380930000	153420000	326510000	162180000	162710000	108650000	131490000
Q3TFQ1	Q3TFQ1	Q3TFQ1	4F2 cell-surface antigen heavy chain	Slc3a2	>sp|P10852|4F2_MOUSE 4F2 cell-surface antigen heavy chain OS=Mus musculus GN=Slc3a2 PE=1 SV=1	1	24	24	52.9	52.9	58.336	526	0	97.292	By MS/MS	By MS/MS	By MS/MS	By MS/MS	By MS/MS	By matching	By MS/MS	By MS/MS	By MS/MS	By MS/MS	By MS/MS	By MS/MS	3506800000	2577800000	10701000000	67427000	30420000	0	736450000	2162000000	973910000	71420000	231370000	91964000
Q3TH73	Q3TH73	Q3TH73	Histone H2B type 1-F/J/L;Histone H2B type 1-K;Histone H2B type 1-P;Histone H2B type 1-B;Histone H2B type 3-A;Histone H2B type 3-B;Histone H2B type 1-A	Hist1h2bf;Hist1h2bk;Hist1h2bp;Hist1h2bb;Hist3h2ba;Hist3h2bb;Hist1h2ba	>sp|P10853|H2B1F_MOUSE Histone H2B type 1-F/J/L OS=Mus musculus GN=Hist1h2bf PE=1 SV=2;>sp|Q8CGP1|H2B1K_MOUSE Histone H2B type 1-K OS=Mus musculus GN=Hist1h2bk PE=1 SV=3;>sp|Q8CGP2|H2B1P_MOUSE Histone H2B type 1-P OS=Mus musculus GN=Hist1h2bp PE=1 SV=3;>sp	8	14	2	77.8	17.5	13.936	126	0.00087668	3.4345	By MS/MS	By MS/MS	By MS/MS	By matching	By matching	By matching	By matching	By matching	By matching	By matching	By matching	By matching	5055700	2215600	27062000	910550	0	2371900	0	0	0	0	0	0
Q3THE2	Q3THE2	Q3THE2	Histone H2B type 1-M	Hist1h2bm	>sp|P10854|H2B1M_MOUSE Histone H2B type 1-M OS=Mus musculus GN=Hist1h2bm PE=1 SV=2	1	14	1	79.4	10.3	13.936	126	1	-2	By MS/MS	By matching	By matching	By matching	By matching	By matching	By matching	By matching	By matching	By matching	By matching	By matching	0	0	0	0	0	0	0	0	0	0	0	0
Q3THG9	Q3THG9	Q3THG9	Histone H1.0;Histone H1.0, N-terminally processed	H1f0	>sp|P10922|H10_MOUSE Histone H1.0 OS=Mus musculus GN=H1f0 PE=2 SV=4	1	15	15	42.3	42.3	20.861	194	0	63.112	By MS/MS	By MS/MS	By MS/MS	By MS/MS	By MS/MS	By MS/MS	By MS/MS	By MS/MS	By MS/MS	By MS/MS	By MS/MS	By MS/MS	56893000000	2653400000	22957000000	1540700000	1750800000	1375600000	232260000	79652000	209270000	404020000	1123600000	815120000
Q3THK7	Q3THK7	Q3THK7	Activated RNA polymerase II transcriptional coactivator p15	Sub1	>sp|P11031|TCP4_MOUSE Activated RNA polymerase II transcriptional coactivator p15 OS=Mus musculus GN=Sub1 PE=1 SV=3	1	5	5	43.3	43.3	14.427	127	0	20.407	By MS/MS	By matching	By MS/MS	By MS/MS	By matching	By matching	By MS/MS	By MS/MS	By MS/MS	By matching	By MS/MS	By matching	128630000	14449000	151820000	10388000	1780400	6564700	15267000	82559000	20390000	3042700	2036700	1175500
Q3THS6	Q3THS6	Q3THS6	Collagen alpha-1(I) chain	Col1a1	>sp|P11087|CO1A1_MOUSE Collagen alpha-1(I) chain OS=Mus musculus GN=Col1a1 PE=1 SV=4	2	15	15	12.8	12.8	138.03	1453	0	145.43	By MS/MS	By MS/MS	By MS/MS	By MS/MS	By MS/MS	By MS/MS	By matching	By matching	By matching	By matching	By matching	By matching	8833700000	109920000	3846900000	478270000	341830000	194870000	0	0	0	12749000	0	0
Q3TIU4	Q3TIU4	Q3TIU4	Poly [ADP-ribose] polymerase 1	Parp1	>sp|P11103|PARP1_MOUSE Poly [ADP-ribose] polymerase 1 OS=Mus musculus GN=Parp1 PE=1 SV=3	1	8	8	9.9	9.9	113.1	1013	0	50.46	By MS/MS	By MS/MS	By MS/MS	By MS/MS	By MS/MS	By MS/MS	By matching	By MS/MS	By matching	By matching	By matching	By matching	244930000	112370000	321710000	180340000	80358000	165690000	0	78447000	2874000	0	0	29706000
Q3TIV5	Q3TIV5	Q3TIV5	Lipoprotein lipase	Lpl	>sp|P11152|LIPL_MOUSE Lipoprotein lipase OS=Mus musculus GN=Lpl PE=1 SV=3	1	9	9	27.4	27.4	53.109	474	0	24.65	By matching	By matching	By MS/MS	By matching	By matching	By matching	By MS/MS	By MS/MS	By MS/MS	By MS/MS	By MS/MS	By MS/MS	0	24242000	124090000	30424000	0	0	217110000	129650000	357960000	45898000	16047000	7950300
Q3TJ91	Q3TJ91	Q3TJ91	Fibronectin;Anastellin	Fn1	>sp|P11276|FINC_MOUSE Fibronectin OS=Mus musculus GN=Fn1 PE=1 SV=4	1	69	69	43.7	43.7	272.53	2477	0	323.31	By MS/MS	By MS/MS	By MS/MS	By MS/MS	By MS/MS	By MS/MS	By MS/MS	By MS/MS	By MS/MS	By MS/MS	By MS/MS	By MS/MS	19211000000	13094000000	26792000000	2099700000	1491100000	1365600000	6093900000	12241000000	3582400000	2519700000	3286300000	2984800000
Q3TJZ6	Q3TJZ6	Q3TJZ6	Glutathione peroxidase 1	Gpx1	>sp|P11352|GPX1_MOUSE Glutathione peroxidase 1 OS=Mus musculus GN=Gpx1 PE=1 SV=2	1	13	13	83.1	83.1	22.329	201	0	137.03	By MS/MS	By MS/MS	By MS/MS	By MS/MS	By MS/MS	By MS/MS	By MS/MS	By MS/MS	By MS/MS	By MS/MS	By MS/MS	By MS/MS	1599400000	680270000	1782800000	1613800000	2715400000	1604700000	4734700000	7069500000	4836600000	14578000000	11334000000	19761000000
Q3TKT4;Q6DIC0	Q3TKT4	Q3TKT4	Lysosome-associated membrane glycoprotein 1	Lamp1	>sp|P11438|LAMP1_MOUSE Lysosome-associated membrane glycoprotein 1 OS=Mus musculus GN=Lamp1 PE=1 SV=2	1	2	2	4.2	4.2	43.865	406	0.00061031	4.0527	By matching	By MS/MS	By MS/MS	By MS/MS	By MS/MS	By MS/MS	By matching	By MS/MS	By matching	By matching	By MS/MS	By matching	29423000	0	251990000	21448000	19912000	0	36722000	59551000	0	0	0	0
Q3TL44	Q3TL44	Q3TL44	Cyclin-dependent kinase 1	Cdk1	>sp|P11440|CDK1_MOUSE Cyclin-dependent kinase 1 OS=Mus musculus GN=Cdk1 PE=1 SV=3	1	7	6	34.3	31.6	34.106	297	0	20.277	By matching	By MS/MS	By MS/MS	By matching	By matching	By MS/MS	By MS/MS	By MS/MS	By MS/MS	By MS/MS	By MS/MS	By matching	114100000	69660000	240830000	0	19543000	27812000	222220000	55394000	158440000	24469000	33861000	25662000
Q3TLP5	Q3TLP5	Q3TLP5	Heat shock protein HSP 90-beta	Hsp90ab1	>sp|P11499|HS90B_MOUSE Heat shock protein HSP 90-beta OS=Mus musculus GN=Hsp90ab1 PE=1 SV=3	1	62	43	64.5	53.7	83.28	724	0	323.31	By MS/MS	By MS/MS	By MS/MS	By MS/MS	By MS/MS	By MS/MS	By MS/MS	By MS/MS	By MS/MS	By MS/MS	By MS/MS	By MS/MS	53451000000	90531000000	71553000000	45388000000	48809000000	60784000000	18024000000	43738000000	14211000000	14917000000	21403000000	24687000000
Q3TMH2	Q3TMH2	Q3TMH2	Dystrophin	Dmd	>sp|P11531|DMD_MOUSE Dystrophin OS=Mus musculus GN=Dmd PE=1 SV=3	1	9	9	3.5	3.5	425.83	3678	0	14.235	By MS/MS	By MS/MS	By MS/MS	By matching	By MS/MS	By MS/MS	By MS/MS	By MS/MS	By MS/MS	By MS/MS	By MS/MS	By MS/MS	91783000	79065000	70470000	22528000	187270000	170830000	29830000	29409000	269640000	259420000	149880000	69296000
Q3TMX7	Q3TMX7	Q3TMX7	Major urinary protein 1	Mup1	>sp|P11588|MUP1_MOUSE Major urinary protein 1 OS=Mus musculus GN=Mup1 PE=1 SV=1	1	16	1	76.1	3.9	20.648	180	1	-2	By matching	By matching	By matching	By MS/MS	By MS/MS	By MS/MS	By matching	By matching	By matching	By matching	By matching	By matching	0	0	0	513710000	242410000	523980000	0	0	0	0	0	0
Q3TNA1	Q3TNA1	Q3TNA1	Major urinary protein 2	Mup2	>sp|P11589|MUP2_MOUSE Major urinary protein 2 OS=Mus musculus GN=Mup2 PE=1 SV=1	2	16	4	74.4	16.7	20.663	180	0	61.417	By MS/MS	By MS/MS	By MS/MS	By MS/MS	By MS/MS	By MS/MS	By MS/MS	By MS/MS	By matching	By MS/MS	By MS/MS	By MS/MS	724900000	131900000	54576000	1146100000	790180000	1134500000	84941000	21847000	0	121430000	96137000	264480000
Q3TQB2	Q3TQB2	Q3TQB2	Antigen-presenting glycoprotein CD1d1	Cd1d1	>sp|P11609|CD1D1_MOUSE Antigen-presenting glycoprotein CD1d1 OS=Mus musculus GN=Cd1d1 PE=1 SV=3	2	3	3	13.1	13.1	38.554	336	0	7.6479	By MS/MS	By MS/MS	By MS/MS	By MS/MS	By MS/MS	By MS/MS	By MS/MS	By MS/MS	By MS/MS	By matching	By MS/MS	By MS/MS	86939000	72301000	136450000	57163000	146930000	165500000	2296000	224770000	35847000	0	6611500	35327000
Q3TRM8	Q3TRM8	Q3TRM8	Neutrophil gelatinase-associated lipocalin	Lcn2	>sp|P11672|NGAL_MOUSE Neutrophil gelatinase-associated lipocalin OS=Mus musculus GN=Lcn2 PE=1 SV=1	1	6	6	44	44	22.875	200	0	18.996	By MS/MS	By MS/MS	By MS/MS	By MS/MS	By matching	By matching	By matching	By MS/MS	By MS/MS	By matching	By matching	By matching	196050000	795200000	781780000	22327000	9701100	19097000	0	14674000	31558000	0	0	0
Q3TT38	Q3TT38	Q3TT38	Keratin, type II cytoskeletal 8	Krt8	>sp|P11679|K2C8_MOUSE Keratin, type II cytoskeletal 8 OS=Mus musculus GN=Krt8 PE=1 SV=4	3	64	27	88.2	54.3	54.565	490	0	323.31	By MS/MS	By MS/MS	By MS/MS	By MS/MS	By MS/MS	By MS/MS	By MS/MS	By MS/MS	By MS/MS	By MS/MS	By MS/MS	By MS/MS	149500000000	202750000000	259800000000	74297000000	68768000000	87806000000	30762000000	79001000000	26039000000	12055000000	16845000000	22712000000
Q3TUH1	Q3TUH1	Q3TUH1	Integrin alpha-5;Integrin alpha-5 heavy chain;Integrin alpha-5 light chain	Itga5	>sp|P11688|ITA5_MOUSE Integrin alpha-5 OS=Mus musculus GN=Itga5 PE=1 SV=3	1	5	5	8.8	8.8	115.04	1053	0	12.659	By matching	By matching	By matching	By matching	By matching	By matching	By MS/MS	By MS/MS	By matching	By matching	By MS/MS	By matching	0	0	0	0	0	0	54794000	151830000	9032000	2341800	4255300	6804300
Q3TW96	Q3TW96	Q3TW96	Cytochrome P450 2D9	Cyp2d9	>sp|P11714|CP2D9_MOUSE Cytochrome P450 2D9 OS=Mus musculus GN=Cyp2d9 PE=1 SV=2	1	31	23	69	58.1	56.949	504	0	299.09	By MS/MS	By MS/MS	By MS/MS	By MS/MS	By MS/MS	By MS/MS	By MS/MS	By MS/MS	By MS/MS	By MS/MS	By MS/MS	By MS/MS	23533000000	6296800000	10815000000	12945000000	21764000000	20638000000	12212000000	5648200000	4627400000	9541600000	16772000000	16778000000
Q3TWL2	Q3TWL2	Q3TWL2	Ornithine carbamoyltransferase, mitochondrial	Otc	>sp|P11725|OTC_MOUSE Ornithine carbamoyltransferase, mitochondrial OS=Mus musculus GN=Otc PE=1 SV=1	1	34	34	78	78	39.764	354	0	323.31	By MS/MS	By MS/MS	By MS/MS	By MS/MS	By MS/MS	By MS/MS	By MS/MS	By MS/MS	By MS/MS	By MS/MS	By MS/MS	By MS/MS	59045000000	61184000000	71212000000	56992000000	53193000000	68553000000	3940400000	9119200000	14169000000	7414200000	7070400000	9530000000
Q3TWW8;Q8VE97	Q3TWW8	Q3TWW8	Integrin beta-2	Itgb2	>sp|P11835|ITB2_MOUSE Integrin beta-2 OS=Mus musculus GN=Itgb2 PE=1 SV=2	1	5	5	8.4	8.4	85.025	771	0	8.5219	By matching	By matching	By MS/MS	By MS/MS	By matching	By matching	By MS/MS	By MS/MS	By MS/MS	By matching	By matching	By matching	0	58385000	157640000	23087000	0	0	40584000	72433000	36441000	9194400	5628700	9027300
Q3TX51	Q3TX51	Q3TX51	Angiotensinogen;Angiotensin-1;Angiotensin-2;Angiotensin-3;Angiotensin-4;Angiotensin 1-9;Angiotensin 1-7;Angiotensin 1-5;Angiotensin 1-4	Agt	>sp|P11859|ANGT_MOUSE Angiotensinogen OS=Mus musculus GN=Agt PE=1 SV=1	1	8	8	25.4	25.4	51.99	477	0	24.055	By MS/MS	By MS/MS	By MS/MS	By matching	By matching	By matching	By MS/MS	By MS/MS	By MS/MS	By matching	By matching	By matching	269560000	836900000	710890000	49317000	0	0	11717000	562280000	89079000	0	0	0
Q3TXS7	Q3TXS7	Q3TXS7	Growth arrest-specific protein 2	Gas2	>sp|P11862|GAS2_MOUSE Growth arrest-specific protein 2 OS=Mus musculus GN=Gas2 PE=1 SV=1	1	6	6	23.9	23.9	34.9	314	0	34.166	By MS/MS	By MS/MS	By matching	By MS/MS	By matching	By matching	By MS/MS	By MS/MS	By matching	By matching	By matching	By matching	0	106510000	52932000	13925000	0	0	66935000	223070000	0	13430000	9971800	0
Q3TYS2	Q3TYS2	Q3TYS2	Inositol 1,4,5-trisphosphate receptor type 1	Itpr1	>sp|P11881|ITPR1_MOUSE Inositol 1,4,5-trisphosphate receptor type 1 OS=Mus musculus GN=Itpr1 PE=1 SV=2	1	2	2	1.3	1.3	313.16	2749	0.0016676	2.8195	By matching	By matching	By matching	By matching	By matching	By matching	By matching	By matching	By matching	By matching	By MS/MS	By matching	0	0	0	0	0	0	19420000	19428000	0	0	23760000	0
Q3TZM9	Q3TZM9	Q3TZM9	2-5-oligoadenylate synthase 1A	Oas1a	>sp|P11928|OAS1A_MOUSE 2-5-oligoadenylate synthase 1A OS=Mus musculus GN=Oas1a PE=1 SV=2	1	3	3	21.8	21.8	42.428	367	0	15.466	By MS/MS	By MS/MS	By matching	By matching	By matching	By MS/MS	By MS/MS	By MS/MS	By MS/MS	By MS/MS	By matching	By matching	21478000	67506000	63010000	43997000	23856000	11044000	49623000	169470000	46729000	38890000	13079000	18850000
Q3TZZ7	Q3TZZ7	Q3TZZ7	Nucleoside diphosphate-linked moiety X motif 19, mitochondrial	Nudt19	>sp|P11930|NUD19_MOUSE Nucleoside diphosphate-linked moiety X motif 19 OS=Mus musculus GN=Nudt19 PE=1 SV=2	1	13	13	60.2	60.2	40.32	357	0	128.41	By MS/MS	By MS/MS	By MS/MS	By MS/MS	By MS/MS	By MS/MS	By MS/MS	By MS/MS	By MS/MS	By matching	By matching	By matching	1026200000	1362900000	2006900000	808980000	438330000	513730000	80618000	156880000	74919000	0	2865900	47150000
Q3U0B3	Q3U0B3	Q3U0B3	T-complex protein 1 subunit alpha	Tcp1	>sp|P11983|TCPA_MOUSE T-complex protein 1 subunit alpha OS=Mus musculus GN=Tcp1 PE=1 SV=3	1	37	37	82.9	82.9	60.448	556	0	180.71	By MS/MS	By MS/MS	By MS/MS	By MS/MS	By MS/MS	By MS/MS	By MS/MS	By MS/MS	By MS/MS	By MS/MS	By MS/MS	By MS/MS	5740500000	9699400000	10015000000	4934400000	4611700000	6888600000	3354000000	6856200000	2183800000	2495200000	6927200000	6281600000
Q3U0S6	Q3U0S6	Q3U0S6	Serum amyloid P-component	Apcs	>sp|P12246|SAMP_MOUSE Serum amyloid P-component OS=Mus musculus GN=Apcs PE=1 SV=2	1	6	6	36.2	36.2	26.247	224	0	172.35	By MS/MS	By MS/MS	By MS/MS	By MS/MS	By matching	By matching	By MS/MS	By MS/MS	By MS/MS	By MS/MS	By MS/MS	By MS/MS	438550000	402000000	1492500000	186040000	66705000	5445400	248680000	484680000	192700000	270410000	42912000	86148000
Q3U0V1	Q3U0V1	Q3U0V1	Beta-glucuronidase	Gusb	>sp|P12265|BGLR_MOUSE Beta-glucuronidase OS=Mus musculus GN=Gusb PE=1 SV=2	1	2	2	5.4	5.4	74.194	648	0.0054673	2.0197	By MS/MS	By MS/MS	By MS/MS	By matching	By MS/MS	By matching	By matching	By matching	By matching	By matching	By matching	By matching	59409000	44094000	138230000	0	0	0	23460000	18266000	9453000	0	0	0
Q3U0V2	Q3U0V2	Q3U0V2	cAMP-dependent protein kinase type II-alpha regulatory subunit	Prkar2a	>sp|P12367|KAP2_MOUSE cAMP-dependent protein kinase type II-alpha regulatory subunit OS=Mus musculus GN=Prkar2a PE=1 SV=2	1	12	9	40.6	30.4	45.389	401	0	37.116	By MS/MS	By MS/MS	By MS/MS	By MS/MS	By MS/MS	By MS/MS	By MS/MS	By MS/MS	By MS/MS	By MS/MS	By MS/MS	By MS/MS	791160000	458590000	890590000	443660000	498950000	739160000	131010000	262240000	58195000	130330000	300700000	368740000
Q3U186	Q3U186	Q3U186	ATP-dependent 6-phosphofructokinase, liver type	Pfkl	>sp|P12382|PFKAL_MOUSE ATP-dependent 6-phosphofructokinase, liver type OS=Mus musculus GN=Pfkl PE=1 SV=4	1	25	21	43.6	37.7	85.359	780	0	163.5	By MS/MS	By MS/MS	By MS/MS	By MS/MS	By MS/MS	By MS/MS	By MS/MS	By MS/MS	By MS/MS	By MS/MS	By MS/MS	By MS/MS	895580000	1673300000	2008700000	717010000	646640000	412570000	1747900000	1915300000	329010000	1770600000	936150000	781160000
Q3U1J4	Q3U1J4	Q3U1J4	Fatty acid-binding protein, liver	Fabp1	>sp|P12710|FABPL_MOUSE Fatty acid-binding protein, liver OS=Mus musculus GN=Fabp1 PE=1 SV=2	1	19	19	93.7	93.7	14.245	127	0	295.7	By MS/MS	By MS/MS	By MS/MS	By MS/MS	By MS/MS	By MS/MS	By MS/MS	By MS/MS	By MS/MS	By MS/MS	By MS/MS	By MS/MS	10214000000	10005000000	5610200000	29367000000	16607000000	28272000000	1685700000	3305800000	1108100000	3605600000	2980000000	3017300000
Q3U1V6	Q3U1V6	Q3U1V6	Cytochrome c oxidase subunit 5A, mitochondrial	Cox5a	>sp|P12787|COX5A_MOUSE Cytochrome c oxidase subunit 5A, mitochondrial OS=Mus musculus GN=Cox5a PE=1 SV=2	1	8	8	62.3	62.3	16.101	146	0	29.673	By matching	By MS/MS	By matching	By matching	By matching	By matching	By MS/MS	By MS/MS	By MS/MS	By MS/MS	By MS/MS	By MS/MS	0	83111000	0	0	19669000	16464000	940450000	2432300000	90453000	251800000	595490000	658760000
Q3U2C5	Q3U2C5	Q3U2C5	Cytochrome P450 2B9	Cyp2b9	>sp|P12790|CP2B9_MOUSE Cytochrome P450 2B9 OS=Mus musculus GN=Cyp2b9 PE=1 SV=2	1	3	2	7.5	4.9	55.74	491	0	4.6467	By matching	By MS/MS	By MS/MS	By matching	By matching	By matching	By MS/MS	By MS/MS	By MS/MS	By matching	By matching	By matching	55202000	26026000	82413000	0	0	0	36308000	83712000	44900000	0	0	0
Q3U2P1	Q3U2P1	Q3U2P1	Cytochrome P450 2B10	Cyp2b10	>sp|P12791|CP2BA_MOUSE Cytochrome P450 2B10 OS=Mus musculus GN=Cyp2b10 PE=1 SV=1	1	5	5	12.2	12.2	56.743	500	0	7.3197	By MS/MS	By MS/MS	By MS/MS	By matching	By matching	By matching	By MS/MS	By MS/MS	By MS/MS	By matching	By matching	By MS/MS	267050000	272420000	173600000	0	0	0	142330000	74425000	23865000	13139000	0	21943000
Q3U2S4	Q3U2S4	Q3U2S4	Programmed cell death protein 6	Pdcd6	>sp|P12815|PDCD6_MOUSE Programmed cell death protein 6 OS=Mus musculus GN=Pdcd6 PE=1 SV=2	1	8	8	68.1	68.1	21.867	191	0	55.296	By MS/MS	By matching	By MS/MS	By MS/MS	By matching	By MS/MS	By MS/MS	By MS/MS	By MS/MS	By MS/MS	By MS/MS	By MS/MS	152430000	0	471020000	288800000	116320000	122090000	533560000	974580000	615510000	408530000	315370000	442290000
Q3U2S8	Q3U2S8	Q3U2S8	60S ribosomal protein L7a	Rpl7a	>sp|P12970|RL7A_MOUSE 60S ribosomal protein L7a OS=Mus musculus GN=Rpl7a PE=1 SV=2	1	21	21	54.5	54.5	29.976	266	0	308.95	By MS/MS	By MS/MS	By MS/MS	By MS/MS	By MS/MS	By MS/MS	By MS/MS	By MS/MS	By MS/MS	By MS/MS	By MS/MS	By MS/MS	11925000000	7419000000	14282000000	7404800000	6533600000	7543500000	15803000000	17454000000	13858000000	3918700000	9152800000	6832100000
Q3U308	Q3U308	Q3U308	Acyl-CoA desaturase 2	Scd2;Scd3;Scd4	>sp|P13011|ACOD2_MOUSE Acyl-CoA desaturase 2 OS=Mus musculus GN=Scd2 PE=1 SV=2;>sp|Q99PL7|SCD3_MOUSE Acyl-CoA desaturase 3 OS=Mus musculus GN=Scd3 PE=1 SV=1;>sp|Q6T707|SCD4_MOUSE Acyl-CoA desaturase 4 OS=Mus musculus GN=Scd4 PE=1 SV=1	3	6	1	16.5	5.6	40.916	358	0	4.7764	By MS/MS	By MS/MS	By MS/MS	By matching	By MS/MS	By MS/MS	By matching	By matching	By matching	By matching	By matching	By matching	47905000	188180000	55151000	0	17935000	35549000	0	0	0	5161500	0	0
Q3U3R4	Q3U3R4	Q3U3R4	Gelsolin	Gsn	>sp|P13020|GELS_MOUSE Gelsolin OS=Mus musculus GN=Gsn PE=1 SV=3	1	21	15	42.8	33.3	85.941	780	0	106.32	By MS/MS	By MS/MS	By MS/MS	By MS/MS	By MS/MS	By MS/MS	By MS/MS	By MS/MS	By MS/MS	By matching	By MS/MS	By MS/MS	1169000000	1504200000	4578600000	911500000	182750000	691870000	301940000	1221500000	304660000	28821000	48583000	203510000
Q3U410	Q3U410	Q3U410	Uridine 5-monophosphate synthase;Orotate phosphoribosyltransferase;Orotidine 5-phosphate decarboxylase	Umps	>sp|P13439|UMPS_MOUSE Uridine 5-monophosphate synthase OS=Mus musculus GN=Umps PE=1 SV=3	1	14	14	37.6	37.6	52.292	481	0	28.051	By MS/MS	By MS/MS	By MS/MS	By MS/MS	By MS/MS	By MS/MS	By MS/MS	By MS/MS	By MS/MS	By MS/MS	By MS/MS	By MS/MS	345500000	509870000	403920000	178110000	273190000	295880000	328510000	770360000	546970000	258000000	392850000	271070000
Q3U487	Q3U487	Q3U487	Acyl-CoA desaturase 1	Scd1	>sp|P13516|ACOD1_MOUSE Acyl-CoA desaturase 1 OS=Mus musculus GN=Scd1 PE=1 SV=2	1	9	4	23.9	13	41.046	355	0	204.07	By MS/MS	By MS/MS	By MS/MS	By MS/MS	By MS/MS	By MS/MS	By MS/MS	By MS/MS	By MS/MS	By MS/MS	By MS/MS	By MS/MS	3081000000	5261800000	4235400000	1442000000	1055200000	1661800000	267250000	1829200000	1779200000	372770000	371950000	331060000
Q3U4I7	Q3U4I7	Q3U4I7	Carbonic anhydrase 1	Ca1	>sp|P13634|CAH1_MOUSE Carbonic anhydrase 1 OS=Mus musculus GN=Ca1 PE=1 SV=4	1	11	11	69.3	69.3	28.33	261	0	61.593	By MS/MS	By MS/MS	By MS/MS	By MS/MS	By MS/MS	By MS/MS	By matching	By matching	By matching	By matching	By matching	By matching	1570100000	1458100000	2323000000	593990000	884060000	1526500000	0	0	0	0	0	0
Q3U5Q7	Q3U5Q7	Q3U5Q7	Glycerol-3-phosphate dehydrogenase [NAD(+)], cytoplasmic	Gpd1	>sp|P13707|GPDA_MOUSE Glycerol-3-phosphate dehydrogenase [NAD(+)], cytoplasmic OS=Mus musculus GN=Gpd1 PE=1 SV=3	1	28	26	71.3	68.2	37.572	349	0	323.31	By MS/MS	By MS/MS	By MS/MS	By MS/MS	By MS/MS	By MS/MS	By MS/MS	By MS/MS	By MS/MS	By MS/MS	By MS/MS	By MS/MS	3522500000	4001300000	5942600000	3913500000	4581700000	5432000000	6532000000	6725200000	546830000	7282300000	5008200000	9076600000
Q3U6U5	Q3U6U5	Q3U6U5	Glutathione S-transferase A1;Glutathione S-transferase A1, N-terminally processed;Glutathione S-transferase A2	Gsta1;Gsta2	>sp|P13745|GSTA1_MOUSE Glutathione S-transferase A1 OS=Mus musculus GN=Gsta1 PE=1 SV=2;>sp|P10648|GSTA2_MOUSE Glutathione S-transferase A2 OS=Mus musculus GN=Gsta2 PE=1 SV=3	2	13	8	49.8	39.5	25.608	223	0	11.925	By MS/MS	By MS/MS	By MS/MS	By MS/MS	By MS/MS	By MS/MS	By MS/MS	By MS/MS	By MS/MS	By matching	By matching	By MS/MS	700860000	1310800000	1322700000	98080000	63375000	84742000	56811000	284850000	121320000	0	8523600	15083000
Q3U7R1	Q3U7R1	Q3U7R1	DNA (cytosine-5)-methyltransferase 1	Dnmt1	>sp|P13864|DNMT1_MOUSE DNA (cytosine-5)-methyltransferase 1 OS=Mus musculus GN=Dnmt1 PE=1 SV=5	1	4	4	4.1	4.1	183.19	1620	0.0021558	2.4533	By MS/MS	By MS/MS	By MS/MS	By matching	By matching	By matching	By MS/MS	By MS/MS	By MS/MS	By matching	By matching	By MS/MS	33062000	13988000	35573000	0	11782000	15117000	16374000	26979000	10898000	6503500	2615600	5669800
Q3U9G9	Q3U9G9	Q3U9G9	Sodium/potassium-transporting ATPase subunit beta-1	Atp1b1	>sp|P14094|AT1B1_MOUSE Sodium/potassium-transporting ATPase subunit beta-1 OS=Mus musculus GN=Atp1b1 PE=1 SV=1	1	13	13	46.1	46.1	35.194	304	0	27.153	By MS/MS	By MS/MS	By MS/MS	By MS/MS	By MS/MS	By MS/MS	By MS/MS	By MS/MS	By MS/MS	By MS/MS	By MS/MS	By MS/MS	1606800000	2539000000	2346400000	793530000	1115700000	1382600000	1063500000	2201100000	839760000	581960000	1073300000	1634500000
Q3U9N9	Q3U9N9	Q3U9N9	Complement C1q subcomponent subunit B	C1qb	>sp|P14106|C1QB_MOUSE Complement C1q subcomponent subunit B OS=Mus musculus GN=C1qb PE=1 SV=2	1	3	3	12.6	12.6	26.717	253	0	5.2787	By MS/MS	By MS/MS	By MS/MS	By MS/MS	By MS/MS	By MS/MS	By MS/MS	By MS/MS	By MS/MS	By MS/MS	By MS/MS	By matching	270550000	160420000	781630000	127970000	33852000	30179000	108480000	47529000	114460000	49974000	19741000	0
Q3UA37	Q3UA37	Q3UA37	60S ribosomal protein L27a	Rpl27a	>sp|P14115|RL27A_MOUSE 60S ribosomal protein L27a OS=Mus musculus GN=Rpl27a PE=1 SV=5	1	7	7	31.8	31.8	16.605	148	0	55.883	By MS/MS	By MS/MS	By MS/MS	By MS/MS	By MS/MS	By MS/MS	By MS/MS	By MS/MS	By MS/MS	By MS/MS	By MS/MS	By MS/MS	2082500000	1251900000	2245100000	585330000	1162600000	986130000	2795800000	3775700000	1333000000	1070500000	1753500000	1640100000
Q3UCV8	Q3UCV8	Q3UCV8	40S ribosomal protein S16	Rps16	>sp|P14131|RS16_MOUSE 40S ribosomal protein S16 OS=Mus musculus GN=Rps16 PE=1 SV=4	1	14	14	60.3	60.3	16.445	146	0	30.159	By MS/MS	By MS/MS	By MS/MS	By MS/MS	By MS/MS	By MS/MS	By MS/MS	By MS/MS	By MS/MS	By MS/MS	By MS/MS	By MS/MS	2592200000	2106200000	3168200000	1754900000	2163900000	2220100000	11769000000	11540000000	4170800000	7079300000	7765600000	7180300000
Q3UDE2	Q3UDE2	Q3UDE2	60S ribosomal protein L7	Rpl7	>sp|P14148|RL7_MOUSE 60S ribosomal protein L7 OS=Mus musculus GN=Rpl7 PE=1 SV=2	1	30	30	57.4	57.4	31.419	270	0	130.34	By MS/MS	By MS/MS	By MS/MS	By MS/MS	By MS/MS	By MS/MS	By MS/MS	By MS/MS	By MS/MS	By MS/MS	By MS/MS	By MS/MS	15583000000	13286000000	20486000000	9822600000	13439000000	14696000000	16489000000	23503000000	14904000000	5306000000	10880000000	10468000000
Q3UDK1	Q3UDK1	Q3UDK1	Malate dehydrogenase, cytoplasmic	Mdh1	>sp|P14152|MDHC_MOUSE Malate dehydrogenase, cytoplasmic OS=Mus musculus GN=Mdh1 PE=1 SV=3	1	17	17	46.7	46.7	36.511	334	0	251.54	By MS/MS	By MS/MS	By MS/MS	By MS/MS	By MS/MS	By MS/MS	By MS/MS	By MS/MS	By MS/MS	By MS/MS	By MS/MS	By MS/MS	18340000000	14246000000	23967000000	20959000000	19366000000	20635000000	218280000	387560000	351690000	1030400000	859720000	784870000
Q3UDR8	Q3UDR8	Q3UDR8	40S ribosomal protein SA	Rpsa	>sp|P14206|RSSA_MOUSE 40S ribosomal protein SA OS=Mus musculus GN=Rpsa PE=1 SV=4	1	18	18	64.4	64.4	32.838	295	0	323.31	By MS/MS	By MS/MS	By MS/MS	By MS/MS	By MS/MS	By MS/MS	By MS/MS	By MS/MS	By MS/MS	By MS/MS	By MS/MS	By MS/MS	3682200000	4291600000	4734700000	1515200000	1704400000	1919300000	10469000000	14101000000	1545000000	5656700000	15117000000	13592000000
Q3UDW8	Q3UDW8	Q3UDW8	Calreticulin	Calr	>sp|P14211|CALR_MOUSE Calreticulin OS=Mus musculus GN=Calr PE=1 SV=1	1	36	36	77.9	77.9	47.994	416	0	323.31	By MS/MS	By MS/MS	By MS/MS	By MS/MS	By MS/MS	By MS/MS	By MS/MS	By MS/MS	By MS/MS	By MS/MS	By MS/MS	By MS/MS	14043000000	55390000000	27546000000	4417700000	4185000000	4216100000	979320000	22268000000	896140000	385800000	109740000	83204000
Q3UE37	Q3UE37	Q3UE37	Solute carrier family 2, facilitated glucose transporter member 2	Slc2a2	>sp|P14246|GTR2_MOUSE Solute carrier family 2, facilitated glucose transporter member 2 OS=Mus musculus GN=Slc2a2 PE=1 SV=3	1	9	9	14.7	14.7	57.106	523	0	17.443	By MS/MS	By MS/MS	By MS/MS	By MS/MS	By MS/MS	By MS/MS	By MS/MS	By MS/MS	By MS/MS	By MS/MS	By MS/MS	By MS/MS	796610000	1704800000	772700000	566190000	1195200000	1268900000	966670000	1378900000	499580000	655740000	1469800000	1318000000
Q3UEB3	Q3UEB3	Q3UEB3	H-2 class I histocompatibility antigen, D-K alpha chain	H2-D1	>sp|P14426|HA13_MOUSE H-2 class I histocompatibility antigen, D-K alpha chain OS=Mus musculus GN=H2-D1 PE=1 SV=1	1	8	1	27.1	3.9	40.619	362	0.00030722	4.1717	By matching	By matching	By matching	By matching	By matching	By matching	By MS/MS	By MS/MS	By matching	By matching	By matching	By matching	0	0	0	0	0	0	27149000	62224000	0	12680000	0	0
Q3UEG6	Q3UEG6	Q3UEG6	H-2 class I histocompatibility antigen, Q7 alpha chain;H-2 class I histocompatibility antigen, Q9 alpha chain	H2-Q7;H2-Q9	>sp|P14429|HA17_MOUSE H-2 class I histocompatibility antigen, Q7 alpha chain OS=Mus musculus GN=H2-Q7 PE=1 SV=1;>sp|P14431|HA19_MOUSE H-2 class I histocompatibility antigen, Q9 alpha chain (Fragment) OS=Mus musculus GN=H2-Q9 PE=3 SV=1	2	8	2	24	6.9	37.924	334	0.0097427	1.6531	By matching	By MS/MS	By MS/MS	By matching	By matching	By matching	By matching	By matching	By matching	By MS/MS	By matching	By matching	4091100	0	23057000	0	0	0	0	0	1284200	20570000	0	0
Q3UFF7	Q3UFF7	Q3UFF7	H-2 class I histocompatibility antigen, Q8 alpha chain	H2-Q8	>sp|P14430|HA18_MOUSE H-2 class I histocompatibility antigen, Q8 alpha chain OS=Mus musculus GN=H2-Q8 PE=3 SV=1	1	8	0	23	0	37.41	326	1	-2	By matching	By matching	By matching	By MS/MS	By matching	By matching	By matching	By matching	By matching	By MS/MS	By matching	By matching	0	0	0	17389000	0	0	0	0	0	0	0	0
Q3UFS0	Q3UFS0	Q3UFS0	H-2 class II histocompatibility antigen, A-U alpha chain;H-2 class II histocompatibility antigen, A-B alpha chain	H2-Aa	>sp|P14438|HA2U_MOUSE H-2 class II histocompatibility antigen, A-U alpha chain (Fragment) OS=Mus musculus GN=H2-Aa PE=1 SV=1;>sp|P14434|HA2B_MOUSE H-2 class II histocompatibility antigen, A-B alpha chain OS=Mus musculus GN=H2-Aa PE=1 SV=2	2	1	1	6.6	6.6	25.135	227	0.0093058	1.7017	By matching	By matching	By matching	By matching	By matching	By matching	By matching	By MS/MS	By matching	By matching	By matching	By matching	24191000	0	0	0	0	0	0	28042000	0	0	0	10028000
Q3UFY0	Q3UFY0	Q3UFY0	H-2 class II histocompatibility antigen, A beta chain;H-2 class II histocompatibility antigen, A-F beta chain;H-2 class II histocompatibility antigen, A-U beta chain	H2-Ab1	>sp|P14483|HB2A_MOUSE H-2 class II histocompatibility antigen, A beta chain OS=Mus musculus GN=H2-Ab1 PE=1 SV=1;>sp|P06346|HB2F_MOUSE H-2 class II histocompatibility antigen, A-F beta chain (Fragment) OS=Mus musculus GN=H2-Ab1 PE=1 SV=1;>sp|P06344|HB2U_MOU	7	7	7	40	40	30.128	265	0	31.313	By MS/MS	By MS/MS	By MS/MS	By MS/MS	By MS/MS	By MS/MS	By MS/MS	By MS/MS	By MS/MS	By MS/MS	By MS/MS	By MS/MS	61481000	71332000	109940000	410520000	84896000	38007000	92173000	193350000	18249000	163800000	62253000	0
Q3UFY8	Q3UFY8	Q3UFY8	Signal recognition particle 54 kDa protein	Srp54	>sp|P14576|SRP54_MOUSE Signal recognition particle 54 kDa protein OS=Mus musculus GN=Srp54 PE=1 SV=2	1	15	15	42.1	42.1	55.72	504	0	79.816	By MS/MS	By MS/MS	By MS/MS	By MS/MS	By MS/MS	By MS/MS	By MS/MS	By MS/MS	By MS/MS	By MS/MS	By MS/MS	By MS/MS	258260000	370700000	252470000	233590000	350990000	491740000	127370000	525030000	82618000	39891000	206820000	206050000
Q3UG98	Q3UG98	Q3UG98	Heat shock protein beta-1	Hspb1	>sp|P14602|HSPB1_MOUSE Heat shock protein beta-1 OS=Mus musculus GN=Hspb1 PE=1 SV=3	1	20	20	90.9	90.9	23.014	209	0	323.31	By MS/MS	By MS/MS	By MS/MS	By matching	By matching	By MS/MS	By MS/MS	By MS/MS	By MS/MS	By MS/MS	By MS/MS	By MS/MS	7134700000	13410000000	11591000000	47250000	86761000	88362000	4814000000	47105000000	3238200000	173230000	331710000	369840000
Q3UGC7;Q66JS6	Q3UGC7;Q66JS6	Q3UGC7	26S proteasome non-ATPase regulatory subunit 3	Psmd3	>sp|P14685|PSMD3_MOUSE 26S proteasome non-ATPase regulatory subunit 3 OS=Mus musculus GN=Psmd3 PE=1 SV=3	1	44	44	72.3	72.3	60.718	530	0	323.31	By MS/MS	By MS/MS	By MS/MS	By MS/MS	By MS/MS	By MS/MS	By MS/MS	By MS/MS	By MS/MS	By MS/MS	By MS/MS	By MS/MS	2598800000	3785900000	3706400000	2077000000	2134600000	3019100000	2820000000	4196500000	19427000000	2449600000	2075600000	2879000000
Q3UGR5	Q3UGR5	Q3UGR5	Lamin-B1	Lmnb1	>sp|P14733|LMNB1_MOUSE Lamin-B1 OS=Mus musculus GN=Lmnb1 PE=1 SV=3	1	51	42	74.5	67.2	66.785	588	0	323.31	By MS/MS	By MS/MS	By MS/MS	By MS/MS	By MS/MS	By MS/MS	By MS/MS	By MS/MS	By MS/MS	By MS/MS	By MS/MS	By MS/MS	4322300000	4664900000	8218600000	3803600000	6083000000	6820900000	910830000	1699000000	818130000	413690000	1529200000	1026700000
Q3UH06	Q3UH06	Q3UH06	Annexin A6	Anxa6	>sp|P14824|ANXA6_MOUSE Annexin A6 OS=Mus musculus GN=Anxa6 PE=1 SV=3	1	25	25	45.2	45.2	75.884	673	0	76.306	By MS/MS	By MS/MS	By MS/MS	By MS/MS	By MS/MS	By MS/MS	By MS/MS	By MS/MS	By matching	By MS/MS	By MS/MS	By MS/MS	424370000	1058900000	869360000	879040000	720650000	1030600000	67904000	1471300000	59579000	111100000	98739000	72711000
Q3UHD6	Q3UHD6	Q3UHD6	C-reactive protein	Crp	>sp|P14847|CRP_MOUSE C-reactive protein OS=Mus musculus GN=Crp PE=1 SV=2	1	5	5	34.7	34.7	25.36	225	0	8.0935	By MS/MS	By matching	By MS/MS	By matching	By matching	By matching	By matching	By MS/MS	By MS/MS	By matching	By matching	By MS/MS	157290000	0	116770000	28969000	17571000	23726000	0	18417000	0	0	6189100	6820600
Q3UHH2	Q3UHH2	Q3UHH2	60S acidic ribosomal protein P0	Rplp0	>sp|P14869|RLA0_MOUSE 60S acidic ribosomal protein P0 OS=Mus musculus GN=Rplp0 PE=1 SV=3	1	21	21	67.2	67.2	34.216	317	0	260.65	By MS/MS	By MS/MS	By MS/MS	By MS/MS	By MS/MS	By MS/MS	By MS/MS	By MS/MS	By MS/MS	By MS/MS	By MS/MS	By MS/MS	4314700000	5375800000	5388400000	3391000000	3149100000	3967100000	12221000000	13878000000	11547000000	6589100000	10290000000	10661000000
Q3UHJ0	Q3UHJ0	Q3UHJ0	Heme oxygenase 1	Hmox1	>sp|P14901|HMOX1_MOUSE Heme oxygenase 1 OS=Mus musculus GN=Hmox1 PE=1 SV=1	1	10	10	51.2	51.2	32.928	289	0	31.476	By MS/MS	By MS/MS	By MS/MS	By MS/MS	By matching	By MS/MS	By MS/MS	By MS/MS	By MS/MS	By MS/MS	By matching	By MS/MS	123030000	470110000	397530000	161900000	36133000	58783000	79981000	553970000	218500000	34109000	8422800	14583000
Q3UI43	Q3UI43	Q3UI43	Protein C-ets-2	Ets2	>sp|P15037|ETS2_MOUSE Protein C-ets-2 OS=Mus musculus GN=Ets2 PE=1 SV=1	1	1	1	4.3	4.3	52.827	468	0	4.7832	By matching	By MS/MS	By matching	By matching	By matching	By matching	By matching	By matching	By matching	By matching	By matching	By matching	0	0	0	0	0	0	0	0	0	0	0	0
Q3UIL6	Q3UIL6	Q3UIL6	Interferon-activable protein 204	Ifi204	>sp|P15092|IFI4_MOUSE Interferon-activable protein 204 OS=Mus musculus GN=Ifi204 PE=1 SV=2	1	2	1	4.4	2.8	71.65	640	0.0011601	3.3452	By MS/MS	By MS/MS	By MS/MS	By matching	By matching	By matching	By matching	By matching	By matching	By matching	By matching	By matching	8174600	15851000	12001000	2287200	763560	1552000	510240	681430	0	0	0	0
Q3UIR3	Q3UIR3	Q3UIR3	Glutamine synthetase	Glul	>sp|P15105|GLNA_MOUSE Glutamine synthetase OS=Mus musculus GN=Glul PE=1 SV=6	1	27	27	67.8	67.8	42.119	373	0	323.31	By MS/MS	By MS/MS	By MS/MS	By MS/MS	By MS/MS	By MS/MS	By MS/MS	By MS/MS	By MS/MS	By MS/MS	By MS/MS	By MS/MS	361930000	574200000	897470000	70397000000	55780000000	66191000000	864060000	1106100000	3666900000	30504000000	8964100000	106120000000
Q3UIU2	Q3UIU2	Q3UIU2	Cadherin-2	Cdh2	>sp|P15116|CADH2_MOUSE Cadherin-2 OS=Mus musculus GN=Cdh2 PE=1 SV=2	1	9	9	18.1	18.1	99.795	906	0	35.777	By MS/MS	By MS/MS	By MS/MS	By MS/MS	By MS/MS	By MS/MS	By MS/MS	By MS/MS	By MS/MS	By MS/MS	By MS/MS	By MS/MS	133950000	256940000	150840000	88111000	305780000	76500000	176220000	210390000	142530000	148590000	322370000	260970000
Q3UIW5	Q3UIW5	Q3UIW5	Insulin receptor;Insulin receptor subunit alpha;Insulin receptor subunit beta	Insr	>sp|P15208|INSR_MOUSE Insulin receptor OS=Mus musculus GN=Insr PE=1 SV=2	1	4	4	5.8	5.8	155.61	1372	0	6.9004	By matching	By matching	By matching	By matching	By matching	By MS/MS	By matching	By MS/MS	By MS/MS	By matching	By MS/MS	By matching	0	0	0	0	0	0	0	9259700	4643900	0	26761000	3283100
Q3UJD6	Q3UJD6	Q3UJD6	Bisphosphoglycerate mutase	Bpgm	>sp|P15327|PMGE_MOUSE Bisphosphoglycerate mutase OS=Mus musculus GN=Bpgm PE=1 SV=2	1	5	5	29.3	29.3	29.978	259	0	11.858	By MS/MS	By MS/MS	By MS/MS	By MS/MS	By MS/MS	By MS/MS	By MS/MS	By MS/MS	By MS/MS	By matching	By MS/MS	By MS/MS	141900000	94003000	161660000	29346000	118590000	154280000	22373000	21939000	16218000	0	14141000	43763000
Q3UJU9	Q3UJU9	Q3UJU9	CD44 antigen	Cd44	>sp|P15379|CD44_MOUSE CD44 antigen OS=Mus musculus GN=Cd44 PE=1 SV=3	1	4	4	9.4	9.4	85.616	778	0	46.397	By MS/MS	By MS/MS	By MS/MS	By matching	By matching	By matching	By matching	By MS/MS	By matching	By matching	By matching	By matching	49844000	60580000	605870000	0	0	0	17232000	166790000	21673000	0	0	0
Q3UKC1	Q3UKC1	Q3UKC1	Cytochrome P450 2A4	Cyp2a4	>sp|P15392|CP2A4_MOUSE Cytochrome P450 2A4 OS=Mus musculus GN=Cyp2a4 PE=2 SV=3	1	29	7	58.7	18.8	56.781	494	0	11.876	By matching	By MS/MS	By matching	By matching	By matching	By matching	By matching	By MS/MS	By MS/MS	By matching	By matching	By matching	0	825790000	0	0	0	0	0	204270000	72829000	0	7341200	0
Q3UKJ7	Q3UKJ7	Q3UKJ7	Spectrin beta chain, erythrocytic	Sptb	>sp|P15508|SPTB1_MOUSE Spectrin beta chain, erythrocytic OS=Mus musculus GN=Sptb PE=1 SV=4	1	6	4	3.8	2.6	245.25	2128	0	4.8239	By matching	By matching	By matching	By matching	By matching	By matching	By MS/MS	By matching	By matching	By matching	By MS/MS	By MS/MS	0	0	0	0	0	0	14667000	0	0	0	16298000	15232000
Q3ULD5	Q3ULD5	Q3ULD5	Nucleoside diphosphate kinase A	Nme1	>sp|P15532|NDKA_MOUSE Nucleoside diphosphate kinase A OS=Mus musculus GN=Nme1 PE=1 SV=1	1	11	6	77.6	46.7	17.208	152	0	15.037	By MS/MS	By matching	By MS/MS	By MS/MS	By matching	By MS/MS	By MS/MS	By MS/MS	By MS/MS	By MS/MS	By MS/MS	By MS/MS	154640000	188730000	230360000	58667000	152850000	111210000	531030000	519080000	629710000	288870000	440140000	903820000
Q3ULF4	Q3ULF4	Q3ULF4	Beta-1,4-galactosyltransferase 1;Lactose synthase A protein;N-acetyllactosamine synthase;Beta-N-acetylglucosaminylglycopeptide beta-1,4-galactosyltransferase;Beta-N-acetylglucosaminyl-glycolipid beta-1,4-galactosyltransferase;Processed beta-1,4-galactosyltransferase 1	B4galt1	>sp|P15535|B4GT1_MOUSE Beta-1,4-galactosyltransferase 1 OS=Mus musculus GN=B4galt1 PE=1 SV=1	1	3	3	10.5	10.5	44.411	399	0.0016779	2.9004	By matching	By matching	By matching	By MS/MS	By matching	By matching	By matching	By MS/MS	By matching	By matching	By matching	By matching	0	0	55314000	0	0	0	0	17418000	7850800	0	0	0
Q3ULJ0	Q3ULJ0	Q3ULJ0	Glutathione S-transferase Mu 2	Gstm2	>sp|P15626|GSTM2_MOUSE Glutathione S-transferase Mu 2 OS=Mus musculus GN=Gstm2 PE=1 SV=2	1	19	6	67	33	25.716	218	0	12.562	By MS/MS	By MS/MS	By MS/MS	By MS/MS	By MS/MS	By MS/MS	By MS/MS	By MS/MS	By MS/MS	By MS/MS	By MS/MS	By MS/MS	241850000	436800000	212550000	413830000	314300000	393810000	57086000	282200000	237750000	120130000	125150000	212540000
Q3UM18	Q3UM18	Q3UM18	Histone H1.2	Hist1h1c	>sp|P15864|H12_MOUSE Histone H1.2 OS=Mus musculus GN=Hist1h1c PE=1 SV=2	2	24	6	53.3	18.9	21.266	212	0	14.085	By MS/MS	By MS/MS	By MS/MS	By MS/MS	By MS/MS	By MS/MS	By matching	By matching	By matching	By MS/MS	By matching	By MS/MS	34840000000	1987400000	30615000000	369240000	407520000	219200000	0	0	14943000	14622000	18475000	103130000
Q3UM29	Q3UM29	Q3UM29	Carbonic anhydrase 3	Ca3	>sp|P16015|CAH3_MOUSE Carbonic anhydrase 3 OS=Mus musculus GN=Ca3 PE=1 SV=3	1	32	32	94.2	94.2	29.366	260	0	323.31	By MS/MS	By MS/MS	By MS/MS	By MS/MS	By MS/MS	By MS/MS	By MS/MS	By MS/MS	By MS/MS	By MS/MS	By MS/MS	By MS/MS	64156000000	25320000000	21577000000	122910000000	180020000000	225370000000	1452700000	767040000	163290000	4336900000	4228800000	14715000000
Q3UM45	Q3UM45	Q3UM45	Galectin-1	Lgals1	>sp|P16045|LEG1_MOUSE Galectin-1 OS=Mus musculus GN=Lgals1 PE=1 SV=3	1	5	5	41.5	41.5	14.866	135	0	6.8043	By matching	By MS/MS	By MS/MS	By matching	By matching	By matching	By MS/MS	By MS/MS	By matching	By matching	By matching	By matching	0	126400000	243520000	0	0	0	0	29065000	0	0	0	0
Q3UMB9	Q3UMB9	Q3UMB9	Galectin-3	Lgals3	>sp|P16110|LEG3_MOUSE Galectin-3 OS=Mus musculus GN=Lgals3 PE=1 SV=3	1	6	6	22.3	22.3	27.515	264	0	98.863	By MS/MS	By MS/MS	By MS/MS	By MS/MS	By matching	By MS/MS	By MS/MS	By MS/MS	By MS/MS	By matching	By matching	By matching	424610000	269640000	713490000	89469000	19259000	25930000	45100000	291370000	29267000	0	0	0
Q3UMC0;Q9D3R6	Q3UMC0	Q3UMC0	L-lactate dehydrogenase B chain	Ldhb	>sp|P16125|LDHB_MOUSE L-lactate dehydrogenase B chain OS=Mus musculus GN=Ldhb PE=1 SV=2	1	5	4	17.4	13.8	36.572	334	0	6.5057	By MS/MS	By MS/MS	By MS/MS	By MS/MS	By MS/MS	By MS/MS	By matching	By matching	By matching	By matching	By MS/MS	By matching	14200000	61410000	14845000	0	19589000	5614300	0	0	0	0	0	0
Q3UMF0	Q3UMF0	Q3UMF0	Signal recognition particle 14 kDa protein;Signal recognition particle 14 kDa protein, N-terminally processed	Srp14	>sp|P16254|SRP14_MOUSE Signal recognition particle 14 kDa protein OS=Mus musculus GN=Srp14 PE=1 SV=1	1	5	5	41.8	41.8	12.51	110	0	67.305	By matching	By matching	By MS/MS	By MS/MS	By MS/MS	By MS/MS	By MS/MS	By MS/MS	By MS/MS	By MS/MS	By MS/MS	By MS/MS	80630000	71038000	107640000	67060000	115160000	42091000	145820000	174460000	116610000	82704000	150600000	83359000
Q3UMY5	Q3UMY5	Q3UMY5	Coagulation factor IX;Coagulation factor IXa light chain;Coagulation factor IXa heavy chain	F9	>sp|P16294|FA9_MOUSE Coagulation factor IX OS=Mus musculus GN=F9 PE=2 SV=3	1	2	2	4.2	4.2	52.977	471	0.0062192	1.9718	By matching	By matching	By MS/MS	By matching	By matching	By matching	By matching	By MS/MS	By matching	By matching	By MS/MS	By matching	0	24430000	0	0	0	0	8824100	18100000	0	0	10156000	0
Q3UN02	Q3UN02	Q3UN02	Phosphatidylcholine-sterol acyltransferase	Lcat	>sp|P16301|LCAT_MOUSE Phosphatidylcholine-sterol acyltransferase OS=Mus musculus GN=Lcat PE=1 SV=2	1	5	5	19.4	19.4	49.746	438	0	9.4388	By matching	By MS/MS	By MS/MS	By matching	By matching	By matching	By MS/MS	By MS/MS	By MS/MS	By matching	By matching	By matching	106030000	158310000	170660000	16461000	19417000	17657000	45913000	109830000	14413000	25948000	0	7155600
Q3UN04	Q3UN04	Q3UN04	2,3-cyclic-nucleotide 3-phosphodiesterase	Cnp	>sp|P16330|CN37_MOUSE 2,3-cyclic-nucleotide 3-phosphodiesterase OS=Mus musculus GN=Cnp PE=1 SV=3	1	6	6	18.6	18.6	47.123	420	0	41.022	By MS/MS	By MS/MS	By MS/MS	By MS/MS	By matching	By matching	By MS/MS	By MS/MS	By MS/MS	By MS/MS	By MS/MS	By MS/MS	13637000	79206000	107260000	17043000	0	16945000	78832000	86248000	15354000	70723000	59687000	48476000
Q3UND0	Q3UND0	Q3UND0	Phenylalanine-4-hydroxylase	Pah	>sp|P16331|PH4H_MOUSE Phenylalanine-4-hydroxylase OS=Mus musculus GN=Pah PE=1 SV=4	1	37	37	88.7	88.7	51.899	453	0	323.31	By MS/MS	By MS/MS	By MS/MS	By MS/MS	By MS/MS	By MS/MS	By MS/MS	By MS/MS	By MS/MS	By MS/MS	By MS/MS	By MS/MS	26816000000	37028000000	39959000000	32437000000	30344000000	32531000000	4543300000	12408000000	5523600000	5505200000	5409400000	9140400000
Q3UNX5	Q3UNX5	Q3UNX5	Methylmalonyl-CoA mutase, mitochondrial	Mut	>sp|P16332|MUTA_MOUSE Methylmalonyl-CoA mutase, mitochondrial OS=Mus musculus GN=Mut PE=1 SV=2	1	25	25	53.1	53.1	82.843	748	0	101.31	By MS/MS	By MS/MS	By MS/MS	By MS/MS	By MS/MS	By MS/MS	By MS/MS	By MS/MS	By MS/MS	By MS/MS	By MS/MS	By MS/MS	2323300000	2455800000	2651500000	1402200000	2778400000	3104900000	68185000	753330000	68446000	357240000	667970000	462090000
Q3UNZ8	Q3UNZ8	Q3UNZ8	Glutamyl aminopeptidase	Enpep	>sp|P16406|AMPE_MOUSE Glutamyl aminopeptidase OS=Mus musculus GN=Enpep PE=1 SV=1	1	14	14	18.2	18.2	107.96	945	0	33.522	By MS/MS	By MS/MS	By MS/MS	By MS/MS	By MS/MS	By MS/MS	By MS/MS	By MS/MS	By MS/MS	By MS/MS	By MS/MS	By MS/MS	143140000	204060000	87095000	83230000	84122000	115860000	51843000	120130000	35090000	71932000	73685000	64369000
Q3UP75	Q3UP75	Q3UP75	Argininosuccinate synthase	Ass1	>sp|P16460|ASSY_MOUSE Argininosuccinate synthase OS=Mus musculus GN=Ass1 PE=1 SV=1	1	57	57	85.9	85.9	46.584	412	0	323.31	By MS/MS	By MS/MS	By MS/MS	By MS/MS	By MS/MS	By MS/MS	By MS/MS	By MS/MS	By MS/MS	By MS/MS	By MS/MS	By MS/MS	286910000000	295700000000	386960000000	179070000000	210780000000	218770000000	309960000000	381120000000	19927000000	417210000000	356320000000	345170000000
Q3UPF5	Q3UPF5	Q3UPF5	Spectrin alpha chain, non-erythrocytic 1	Sptan1	>sp|P16546|SPTN1_MOUSE Spectrin alpha chain, non-erythrocytic 1 OS=Mus musculus GN=Sptan1 PE=1 SV=4	1	64	64	34.4	34.4	284.59	2472	0	230.65	By MS/MS	By MS/MS	By MS/MS	By matching	By matching	By matching	By MS/MS	By MS/MS	By MS/MS	By MS/MS	By MS/MS	By MS/MS	375430000	1221200000	426630000	64079000	31741000	0	1118400000	2322700000	1011900000	442510000	952090000	1262500000
Q3UPH1	Q3UPH1	Q3UPH1	Lysosomal protective protein;Lysosomal protective protein 32 kDa chain;Lysosomal protective protein 20 kDa chain	Ctsa	>sp|P16675|PPGB_MOUSE Lysosomal protective protein OS=Mus musculus GN=Ctsa PE=1 SV=1	1	13	13	32.7	32.7	53.844	474	0	37.253	By MS/MS	By MS/MS	By MS/MS	By MS/MS	By MS/MS	By MS/MS	By MS/MS	By MS/MS	By MS/MS	By MS/MS	By MS/MS	By MS/MS	1956600000	1089300000	4427900000	1528000000	705750000	995920000	202840000	266280000	185660000	192300000	93148000	284150000
Q3UPL0	Q3UPL0	Q3UPL0	Glyceraldehyde-3-phosphate dehydrogenase	Gapdh	>sp|P16858|G3P_MOUSE Glyceraldehyde-3-phosphate dehydrogenase OS=Mus musculus GN=Gapdh PE=1 SV=2	2	40	40	94.6	94.6	35.81	333	0	323.31	By MS/MS	By MS/MS	By MS/MS	By MS/MS	By MS/MS	By MS/MS	By MS/MS	By MS/MS	By MS/MS	By MS/MS	By MS/MS	By MS/MS	287640000000	258390000000	458340000000	191580000000	190640000000	210850000000	294430000000	289680000000	479440000000	331060000000	184730000000	249920000000
Q3UQ44	Q3UQ44	Q3UQ44	Growth hormone receptor;Growth hormone-binding protein	Ghr	>sp|P16882|GHR_MOUSE Growth hormone receptor OS=Mus musculus GN=Ghr PE=1 SV=1	1	3	3	6.6	6.6	72.782	650	0	6.6898	By matching	By matching	By matching	By matching	By MS/MS	By matching	By matching	By matching	By matching	By MS/MS	By MS/MS	By MS/MS	19430000	0	0	51069000	39072000	29229000	0	0	0	51199000	19545000	36501000
Q3UQ84	Q3UQ84	Q3UQ84	Lysosome-associated membrane glycoprotein 2	Lamp2	>sp|P17047|LAMP2_MOUSE Lysosome-associated membrane glycoprotein 2 OS=Mus musculus GN=Lamp2 PE=1 SV=2	1	4	4	8	8	45.681	415	0.00089955	3.7907	By MS/MS	By MS/MS	By MS/MS	By MS/MS	By MS/MS	By MS/MS	By MS/MS	By MS/MS	By MS/MS	By MS/MS	By MS/MS	By MS/MS	158440000	206960000	257930000	67853000	96706000	155400000	182760000	312900000	184070000	91044000	25884000	45798000
Q3UQA7	Q3UQA7	Q3UQA7	High mobility group protein HMG-I/HMG-Y	Hmga1	>sp|P17095|HMGA1_MOUSE High mobility group protein HMG-I/HMG-Y OS=Mus musculus GN=Hmga1 PE=1 SV=4	1	1	1	23.4	23.4	11.614	107	0.0008881	3.6066	By matching	By matching	By MS/MS	By matching	By matching	By matching	By matching	By matching	By matching	By matching	By matching	By matching	0	0	61336000	0	0	0	0	0	0	0	0	0
Q3UQN2	Q3UQN2	Q3UQN2	Heat shock-related 70 kDa protein 2	Hspa2	>sp|P17156|HSP72_MOUSE Heat shock-related 70 kDa protein 2 OS=Mus musculus GN=Hspa2 PE=1 SV=2	1	20	4	29.1	10.1	69.641	633	0	6.2833	By matching	By matching	By matching	By matching	By matching	By matching	By MS/MS	By matching	By MS/MS	By MS/MS	By MS/MS	By MS/MS	0	0	0	0	0	0	36929000	0	66811000	19481000	14025000	11164000
Q3UR70	Q3UR70	Q3UR70	Alpha-enolase	Eno1	>sp|P17182|ENOA_MOUSE Alpha-enolase OS=Mus musculus GN=Eno1 PE=1 SV=3	1	42	37	86.2	77.9	47.14	434	0	323.31	By MS/MS	By MS/MS	By MS/MS	By MS/MS	By MS/MS	By MS/MS	By MS/MS	By MS/MS	By MS/MS	By MS/MS	By MS/MS	By MS/MS	113360000000	131340000000	196500000000	86116000000	97793000000	116420000000	1607700000	2693200000	1677700000	3290900000	3163300000	2794800000
Q3URE1	Q3URE1	Q3URE1	Polypyrimidine tract-binding protein 1	Ptbp1	>sp|P17225|PTBP1_MOUSE Polypyrimidine tract-binding protein 1 OS=Mus musculus GN=Ptbp1 PE=1 SV=2	1	19	16	55	50.3	56.477	527	0	193.79	By MS/MS	By MS/MS	By MS/MS	By MS/MS	By MS/MS	By MS/MS	By MS/MS	By MS/MS	By MS/MS	By MS/MS	By MS/MS	By MS/MS	6413800000	5949000000	6912900000	3338800000	2971400000	3861700000	505320000	2738700000	1193300000	109420000	422110000	684320000
Q3URF8	Q3URF8	Q3URF8	AP-2 complex subunit alpha-1	Ap2a1	>sp|P17426|AP2A1_MOUSE AP-2 complex subunit alpha-1 OS=Mus musculus GN=Ap2a1 PE=1 SV=1	1	26	18	36.4	26.1	107.66	977	0	53.335	By MS/MS	By MS/MS	By MS/MS	By MS/MS	By MS/MS	By MS/MS	By MS/MS	By MS/MS	By MS/MS	By MS/MS	By MS/MS	By MS/MS	429950000	464140000	756510000	272990000	199900000	364150000	323510000	245990000	289840000	349030000	198870000	212910000
Q3URS9	Q3URS9	Q3URS9	AP-2 complex subunit alpha-2	Ap2a2	>sp|P17427|AP2A2_MOUSE AP-2 complex subunit alpha-2 OS=Mus musculus GN=Ap2a2 PE=1 SV=2	1	38	30	51.7	40.9	104.02	938	0	211.39	By MS/MS	By MS/MS	By MS/MS	By MS/MS	By MS/MS	By MS/MS	By MS/MS	By MS/MS	By MS/MS	By MS/MS	By MS/MS	By MS/MS	2498000000	2800800000	4519400000	2662000000	3174900000	3668500000	1707500000	1667900000	1547700000	1439800000	1119200000	1644100000
Q3UTJ2	Q3UTJ2	Q3UTJ2	Glucosylceramidase	Gba	>sp|P17439|GLCM_MOUSE Glucosylceramidase OS=Mus musculus GN=Gba PE=1 SV=1	1	9	9	27.2	27.2	57.621	515	0	19.29	By MS/MS	By MS/MS	By MS/MS	By matching	By matching	By matching	By MS/MS	By MS/MS	By MS/MS	By matching	By MS/MS	By MS/MS	146690000	94260000	392890000	0	0	0	51996000	85891000	37903000	20305000	27721000	45204000
Q3UUI3	Q3UUI3	Q3UUI3	Selenium-binding protein 1	Selenbp1	>sp|P17563|SBP1_MOUSE Selenium-binding protein 1 OS=Mus musculus GN=Selenbp1 PE=1 SV=2	1	44	10	88.3	27.1	52.513	472	0	124.02	By MS/MS	By MS/MS	By MS/MS	By MS/MS	By MS/MS	By MS/MS	By MS/MS	By MS/MS	By MS/MS	By MS/MS	By MS/MS	By MS/MS	5752300000	7529000000	9657900000	7995300000	7655300000	8879800000	266390000	525720000	176030000	376380000	340790000	549620000
Q3UUQ7	Q3UUQ7	Q3UUQ7	Hexokinase-1	Hk1	>sp|P17710|HXK1_MOUSE Hexokinase-1 OS=Mus musculus GN=Hk1 PE=1 SV=3	2	8	7	10.6	9.3	108.3	974	0	13.158	By MS/MS	By matching	By MS/MS	By matching	By matching	By matching	By matching	By MS/MS	By matching	By matching	By matching	By MS/MS	145190000	387930000	555570000	148660000	139190000	228030000	65704000	152880000	0	0	0	0
Q3UV17	Q3UV17	Q3UV17	UDP-glucuronosyltransferase 2B17	Ugt2b17	>sp|P17717|UDB17_MOUSE UDP-glucuronosyltransferase 2B17 OS=Mus musculus GN=Ugt2b17 PE=1 SV=1	1	25	23	46.4	44.5	60.855	530	0	154.12	By MS/MS	By MS/MS	By MS/MS	By MS/MS	By MS/MS	By MS/MS	By MS/MS	By MS/MS	By MS/MS	By MS/MS	By MS/MS	By MS/MS	24060000000	23455000000	19987000000	9562900000	9339800000	14324000000	10203000000	20846000000	3671200000	9124200000	14418000000	16260000000
Q3UVG3	Q3UVG3	Q3UVG3	Peptidyl-prolyl cis-trans isomerase A;Peptidyl-prolyl cis-trans isomerase A, N-terminally processed	Ppia	>sp|P17742|PPIA_MOUSE Peptidyl-prolyl cis-trans isomerase A OS=Mus musculus GN=Ppia PE=1 SV=2	1	10	10	74.4	74.4	17.971	164	0	76.553	By MS/MS	By MS/MS	By MS/MS	By MS/MS	By MS/MS	By MS/MS	By MS/MS	By MS/MS	By MS/MS	By MS/MS	By MS/MS	By MS/MS	5797500000	7425900000	9642400000	3612500000	3520400000	4885500000	312930000	1025600000	281600000	686350000	567210000	342560000
Q3UVK0	Q3UVK0	Q3UVK0	Triosephosphate isomerase	Tpi1	>sp|P17751|TPIS_MOUSE Triosephosphate isomerase OS=Mus musculus GN=Tpi1 PE=1 SV=4	1	23	23	65.2	65.2	32.191	299	0	114.21	By MS/MS	By MS/MS	By MS/MS	By MS/MS	By MS/MS	By MS/MS	By MS/MS	By MS/MS	By MS/MS	By MS/MS	By MS/MS	By MS/MS	3148200000	2957000000	6347700000	4923300000	3125100000	4296100000	4970200000	5549300000	12242000000	5723200000	9691200000	9612800000
Q3UVU3	Q3UVU3	Q3UVU3	Heat shock 70 kDa protein 1B	Hspa1b	>sp|P17879|HS71B_MOUSE Heat shock 70 kDa protein 1B OS=Mus musculus GN=Hspa1b PE=1 SV=3	1	39	1	58.1	4.4	70.175	642	0	229.79	By MS/MS	By MS/MS	By MS/MS	By MS/MS	By MS/MS	By MS/MS	By MS/MS	By MS/MS	By MS/MS	By MS/MS	By MS/MS	By MS/MS	1465000000	13938000000	874900000	705090000	1740400000	1792700000	3051700000	13062000000	1057400000	2445300000	3024500000	3435100000
Q3UW53	Q3UW53	Q3UW53	Lysozyme C-1	Lyz1	>sp|P17897|LYZ1_MOUSE Lysozyme C-1 OS=Mus musculus GN=Lyz1 PE=1 SV=1	1	2	1	14.2	8.1	16.794	148	0.00088679	3.5879	By matching	By MS/MS	By matching	By MS/MS	By MS/MS	By MS/MS	By matching	By matching	By matching	By MS/MS	By matching	By matching	10660000	16225000	64745000	37863000	60328000	64855000	7042900	0	0	14192000	0	0
Q3UX61	Q3UX61	Q3UX61	Proliferating cell nuclear antigen	Pcna	>sp|P17918|PCNA_MOUSE Proliferating cell nuclear antigen OS=Mus musculus GN=Pcna PE=1 SV=2	1	11	11	60.2	60.2	28.785	261	0	79.771	By MS/MS	By MS/MS	By MS/MS	By MS/MS	By MS/MS	By MS/MS	By MS/MS	By MS/MS	By MS/MS	By MS/MS	By MS/MS	By matching	1268000000	693350000	1869500000	73613000	119580000	89806000	296460000	175350000	924210000	8158500	22445000	24050000
Q3UYI5	Q3UYI5	Q3UYI5	Cathepsin D	Ctsd	>sp|P18242|CATD_MOUSE Cathepsin D OS=Mus musculus GN=Ctsd PE=1 SV=1	1	25	25	64.4	64.4	44.953	410	0	157	By MS/MS	By MS/MS	By MS/MS	By MS/MS	By MS/MS	By MS/MS	By MS/MS	By MS/MS	By MS/MS	By MS/MS	By MS/MS	By MS/MS	13355000000	12520000000	40241000000	4209300000	3160400000	4565800000	1541200000	4302100000	2011200000	354200000	370950000	746230000
Q3UYV9	Q3UYV9	Q3UYV9	Protein CYR61	Cyr61	>sp|P18406|CYR61_MOUSE Protein CYR61 OS=Mus musculus GN=Cyr61 PE=1 SV=1	1	5	5	16.4	16.4	41.709	379	0	7.417	By MS/MS	By MS/MS	By MS/MS	By matching	By matching	By matching	By matching	By MS/MS	By matching	By matching	By matching	By matching	129810000	437230000	332990000	0	0	0	0	52127000	1588200	0	0	0
Q3UZ09	Q3UZ09	Q3UZ09	Ig heavy chain V region 5-84;Ig heavy chain V region 914;Ig heavy chain V region 5-76;Ig heavy chain V region 345		>sp|P18525|HVM54_MOUSE Ig heavy chain V region 5-84 OS=Mus musculus PE=1 SV=1;>sp|P18527|HVM56_MOUSE Ig heavy chain V region 914 OS=Mus musculus PE=1 SV=1;>sp|P18529|HVM58_MOUSE Ig heavy chain V region 5-76 OS=Mus musculus PE=1 SV=1;>sp|P18526|HVM55_MOUSE	4	2	1	23.1	13.7	12.872	117	0.009084	1.7313	By MS/MS	By MS/MS	By MS/MS	By matching	By matching	By matching	By MS/MS	By matching	By matching	By matching	By matching	By matching	22691000	0	32548000	0	5538800	0	0	0	0	0	0	0
Q3UZZ6	Q3UZZ6	Q3UZZ6	Ig heavy chain V region 6.96		>sp|P18528|HVM57_MOUSE Ig heavy chain V region 6.96 OS=Mus musculus PE=4 SV=1	1	2	1	30.6	19.4	11.007	98	0	34.618	By matching	By matching	By matching	By matching	By matching	By matching	By MS/MS	By matching	By MS/MS	By MS/MS	By MS/MS	By matching	0	0	0	0	14683000	0	311930000	54367000	175060000	66054000	63022000	0
Q3V1L4	Q3V1L4	Q3V1L4	Ig heavy chain V region 3-6	Ighv3-6	>sp|P18531|HVM60_MOUSE Ig heavy chain V region 3-6 OS=Mus musculus GN=Ighv3-6 PE=1 SV=1	1	1	1	13.8	13.8	13.095	116	0	39.857	By matching	By matching	By MS/MS	By matching	By matching	By matching	By matching	By matching	By matching	By matching	By matching	By matching	0	0	79739000	0	0	0	0	0	0	0	0	0
Q3V1T4	Q3V1T4	Q3V1T4	Basigin	Bsg	>sp|P18572|BASI_MOUSE Basigin OS=Mus musculus GN=Bsg PE=1 SV=2	1	8	8	22.6	22.6	42.444	389	0	30.55	By MS/MS	By MS/MS	By MS/MS	By MS/MS	By MS/MS	By MS/MS	By MS/MS	By MS/MS	By MS/MS	By MS/MS	By MS/MS	By MS/MS	714840000	1081000000	776460000	206120000	257700000	246870000	687590000	1583900000	625630000	147370000	356230000	504540000
Q3V384	Q3V384	Q3V384	Cationic amino acid transporter 2	Slc7a2	>sp|P18581|CTR2_MOUSE Cationic amino acid transporter 2 OS=Mus musculus GN=Slc7a2 PE=1 SV=3	1	3	3	7.6	7.6	71.855	657	0	10.246	By matching	By MS/MS	By MS/MS	By matching	By matching	By MS/MS	By MS/MS	By matching	By MS/MS	By matching	By MS/MS	By matching	46780000	92779000	110070000	0	44749000	51766000	49052000	59506000	82231000	10888000	32600000	0
Q3V3R1	Q3V3R1	Q3V3R1	Ribosomal protein S6 kinase alpha-3	Rps6ka3	>sp|P18654|KS6A3_MOUSE Ribosomal protein S6 kinase alpha-3 OS=Mus musculus GN=Rps6ka3 PE=1 SV=2	1	5	4	6.9	5.5	83.693	740	0	5.2846	By MS/MS	By matching	By MS/MS	By matching	By matching	By matching	By matching	By matching	By MS/MS	By matching	By MS/MS	By matching	85237000	0	0	0	0	0	0	0	45343000	0	0	0
Q3V3R4	Q3V3R4	Q3V3R4	Cofilin-1	Cfl1	>sp|P18760|COF1_MOUSE Cofilin-1 OS=Mus musculus GN=Cfl1 PE=1 SV=3	1	14	10	85.5	67.5	18.559	166	0	77.81	By MS/MS	By MS/MS	By MS/MS	By MS/MS	By MS/MS	By MS/MS	By MS/MS	By MS/MS	By MS/MS	By MS/MS	By MS/MS	By MS/MS	3788100000	4300400000	6746700000	1661300000	1740700000	2009200000	727410000	892280000	565150000	966760000	254410000	775530000
Q3V4B5	Q3V4B5	Q3V4B5	Fatty acid synthase;[Acyl-carrier-protein] S-acetyltransferase;[Acyl-carrier-protein] S-malonyltransferase;3-oxoacyl-[acyl-carrier-protein] synthase;3-oxoacyl-[acyl-carrier-protein] reductase;3-hydroxyacyl-[acyl-carrier-protein] dehydratase;Enoyl-[acyl-carrier-protein] reductase;Oleoyl-[acyl-carrier-protein] hydrolase	Fasn	>sp|P19096|FAS_MOUSE Fatty acid synthase OS=Mus musculus GN=Fasn PE=1 SV=2	1	118	118	60.8	60.8	272.43	2504	0	323.31	By MS/MS	By MS/MS	By MS/MS	By MS/MS	By MS/MS	By MS/MS	By MS/MS	By MS/MS	By MS/MS	By MS/MS	By MS/MS	By MS/MS	22824000000	33982000000	15865000000	24334000000	25690000000	10121000000	5007100000	17982000000	3880500000	6395100000	13349000000	9256000000
Q497J1	Q497J1	Q497J1	Glutathione S-transferase P 1	Gstp1	>sp|P19157|GSTP1_MOUSE Glutathione S-transferase P 1 OS=Mus musculus GN=Gstp1 PE=1 SV=2	2	16	16	67.1	67.1	23.609	210	0	323.31	By MS/MS	By MS/MS	By MS/MS	By MS/MS	By MS/MS	By MS/MS	By MS/MS	By MS/MS	By MS/MS	By MS/MS	By MS/MS	By MS/MS	27656000000	22662000000	20643000000	33914000000	51924000000	59013000000	4417300000	4513900000	51560000000	10301000000	16069000000	21933000000
Q4G5Y1	Q4G5Y1	Q4G5Y1	Interferon-related developmental regulator 1	Ifrd1	>sp|P19182|IFRD1_MOUSE Interferon-related developmental regulator 1 OS=Mus musculus GN=Ifrd1 PE=1 SV=2	1	4	4	13.1	13.1	49.935	449	0	82.763	By MS/MS	By MS/MS	By MS/MS	By matching	By matching	By matching	By matching	By MS/MS	By matching	By matching	By matching	By matching	85645000	310560000	141860000	0	0	0	0	123610000	0	0	0	0
Q4KML4	Q4KML4	Q4KML4	Prothrombin;Activation peptide fragment 1;Activation peptide fragment 2;Thrombin light chain;Thrombin heavy chain	F2	>sp|P19221|THRB_MOUSE Prothrombin OS=Mus musculus GN=F2 PE=1 SV=1	2	31	31	55.5	55.5	70.268	618	0	111.35	By MS/MS	By MS/MS	By MS/MS	By MS/MS	By matching	By MS/MS	By MS/MS	By MS/MS	By MS/MS	By MS/MS	By MS/MS	By MS/MS	3718500000	7039200000	11137000000	35529000	193830000	158480000	606650000	1094600000	169460000	191650000	272470000	193670000
Q4LDD4	Q4LDD4	Q4LDD4	60S ribosomal protein L13a	Rpl13a	>sp|P19253|RL13A_MOUSE 60S ribosomal protein L13a OS=Mus musculus GN=Rpl13a PE=1 SV=4	1	13	13	38.9	38.9	23.464	203	0	22.48	By MS/MS	By MS/MS	By MS/MS	By MS/MS	By MS/MS	By MS/MS	By MS/MS	By MS/MS	By MS/MS	By MS/MS	By MS/MS	By MS/MS	3278900000	999710000	4761900000	1950700000	2875000000	3290700000	4010800000	5290100000	3308800000	2302400000	3632300000	2799500000
Q4LDG0	Q4LDG0	Q4LDG0	Protein Mpv17	Mpv17	>sp|P19258|MPV17_MOUSE Protein Mpv17 OS=Mus musculus GN=Mpv17 PE=1 SV=1	1	1	1	13.1	13.1	19.686	176	0	10.558	By matching	By matching	By matching	By matching	By matching	By matching	By MS/MS	By MS/MS	By MS/MS	By MS/MS	By matching	By MS/MS	0	0	0	0	0	0	37126000	58387000	30231000	61410000	0	14765000
Q4PJX1	Q4PJX1	Q4PJX1	Serpin H1	Serpinh1	>sp|P19324|SERPH_MOUSE Serpin H1 OS=Mus musculus GN=Serpinh1 PE=1 SV=3	1	23	23	65.2	65.2	46.533	417	0	210.33	By MS/MS	By MS/MS	By MS/MS	By MS/MS	By MS/MS	By MS/MS	By MS/MS	By MS/MS	By matching	By MS/MS	By MS/MS	By MS/MS	7004200000	2192900000	7425000000	147990000	115380000	624420000	2195000000	1136300000	38340000	140260000	125810000	375870000
Q4PZA2	Q4PZA2	Q4PZA2	Cytochrome c oxidase subunit 5B, mitochondrial	Cox5b	>sp|P19536|COX5B_MOUSE Cytochrome c oxidase subunit 5B, mitochondrial OS=Mus musculus GN=Cox5b PE=1 SV=1	1	5	5	35.9	35.9	13.813	128	0	6.2724	By MS/MS	By MS/MS	By MS/MS	By MS/MS	By MS/MS	By MS/MS	By MS/MS	By MS/MS	By MS/MS	By MS/MS	By MS/MS	By MS/MS	85715000	64067000	157260000	37943000	35944000	59526000	198690000	776570000	32311000	56333000	60771000	230840000
Q4VBD2	Q4VBD2	Q4VBD2	Glutathione S-transferase Mu 3	Gstm3	>sp|P19639|GSTM4_MOUSE Glutathione S-transferase Mu 3 OS=Mus musculus GN=Gstm3 PE=1 SV=2	1	32	17	85.3	60.6	25.701	218	0	185.66	By MS/MS	By MS/MS	By MS/MS	By MS/MS	By MS/MS	By MS/MS	By MS/MS	By MS/MS	By MS/MS	By MS/MS	By matching	By MS/MS	3117800000	14326000000	5401400000	1172300000	1232900000	1390700000	72403000	3582900000	1288900000	134480000	88041000	77900000
Q4VC33	Q4VC33	Q4VC33	Cytochrome c oxidase subunit 4 isoform 1, mitochondrial	Cox4i1	>sp|P19783|COX41_MOUSE Cytochrome c oxidase subunit 4 isoform 1, mitochondrial OS=Mus musculus GN=Cox4i1 PE=1 SV=2	1	12	12	46.7	46.7	19.53	169	0	44.661	By MS/MS	By MS/MS	By MS/MS	By MS/MS	By MS/MS	By MS/MS	By MS/MS	By MS/MS	By MS/MS	By MS/MS	By MS/MS	By MS/MS	1121500000	829020000	1444500000	1381000000	987670000	1256500000	943370000	2107500000	335260000	388060000	620060000	1036700000
Q501J6	Q501J6	Q501J6	Matrix Gla protein	Mgp	>sp|P19788|MGP_MOUSE Matrix Gla protein OS=Mus musculus GN=Mgp PE=3 SV=1	1	1	1	12.5	12.5	12.359	104	0.0016533	2.7379	By matching	By matching	By matching	By matching	By matching	By matching	By MS/MS	By matching	By matching	By matching	By matching	By matching	0	0	0	0	0	0	0	0	0	0	0	0
Q505B7	Q505B7	Q505B7	78 kDa glucose-regulated protein	Hspa5	>sp|P20029|GRP78_MOUSE 78 kDa glucose-regulated protein OS=Mus musculus GN=Hspa5 PE=1 SV=3	1	52	49	60.6	60.6	72.421	655	0	323.31	By MS/MS	By MS/MS	By MS/MS	By MS/MS	By MS/MS	By MS/MS	By MS/MS	By MS/MS	By MS/MS	By MS/MS	By MS/MS	By MS/MS	24660000000	51509000000	28996000000	29552000000	18590000000	25662000000	150780000000	168460000000	210900000000	123240000000	120920000000	183010000000
Q505D1	Q505D1	Q505D1	Beta-hexosaminidase subunit beta	Hexb	>sp|P20060|HEXB_MOUSE Beta-hexosaminidase subunit beta OS=Mus musculus GN=Hexb PE=1 SV=2	1	2	2	6.3	6.3	61.115	536	0	4.6078	By MS/MS	By MS/MS	By MS/MS	By MS/MS	By matching	By matching	By matching	By matching	By matching	By MS/MS	By matching	By matching	96952000	0	197170000	42747000	32672000	50347000	0	0	6163500	7880600	0	0
Q505D7	Q505D7	Q505D7	Thioredoxin-dependent peroxide reductase, mitochondrial	Prdx3	>sp|P20108|PRDX3_MOUSE Thioredoxin-dependent peroxide reductase, mitochondrial OS=Mus musculus GN=Prdx3 PE=1 SV=1	1	10	10	45.9	45.9	28.127	257	0	61.381	By MS/MS	By MS/MS	By MS/MS	By MS/MS	By MS/MS	By MS/MS	By MS/MS	By MS/MS	By MS/MS	By MS/MS	By MS/MS	By MS/MS	3712300000	2399600000	4115400000	2843700000	1963200000	3075800000	511430000	942300000	105120000	188300000	236980000	839350000
Q505F5	Q505F5	Q505F5	Vimentin	Vim	>sp|P20152|VIME_MOUSE Vimentin OS=Mus musculus GN=Vim PE=1 SV=3	6	57	50	89.9	83	53.687	466	0	323.31	By MS/MS	By MS/MS	By MS/MS	By MS/MS	By MS/MS	By MS/MS	By MS/MS	By MS/MS	By MS/MS	By MS/MS	By MS/MS	By MS/MS	25296000000	24015000000	54912000000	6499000000	6571600000	7554900000	7545300000	13125000000	5478300000	1891400000	1459000000	2551500000
Q566J8	Q566J8	Q566J8	Neurotrophin-3	Ntf3	>sp|P20181|NTF3_MOUSE Neurotrophin-3 OS=Mus musculus GN=Ntf3 PE=1 SV=1	1	2	2	16.7	16.7	29.587	258	1	-2	By matching	By matching	By matching	By matching	By matching	By matching	By matching	By MS/MS	By matching	By MS/MS	By matching	By matching	0	0	0	0	0	0	65671000	168510000	0	26848000	2678600	51819000
Q569Z5	Q569Z5	Q569Z5	Cytochrome P450 2A5	Cyp2a5	>sp|P20852|CP2A5_MOUSE Cytochrome P450 2A5 OS=Mus musculus GN=Cyp2a5 PE=2 SV=1	1	34	10	63.8	27.1	56.74	494	0	101.52	By MS/MS	By MS/MS	By MS/MS	By MS/MS	By MS/MS	By MS/MS	By MS/MS	By MS/MS	By MS/MS	By MS/MS	By MS/MS	By MS/MS	2800900000	8796100000	858920000	2384900000	4687600000	5629900000	64851000	2103000000	240850000	1936400000	2079600000	3015300000
Q569Z6	Q569Z6	Q569Z6	Plasminogen;Plasmin heavy chain A;Activation peptide;Angiostatin;Plasmin heavy chain A, short form;Plasmin light chain B	Plg	>sp|P20918|PLMN_MOUSE Plasminogen OS=Mus musculus GN=Plg PE=1 SV=3	1	49	46	71.7	70.7	90.807	812	0	323.31	By MS/MS	By MS/MS	By MS/MS	By MS/MS	By MS/MS	By MS/MS	By MS/MS	By MS/MS	By MS/MS	By MS/MS	By MS/MS	By MS/MS	20385000000	11969000000	28688000000	5658400000	2549400000	4230200000	5260000000	2083100000	2010500000	735390000	1367700000	1109400000
Q56A10	Q56A10	Q56A10	Tropomyosin alpha-3 chain	Tpm3	>sp|P21107|TPM3_MOUSE Tropomyosin alpha-3 chain OS=Mus musculus GN=Tpm3 PE=1 SV=3	1	12	5	31.6	19.3	32.994	285	0	35.095	By MS/MS	By MS/MS	By MS/MS	By matching	By MS/MS	By matching	By MS/MS	By MS/MS	By MS/MS	By MS/MS	By MS/MS	By MS/MS	58045000	40193000	225240000	0	45572000	12184000	281450000	1097100000	157030000	146140000	53168000	192750000
Q570Y9	Q570Y9	Q570Y9	Ubiquitin-like protein 4A	Ubl4a	>sp|P21126|UBL4A_MOUSE Ubiquitin-like protein 4A OS=Mus musculus GN=Ubl4a PE=1 SV=1	1	12	12	77.1	77.1	17.8	157	0	28.853	By matching	By matching	By matching	By matching	By matching	By matching	By MS/MS	By MS/MS	By MS/MS	By MS/MS	By MS/MS	By MS/MS	0	0	0	12679000	0	0	3732400000	318030000	9010500000	861970000	451620000	512490000
Q571F8	Q571F8	Q571F8	Guanine nucleotide-binding protein subunit alpha-11	Gna11	>sp|P21278|GNA11_MOUSE Guanine nucleotide-binding protein subunit alpha-11 OS=Mus musculus GN=Gna11 PE=1 SV=1	1	12	6	47.6	21.7	42.024	359	0	24.294	By MS/MS	By MS/MS	By MS/MS	By MS/MS	By MS/MS	By MS/MS	By MS/MS	By MS/MS	By MS/MS	By MS/MS	By MS/MS	By MS/MS	368400000	307570000	253000000	177610000	211680000	254970000	95511000	367960000	163660000	75568000	137800000	178400000
Q571I9	Q571I9	Q571I9	Guanine nucleotide-binding protein G(q) subunit alpha	Gnaq	>sp|P21279|GNAQ_MOUSE Guanine nucleotide-binding protein G(q) subunit alpha OS=Mus musculus GN=Gnaq PE=1 SV=4	1	10	4	36.8	12.5	42.158	359	0	13.259	By MS/MS	By matching	By MS/MS	By MS/MS	By matching	By MS/MS	By MS/MS	By MS/MS	By MS/MS	By MS/MS	By MS/MS	By matching	11831000	13193000	77047000	23023000	13308000	13473000	2085500	56000000	26619000	6130700	3097700	5187900
Q58A65	Q58A65	Q58A65	Aldose reductase-related protein 1	Akr1b7	>sp|P21300|ALD1_MOUSE Aldose reductase-related protein 1 OS=Mus musculus GN=Akr1b7 PE=1 SV=4	1	4	2	13	7.6	35.988	316	0	5.357	By MS/MS	By MS/MS	By MS/MS	By MS/MS	By matching	By matching	By matching	By MS/MS	By matching	By matching	By matching	By matching	31059000	13506000	94239000	22966000	0	12450000	0	0	0	0	0	0
Q5BL07	Q5BL07	Q5BL07	Multidrug resistance protein 3	Abcb4	>sp|P21440|MDR3_MOUSE Phosphatidylcholine translocator ABCB4 OS=Mus musculus GN=Abcb4 PE=1 SV=2	2	33	23	32.4	25.2	140.38	1276	0	139.64	By MS/MS	By MS/MS	By MS/MS	By MS/MS	By MS/MS	By MS/MS	By MS/MS	By MS/MS	By MS/MS	By MS/MS	By MS/MS	By MS/MS	1064600000	1312600000	887280000	243410000	491600000	567800000	1575600000	1331900000	806750000	851830000	1327000000	917390000
Q5BLK4	Q5BLK4	Q5BLK4	Cystatin-C	Cst3	>sp|P21460|CYTC_MOUSE Cystatin-C OS=Mus musculus GN=Cst3 PE=1 SV=2	1	2	2	26.4	26.4	15.531	140	0	8.1227	By matching	By MS/MS	By MS/MS	By matching	By matching	By matching	By matching	By MS/MS	By matching	By matching	By matching	By matching	10976000	44815000	62277000	0	0	0	4993500	35868000	10617000	0	0	0
Q5EBG8	Q5EBG8	Q5EBG8	Beta-enolase	Eno3	>sp|P21550|ENOB_MOUSE Beta-enolase OS=Mus musculus GN=Eno3 PE=1 SV=3	1	5	1	19.1	3.2	47.024	434	1	-2	By matching	By matching	By matching	By matching	By matching	By matching	By matching	By MS/MS	By matching	By matching	By matching	By matching	0	0	0	0	0	0	0	0	0	0	0	0
Q5EG47	Q5EG47	Q5EG47	Angiogenin	Ang	>sp|P21570|ANGI_MOUSE Angiogenin OS=Mus musculus GN=Ang PE=1 SV=1	1	2	2	16.6	16.6	16.228	145	0.0016741	2.8726	By MS/MS	By matching	By MS/MS	By MS/MS	By MS/MS	By MS/MS	By matching	By MS/MS	By matching	By MS/MS	By matching	By MS/MS	15807000	0	11676000	34364000	4243000	7199800	0	3756000	0	4144300	2000500	1306100
Q5F2E7	Q5F2E7	Q5F2E7	Vitamin D-binding protein	Gc	>sp|P21614|VTDB_MOUSE Vitamin D-binding protein OS=Mus musculus GN=Gc PE=1 SV=2	1	36	36	84.7	84.7	53.6	476	0	323.31	By MS/MS	By MS/MS	By MS/MS	By MS/MS	By MS/MS	By MS/MS	By MS/MS	By MS/MS	By MS/MS	By MS/MS	By MS/MS	By MS/MS	27326000000	25051000000	33662000000	3398700000	1599600000	3230400000	1169800000	3762500000	517900000	12599000	37935000	214480000
Q5F2F2	Q5F2F2	Q5F2F2	Lamin-B2	Lmnb2	>sp|P21619|LMNB2_MOUSE Lamin-B2 OS=Mus musculus GN=Lmnb2 PE=1 SV=2	1	49	40	78	70.8	67.317	596	0	323.31	By MS/MS	By MS/MS	By MS/MS	By MS/MS	By MS/MS	By MS/MS	By MS/MS	By MS/MS	By MS/MS	By MS/MS	By MS/MS	By MS/MS	1029300000	1155300000	1555900000	2550000000	6461500000	6932100000	131830000	415400000	219950000	270470000	1039500000	951610000
Q5FW57	Q5FW57	Q5FW57	Lactadherin	Mfge8	>sp|P21956|MFGM_MOUSE Lactadherin OS=Mus musculus GN=Mfge8 PE=1 SV=3	1	12	12	40.8	40.8	51.24	463	0	38.297	By MS/MS	By MS/MS	By MS/MS	By matching	By matching	By matching	By MS/MS	By MS/MS	By MS/MS	By matching	By matching	By matching	723460000	200770000	3679100000	0	0	0	67195000	268840000	108530000	0	0	0
Q5FW60	Q5FW60	Q5FW60	Antigen peptide transporter 1	Tap1	>sp|P21958|TAP1_MOUSE Antigen peptide transporter 1 OS=Mus musculus GN=Tap1 PE=1 SV=3	1	10	10	21.4	21.4	78.863	724	0	35.355	By MS/MS	By MS/MS	By MS/MS	By MS/MS	By MS/MS	By MS/MS	By MS/MS	By MS/MS	By MS/MS	By MS/MS	By MS/MS	By MS/MS	48872000	102570000	117150000	114600000	61345000	97714000	138560000	288960000	129800000	431250000	175820000	159550000
Q5FWH7	Q5FWH7	Q5FWH7	Protein-glutamine gamma-glutamyltransferase 2	Tgm2	>sp|P21981|TGM2_MOUSE Protein-glutamine gamma-glutamyltransferase 2 OS=Mus musculus GN=Tgm2 PE=1 SV=4	1	40	40	61.1	61.1	77.06	686	0	323.31	By MS/MS	By MS/MS	By MS/MS	By MS/MS	By MS/MS	By MS/MS	By MS/MS	By MS/MS	By MS/MS	By MS/MS	By MS/MS	By MS/MS	17260000000	22086000000	33028000000	8049900000	5566100000	6835000000	2284300000	3778500000	1548200000	1389800000	1988200000	1668600000
Q5FWI3	Q5FWI3	Q5FWI3	Ferrochelatase, mitochondrial	Fech	>sp|P22315|HEMH_MOUSE Ferrochelatase, mitochondrial OS=Mus musculus GN=Fech PE=1 SV=2	1	19	19	58.3	58.3	47.13	420	0	219.64	By MS/MS	By MS/MS	By MS/MS	By MS/MS	By MS/MS	By MS/MS	By MS/MS	By MS/MS	By MS/MS	By MS/MS	By MS/MS	By MS/MS	1955600000	2180000000	3342500000	2756300000	2211400000	3252600000	1916500000	1768400000	768570000	2146300000	4480300000	2547100000
Q5FWK3	Q5FWK3	Q5FWK3	Myeloid differentiation primary response protein MyD88	Myd88	>sp|P22366|MYD88_MOUSE Myeloid differentiation primary response protein MyD88 OS=Mus musculus GN=Myd88 PE=1 SV=3	1	2	2	8.1	8.1	33.753	296	0	4.6214	By matching	By MS/MS	By MS/MS	By MS/MS	By matching	By MS/MS	By matching	By MS/MS	By MS/MS	By matching	By MS/MS	By matching	0	12220000	12775000	9388000	9515700	13117000	4317400	29145000	18499000	4288100	0	0
Q5HZI1	Q5HZI1	Q5HZI1	Prostaglandin G/H synthase 1	Ptgs1	>sp|P22437|PGH1_MOUSE Prostaglandin G/H synthase 1 OS=Mus musculus GN=Ptgs1 PE=1 SV=1	1	2	2	5.5	5.5	69.042	602	0	9.5109	By matching	By matching	By matching	By MS/MS	By matching	By matching	By MS/MS	By matching	By MS/MS	By MS/MS	By MS/MS	By matching	25765000	0	0	44549000	0	23634000	8423100	15356000	6970700	19378000	16467000	9927100
Q5HZI9	Q5HZI9	Q5HZI9	Alpha-1-antitrypsin 1-2	Serpina1b	>sp|P22599|A1AT2_MOUSE Alpha-1-antitrypsin 1-2 OS=Mus musculus GN=Serpina1b PE=1 SV=2	1	20	6	48.9	17.2	45.974	413	0	23.502	By MS/MS	By MS/MS	By MS/MS	By MS/MS	By MS/MS	By MS/MS	By MS/MS	By MS/MS	By MS/MS	By MS/MS	By MS/MS	By MS/MS	1300500000	1369200000	1310000000	179760000	261020000	468570000	218220000	651670000	195720000	21591000	25518000	40767000
Q5I2A0	Q5I2A0	Q5I2A0	Histone H2A type 1-H;Histone H2A type 3;Histone H2A type 1;Histone H2A.J;Histone H2A type 1-K;Histone H2A type 1-F	Hist1h2ah;Hist3h2a;Hist1h2ab;H2afj;Hist1h2ak;Hist1h2af	>sp|Q8CGP6|H2A1H_MOUSE Histone H2A type 1-H OS=Mus musculus GN=Hist1h2ah PE=1 SV=3;>sp|Q8BFU2|H2A3_MOUSE Histone H2A type 3 OS=Mus musculus GN=Hist3h2a PE=1 SV=3;>sp|P22752|H2A1_MOUSE Histone H2A type 1 OS=Mus musculus GN=Hist1h2ab PE=1 SV=3;>sp|Q8R1M2|H2A	6	7	2	41.4	14.1	13.95	128	0	134.21	By MS/MS	By MS/MS	By MS/MS	By MS/MS	By MS/MS	By MS/MS	By MS/MS	By MS/MS	By MS/MS	By MS/MS	By MS/MS	By MS/MS	39051000000	37699000000	62662000000	22130000000	38079000000	21844000000	9675900000	21026000000	6182200000	10461000000	29265000000	25834000000
Q5M8N0	Q5M8N0	Q5M8N0	AP-1 complex subunit gamma-1	Ap1g1	>sp|P22892|AP1G1_MOUSE AP-1 complex subunit gamma-1 OS=Mus musculus GN=Ap1g1 PE=1 SV=3	2	16	16	29.4	29.4	91.349	822	0	65.185	By MS/MS	By MS/MS	By MS/MS	By MS/MS	By MS/MS	By MS/MS	By MS/MS	By MS/MS	By MS/MS	By MS/MS	By MS/MS	By MS/MS	289100000	316570000	407060000	175040000	413760000	414290000	254540000	490410000	171850000	312380000	374570000	287220000
Q5M8N4	Q5M8N4	Q5M8N4	Porphobilinogen deaminase	Hmbs	>sp|P22907|HEM3_MOUSE Porphobilinogen deaminase OS=Mus musculus GN=Hmbs PE=1 SV=2	1	4	4	17.2	17.2	39.344	361	0	8.5564	By MS/MS	By MS/MS	By MS/MS	By MS/MS	By MS/MS	By MS/MS	By matching	By matching	By matching	By matching	By matching	By matching	71766000	56977000	107980000	20612000	65448000	79906000	0	12809000	13169000	0	0	0
Q5NCC3	Q5NCC3	Q5NCC3	Eukaryotic translation initiation factor 3 subunit A	Eif3a	>sp|P23116|EIF3A_MOUSE Eukaryotic translation initiation factor 3 subunit A OS=Mus musculus GN=Eif3a PE=1 SV=5	1	52	52	42.7	42.7	161.93	1344	0	132.17	By MS/MS	By MS/MS	By MS/MS	By MS/MS	By MS/MS	By MS/MS	By MS/MS	By MS/MS	By MS/MS	By MS/MS	By MS/MS	By MS/MS	856170000	739170000	1884100000	1380900000	1766500000	1951500000	1121900000	1920000000	1798300000	728330000	1526800000	1732900000
Q5NCF2	Q5NCF2	Q5NCF2	Chromobox protein homolog 3	Cbx3	>sp|P23198|CBX3_MOUSE Chromobox protein homolog 3 OS=Mus musculus GN=Cbx3 PE=1 SV=2	1	4	3	30.1	21.3	20.855	183	0	90.976	By MS/MS	By matching	By MS/MS	By MS/MS	By MS/MS	By MS/MS	By matching	By MS/MS	By MS/MS	By matching	By matching	By matching	209000000	0	41389000	351850000	16919000	96253000	12230000	28868000	48337000	17973000	0	8655500
Q5NCI0	Q5NCI0	Q5NCI0	Putative helicase MOV-10	Mov10	>sp|P23249|MOV10_MOUSE Putative helicase MOV-10 OS=Mus musculus GN=Mov10 PE=1 SV=2	1	17	17	23.9	23.9	113.58	1004	0	21.65	By MS/MS	By MS/MS	By MS/MS	By MS/MS	By MS/MS	By MS/MS	By MS/MS	By MS/MS	By MS/MS	By MS/MS	By MS/MS	By MS/MS	237070000	291390000	60063000	159970000	215970000	225970000	156030000	162090000	209040000	138460000	297550000	180760000
Q5NCQ5	Q5NCQ5	Q5NCQ5	X-ray repair cross-complementing protein 6	Xrcc6	>sp|P23475|XRCC6_MOUSE X-ray repair cross-complementing protein 6 OS=Mus musculus GN=Xrcc6 PE=1 SV=5	1	4	4	7.7	7.7	69.483	608	0.0016447	2.6417	By MS/MS	By matching	By MS/MS	By matching	By MS/MS	By MS/MS	By MS/MS	By MS/MS	By matching	By matching	By MS/MS	By matching	0	0	0	0	7671100	35269000	14576000	33240000	11383000	0	13938000	19850000
Q5ND29	Q5ND29	Q5ND29	Purine nucleoside phosphorylase	Pnp	>sp|P23492|PNPH_MOUSE Purine nucleoside phosphorylase OS=Mus musculus GN=Pnp PE=1 SV=2	1	18	18	75.1	75.1	32.277	289	0	105.91	By MS/MS	By MS/MS	By MS/MS	By MS/MS	By MS/MS	By MS/MS	By MS/MS	By MS/MS	By MS/MS	By MS/MS	By MS/MS	By MS/MS	6102400000	5378700000	7549100000	6057300000	4481600000	5377900000	1063900000	2219400000	325590000	833600000	151570000	2993200000
Q5ND34	Q5ND34	Q5ND34	Protein-L-isoaspartate(D-aspartate) O-methyltransferase	Pcmt1	>sp|P23506|PIMT_MOUSE Protein-L-isoaspartate(D-aspartate) O-methyltransferase OS=Mus musculus GN=Pcmt1 PE=1 SV=3	1	3	3	33.9	33.9	24.634	227	0	7.8275	By matching	By matching	By MS/MS	By MS/MS	By MS/MS	By MS/MS	By matching	By matching	By matching	By matching	By matching	By matching	34632000	0	161460000	58737000	26992000	162260000	0	0	0	0	0	0
Q5ND52	Q5ND52	Q5ND52	Carbonic anhydrase 5A, mitochondrial	Ca5a	>sp|P23589|CAH5A_MOUSE Carbonic anhydrase 5A, mitochondrial OS=Mus musculus GN=Ca5a PE=1 SV=2	1	9	9	44.5	44.5	34.072	299	0	41.251	By MS/MS	By MS/MS	By MS/MS	By MS/MS	By MS/MS	By MS/MS	By MS/MS	By MS/MS	By MS/MS	By MS/MS	By MS/MS	By MS/MS	415020000	413760000	352350000	704460000	686990000	989570000	52502000	20218000	10244000	28632000	10503000	147550000
Q5QGU6	Q5QGU6	Q5QGU6	GDP-L-fucose synthase	Tsta3	>sp|P23591|FCL_MOUSE GDP-L-fucose synthase OS=Mus musculus GN=Tsta3 PE=1 SV=3	1	9	9	37.1	37.1	35.877	321	0	9.3244	By MS/MS	By MS/MS	By MS/MS	By MS/MS	By MS/MS	By MS/MS	By matching	By matching	By matching	By matching	By matching	By matching	136350000	282490000	264970000	98447000	172730000	122520000	0	21628000	0	1351500	0	2994900
Q5RKZ7	Q5RKZ7	Q5RKZ7	Beta-galactosidase	Glb1	>sp|P23780|BGAL_MOUSE Beta-galactosidase OS=Mus musculus GN=Glb1 PE=1 SV=1	1	3	3	5.1	5.1	73.12	647	0	5.106	By MS/MS	By MS/MS	By MS/MS	By MS/MS	By MS/MS	By MS/MS	By matching	By matching	By matching	By matching	By matching	By matching	64361000	181020000	251590000	83707000	116830000	82599000	0	0	0	0	0	0
Q5SGK3	Q5SGK3	Q5SGK3	E3 ubiquitin-protein ligase Mdm2	Mdm2	>sp|P23804|MDM2_MOUSE E3 ubiquitin-protein ligase Mdm2 OS=Mus musculus GN=Mdm2 PE=1 SV=3	1	1	1	3.7	3.7	54.557	489	0.00087566	3.4201	By matching	By MS/MS	By matching	By matching	By matching	By matching	By matching	By matching	By matching	By matching	By matching	By matching	0	15796000	0	0	0	0	0	0	0	0	0	0
Q5SRX1	Q5SRX1	Q5SRX1	Alpha-crystallin B chain	Cryab	>sp|P23927|CRYAB_MOUSE Alpha-crystallin B chain OS=Mus musculus GN=Cryab PE=1 SV=2	1	3	3	27.4	27.4	20.069	175	0	16.747	By MS/MS	By matching	By MS/MS	By MS/MS	By matching	By matching	By MS/MS	By MS/MS	By MS/MS	By matching	By matching	By matching	7456300	0	24724000	8715300	0	0	107990000	94590000	34527000	164880000	108180000	0
Q5SS80	Q5SS80	Q5SS80	Carboxylesterase 1C	Ces1c	>sp|P23953|EST1C_MOUSE Carboxylesterase 1C OS=Mus musculus GN=Ces1c PE=1 SV=4	1	26	23	70.6	65.2	61.055	554	0	188.33	By MS/MS	By MS/MS	By MS/MS	By MS/MS	By MS/MS	By MS/MS	By MS/MS	By MS/MS	By MS/MS	By MS/MS	By MS/MS	By MS/MS	6417800000	11650000000	11304000000	1330100000	1400300000	1733200000	462750000	5520400000	215610000	28422000	16807000	22391000
Q5SSK3	Q5SSK3	Q5SSK3	Catalase	Cat	>sp|P24270|CATA_MOUSE Catalase OS=Mus musculus GN=Cat PE=1 SV=4	1	48	48	85	85	59.795	527	0	323.31	By MS/MS	By MS/MS	By MS/MS	By MS/MS	By MS/MS	By MS/MS	By MS/MS	By MS/MS	By MS/MS	By MS/MS	By MS/MS	By MS/MS	98654000000	156730000000	89888000000	105790000000	98340000000	119720000000	26454000000	40334000000	8409100000	10312000000	11610000000	39974000000
Q5SSZ5	Q5SSZ5	Q5SSZ5	Peptidyl-prolyl cis-trans isomerase B	Ppib	>sp|P24369|PPIB_MOUSE Peptidyl-prolyl cis-trans isomerase B OS=Mus musculus GN=Ppib PE=1 SV=2	1	25	25	71.8	71.8	23.713	216	0	138.5	By MS/MS	By MS/MS	By MS/MS	By MS/MS	By MS/MS	By MS/MS	By MS/MS	By MS/MS	By MS/MS	By MS/MS	By MS/MS	By MS/MS	12530000000	11232000000	13493000000	8320500000	5717700000	8109600000	408170000	886310000	584920000	541170000	486500000	902240000
Q5SSZ7	Q5SSZ7	Q5SSZ7	Macrophage-capping protein	Capg	>sp|P24452|CAPG_MOUSE Macrophage-capping protein OS=Mus musculus GN=Capg PE=1 SV=2	1	3	3	17.9	17.9	39.24	352	0	12.442	By MS/MS	By matching	By MS/MS	By MS/MS	By matching	By matching	By MS/MS	By MS/MS	By matching	By matching	By matching	By matching	0	0	83026000	0	0	0	6894900	53344000	0	0	0	0
Q5SUA5	Q5SUA5	Q5SUA5	Cytochrome P450 2D10	Cyp2d10	>sp|P24456|CP2DA_MOUSE Cytochrome P450 2D10 OS=Mus musculus GN=Cyp2d10 PE=1 SV=2	1	27	15	56.9	35.1	57.233	504	0	194.39	By MS/MS	By MS/MS	By MS/MS	By MS/MS	By MS/MS	By MS/MS	By MS/MS	By MS/MS	By MS/MS	By MS/MS	By MS/MS	By MS/MS	11907000000	8229100000	9025700000	5406100000	6346400000	6681400000	5320100000	8162500000	5299700000	4195800000	6173500000	7544400000
Q5SUC9	Q5SUC9	Q5SUC9	Cytochrome P450 2D11	Cyp2d11	>sp|P24457|CP2DB_MOUSE Cytochrome P450 2D11 OS=Mus musculus GN=Cyp2d11 PE=2 SV=2	1	12	1	21.4	2.6	56.987	504	0.00031192	4.3846	By MS/MS	By MS/MS	By MS/MS	By MS/MS	By MS/MS	By MS/MS	By MS/MS	By MS/MS	By MS/MS	By MS/MS	By MS/MS	By MS/MS	221160000	346290000	316440000	97496000	140730000	167920000	87453000	80195000	33197000	91006000	65591000	124090000
Q5SUR0	Q5SUR0	Q5SUR0	Glutathione S-transferase A4	Gsta4	>sp|P24472|GSTA4_MOUSE Glutathione S-transferase A4 OS=Mus musculus GN=Gsta4 PE=1 SV=3	1	10	8	49.5	45.5	25.564	222	0	27.896	By MS/MS	By MS/MS	By MS/MS	By MS/MS	By MS/MS	By MS/MS	By MS/MS	By MS/MS	By MS/MS	By matching	By matching	By matching	194420000	422240000	103570000	155560000	186560000	162820000	24361000	210150000	68678000	52603000	6973100	5335300
Q5SW19	Q5SW19	Q5SW19	Leukotriene A-4 hydrolase	Lta4h	>sp|P24527|LKHA4_MOUSE Leukotriene A-4 hydrolase OS=Mus musculus GN=Lta4h PE=1 SV=4	1	23	23	55.8	55.8	69.05	611	0	249.4	By MS/MS	By MS/MS	By MS/MS	By MS/MS	By MS/MS	By MS/MS	By MS/MS	By MS/MS	By matching	By MS/MS	By MS/MS	By MS/MS	1645900000	2639600000	3187100000	1906300000	1892900000	2528300000	181630000	586880000	0	83248000	378480000	812280000
Q5SWU9	Q5SWU9	Q5SWU9	Inosine-5-monophosphate dehydrogenase 2	Impdh2	>sp|P24547|IMDH2_MOUSE Inosine-5-monophosphate dehydrogenase 2 OS=Mus musculus GN=Impdh2 PE=1 SV=2	1	21	20	53.7	52.1	55.814	514	0	177.45	By MS/MS	By MS/MS	By MS/MS	By MS/MS	By MS/MS	By MS/MS	By MS/MS	By MS/MS	By MS/MS	By MS/MS	By MS/MS	By MS/MS	475510000	856110000	885600000	865660000	1671600000	1363800000	412660000	647340000	1144700000	274260000	292910000	850810000
Q5SYD0	Q5SYD0	Q5SYD0	Retinal dehydrogenase 1	Aldh1a1	>sp|P24549|AL1A1_MOUSE Retinal dehydrogenase 1 OS=Mus musculus GN=Aldh1a1 PE=1 SV=5	1	48	33	82.6	65.3	54.467	501	0	323.31	By MS/MS	By MS/MS	By MS/MS	By MS/MS	By MS/MS	By MS/MS	By MS/MS	By MS/MS	By MS/MS	By MS/MS	By MS/MS	By MS/MS	61637000000	82748000000	60246000000	93289000000	118450000000	149790000000	18094000000	22993000000	2920400000	17521000000	48290000000	54180000000
Q5SZA1	Q5SZA1	Q5SZA1	Cation-dependent mannose-6-phosphate receptor	M6pr	>sp|P24668|MPRD_MOUSE Cation-dependent mannose-6-phosphate receptor OS=Mus musculus GN=M6pr PE=1 SV=1	1	5	5	25.5	25.5	31.172	278	0	45.644	By MS/MS	By MS/MS	By MS/MS	By MS/MS	By MS/MS	By MS/MS	By MS/MS	By MS/MS	By MS/MS	By matching	By MS/MS	By matching	381000000	380390000	472830000	71844000	82448000	37875000	72186000	221610000	68077000	11057000	27258000	0
Q5U430	Q5U430	Q5U430	Asialoglycoprotein receptor 2	Asgr2	>sp|P24721|ASGR2_MOUSE Asialoglycoprotein receptor 2 OS=Mus musculus GN=Asgr2 PE=1 SV=1	1	4	4	18.3	18.3	34.906	301	0.00089659	3.7513	By matching	By matching	By matching	By matching	By matching	By MS/MS	By matching	By MS/MS	By MS/MS	By MS/MS	By MS/MS	By MS/MS	0	0	0	0	0	18439000	0	40460000	13092000	11611000	10654000	23117000
Q5U458	Q5U458	Q5U458	Cyclin-dependent kinase 11B	Cdk11b	>sp|P24788|CD11B_MOUSE Cyclin-dependent kinase 11B OS=Mus musculus GN=Cdk11b PE=1 SV=2	1	4	4	5.5	5.5	91.512	784	1	-2	By MS/MS	By matching	By matching	By MS/MS	By matching	By matching	By matching	By MS/MS	By MS/MS	By matching	By matching	By matching	91366000	0	0	179760000	39598000	77483000	0	16270000	41726000	0	36826000	59900000
Q5U4D9	Q5U4D9	Q5U4D9	DNA replication licensing factor MCM3	Mcm3	>sp|P25206|MCM3_MOUSE DNA replication licensing factor MCM3 OS=Mus musculus GN=Mcm3 PE=1 SV=2	1	9	9	15.5	15.5	91.545	812	0	19.865	By MS/MS	By matching	By MS/MS	By matching	By matching	By matching	By MS/MS	By MS/MS	By MS/MS	By matching	By matching	By matching	161750000	39131000	237320000	23694000	0	0	36903000	49074000	111810000	0	0	0
Q5U5V2	Q5U5V2	Q5U5V2	Collagen alpha-2(VIII) chain	Col8a2	>sp|P25318|CO8A2_MOUSE Collagen alpha-2(VIII) chain OS=Mus musculus GN=Col8a2 PE=2 SV=2	1	1	1	3.9	3.9	66.942	699	1	-2	By matching	By matching	By matching	By matching	By matching	By matching	By matching	By matching	By matching	By matching	By matching	By MS/MS	0	0	0	0	0	0	0	0	0	0	0	0
Q5XG73	Q5XG73	Q5XG73	40S ribosomal protein S2	Rps2	>sp|P25444|RS2_MOUSE 40S ribosomal protein S2 OS=Mus musculus GN=Rps2 PE=1 SV=3	1	20	20	64.8	64.8	31.231	293	0	70.34	By MS/MS	By MS/MS	By MS/MS	By MS/MS	By MS/MS	By MS/MS	By MS/MS	By MS/MS	By MS/MS	By MS/MS	By MS/MS	By MS/MS	6625000000	4261200000	6899100000	3577800000	3535400000	4001800000	14142000000	16211000000	6663900000	10125000000	8985800000	8366200000
Q5XJE5	Q5XJE5	Q5XJE5	Uricase	Uox	>sp|P25688|URIC_MOUSE Uricase OS=Mus musculus GN=Uox PE=1 SV=2	1	37	37	90.1	90.1	35.039	303	0	323.31	By MS/MS	By MS/MS	By MS/MS	By MS/MS	By MS/MS	By MS/MS	By MS/MS	By MS/MS	By MS/MS	By MS/MS	By MS/MS	By MS/MS	124360000000	167770000000	189000000000	66419000000	60941000000	71018000000	31067000000	28701000000	31114000000	11159000000	16825000000	17329000000
Q5XJY4	Q5XJY4	Q5XJY4	Tyrosine-protein kinase Lyn	Lyn	>sp|P25911|LYN_MOUSE Tyrosine-protein kinase Lyn OS=Mus musculus GN=Lyn PE=1 SV=4	1	8	8	25.4	25.4	58.812	512	0	34.689	By MS/MS	By MS/MS	By MS/MS	By MS/MS	By MS/MS	By MS/MS	By matching	By MS/MS	By matching	By MS/MS	By MS/MS	By MS/MS	230500000	254780000	238590000	329960000	111060000	247350000	44049000	123750000	31452000	26801000	72708000	53337000
Q5XJY5	Q5XJY5	Q5XJY5	Talin-1	Tln1	>sp|P26039|TLN1_MOUSE Talin-1 OS=Mus musculus GN=Tln1 PE=1 SV=2	1	39	35	22.7	21.1	269.82	2541	0	133.28	By MS/MS	By MS/MS	By MS/MS	By MS/MS	By MS/MS	By MS/MS	By MS/MS	By MS/MS	By MS/MS	By MS/MS	By MS/MS	By MS/MS	330090000	139090000	1240800000	475480000	727330000	700730000	507110000	937130000	264350000	348070000	293140000	373270000
Q5XKN4	Q5XKN4	Q5XKN4	Ezrin	Ezr	>sp|P26040|EZRI_MOUSE Ezrin OS=Mus musculus GN=Ezr PE=1 SV=3	1	17	4	24.1	8.9	69.406	586	0.0014493	3.33	By MS/MS	By MS/MS	By MS/MS	By MS/MS	By matching	By matching	By matching	By MS/MS	By MS/MS	By matching	By matching	By matching	7855100	117120000	84460000	34560000	7423200	9957500	0	7180900	14411000	0	1762100	21249000
Q5XPI3	Q5XPI3	Q5XPI3	Moesin	Msn	>sp|P26041|MOES_MOUSE Moesin OS=Mus musculus GN=Msn PE=1 SV=3	1	44	30	73.3	56.7	67.766	577	0	323.31	By MS/MS	By MS/MS	By MS/MS	By MS/MS	By MS/MS	By MS/MS	By MS/MS	By MS/MS	By MS/MS	By MS/MS	By MS/MS	By MS/MS	7341000000	8073800000	13174000000	3167700000	1488300000	2986100000	123010000	349170000	268320000	251740000	75909000	62925000
Q5YD48;P86049	Q5YD48	Q5YD48	Radixin	Rdx	>sp|P26043|RADI_MOUSE Radixin OS=Mus musculus GN=Rdx PE=1 SV=3	1	48	33	68.1	50.4	68.542	583	0	312.08	By MS/MS	By MS/MS	By MS/MS	By MS/MS	By MS/MS	By MS/MS	By MS/MS	By MS/MS	By MS/MS	By MS/MS	By MS/MS	By MS/MS	7129400000	6873400000	10654000000	8375800000	7682300000	11242000000	548870000	975080000	663500000	1084400000	1308900000	1434300000
Q60575	Q60575	Q60575	3 beta-hydroxysteroid dehydrogenase/Delta 5-->4-isomerase type 3;3-beta-hydroxy-Delta(5)-steroid dehydrogenase;Steroid Delta-isomerase;3 beta-hydroxysteroid dehydrogenase/Delta 5-->4-isomerase type 6;3-beta-hydroxy-Delta(5)-steroid dehydrogenase;Steroid Delta-isomerase;3 beta-hydroxysteroid dehydrogenase/Delta 5-->4-isomerase type 2;3-beta-hydroxy-Delta(5)-steroid dehydrogenase;Steroid Delta-isom…	Hsd3b3;Hsd3b6;Hsd3b2	>sp|P26150|3BHS3_MOUSE 3 beta-hydroxysteroid dehydrogenase/Delta 5-->4-isomerase type 3 OS=Mus musculus GN=Hsd3b3 PE=1 SV=3;>sp|O35469|3BHS6_MOUSE 3 beta-hydroxysteroid dehydrogenase/Delta 5-->4-isomerase type 6 OS=Mus musculus GN=Hsd3b6 PE=1 SV=4;>sp|P261	4	21	17	59.5	48.3	42.031	373	0	119.31	By MS/MS	By MS/MS	By MS/MS	By MS/MS	By MS/MS	By MS/MS	By MS/MS	By MS/MS	By MS/MS	By MS/MS	By MS/MS	By MS/MS	4150300000	2524200000	3971500000	2731600000	3176600000	3696300000	605640000	1767500000	495640000	2152200000	1681800000	2043700000
Q60590;P07361;Q63805	Q60590	Q60590	Catenin alpha-1	Ctnna1	>sp|P26231|CTNA1_MOUSE Catenin alpha-1 OS=Mus musculus GN=Ctnna1 PE=1 SV=1	2	31	29	51	48.2	100.11	906	0	262.24	By matching	By matching	By matching	By matching	By MS/MS	By MS/MS	By MS/MS	By MS/MS	By MS/MS	By MS/MS	By MS/MS	By MS/MS	0	72003000	378380000	109860000	325490000	621360000	477870000	719780000	863580000	367860000	907920000	676350000
Q60597	Q60597	Q60597	Prothymosin alpha;Prothymosin alpha, N-terminally processed;Thymosin alpha	Ptma	>sp|P26350|PTMA_MOUSE Prothymosin alpha OS=Mus musculus GN=Ptma PE=1 SV=2	1	3	3	25.2	25.2	12.254	111	0	11.079	By matching	By matching	By MS/MS	By MS/MS	By MS/MS	By MS/MS	By matching	By matching	By MS/MS	By matching	By matching	By matching	9756900	0	0	6363000	24972000	4457000	0	5187100	20395000	2686500	2503200	3912300
Q60598	Q60598	Q60598	Splicing factor U2AF 65 kDa subunit	U2af2	>sp|P26369|U2AF2_MOUSE Splicing factor U2AF 65 kDa subunit OS=Mus musculus GN=U2af2 PE=1 SV=3	1	6	6	26.5	26.5	53.516	475	0	43.911	By MS/MS	By MS/MS	By MS/MS	By MS/MS	By MS/MS	By MS/MS	By MS/MS	By MS/MS	By MS/MS	By MS/MS	By MS/MS	By MS/MS	601720000	177590000	376350000	140330000	163880000	421160000	60091000	128100000	50099000	82483000	183290000	44155000
Q60605;Q8CI43	Q60605	Q60605	Glutamate dehydrogenase 1, mitochondrial	Glud1	>sp|P26443|DHE3_MOUSE Glutamate dehydrogenase 1, mitochondrial OS=Mus musculus GN=Glud1 PE=1 SV=1	1	49	49	77.2	77.2	61.336	558	0	323.31	By MS/MS	By MS/MS	By MS/MS	By MS/MS	By MS/MS	By MS/MS	By MS/MS	By MS/MS	By MS/MS	By MS/MS	By MS/MS	By MS/MS	228330000000	270910000000	287360000000	126270000000	135800000000	162800000000	28714000000	17934000000	13738000000	8967400000	15067000000	19117000000
Q60634	Q60634	Q60634	Phosphatidylinositol 3-kinase regulatory subunit alpha	Pik3r1	>sp|P26450|P85A_MOUSE Phosphatidylinositol 3-kinase regulatory subunit alpha OS=Mus musculus GN=Pik3r1 PE=1 SV=2	1	3	3	7.7	7.7	83.516	724	0.00030572	4.097	By MS/MS	By matching	By matching	By matching	By matching	By matching	By MS/MS	By matching	By MS/MS	By MS/MS	By MS/MS	By MS/MS	11798000	45083000	0	0	0	0	36382000	0	38909000	9625500	51020000	42801000
Q60649	Q60649	Q60649	26S proteasome non-ATPase regulatory subunit 7	Psmd7	>sp|P26516|PSMD7_MOUSE 26S proteasome non-ATPase regulatory subunit 7 OS=Mus musculus GN=Psmd7 PE=1 SV=2	1	17	17	54.2	54.2	36.539	321	0	241.94	By MS/MS	By MS/MS	By MS/MS	By MS/MS	By MS/MS	By MS/MS	By MS/MS	By MS/MS	By MS/MS	By MS/MS	By MS/MS	By MS/MS	467380000	809630000	807080000	492880000	517080000	648430000	1784500000	2435800000	15814000000	1400200000	1279100000	1933600000
Q60668	Q60668	Q60668	Platelet-derived growth factor receptor alpha	Pdgfra	>sp|P26618|PGFRA_MOUSE Platelet-derived growth factor receptor alpha OS=Mus musculus GN=Pdgfra PE=1 SV=3	1	4	4	5.9	5.9	122.68	1089	0	9.2418	By matching	By MS/MS	By MS/MS	By matching	By matching	By matching	By MS/MS	By MS/MS	By MS/MS	By matching	By MS/MS	By matching	0	0	23669000	0	7233800	0	36694000	37863000	32726000	4024000	6183800	0
Q60676	Q60676	Q60676	Serine--tRNA ligase, cytoplasmic	Sars	>sp|P26638|SYSC_MOUSE Serine--tRNA ligase, cytoplasmic OS=Mus musculus GN=Sars PE=1 SV=3	1	14	14	32.2	32.2	58.388	512	0	147.86	By MS/MS	By MS/MS	By MS/MS	By MS/MS	By MS/MS	By MS/MS	By MS/MS	By MS/MS	By MS/MS	By matching	By MS/MS	By MS/MS	485140000	694750000	499150000	150390000	209910000	236770000	65415000	337520000	14337000	34806000	65855000	212570000
Q60692	Q60692	Q60692	Peptidyl-prolyl cis-trans isomerase FKBP1A	Fkbp1a	>sp|P26883|FKB1A_MOUSE Peptidyl-prolyl cis-trans isomerase FKBP1A OS=Mus musculus GN=Fkbp1a PE=1 SV=2	1	2	2	25	25	11.922	108	0	7.1665	By MS/MS	By matching	By MS/MS	By MS/MS	By MS/MS	By MS/MS	By MS/MS	By MS/MS	By MS/MS	By MS/MS	By MS/MS	By MS/MS	41730000	37430000	68150000	33863000	37312000	25908000	0	0	27140000	31393000	0	0
Q60710	Q60710	Q60710	Protein S100-A8	S100a8	>sp|P27005|S10A8_MOUSE Protein S100-A8 OS=Mus musculus GN=S100a8 PE=1 SV=3	1	1	1	27	27	10.294	89	0.0064599	1.9449	By matching	By matching	By matching	By matching	By matching	By matching	By matching	By MS/MS	By matching	By matching	By matching	By matching	0	0	0	0	0	0	0	0	0	0	0	0
Q60715	Q60715	Q60715	Alpha-mannosidase 2	Man2a1	>sp|P27046|MA2A1_MOUSE Alpha-mannosidase 2 OS=Mus musculus GN=Man2a1 PE=1 SV=2	1	33	33	41.8	41.8	131.63	1150	0	141.03	By MS/MS	By MS/MS	By MS/MS	By MS/MS	By MS/MS	By MS/MS	By MS/MS	By MS/MS	By MS/MS	By MS/MS	By MS/MS	By MS/MS	2652600000	3622900000	4675000000	918810000	588930000	835120000	419700000	1215100000	465740000	166090000	219010000	101590000
Q60716	Q60716	Q60716	Small nuclear ribonucleoprotein-associated protein B;Small nuclear ribonucleoprotein-associated protein N	Snrpb;Snrpn	>sp|P27048|RSMB_MOUSE Small nuclear ribonucleoprotein-associated protein B OS=Mus musculus GN=Snrpb PE=1 SV=1;>sp|P63163|RSMN_MOUSE Small nuclear ribonucleoprotein-associated protein N OS=Mus musculus GN=Snrpn PE=2 SV=1	2	6	6	22.1	22.1	23.656	231	0	12.246	By MS/MS	By MS/MS	By MS/MS	By MS/MS	By MS/MS	By MS/MS	By MS/MS	By MS/MS	By MS/MS	By MS/MS	By MS/MS	By MS/MS	197480000	420520000	801560000	298230000	264310000	215810000	94662000	174640000	246400000	118660000	125990000	145730000
Q60737	Q60737	Q60737	Microtubule-associated protein 4	Map4	>sp|P27546|MAP4_MOUSE Microtubule-associated protein 4 OS=Mus musculus GN=Map4 PE=1 SV=3	1	10	10	12.5	12.5	117.43	1125	0	23.145	By MS/MS	By MS/MS	By MS/MS	By MS/MS	By MS/MS	By MS/MS	By matching	By matching	By MS/MS	By matching	By matching	By matching	227270000	165260000	463120000	341060000	186380000	208690000	0	6131500	9284900	0	0	0
Q60749	Q60749	Q60749	Guanine nucleotide-binding protein subunit alpha-13	Gna13	>sp|P27601|GNA13_MOUSE Guanine nucleotide-binding protein subunit alpha-13 OS=Mus musculus GN=Gna13 PE=1 SV=1	1	6	5	21.8	19.6	44.054	377	0	9.658	By MS/MS	By MS/MS	By MS/MS	By MS/MS	By matching	By MS/MS	By matching	By MS/MS	By MS/MS	By MS/MS	By MS/MS	By MS/MS	30542000	30459000	205520000	36982000	0	17014000	8813500	63110000	58184000	26909000	25180000	37326000
Q60759	Q60759	Q60759	Phospholipase A-2-activating protein	Plaa	>sp|P27612|PLAP_MOUSE Phospholipase A-2-activating protein OS=Mus musculus GN=Plaa PE=1 SV=4	1	34	34	51.5	51.5	87.22	794	0	323.31	By MS/MS	By MS/MS	By MS/MS	By MS/MS	By MS/MS	By MS/MS	By MS/MS	By MS/MS	By MS/MS	By MS/MS	By MS/MS	By MS/MS	730990000	815740000	545890000	251830000	421350000	654750000	2792200000	1419300000	3407000000	2918100000	2416200000	1923500000
Q60766	Q60766	Q60766	Hepatic triacylglycerol lipase	Lipc	>sp|P27656|LIPC_MOUSE Hepatic triacylglycerol lipase OS=Mus musculus GN=Lipc PE=2 SV=2	1	1	1	3.3	3.3	57.388	510	0.006216	1.9667	By matching	By matching	By matching	By matching	By matching	By matching	By matching	By MS/MS	By matching	By matching	By matching	By matching	0	0	0	0	0	0	0	26881000	22914000	0	0	0
Q60770	Q60770	Q60770	60S ribosomal protein L3	Rpl3	>sp|P27659|RL3_MOUSE 60S ribosomal protein L3 OS=Mus musculus GN=Rpl3 PE=1 SV=3	1	34	34	61	61	46.109	403	0	302.57	By MS/MS	By MS/MS	By MS/MS	By MS/MS	By MS/MS	By MS/MS	By MS/MS	By MS/MS	By MS/MS	By MS/MS	By MS/MS	By MS/MS	11216000000	7614900000	12686000000	6037400000	6769800000	7543900000	17753000000	24372000000	9276900000	6046300000	10264000000	6416200000
Q60823	Q60823	Q60823	Histone H2AX;Histone H2A type 2-B	H2afx;Hist2h2ab	>sp|P27661|H2AX_MOUSE Histone H2AX OS=Mus musculus GN=H2afx PE=1 SV=2;>sp|Q64522|H2A2B_MOUSE Histone H2A type 2-B OS=Mus musculus GN=Hist2h2ab PE=1 SV=3	2	4	1	32.2	16.1	15.142	143	0	5.0341	By matching	By matching	By matching	By matching	By MS/MS	By MS/MS	By MS/MS	By matching	By matching	By matching	By matching	By matching	0	0	0	0	0	0	0	0	0	0	0	0
Q60847	Q60847	Q60847	Protein disulfide-isomerase A3	Pdia3	>sp|P27773|PDIA3_MOUSE Protein disulfide-isomerase A3 OS=Mus musculus GN=Pdia3 PE=1 SV=2	1	35	35	65.1	65.1	56.678	505	0	117.55	By MS/MS	By MS/MS	By MS/MS	By MS/MS	By MS/MS	By MS/MS	By MS/MS	By MS/MS	By MS/MS	By MS/MS	By MS/MS	By MS/MS	2358600000	5564500000	2793700000	1058500000	924830000	1388600000	2172900000	8870700000	565720000	1609600000	1291900000	3124000000
Q60854	Q60854	Q60854	Steroid 17-alpha-hydroxylase/17,20 lyase	Cyp17a1	>sp|P27786|CP17A_MOUSE Steroid 17-alpha-hydroxylase/17,20 lyase OS=Mus musculus GN=Cyp17a1 PE=1 SV=1	1	9	9	27.8	27.8	57.637	507	0	14.905	By matching	By matching	By matching	By matching	By matching	By matching	By matching	By MS/MS	By MS/MS	By matching	By matching	By matching	0	0	151450000	0	0	0	49021000	64470000	336380000	8477000	0	26219000
Q60864	Q60864	Q60864	Major centromere autoantigen B	Cenpb	>sp|P27790|CENPB_MOUSE Major centromere autoantigen B OS=Mus musculus GN=Cenpb PE=2 SV=2	1	1	1	2.2	2.2	65.381	599	0.0090794	1.7198	By MS/MS	By matching	By MS/MS	By MS/MS	By matching	By matching	By matching	By MS/MS	By matching	By matching	By matching	By matching	80232000	0	80712000	117400000	70141000	91578000	34047000	84056000	0	17010000	50172000	47490000
Q60865	Q60865	Q60865	Alpha-1,3-mannosyl-glycoprotein 2-beta-N-acetylglucosaminyltransferase	Mgat1	>sp|P27808|MGAT1_MOUSE Alpha-1,3-mannosyl-glycoprotein 2-beta-N-acetylglucosaminyltransferase OS=Mus musculus GN=Mgat1 PE=1 SV=1	1	3	3	8.3	8.3	51.69	447	0	4.9901	By MS/MS	By matching	By matching	By MS/MS	By matching	By matching	By MS/MS	By MS/MS	By MS/MS	By matching	By matching	By matching	63583000	0	39612000	6973000	5960900	10806000	23002000	31039000	32211000	0	0	0
Q60866	Q60866	Q60866	Proto-oncogene vav	Vav1	>sp|P27870|VAV_MOUSE Proto-oncogene vav OS=Mus musculus GN=Vav1 PE=1 SV=1	2	4	4	6.7	6.7	98.136	845	0	5.5693	By MS/MS	By MS/MS	By MS/MS	By matching	By matching	By matching	By MS/MS	By MS/MS	By matching	By MS/MS	By MS/MS	By MS/MS	15341000	20938000	37100000	10544000	4605400	0	9556500	9538000	0	34263000	0	0
Q60870	Q60870	Q60870	Proteasome subunit beta type-8	Psmb8	>sp|P28063|PSB8_MOUSE Proteasome subunit beta type-8 OS=Mus musculus GN=Psmb8 PE=1 SV=2	1	8	8	43.5	43.5	30.26	276	0	52.059	By MS/MS	By MS/MS	By MS/MS	By MS/MS	By MS/MS	By MS/MS	By MS/MS	By MS/MS	By MS/MS	By MS/MS	By MS/MS	By MS/MS	432630000	537430000	558800000	1204500000	394810000	358050000	273050000	103500000	447370000	664190000	147750000	216210000
Q8BMJ3;Q60872	Q8BMJ3;Q60872	Q8BMJ3	Proteasome subunit beta type-9	Psmb9	>sp|P28076|PSB9_MOUSE Proteasome subunit beta type-9 OS=Mus musculus GN=Psmb9 PE=1 SV=1	1	2	2	14.2	14.2	23.396	219	0	18.231	By matching	By MS/MS	By MS/MS	By MS/MS	By MS/MS	By matching	By MS/MS	By MS/MS	By MS/MS	By MS/MS	By MS/MS	By MS/MS	17516000	17440000	0	45968000	42150000	29208000	14155000	10574000	25641000	39997000	20268000	18387000
Q60902	Q60902	Q60902	Gap junction beta-1 protein	Gjb1	>sp|P28230|CXB1_MOUSE Gap junction beta-1 protein OS=Mus musculus GN=Gjb1 PE=1 SV=3	1	8	8	25.1	25.1	32.003	283	0	78.523	By MS/MS	By MS/MS	By MS/MS	By MS/MS	By MS/MS	By MS/MS	By MS/MS	By MS/MS	By MS/MS	By MS/MS	By MS/MS	By MS/MS	998080000	2625100000	713720000	1008100000	1119500000	1075900000	362500000	808340000	507440000	423240000	648330000	620520000
Q60930	Q60930	Q60930	Cytoplasmic aconitate hydratase	Aco1	>sp|P28271|ACOC_MOUSE Cytoplasmic aconitate hydratase OS=Mus musculus GN=Aco1 PE=1 SV=3	1	58	57	70.6	69.7	98.124	889	0	323.31	By MS/MS	By MS/MS	By MS/MS	By MS/MS	By MS/MS	By MS/MS	By MS/MS	By MS/MS	By MS/MS	By MS/MS	By MS/MS	By MS/MS	17752000000	23140000000	24788000000	14333000000	18764000000	24535000000	1487400000	1425600000	120620000	1673700000	3668300000	3197900000
Q60931	Q60931	Q60931	Cathepsin G	Ctsg	>sp|P28293|CATG_MOUSE Cathepsin G OS=Mus musculus GN=Ctsg PE=1 SV=2	1	1	1	6.1	6.1	29.095	261	0.0086076	1.7705	By matching	By MS/MS	By matching	By matching	By matching	By matching	By matching	By matching	By matching	By matching	By matching	By matching	0	0	0	0	0	0	0	0	0	0	0	0
Q60932	Q60932	Q60932	DNA-(apurinic or apyrimidinic site) lyase;DNA-(apurinic or apyrimidinic site) lyase, mitochondrial	Apex1	>sp|P28352|APEX1_MOUSE DNA-(apurinic or apyrimidinic site) lyase OS=Mus musculus GN=Apex1 PE=1 SV=2	1	15	15	63.7	63.7	35.49	317	0	141.05	By MS/MS	By MS/MS	By MS/MS	By MS/MS	By MS/MS	By MS/MS	By matching	By MS/MS	By matching	By matching	By MS/MS	By MS/MS	538690000	258260000	681080000	337230000	170690000	249730000	1380700	6604400	0	0	14712000	2816700
Q60936	Q60936	Q60936	Alcohol dehydrogenase class-3	Adh5	>sp|P28474|ADHX_MOUSE Alcohol dehydrogenase class-3 OS=Mus musculus GN=Adh5 PE=1 SV=3	1	24	22	79.4	79.4	39.547	374	0	323.31	By MS/MS	By MS/MS	By MS/MS	By MS/MS	By MS/MS	By MS/MS	By MS/MS	By MS/MS	By MS/MS	By MS/MS	By MS/MS	By MS/MS	17700000000	17049000000	24546000000	16244000000	18831000000	22454000000	1133300000	2508900000	133300000	949590000	2122800000	1711500000
Q60953	Q60953	Q60953	Dual specificity protein phosphatase 1	Dusp1	>sp|P28563|DUS1_MOUSE Dual specificity protein phosphatase 1 OS=Mus musculus GN=Dusp1 PE=1 SV=1	1	7	7	30.8	30.8	39.369	367	0	13.364	By MS/MS	By MS/MS	By MS/MS	By matching	By matching	By matching	By matching	By MS/MS	By matching	By matching	By matching	By matching	745420000	542880000	611770000	0	0	0	10983000	213410000	0	0	0	0
Q60960	Q60960	Q60960	Adenylosuccinate synthetase isozyme 1	Adssl1	>sp|P28650|PURA1_MOUSE Adenylosuccinate synthetase isozyme 1 OS=Mus musculus GN=Adssl1 PE=1 SV=2	1	5	2	10.3	5.3	50.254	457	0	5.6728	By MS/MS	By MS/MS	By MS/MS	By MS/MS	By MS/MS	By MS/MS	By MS/MS	By MS/MS	By matching	By MS/MS	By MS/MS	By MS/MS	62834000	61533000	104420000	51492000	50585000	60630000	15181000	26840000	5856900	7430400	8853500	5739700
Q60967	Q60967	Q60967	Carbonic anhydrase-related protein	Ca8	>sp|P28651|CAH8_MOUSE Carbonic anhydrase-related protein OS=Mus musculus GN=Ca8 PE=1 SV=5	1	3	3	18.6	18.6	33.081	291	0	7.7297	By MS/MS	By MS/MS	By MS/MS	By MS/MS	By matching	By MS/MS	By matching	By matching	By matching	By matching	By matching	By matching	18842000	60842000	59748000	77650000	35517000	43103000	0	0	0	0	0	0
Q60972	Q60972	Q60972	Biglycan	Bgn	>sp|P28653|PGS1_MOUSE Biglycan OS=Mus musculus GN=Bgn PE=1 SV=1	1	16	15	46.1	43.9	41.639	369	0	49.098	By MS/MS	By MS/MS	By MS/MS	By MS/MS	By MS/MS	By MS/MS	By MS/MS	By MS/MS	By MS/MS	By MS/MS	By MS/MS	By MS/MS	1583200000	1432200000	3251700000	181240000	552990000	349940000	695770000	2201700000	275800000	175380000	148810000	76767000
Q60973	Q60973	Q60973	Decorin	Dcn	>sp|P28654|PGS2_MOUSE Decorin OS=Mus musculus GN=Dcn PE=1 SV=1	1	17	16	50	47.7	39.809	354	0	130.18	By MS/MS	By MS/MS	By MS/MS	By MS/MS	By MS/MS	By MS/MS	By MS/MS	By MS/MS	By MS/MS	By MS/MS	By MS/MS	By MS/MS	1879400000	2650200000	8050400000	319350000	338070000	443490000	455200000	1737500000	507730000	65113000	66516000	50943000
Q60989	Q60989	Q60989	Nucleosome assembly protein 1-like 1	Nap1l1	>sp|P28656|NP1L1_MOUSE Nucleosome assembly protein 1-like 1 OS=Mus musculus GN=Nap1l1 PE=1 SV=2	1	9	9	28.1	28.1	45.345	391	0	66.933	By MS/MS	By MS/MS	By MS/MS	By MS/MS	By MS/MS	By MS/MS	By MS/MS	By MS/MS	By MS/MS	By MS/MS	By MS/MS	By MS/MS	225970000	220060000	317450000	64249000	159240000	188690000	183780000	1072800000	854370000	48857000	26736000	52953000
Q60991	Q60991	Q60991	Ataxin-10	Atxn10	>sp|P28658|ATX10_MOUSE Ataxin-10 OS=Mus musculus GN=Atxn10 PE=1 SV=2	1	7	7	20.2	20.2	53.706	475	0	14.651	By MS/MS	By MS/MS	By MS/MS	By matching	By MS/MS	By matching	By MS/MS	By MS/MS	By MS/MS	By MS/MS	By MS/MS	By MS/MS	86116000	85776000	162550000	0	34726000	9772700	86557000	98089000	146290000	26030000	90932000	65825000
Q60992	Q60992	Q60992	CUGBP Elav-like family member 1	Celf1	>sp|P28659|CELF1_MOUSE CUGBP Elav-like family member 1 OS=Mus musculus GN=Celf1 PE=1 SV=2	1	6	6	13.2	13.2	52.107	486	0	8.3009	By MS/MS	By MS/MS	By MS/MS	By MS/MS	By MS/MS	By MS/MS	By matching	By MS/MS	By MS/MS	By matching	By MS/MS	By MS/MS	0	259030000	75986000	56658000	41564000	71315000	0	63466000	23488000	0	12655000	5970600
Q61009	Q61009	Q61009	Nck-associated protein 1	Nckap1	>sp|P28660|NCKP1_MOUSE Nck-associated protein 1 OS=Mus musculus GN=Nckap1 PE=1 SV=2	1	2	2	1.9	1.9	128.78	1128	0.0069391	1.9022	By matching	By matching	By matching	By matching	By matching	By matching	By matching	By matching	By MS/MS	By MS/MS	By matching	By matching	30553000	59796000	102230000	47071000	21398000	0	43606000	59241000	13959000	117020000	0	12027000
Q61024	Q61024	Q61024	Septin-4	Sep4	>sp|P28661|SEPT4_MOUSE Septin-4 OS=Mus musculus GN=Sept4 PE=1 SV=1	1	5	5	10.7	10.7	54.935	478	0.0003124	4.4357	By MS/MS	By MS/MS	By MS/MS	By MS/MS	By MS/MS	By MS/MS	By MS/MS	By MS/MS	By MS/MS	By MS/MS	By MS/MS	By MS/MS	19464000	110540000	108990000	141580000	127940000	163220000	84032000	29175000	73073000	51337000	75054000	138410000
Q61029	Q61029	Q61029	Murinoglobulin-1	Mug1	>sp|P28665|MUG1_MOUSE Murinoglobulin-1 OS=Mus musculus GN=Mug1 PE=1 SV=3	1	68	44	67.1	46.9	165.3	1476	0	323.31	By MS/MS	By MS/MS	By MS/MS	By MS/MS	By MS/MS	By MS/MS	By MS/MS	By MS/MS	By MS/MS	By MS/MS	By MS/MS	By MS/MS	24480000000	11023000000	23439000000	7148700000	9736800000	10682000000	4288200000	4972500000	1652600000	2030600000	4603300000	3689700000
Q61033	Q61033	Q61033	Murinoglobulin-2	Mug2	>sp|P28666|MUG2_MOUSE Murinoglobulin-2 OS=Mus musculus GN=Mug2 PE=1 SV=2	1	53	30	55.2	35.2	162.38	1451	0	147.7	By MS/MS	By MS/MS	By MS/MS	By MS/MS	By MS/MS	By MS/MS	By MS/MS	By MS/MS	By MS/MS	By MS/MS	By MS/MS	By MS/MS	2286900000	3651100000	4720200000	692620000	513190000	596140000	1306400000	3366700000	1095200000	837300000	1540600000	919830000
Q61035	Q61035	Q61035	MARCKS-related protein	Marcksl1	>sp|P28667|MRP_MOUSE MARCKS-related protein OS=Mus musculus GN=Marcksl1 PE=1 SV=2	1	1	1	6.5	6.5	20.165	200	0.00091019	3.9431	By matching	By matching	By MS/MS	By matching	By MS/MS	By MS/MS	By matching	By matching	By matching	By matching	By matching	By matching	8152500	0	27844000	8891000	14487000	10613000	0	0	1982800	0	0	0
Q61037	Q61037	Q61037	Kinesin-like protein KIF3A;Kinesin-like protein KIF3B;Kinesin-like protein KIF3B, N-terminally processed	Kif3a;Kif3b	>sp|P28741|KIF3A_MOUSE Kinesin-like protein KIF3A OS=Mus musculus GN=Kif3a PE=1 SV=2;>sp|Q61771|KIF3B_MOUSE Kinesin-like protein KIF3B OS=Mus musculus GN=Kif3b PE=1 SV=1	2	2	2	3.4	3.4	80.169	701	0.0090772	1.7194	By matching	By MS/MS	By MS/MS	By matching	By matching	By matching	By matching	By matching	By matching	By matching	By matching	By matching	0	0	10117000	0	0	0	0	0	0	0	0	0
Q61070	Q61070	Q61070	Dipeptidyl peptidase 4;Dipeptidyl peptidase 4 membrane form;Dipeptidyl peptidase 4 soluble form	Dpp4	>sp|P28843|DPP4_MOUSE Dipeptidyl peptidase 4 OS=Mus musculus GN=Dpp4 PE=1 SV=3	1	12	12	21.4	21.4	87.436	760	0	32.538	By MS/MS	By matching	By MS/MS	By MS/MS	By MS/MS	By MS/MS	By MS/MS	By MS/MS	By MS/MS	By MS/MS	By MS/MS	By MS/MS	114390000	130290000	132200000	29313000	188880000	109130000	413290000	998820000	95390000	73164000	323050000	152780000
Q61074	Q61074	Q61074	Protein kinase C delta type;Protein kinase C delta type regulatory subunit;Protein kinase C delta type catalytic subunit	Prkcd	>sp|P28867|KPCD_MOUSE Protein kinase C delta type OS=Mus musculus GN=Prkcd PE=1 SV=3	1	3	3	5.2	5.2	77.546	674	0.0067114	1.9397	By matching	By MS/MS	By MS/MS	By MS/MS	By matching	By matching	By matching	By matching	By matching	By matching	By matching	By matching	22148000	24005000	37958000	11197000	6312100	8247800	4743200	15122000	3135300	3598600	3763600	0
Q61081	Q61081	Q61081	Polyadenylate-binding protein 1	Pabpc1	>sp|P29341|PABP1_MOUSE Polyadenylate-binding protein 1 OS=Mus musculus GN=Pabpc1 PE=1 SV=2	1	29	29	56.6	56.6	70.67	636	0	241.72	By MS/MS	By MS/MS	By MS/MS	By MS/MS	By MS/MS	By MS/MS	By MS/MS	By MS/MS	By MS/MS	By MS/MS	By MS/MS	By MS/MS	6664900000	6274200000	6940100000	8077500000	5530600000	9574100000	1602800000	2012000000	2632000000	876930000	1175700000	1610300000
Q61093	Q61093	Q61093	Tyrosine-protein phosphatase non-receptor type 6	Ptpn6	>sp|P29351|PTN6_MOUSE Tyrosine-protein phosphatase non-receptor type 6 OS=Mus musculus GN=Ptpn6 PE=1 SV=2	1	17	17	38.5	38.5	67.558	595	0	35.589	By MS/MS	By MS/MS	By MS/MS	By MS/MS	By MS/MS	By MS/MS	By MS/MS	By MS/MS	By MS/MS	By matching	By MS/MS	By MS/MS	649400000	1384300000	1305500000	695550000	264760000	480380000	48088000	382580000	24870000	11399000	71021000	203060000
Q61102	Q61102	Q61102	Ferritin light chain 1;Ferritin light chain 2	Ftl1;Ftl2	>sp|P29391|FRIL1_MOUSE Ferritin light chain 1 OS=Mus musculus GN=Ftl1 PE=1 SV=2;>sp|P49945|FRIL2_MOUSE Ferritin light chain 2 OS=Mus musculus GN=Ftl2 PE=3 SV=2	2	7	7	53.6	53.6	20.802	183	0	20.045	By MS/MS	By matching	By MS/MS	By MS/MS	By MS/MS	By matching	By MS/MS	By MS/MS	By MS/MS	By MS/MS	By MS/MS	By MS/MS	69629000	0	19920000	43578000	155710000	0	296980000	132070000	285390000	127050000	300270000	125210000
Q61107	Q61107	Q61107	Vascular cell adhesion protein 1	Vcam1	>sp|P29533|VCAM1_MOUSE Vascular cell adhesion protein 1 OS=Mus musculus GN=Vcam1 PE=1 SV=1	1	3	3	5.1	5.1	81.317	739	0.006932	1.8915	By matching	By matching	By MS/MS	By matching	By matching	By matching	By matching	By matching	By MS/MS	By matching	By matching	By MS/MS	0	0	58321000	0	0	0	0	28407000	8642600	0	0	13129000
Q61112	Q61112	Q61112	NEDD8	Nedd8	>sp|P29595|NEDD8_MOUSE NEDD8 OS=Mus musculus GN=Nedd8 PE=1 SV=2	1	3	3	40.7	40.7	8.9723	81	0	133.8	By MS/MS	By MS/MS	By MS/MS	By MS/MS	By MS/MS	By MS/MS	By MS/MS	By MS/MS	By MS/MS	By MS/MS	By MS/MS	By MS/MS	153290000	81407000	60733000	499550000	741990000	429700000	48628000	78160000	304700000	75814000	0	76508000
Q61129	Q61129	Q61129	Alpha-2-HS-glycoprotein	Ahsg	>sp|P29699|FETUA_MOUSE Alpha-2-HS-glycoprotein OS=Mus musculus GN=Ahsg PE=1 SV=1	1	9	9	38.3	38.3	37.325	345	0	176.13	By MS/MS	By MS/MS	By MS/MS	By matching	By matching	By matching	By MS/MS	By MS/MS	By MS/MS	By MS/MS	By MS/MS	By MS/MS	2781500000	7886100000	4598700000	0	4794200	13855000	1290500000	3947400000	373010000	29971000	251130000	196960000
Q61133	Q61133	Q61133	Ornithine aminotransferase, mitochondrial	Oat	>sp|P29758|OAT_MOUSE Ornithine aminotransferase, mitochondrial OS=Mus musculus GN=Oat PE=1 SV=1	1	23	23	72.4	72.4	48.354	439	0	224.31	By matching	By matching	By MS/MS	By MS/MS	By MS/MS	By MS/MS	By matching	By matching	By matching	By MS/MS	By MS/MS	By MS/MS	14440000	26832000	258330000	3424900000	2456200000	3766300000	0	87536000	0	242380000	101200000	97965000
Q61147;CON__ENSEMBL:ENSBTAP00000031900	Q61147	Q61147	Vitronectin	Vtn	>sp|P29788|VTNC_MOUSE Vitronectin OS=Mus musculus GN=Vtn PE=1 SV=2	3	20	20	58.6	58.6	54.848	478	0	208.28	By MS/MS	By MS/MS	By MS/MS	By MS/MS	By MS/MS	By MS/MS	By MS/MS	By MS/MS	By MS/MS	By MS/MS	By MS/MS	By MS/MS	8348900000	6895200000	14417000000	758310000	850960000	1163900000	11207000000	4849500000	6605700000	741980000	1016200000	810190000
Q61166	Q61166	Q61166	Glutathione S-transferase A3	Gsta3	>sp|P30115|GSTA3_MOUSE Glutathione S-transferase A3 OS=Mus musculus GN=Gsta3 PE=1 SV=2	1	18	13	67	56.6	25.36	221	0	43.636	By MS/MS	By MS/MS	By MS/MS	By MS/MS	By MS/MS	By MS/MS	By MS/MS	By MS/MS	By MS/MS	By MS/MS	By MS/MS	By MS/MS	5294200000	6203200000	7660200000	16040000000	9497200000	15208000000	998120000	3219100000	2099700000	3549600000	2858800000	3180300000
Q61171	Q61171	Q61171	Macrophage scavenger receptor types I and II	Msr1	>sp|P30204|MSRE_MOUSE Macrophage scavenger receptor types I and II OS=Mus musculus GN=Msr1 PE=1 SV=3	1	2	2	11.1	11.1	50.169	458	0	12.382	By matching	By matching	By matching	By matching	By matching	By matching	By MS/MS	By MS/MS	By MS/MS	By matching	By matching	By matching	0	0	0	0	0	0	56833000	41137000	0	4933900	6560600	0
Q61176	Q61176	Q61176	Cyclin-dependent kinase 4	Cdk4	>sp|P30285|CDK4_MOUSE Cyclin-dependent kinase 4 OS=Mus musculus GN=Cdk4 PE=1 SV=1	1	4	3	13.9	11.2	33.75	303	0.0017045	3.0914	By matching	By matching	By matching	By matching	By matching	By MS/MS	By matching	By MS/MS	By MS/MS	By matching	By matching	By matching	0	0	0	0	9391000	23894000	31204000	41170000	40107000	0	40426000	0
Q61187	Q61187	Q61187	Peptidyl-prolyl cis-trans isomerase C	Ppic	>sp|P30412|PPIC_MOUSE Peptidyl-prolyl cis-trans isomerase C OS=Mus musculus GN=Ppic PE=1 SV=1	1	3	3	16.5	16.5	22.794	212	0.00088261	3.5139	By MS/MS	By MS/MS	By MS/MS	By matching	By matching	By matching	By matching	By matching	By matching	By matching	By matching	By matching	71488000	23570000	107000000	2351200	0	4443500	0	0	0	0	0	0
Q61191	Q61191	Q61191	Peptidyl-prolyl cis-trans isomerase FKBP4;Peptidyl-prolyl cis-trans isomerase FKBP4, N-terminally processed	Fkbp4	>sp|P30416|FKBP4_MOUSE Peptidyl-prolyl cis-trans isomerase FKBP4 OS=Mus musculus GN=Fkbp4 PE=1 SV=5	1	20	20	60.9	60.9	51.572	458	0	259.48	By MS/MS	By MS/MS	By MS/MS	By MS/MS	By MS/MS	By MS/MS	By MS/MS	By MS/MS	By MS/MS	By MS/MS	By MS/MS	By MS/MS	1129200000	1518700000	1511300000	1481800000	1463000000	2286300000	47340000	451600000	86154000	25811000	316900000	344790000
Q61194	Q61194	Q61194	Aryl hydrocarbon receptor	Ahr	>sp|P30561|AHR_MOUSE Aryl hydrocarbon receptor OS=Mus musculus GN=Ahr PE=1 SV=3	1	1	1	2	2	95.016	848	0.00031027	4.2987	By matching	By matching	By matching	By matching	By matching	By matching	By MS/MS	By matching	By MS/MS	By matching	By matching	By MS/MS	15302000	0	0	0	0	0	20748000	8909200	32505000	4232400	8964100	6391800
Q61206	Q61206	Q61206	Catenin delta-1	Ctnnd1	>sp|P30999|CTND1_MOUSE Catenin delta-1 OS=Mus musculus GN=Ctnnd1 PE=1 SV=2	1	44	44	55.9	55.9	104.92	938	0	323.31	By MS/MS	By MS/MS	By MS/MS	By MS/MS	By MS/MS	By MS/MS	By MS/MS	By MS/MS	By MS/MS	By MS/MS	By MS/MS	By MS/MS	435650000	396010000	701340000	1455900000	2698500000	3366300000	420650000	511990000	398050000	926330000	1027800000	804070000
Q61207	Q61207	Q61207	Desmin	Des	>sp|P31001|DESM_MOUSE Desmin OS=Mus musculus GN=Des PE=1 SV=3	1	31	25	72.7	68.2	53.497	469	0	157.82	By MS/MS	By MS/MS	By MS/MS	By MS/MS	By MS/MS	By MS/MS	By MS/MS	By MS/MS	By MS/MS	By MS/MS	By MS/MS	By MS/MS	1579800000	1173500000	2833000000	328610000	464190000	576830000	343200000	3374100000	426330000	50928000	115120000	91215000
Q61210	Q61210	Q61210	Aminoacyl tRNA synthase complex-interacting multifunctional protein 1;Endothelial monocyte-activating polypeptide 2	Aimp1	>sp|P31230|AIMP1_MOUSE Aminoacyl tRNA synthase complex-interacting multifunctional protein 1 OS=Mus musculus GN=Aimp1 PE=1 SV=2	1	15	15	65.5	65.5	33.997	310	0	83.747	By matching	By MS/MS	By MS/MS	By matching	By matching	By MS/MS	By MS/MS	By MS/MS	By MS/MS	By MS/MS	By MS/MS	By MS/MS	0	26620000	33956000	42133000	6672600	60567000	737190000	734930000	417200000	363600000	785190000	1135600000
Q61233	Q61233	Q61233	Sodium- and chloride-dependent GABA transporter 2	Slc6a13	>sp|P31649|S6A13_MOUSE Sodium- and chloride-dependent GABA transporter 2 OS=Mus musculus GN=Slc6a13 PE=1 SV=1	1	1	1	2.8	2.8	68.284	602	0.002953	2.3847	By matching	By MS/MS	By matching	By matching	By MS/MS	By MS/MS	By MS/MS	By MS/MS	By matching	By MS/MS	By MS/MS	By MS/MS	0	358540000	0	0	68217000	110160000	10614000	113240000	4147900	17466000	53137000	18589000
Q61234	Q61234	Q61234	Sodium- and chloride-dependent betaine transporter	Slc6a12	>sp|P31651|S6A12_MOUSE Sodium- and chloride-dependent betaine transporter OS=Mus musculus GN=Slc6a12 PE=2 SV=1	1	4	4	9.1	9.1	69.613	614	0	10.926	By MS/MS	By MS/MS	By MS/MS	By MS/MS	By MS/MS	By MS/MS	By MS/MS	By MS/MS	By MS/MS	By MS/MS	By MS/MS	By MS/MS	72242000	342700000	151950000	24103000	4670500	85382000	48890000	55100000	27063000	63232000	90038000	61445000
Q61235	Q61235	Q61235	Protein S100-A9	S100a9	>sp|P31725|S10A9_MOUSE Protein S100-A9 OS=Mus musculus GN=S100a9 PE=1 SV=3	1	2	2	23	23	13.049	113	0	12.579	By MS/MS	By matching	By MS/MS	By matching	By matching	By matching	By MS/MS	By MS/MS	By MS/MS	By MS/MS	By matching	By MS/MS	20440000	0	17682000	0	0	0	66301000	282610000	126330000	0	0	0
Q61239	Q61239	Q61239	Acyl-CoA-binding protein	Dbi	>sp|P31786|ACBP_MOUSE Acyl-CoA-binding protein OS=Mus musculus GN=Dbi PE=1 SV=2	1	6	6	70.1	70.1	10	87	0	9.6069	By matching	By MS/MS	By MS/MS	By MS/MS	By MS/MS	By MS/MS	By MS/MS	By MS/MS	By MS/MS	By MS/MS	By MS/MS	By MS/MS	33750000	26489000	38012000	40656000	97316000	127510000	51092000	78757000	66785000	81101000	62564000	88047000
Q61247	Q61247	Q61247	Dual specificity mitogen-activated protein kinase kinase 1	Map2k1	>sp|P31938|MP2K1_MOUSE Dual specificity mitogen-activated protein kinase kinase 1 OS=Mus musculus GN=Map2k1 PE=1 SV=2	1	12	8	34.9	22.9	43.474	393	0	86.649	By MS/MS	By MS/MS	By MS/MS	By MS/MS	By MS/MS	By MS/MS	By matching	By MS/MS	By MS/MS	By MS/MS	By MS/MS	By MS/MS	249220000	416840000	689800000	126220000	153630000	315480000	12903000	265940000	184370000	23464000	51848000	149500000
Q61249	Q61249	Q61249	Non-specific lipid-transfer protein	Scp2	>sp|P32020|NLTP_MOUSE Non-specific lipid-transfer protein OS=Mus musculus GN=Scp2 PE=1 SV=3	1	41	41	64.4	64.4	59.125	547	0	323.31	By MS/MS	By MS/MS	By MS/MS	By MS/MS	By MS/MS	By MS/MS	By MS/MS	By MS/MS	By MS/MS	By MS/MS	By MS/MS	By MS/MS	52229000000	37832000000	35981000000	54968000000	64324000000	83554000000	15904000000	14823000000	3221800000	20128000000	29600000000	36887000000
Q61285	Q61285	Q61285	Lupus La protein homolog	Ssb	>sp|P32067|LA_MOUSE Lupus La protein homolog OS=Mus musculus GN=Ssb PE=1 SV=1	1	12	12	32	32	47.756	415	0	91.403	By MS/MS	By MS/MS	By MS/MS	By MS/MS	By MS/MS	By matching	By MS/MS	By MS/MS	By MS/MS	By MS/MS	By MS/MS	By MS/MS	69793000	30022000	102940000	39633000	109420000	38028000	181240000	134500000	300800000	194590000	157040000	365000000
Q61301	Q61301	Q61301	Developmentally-regulated GTP-binding protein 1	Drg1	>sp|P32233|DRG1_MOUSE Developmentally-regulated GTP-binding protein 1 OS=Mus musculus GN=Drg1 PE=1 SV=1	1	10	10	35.1	35.1	40.512	367	0	14.067	By MS/MS	By MS/MS	By MS/MS	By MS/MS	By MS/MS	By MS/MS	By MS/MS	By MS/MS	By MS/MS	By MS/MS	By MS/MS	By MS/MS	476620000	898400000	895840000	330490000	290200000	261440000	316810000	346650000	163350000	225930000	341210000	594330000
Q61316	Q61316	Q61316	Antithrombin-III	Serpinc1	>sp|P32261|ANT3_MOUSE Antithrombin-III OS=Mus musculus GN=Serpinc1 PE=1 SV=1	1	27	22	64.7	55.5	52.003	465	0	323.31	By MS/MS	By MS/MS	By MS/MS	By MS/MS	By MS/MS	By MS/MS	By MS/MS	By MS/MS	By MS/MS	By matching	By MS/MS	By MS/MS	3215700000	10407000000	8176100000	252190000	244770000	227720000	478070000	5345500000	275340000	143010000	175360000	45728000
Q61333	Q61333	Q61333	Nectin-2	Pvrl2	>sp|P32507|PVRL2_MOUSE Nectin-2 OS=Mus musculus GN=Pvrl2 PE=1 SV=2	1	7	7	25.5	25.5	57.317	530	0	29.542	By MS/MS	By MS/MS	By MS/MS	By MS/MS	By MS/MS	By MS/MS	By MS/MS	By MS/MS	By MS/MS	By matching	By MS/MS	By MS/MS	119300000	131410000	192020000	141360000	335540000	399120000	43947000	21562000	66686000	101580000	172770000	168020000
Q61335	Q61335	Q61335	GTPase KRas;GTPase KRas, N-terminally processed	Kras	>sp|P32883|RASK_MOUSE GTPase KRas OS=Mus musculus GN=Kras PE=1 SV=1	1	7	2	52.4	18.5	21.656	189	0	5.9669	By matching	By MS/MS	By MS/MS	By matching	By matching	By matching	By matching	By matching	By matching	By matching	By matching	By matching	8013800	40103000	62861000	0	0	30867000	0	0	0	0	0	0
Q61382	Q61382	Q61382	Tryptophan--tRNA ligase, cytoplasmic;T1-TrpRS;T2-TrpRS	Wars	>sp|P32921|SYWC_MOUSE Tryptophan--tRNA ligase, cytoplasmic OS=Mus musculus GN=Wars PE=1 SV=2	1	13	13	38.7	38.7	54.357	481	0	20.311	By MS/MS	By MS/MS	By MS/MS	By MS/MS	By MS/MS	By MS/MS	By matching	By MS/MS	By matching	By MS/MS	By MS/MS	By MS/MS	117640000	380020000	387030000	298430000	228400000	274440000	10231000	26854000	14878000	85994000	19456000	0
Q61398	Q61398	Q61398	Cytochrome P450 2F2	Cyp2f2	>sp|P33267|CP2F2_MOUSE Cytochrome P450 2F2 OS=Mus musculus GN=Cyp2f2 PE=1 SV=1	1	41	40	74.9	72.7	55.948	491	0	280.08	By MS/MS	By MS/MS	By MS/MS	By MS/MS	By MS/MS	By MS/MS	By MS/MS	By MS/MS	By MS/MS	By MS/MS	By MS/MS	By MS/MS	5894600000	10535000000	2097300000	9002500000	13037000000	12580000000	9738500000	12435000000	2069400000	4761600000	10752000000	11224000000
Q61411	Q61411	Q61411	Collagenase 3	Mmp13	>sp|P33435|MMP13_MOUSE Collagenase 3 OS=Mus musculus GN=Mmp13 PE=1 SV=1	1	4	4	15.9	15.9	54.181	472	0	4.9707	By matching	By MS/MS	By matching	By matching	By matching	By matching	By matching	By matching	By matching	By matching	By matching	By matching	0	160430000	0	0	0	0	0	17681000	0	0	0	0
Q61418;P51791	Q61418;P51791	Q61418	Vitamin K-dependent protein C;Vitamin K-dependent protein C light chain;Vitamin K-dependent protein C heavy chain;Activation peptide	Proc	>sp|P33587|PROC_MOUSE Vitamin K-dependent protein C OS=Mus musculus GN=Proc PE=1 SV=2	1	4	4	8.5	8.5	51.818	460	0	4.587	By MS/MS	By MS/MS	By MS/MS	By matching	By matching	By matching	By matching	By MS/MS	By matching	By matching	By MS/MS	By matching	72714000	234650000	217820000	25763000	15375000	0	11512000	59748000	0	8662400	4898800	9690300
Q61419	Q61419	Q61419	Focal adhesion kinase 1	Ptk2	>sp|P34152|FAK1_MOUSE Focal adhesion kinase 1 OS=Mus musculus GN=Ptk2 PE=1 SV=3	1	3	3	4.8	4.8	123.54	1090	0.00088548	3.5709	By matching	By matching	By MS/MS	By MS/MS	By MS/MS	By MS/MS	By MS/MS	By MS/MS	By MS/MS	By MS/MS	By MS/MS	By MS/MS	0	0	339190000	132860000	128910000	328000000	262070000	183460000	49724000	145650000	326160000	424670000
Q61420	Q61420	Q61420	Macrophage migration inhibitory factor	Mif	>sp|P34884|MIF_MOUSE Macrophage migration inhibitory factor OS=Mus musculus GN=Mif PE=1 SV=2	1	4	4	23.5	23.5	12.504	115	0	7.4289	By MS/MS	By MS/MS	By MS/MS	By MS/MS	By MS/MS	By MS/MS	By MS/MS	By MS/MS	By MS/MS	By MS/MS	By MS/MS	By MS/MS	73017000	48859000	152810000	165950000	62311000	61657000	367480000	353550000	957250000	759570000	337010000	703430000
Q61425	Q61425	Q61425	Bifunctional epoxide hydrolase 2;Cytosolic epoxide hydrolase 2;Lipid-phosphate phosphatase	Ephx2	>sp|P34914|HYES_MOUSE Bifunctional epoxide hydrolase 2 OS=Mus musculus GN=Ephx2 PE=1 SV=2	1	43	43	78.5	78.5	62.515	554	0	323.31	By MS/MS	By MS/MS	By MS/MS	By MS/MS	By MS/MS	By MS/MS	By MS/MS	By MS/MS	By MS/MS	By MS/MS	By MS/MS	By MS/MS	30210000000	31135000000	23373000000	23676000000	38717000000	48551000000	8069600000	9797000000	2864100000	7626800000	13395000000	23090000000
Q61462	Q61462	Q61462	Asialoglycoprotein receptor 1	Asgr1	>sp|P34927|ASGR1_MOUSE Asialoglycoprotein receptor 1 OS=Mus musculus GN=Asgr1 PE=1 SV=4	1	11	11	37.7	37.7	32.591	284	0	98.495	By MS/MS	By MS/MS	By MS/MS	By MS/MS	By MS/MS	By MS/MS	By MS/MS	By MS/MS	By MS/MS	By MS/MS	By MS/MS	By MS/MS	1683100000	3151200000	2305500000	1579300000	1130900000	1106800000	1814700000	2995000000	1143700000	1084800000	1290200000	1920500000
Q61466;Q6P9Z1	Q61466;Q6P9Z1	Q61466	Macrophage metalloelastase	Mmp12	>sp|P34960|MMP12_MOUSE Macrophage metalloelastase OS=Mus musculus GN=Mmp12 PE=1 SV=3	1	10	10	27.3	27.3	54.97	473	0	28.724	By MS/MS	By matching	By matching	By matching	By matching	By matching	By MS/MS	By MS/MS	By MS/MS	By matching	By matching	By matching	0	85600000	60179000	0	0	0	204960000	116260000	1226700000	4198700	11176000	0
Q61469	Q61469	Q61469	Ubiquitin carboxyl-terminal hydrolase 4	Usp4	>sp|P35123|UBP4_MOUSE Ubiquitin carboxyl-terminal hydrolase 4 OS=Mus musculus GN=Usp4 PE=1 SV=3	2	7	6	12.4	11.4	108.34	962	0	21.013	By MS/MS	By matching	By MS/MS	By MS/MS	By MS/MS	By MS/MS	By MS/MS	By MS/MS	By MS/MS	By MS/MS	By MS/MS	By MS/MS	91680000	81356000	185200000	84667000	74410000	23844000	29596000	21676000	19850000	37864000	15457000	0
Q61490	Q61490	Q61490	Tyrosine-protein phosphatase non-receptor type 11	Ptpn11	>sp|P35235|PTN11_MOUSE Tyrosine-protein phosphatase non-receptor type 11 OS=Mus musculus GN=Ptpn11 PE=1 SV=2	1	8	8	15.4	15.4	68.46	597	0	11.841	By MS/MS	By MS/MS	By MS/MS	By MS/MS	By MS/MS	By MS/MS	By MS/MS	By MS/MS	By matching	By matching	By MS/MS	By MS/MS	295340000	309140000	327740000	140620000	173530000	150220000	70253000	54249000	18941000	0	30007000	23740000
Q61508	Q61508	Q61508	Ras-related protein Rab-5C	Rab5c	>sp|P35278|RAB5C_MOUSE Ras-related protein Rab-5C OS=Mus musculus GN=Rab5c PE=1 SV=2	1	10	8	55.1	45.4	23.412	216	0	120.74	By MS/MS	By MS/MS	By MS/MS	By MS/MS	By MS/MS	By MS/MS	By MS/MS	By MS/MS	By MS/MS	By MS/MS	By MS/MS	By MS/MS	2016300000	2854600000	3971900000	1479000000	1218300000	1157000000	286100000	752980000	437080000	314930000	243230000	515290000
Q61510	Q61510	Q61510	Ras-related protein Rab-6A;Ras-related protein Rab-6B	Rab6a;Rab6b	>sp|P35279|RAB6A_MOUSE Ras-related protein Rab-6A OS=Mus musculus GN=Rab6a PE=1 SV=4;>sp|P61294|RAB6B_MOUSE Ras-related protein Rab-6B OS=Mus musculus GN=Rab6b PE=1 SV=1	2	14	12	58.7	52.4	23.59	208	0	72.589	By MS/MS	By MS/MS	By MS/MS	By MS/MS	By MS/MS	By MS/MS	By MS/MS	By MS/MS	By MS/MS	By MS/MS	By MS/MS	By MS/MS	2302900000	1344400000	2824100000	1417600000	1054200000	739380000	256950000	961310000	422520000	227430000	274440000	438660000
Q61543	Q61543	Q61543	Ras-related protein Rab-21	Rab21	>sp|P35282|RAB21_MOUSE Ras-related protein Rab-21 OS=Mus musculus GN=Rab21 PE=1 SV=4	1	4	4	27.9	27.9	24.106	222	0	78.982	By MS/MS	By MS/MS	By MS/MS	By MS/MS	By MS/MS	By MS/MS	By matching	By MS/MS	By MS/MS	By matching	By matching	By MS/MS	235230000	243880000	374830000	156800000	104070000	186750000	51252000	99764000	17952000	14292000	17648000	69535000
Q61545	Q61545	Q61545	Ras-related protein Rab-23	Rab23	>sp|P35288|RAB23_MOUSE Ras-related protein Rab-23 OS=Mus musculus GN=Rab23 PE=1 SV=2	1	1	1	7.6	7.6	26.678	237	0.0069231	1.8839	By matching	By matching	By MS/MS	By matching	By matching	By matching	By matching	By matching	By matching	By matching	By matching	By matching	0	0	0	0	0	0	0	0	0	0	0	0
Q61550;A2AU37	Q61550;A2AU37	Q61550	Ras-related protein Rab-17	Rab17	>sp|P35292|RAB17_MOUSE Ras-related protein Rab-17 OS=Mus musculus GN=Rab17 PE=1 SV=1	1	3	3	21	21	23.64	214	0	10.458	By MS/MS	By MS/MS	By MS/MS	By MS/MS	By MS/MS	By MS/MS	By matching	By matching	By matching	By matching	By matching	By matching	28340000	40903000	31986000	47972000	22460000	38791000	0	0	0	0	0	0
Q61553	Q61553	Q61553	Ras-related protein Rab-18	Rab18	>sp|P35293|RAB18_MOUSE Ras-related protein Rab-18 OS=Mus musculus GN=Rab18 PE=1 SV=2	1	14	14	75.2	75.2	23.035	206	0	44.062	By MS/MS	By MS/MS	By MS/MS	By MS/MS	By MS/MS	By MS/MS	By MS/MS	By MS/MS	By MS/MS	By MS/MS	By MS/MS	By MS/MS	1231700000	1487600000	1895900000	857390000	694670000	785710000	498170000	1001900000	466380000	445310000	447230000	580850000
Q61559	Q61559	Q61559	Lymphocyte antigen 6D	Ly6d	>sp|P35459|LY6D_MOUSE Lymphocyte antigen 6D OS=Mus musculus GN=Ly6d PE=1 SV=1	1	1	1	11	11	13.395	127	0.0088518	1.7619	By matching	By matching	By matching	By matching	By matching	By matching	By matching	By MS/MS	By matching	By matching	By matching	By matching	15759000	0	47252000	0	0	0	0	21478000	0	0	0	0
Q61578	Q61578	Q61578	Pyruvate dehydrogenase E1 component subunit alpha, somatic form, mitochondrial	Pdha1	>sp|P35486|ODPA_MOUSE Pyruvate dehydrogenase E1 component subunit alpha, somatic form, mitochondrial OS=Mus musculus GN=Pdha1 PE=1 SV=1	1	29	29	78.5	78.5	43.231	390	0	139.11	By MS/MS	By MS/MS	By MS/MS	By MS/MS	By MS/MS	By MS/MS	By MS/MS	By MS/MS	By MS/MS	By MS/MS	By MS/MS	By MS/MS	4768400000	3031200000	5817800000	4453000000	4726500000	5503500000	866760000	1664500000	757310000	1127000000	2282800000	1922000000
Q61584	Q61584	Q61584	Histidine ammonia-lyase	Hal	>sp|P35492|HUTH_MOUSE Histidine ammonia-lyase OS=Mus musculus GN=Hal PE=1 SV=1	1	35	35	63.8	63.8	72.257	657	0	323.31	By MS/MS	By MS/MS	By MS/MS	By MS/MS	By MS/MS	By MS/MS	By MS/MS	By MS/MS	By MS/MS	By MS/MS	By MS/MS	By MS/MS	8399800000	15559000000	11485000000	8723000000	7098200000	7136400000	1086500000	2754100000	338560000	845690000	1763300000	1171000000
Q61586	Q61586	Q61586	Fumarylacetoacetase	Fah	>sp|P35505|FAAA_MOUSE Fumarylacetoacetase OS=Mus musculus GN=Fah PE=1 SV=2	1	27	27	85.4	85.4	46.175	419	0	323.31	By MS/MS	By MS/MS	By MS/MS	By MS/MS	By MS/MS	By MS/MS	By MS/MS	By MS/MS	By MS/MS	By MS/MS	By MS/MS	By MS/MS	64575000000	67096000000	88876000000	66186000000	65901000000	78903000000	4774800000	9330300000	2211700000	4700900000	2126800000	15344000000
Q61598	Q61598	Q61598	rRNA 2-O-methyltransferase fibrillarin	Fbl	>sp|P35550|FBRL_MOUSE rRNA 2-O-methyltransferase fibrillarin OS=Mus musculus GN=Fbl PE=1 SV=2	1	19	17	62.4	59	34.306	327	0	88.304	By MS/MS	By MS/MS	By MS/MS	By MS/MS	By MS/MS	By MS/MS	By MS/MS	By MS/MS	By MS/MS	By MS/MS	By MS/MS	By MS/MS	2349000000	2109000000	3034900000	1231200000	1336800000	1653400000	1207100000	1332700000	1438800000	1055200000	852830000	1403000000
Q61599	Q61599	Q61599	Calnexin	Canx	>sp|P35564|CALX_MOUSE Calnexin OS=Mus musculus GN=Canx PE=1 SV=1	1	30	30	52.8	52.8	67.277	591	0	232.67	By MS/MS	By MS/MS	By MS/MS	By MS/MS	By MS/MS	By MS/MS	By MS/MS	By MS/MS	By MS/MS	By MS/MS	By MS/MS	By MS/MS	4673700000	22176000000	9135900000	570020000	1008400000	1075900000	2551800000	15327000000	3528400000	918730000	1874700000	2324100000
Q61646	Q61646	Q61646	Glucose-6-phosphatase	G6pc	>sp|P35576|G6PC_MOUSE Glucose-6-phosphatase OS=Mus musculus GN=G6pc PE=1 SV=2	1	2	2	9.8	9.8	40.472	357	0	28.991	By MS/MS	By MS/MS	By MS/MS	By MS/MS	By MS/MS	By MS/MS	By MS/MS	By matching	By MS/MS	By MS/MS	By MS/MS	By MS/MS	351200000	160950000	220860000	91760000	160290000	214610000	78187000	19596000	67235000	119080000	152150000	173340000
Q61655;Q9QY15	Q61655	Q61655	AP-1 complex subunit mu-1	Ap1m1	>sp|P35585|AP1M1_MOUSE AP-1 complex subunit mu-1 OS=Mus musculus GN=Ap1m1 PE=1 SV=3	2	17	17	46.6	46.6	48.542	423	0	39.68	By MS/MS	By MS/MS	By MS/MS	By MS/MS	By MS/MS	By MS/MS	By MS/MS	By MS/MS	By MS/MS	By MS/MS	By MS/MS	By MS/MS	504700000	505210000	461270000	278100000	413980000	324080000	924940000	1425500000	357990000	605220000	882980000	768120000
Q61656	Q61656	Q61656	Peroxiredoxin-1	Prdx1	>sp|P35700|PRDX1_MOUSE Peroxiredoxin-1 OS=Mus musculus GN=Prdx1 PE=1 SV=1	1	23	22	76.9	76.9	22.176	199	0	254.95	By MS/MS	By MS/MS	By MS/MS	By MS/MS	By MS/MS	By MS/MS	By MS/MS	By MS/MS	By MS/MS	By MS/MS	By MS/MS	By MS/MS	60490000000	59884000000	103420000000	67285000000	36433000000	58177000000	16206000000	25259000000	10827000000	15007000000	7750000000	27244000000
Q61694	Q61694	Q61694	Tyrosine-protein phosphatase non-receptor type 1	Ptpn1	>sp|P35821|PTN1_MOUSE Tyrosine-protein phosphatase non-receptor type 1 OS=Mus musculus GN=Ptpn1 PE=1 SV=2	1	3	3	7.4	7.4	49.593	432	0.0016506	2.708	By matching	By matching	By matching	By MS/MS	By matching	By matching	By MS/MS	By MS/MS	By matching	By MS/MS	By matching	By matching	6902300	0	0	23585000	8583400	0	8805400	69518000	0	46872000	0	0
Q61696	Q61696	Q61696	Receptor-type tyrosine-protein phosphatase kappa	Ptprk	>sp|P35822|PTPRK_MOUSE Receptor-type tyrosine-protein phosphatase kappa OS=Mus musculus GN=Ptprk PE=1 SV=1	1	6	6	7.5	7.5	164.18	1457	0	10.254	By MS/MS	By matching	By MS/MS	By matching	By MS/MS	By matching	By MS/MS	By matching	By matching	By matching	By matching	By matching	68290000	0	179510000	0	34798000	23774000	15748000	18270000	10070000	8077000	6158300	7771200
Q61699	Q61699	Q61699	Vascular endothelial growth factor receptor 2	Kdr	>sp|P35918|VGFR2_MOUSE Vascular endothelial growth factor receptor 2 OS=Mus musculus GN=Kdr PE=1 SV=1	1	4	4	4.2	4.2	152.52	1367	0.009519	1.6718	By matching	By matching	By matching	By matching	By matching	By matching	By MS/MS	By matching	By matching	By MS/MS	By matching	By MS/MS	0	0	0	0	0	0	42445000	21192000	5763500	31606000	15463000	12593000
Q61702;CON__Q0VCM5	Q61702	Q61702	Fragile X mental retardation protein 1 homolog	Fmr1	>sp|P35922|FMR1_MOUSE Fragile X mental retardation protein 1 homolog OS=Mus musculus GN=Fmr1 PE=1 SV=1	1	8	7	18.1	16.8	68.988	614	0	13.848	By MS/MS	By MS/MS	By MS/MS	By MS/MS	By MS/MS	By MS/MS	By MS/MS	By MS/MS	By MS/MS	By MS/MS	By matching	By matching	85663000	75934000	195950000	66906000	57536000	6555600	51572000	35117000	163960000	27507000	0	0
Q61703;CON__Q9TRI1	Q61703	Q61703	Low-density lipoprotein receptor	Ldlr	>sp|P35951|LDLR_MOUSE Low-density lipoprotein receptor OS=Mus musculus GN=Ldlr PE=1 SV=2	1	8	8	16.4	16.4	94.946	862	0	43.094	By matching	By matching	By matching	By matching	By matching	By matching	By MS/MS	By MS/MS	By MS/MS	By MS/MS	By MS/MS	By MS/MS	25000000	0	0	0	0	0	103610000	169980000	172310000	61649000	137650000	160420000
Q61704;CON__Q0V8M9	Q61704	Q61704	60S ribosomal protein L12	Rpl12	>sp|P35979|RL12_MOUSE 60S ribosomal protein L12 OS=Mus musculus GN=Rpl12 PE=1 SV=2	1	10	10	65.5	65.5	17.804	165	0	160.81	By MS/MS	By MS/MS	By MS/MS	By MS/MS	By MS/MS	By MS/MS	By MS/MS	By MS/MS	By MS/MS	By MS/MS	By MS/MS	By MS/MS	5167200000	6731700000	7235800000	4205400000	3863600000	4798500000	4521900000	1736300000	2917100000	1193900000	2124000000	1413200000
Q61712	Q61712	Q61712	60S ribosomal protein L18	Rpl18	>sp|P35980|RL18_MOUSE 60S ribosomal protein L18 OS=Mus musculus GN=Rpl18 PE=1 SV=3	1	9	9	42	42	21.644	188	0	180.18	By MS/MS	By MS/MS	By MS/MS	By MS/MS	By MS/MS	By MS/MS	By MS/MS	By MS/MS	By MS/MS	By MS/MS	By MS/MS	By MS/MS	1681700000	2050500000	1129300000	796050000	1965200000	1571300000	6180400000	10786000000	4701600000	1963900000	3730400000	3076800000
Q61733	Q61733	Q61733	Antigen peptide transporter 2	Tap2	>sp|P36371|TAP2_MOUSE Antigen peptide transporter 2 OS=Mus musculus GN=Tap2 PE=1 SV=1	1	12	12	28.5	28.5	77.444	702	0	78.168	By MS/MS	By matching	By matching	By MS/MS	By matching	By matching	By MS/MS	By MS/MS	By MS/MS	By MS/MS	By MS/MS	By MS/MS	114180000	28559000	90730000	244660000	24172000	138640000	190920000	35749000	24217000	309110000	191440000	56789000
Q61735	Q61735	Q61735	GTP-binding protein SAR1a	Sar1a	>sp|P36536|SAR1A_MOUSE GTP-binding protein SAR1a OS=Mus musculus GN=Sar1a PE=1 SV=1	1	5	4	46	40.4	22.371	198	0	31.892	By matching	By MS/MS	By matching	By MS/MS	By MS/MS	By matching	By MS/MS	By MS/MS	By MS/MS	By MS/MS	By MS/MS	By matching	0	132750000	0	22513000	22887000	0	35495000	278990000	172220000	69602000	67846000	49581000
Q61749	Q61749	Q61749	Oxygen-dependent coproporphyrinogen-III oxidase, mitochondrial	Cpox	>sp|P36552|HEM6_MOUSE Oxygen-dependent coproporphyrinogen-III oxidase, mitochondrial OS=Mus musculus GN=Cpox PE=1 SV=2	1	25	25	66.8	66.8	49.714	443	0	96.078	By MS/MS	By MS/MS	By MS/MS	By MS/MS	By MS/MS	By MS/MS	By MS/MS	By MS/MS	By MS/MS	By MS/MS	By MS/MS	By MS/MS	2365100000	1832500000	3113600000	1687800000	1478200000	1596500000	87889000	387330000	107200000	59145000	101780000	167630000
Q61753	Q61753	Q61753	Protein phosphatase 1B	Ppm1b	>sp|P36993|PPM1B_MOUSE Protein phosphatase 1B OS=Mus musculus GN=Ppm1b PE=1 SV=1	1	8	5	27.4	19.5	42.795	390	0	9.6865	By MS/MS	By MS/MS	By MS/MS	By MS/MS	By MS/MS	By MS/MS	By matching	By matching	By MS/MS	By matching	By matching	By MS/MS	296770000	315310000	426170000	479150000	510550000	665090000	28294000	21052000	84419000	27261000	22870000	19382000
Q61768;P28738;P33175	Q61768	Q61768	NADPH--cytochrome P450 reductase	Por	>sp|P37040|NCPR_MOUSE NADPH--cytochrome P450 reductase OS=Mus musculus GN=Por PE=1 SV=2	1	38	38	63	63	77.043	678	0	323.31	By MS/MS	By MS/MS	By MS/MS	By MS/MS	By MS/MS	By MS/MS	By MS/MS	By MS/MS	By MS/MS	By MS/MS	By MS/MS	By MS/MS	14632000000	35667000000	27810000000	10392000000	8661500000	12461000000	2422000000	16710000000	5361800000	1881700000	2951900000	4146800000
Q61792;Q9DC07	Q61792	Q61792	Transgelin	Tagln	>sp|P37804|TAGL_MOUSE Transgelin OS=Mus musculus GN=Tagln PE=1 SV=3	1	2	2	10	10	22.576	201	0.0052151	2.0337	By matching	By matching	By matching	By matching	By matching	By matching	By matching	By MS/MS	By MS/MS	By matching	By matching	By matching	0	0	0	2878800	0	0	0	40015000	3373300	0	0	0
Q61823	Q61823	Q61823	Fibulin-2	Fbln2	>sp|P37889|FBLN2_MOUSE Fibulin-2 OS=Mus musculus GN=Fbln2 PE=1 SV=2	1	1	1	1.2	1.2	131.83	1221	0.0019011	2.5372	By matching	By matching	By MS/MS	By matching	By matching	By matching	By matching	By matching	By matching	By matching	By matching	By matching	0	0	0	0	0	0	0	0	0	0	0	0
Q61830	Q61830	Q61830	Hydroxymethylglutaryl-CoA lyase, mitochondrial	Hmgcl	>sp|P38060|HMGCL_MOUSE Hydroxymethylglutaryl-CoA lyase, mitochondrial OS=Mus musculus GN=Hmgcl PE=1 SV=2	1	13	12	53.5	51.4	34.238	325	0	93.346	By MS/MS	By MS/MS	By MS/MS	By MS/MS	By MS/MS	By MS/MS	By MS/MS	By MS/MS	By MS/MS	By MS/MS	By MS/MS	By MS/MS	275740000	151990000	245120000	185300000	119980000	115480000	4200000000	5538200000	1277500000	2867600000	3964400000	4758800000
Q61838;Q6GQT1	Q61838	Q61838	Stress-70 protein, mitochondrial	Hspa9	>sp|P38647|GRP75_MOUSE Stress-70 protein, mitochondrial OS=Mus musculus GN=Hspa9 PE=1 SV=3	1	55	54	68.3	67.3	73.46	679	0	323.31	By MS/MS	By MS/MS	By MS/MS	By MS/MS	By MS/MS	By MS/MS	By MS/MS	By MS/MS	By MS/MS	By MS/MS	By MS/MS	By MS/MS	5112200000	6231700000	6374900000	3456200000	3989400000	3974500000	37567000000	30426000000	56881000000	38323000000	36218000000	46790000000
Q61858	Q61858	Q61858	Mannose-binding protein A	Mbl1	>sp|P39039|MBL1_MOUSE Mannose-binding protein A OS=Mus musculus GN=Mbl1 PE=1 SV=1	1	11	10	59.8	55.2	25.396	239	0	79.798	By MS/MS	By MS/MS	By MS/MS	By MS/MS	By MS/MS	By MS/MS	By MS/MS	By MS/MS	By matching	By MS/MS	By matching	By matching	88151000	263090000	443110000	389890000	191460000	447300000	21812000	97050000	14385000	8241000	11816000	41449000
Q61878	Q61878	Q61878	Dynamin-2	Dnm2	>sp|P39054|DYN2_MOUSE Dynamin-2 OS=Mus musculus GN=Dnm2 PE=1 SV=2	2	32	27	49.3	42.2	98.144	870	0	187.88	By MS/MS	By MS/MS	By MS/MS	By MS/MS	By MS/MS	By MS/MS	By MS/MS	By MS/MS	By MS/MS	By MS/MS	By MS/MS	By MS/MS	774230000	892850000	1260800000	744430000	297040000	652630000	805600000	1404800000	1548600000	521760000	1098100000	1170800000
Q61879	Q61879	Q61879	Collagen alpha-1(XVIII) chain;Endostatin	Col18a1	>sp|P39061|COIA1_MOUSE Collagen alpha-1(XVIII) chain OS=Mus musculus GN=Col18a1 PE=1 SV=4	1	10	10	10.2	10.2	182.17	1774	0	48.284	By MS/MS	By matching	By MS/MS	By MS/MS	By MS/MS	By MS/MS	By MS/MS	By MS/MS	By MS/MS	By MS/MS	By MS/MS	By MS/MS	401980000	0	275400000	276510000	163950000	39372000	101540000	344550000	57666000	78445000	101900000	85468000
Q61881	Q61881	Q61881	Tight junction protein ZO-1	Tjp1	>sp|P39447|ZO1_MOUSE Tight junction protein ZO-1 OS=Mus musculus GN=Tjp1 PE=1 SV=2	1	10	10	10.1	10.1	194.74	1745	0	24.517	By MS/MS	By MS/MS	By matching	By MS/MS	By MS/MS	By MS/MS	By MS/MS	By MS/MS	By MS/MS	By MS/MS	By MS/MS	By MS/MS	4983700	25737000	0	102080000	24532000	57172000	29630000	60716000	27399000	15274000	62685000	35139000
Q61907	Q61907	Q61907	Adenylyl cyclase-associated protein 1	Cap1	>sp|P40124|CAP1_MOUSE Adenylyl cyclase-associated protein 1 OS=Mus musculus GN=Cap1 PE=1 SV=4	2	28	28	82.3	82.3	51.564	474	0	310.65	By MS/MS	By MS/MS	By MS/MS	By MS/MS	By MS/MS	By MS/MS	By MS/MS	By MS/MS	By MS/MS	By MS/MS	By MS/MS	By MS/MS	6912600000	6742900000	12041000000	3458300000	2495100000	3596600000	669580000	3746200000	1467300000	341310000	1021000000	1259600000
Q61937	Q61937	Q61937	Transketolase	Tkt	>sp|P40142|TKT_MOUSE Transketolase OS=Mus musculus GN=Tkt PE=1 SV=1	1	47	47	88.8	88.8	67.63	623	0	323.31	By MS/MS	By MS/MS	By MS/MS	By MS/MS	By MS/MS	By MS/MS	By MS/MS	By MS/MS	By MS/MS	By MS/MS	By MS/MS	By MS/MS	32000000000	48493000000	49641000000	27664000000	29362000000	43418000000	1906000000	5496200000	2253200000	1934200000	4028300000	4732000000
Q61990	Q61990	Q61990	CD82 antigen	Cd82	>sp|P40237|CD82_MOUSE CD82 antigen OS=Mus musculus GN=Cd82 PE=1 SV=1	1	2	2	7.5	7.5	29.628	266	0	10.358	By MS/MS	By MS/MS	By MS/MS	By matching	By matching	By matching	By MS/MS	By MS/MS	By matching	By matching	By MS/MS	By MS/MS	35572000	143020000	144390000	19268000	15731000	17227000	35912000	68206000	0	13624000	20796000	40195000
Q62000	Q62000	Q62000	Vacuolar protein sorting-associated protein 26A	Vps26a	>sp|P40336|VP26A_MOUSE Vacuolar protein sorting-associated protein 26A OS=Mus musculus GN=Vps26a PE=1 SV=1	1	12	11	45	42.8	38.113	327	0	47.871	By MS/MS	By MS/MS	By MS/MS	By MS/MS	By MS/MS	By MS/MS	By MS/MS	By MS/MS	By matching	By MS/MS	By MS/MS	By MS/MS	478400000	385310000	749730000	281140000	224620000	180720000	63953000	172600000	22595000	141290000	127460000	135520000
Q62009;CON__Q2KJC7	Q62009	Q62009	Transcription factor A, mitochondrial	Tfam	>sp|P40630|TFAM_MOUSE Transcription factor A, mitochondrial OS=Mus musculus GN=Tfam PE=1 SV=2	1	5	5	24.7	24.7	27.987	243	0	50.318	By MS/MS	By MS/MS	By MS/MS	By MS/MS	By MS/MS	By MS/MS	By MS/MS	By matching	By MS/MS	By MS/MS	By MS/MS	By matching	123470000	165860000	450170000	0	22126000	140220000	7581800	21048000	40856000	47986000	0	81364000
Q62073	Q62073	Q62073	Indolethylamine N-methyltransferase	Inmt	>sp|P40936|INMT_MOUSE Indolethylamine N-methyltransferase OS=Mus musculus GN=Inmt PE=1 SV=1	1	18	18	58.3	58.3	29.459	264	0	170.51	By MS/MS	By MS/MS	By MS/MS	By MS/MS	By MS/MS	By MS/MS	By MS/MS	By MS/MS	By MS/MS	By MS/MS	By MS/MS	By MS/MS	13066000000	19530000000	15385000000	17245000000	16337000000	15166000000	481580000	1810600000	150740000	1343200000	308880000	990330000
Q62077	Q62077	Q62077	60S ribosomal protein L28	Rpl28	>sp|P41105|RL28_MOUSE 60S ribosomal protein L28 OS=Mus musculus GN=Rpl28 PE=1 SV=2	1	11	11	52.6	52.6	15.733	137	0	91.865	By MS/MS	By MS/MS	By MS/MS	By MS/MS	By MS/MS	By MS/MS	By MS/MS	By MS/MS	By MS/MS	By MS/MS	By MS/MS	By MS/MS	2164600000	1650100000	2464700000	1337000000	1022400000	1438800000	2987200000	4895300000	2629900000	941390000	2297500000	1770000000
Q62086	Q62086	Q62086	Long-chain-fatty-acid--CoA ligase 1	Acsl1	>sp|P41216|ACSL1_MOUSE Long-chain-fatty-acid--CoA ligase 1 OS=Mus musculus GN=Acsl1 PE=1 SV=2	1	49	46	66	64.7	77.951	699	0	323.31	By MS/MS	By MS/MS	By MS/MS	By MS/MS	By MS/MS	By MS/MS	By MS/MS	By MS/MS	By MS/MS	By MS/MS	By MS/MS	By MS/MS	35051000000	24722000000	20751000000	25328000000	35061000000	40159000000	7914000000	11677000000	4508900000	4668200000	12931000000	15275000000
Q62087	Q62087	Q62087	ATP-binding cassette sub-family A member 1	Abca1	>sp|P41233|ABCA1_MOUSE ATP-binding cassette sub-family A member 1 OS=Mus musculus GN=Abca1 PE=1 SV=4	1	8	8	5	5	253.91	2261	0	21.27	By matching	By matching	By matching	By matching	By matching	By matching	By MS/MS	By matching	By MS/MS	By MS/MS	By MS/MS	By MS/MS	0	0	0	0	0	0	98712000	79490000	18478000	24737000	35530000	27119000
Q62093	Q62093	Q62093	Tyrosine-protein kinase CSK	Csk	>sp|P41241|CSK_MOUSE Tyrosine-protein kinase CSK OS=Mus musculus GN=Csk PE=1 SV=2	2	4	4	9.6	9.6	50.716	450	0.00089552	3.7339	By MS/MS	By MS/MS	By MS/MS	By MS/MS	By MS/MS	By MS/MS	By matching	By matching	By matching	By matching	By matching	By matching	41152000	35164000	97729000	123290000	74976000	76878000	6533800	0	25193000	16287000	0	6411300
Q62095	Q62095	Q62095	Mannose-binding protein C	Mbl2	>sp|P41317|MBL2_MOUSE Mannose-binding protein C OS=Mus musculus GN=Mbl2 PE=1 SV=2	1	7	6	25.8	21.3	25.957	244	0	11.107	By MS/MS	By MS/MS	By MS/MS	By matching	By matching	By matching	By MS/MS	By MS/MS	By matching	By matching	By matching	By matching	25491000	118170000	57339000	0	0	3934000	6058600	505220000	0	0	0	0
Q62165	Q62165	Q62165	Enoyl-CoA delta isomerase 1, mitochondrial	Eci1	>sp|P42125|ECI1_MOUSE Enoyl-CoA delta isomerase 1, mitochondrial OS=Mus musculus GN=Eci1 PE=1 SV=2	1	15	15	56.4	56.4	32.25	289	0	162.83	By MS/MS	By MS/MS	By MS/MS	By MS/MS	By MS/MS	By MS/MS	By MS/MS	By MS/MS	By MS/MS	By MS/MS	By MS/MS	By MS/MS	4495800000	3538600000	4371100000	5362700000	4942000000	5842000000	4011500000	3132400000	1509100000	2186600000	2081200000	10103000000
Q62167;P16381;Q61496	Q62167;P16381	Q62167	Septin-2	Sep2	>sp|P42208|SEPT2_MOUSE Septin-2 OS=Mus musculus GN=Sept2 PE=1 SV=2	1	24	24	71.2	71.2	41.525	361	0	224.22	By MS/MS	By MS/MS	By MS/MS	By MS/MS	By MS/MS	By MS/MS	By MS/MS	By MS/MS	By MS/MS	By MS/MS	By MS/MS	By MS/MS	2263600000	2540200000	3855700000	1205800000	974390000	1155700000	755690000	2172600000	990460000	498370000	727950000	1065500000
Q62186	Q62186	Q62186	Septin-1	Sep1	>sp|P42209|SEPT1_MOUSE Septin-1 OS=Mus musculus GN=Sept1 PE=1 SV=2	1	1	1	3	3	42.019	366	1	-2	By matching	By matching	By matching	By matching	By matching	By MS/MS	By matching	By matching	By matching	By matching	By matching	By matching	0	0	0	0	0	884200000	0	0	0	0	0	0
Q62188	Q62188	Q62188	Signal transducer and activator of transcription 1	Stat1	>sp|P42225|STAT1_MOUSE Signal transducer and activator of transcription 1 OS=Mus musculus GN=Stat1 PE=1 SV=1	1	38	38	51.7	51.7	87.196	749	0	189.67	By MS/MS	By MS/MS	By MS/MS	By MS/MS	By MS/MS	By MS/MS	By MS/MS	By MS/MS	By MS/MS	By MS/MS	By MS/MS	By MS/MS	2278400000	4087700000	2147600000	5728400000	931280000	1049200000	1461400000	2723100000	388580000	6910900000	1260300000	994880000
Q62189	Q62189	Q62189	Signal transducer and activator of transcription 3	Stat3	>sp|P42227|STAT3_MOUSE Signal transducer and activator of transcription 3 OS=Mus musculus GN=Stat3 PE=1 SV=2	1	25	25	50.8	50.8	88.053	770	0	159.13	By MS/MS	By MS/MS	By MS/MS	By MS/MS	By MS/MS	By MS/MS	By MS/MS	By MS/MS	By MS/MS	By MS/MS	By MS/MS	By MS/MS	920380000	1344800000	1772500000	348770000	271030000	338480000	486910000	839980000	619950000	455270000	645260000	477170000
Q62191	Q62191	Q62191	Signal transducer and activator of transcription 5B	Stat5b	>sp|P42232|STA5B_MOUSE Signal transducer and activator of transcription 5B OS=Mus musculus GN=Stat5b PE=1 SV=1	2	7	7	12.5	12.5	90.001	786	0	9.3706	By MS/MS	By MS/MS	By MS/MS	By MS/MS	By MS/MS	By MS/MS	By matching	By MS/MS	By MS/MS	By matching	By MS/MS	By MS/MS	106990000	244870000	171780000	121270000	110730000	105390000	0	104590000	33994000	0	39006000	62872000
Q62193	Q62193	Q62193	Epidermal growth factor receptor substrate 15	Eps15	>sp|P42567|EPS15_MOUSE Epidermal growth factor receptor substrate 15 OS=Mus musculus GN=Eps15 PE=1 SV=1	1	6	6	12.5	12.5	98.47	897	0	47.512	By MS/MS	By matching	By matching	By matching	By MS/MS	By MS/MS	By MS/MS	By matching	By MS/MS	By MS/MS	By MS/MS	By MS/MS	61237000	0	0	100210000	157370000	116550000	29120000	0	70977000	58518000	13053000	0
Q62203	Q62203	Q62203	Transcriptional activator protein Pur-alpha	Pura	>sp|P42669|PURA_MOUSE Transcriptional activator protein Pur-alpha OS=Mus musculus GN=Pura PE=1 SV=1	1	15	14	56.4	53.3	34.883	321	0	186.29	By MS/MS	By MS/MS	By MS/MS	By MS/MS	By MS/MS	By MS/MS	By MS/MS	By MS/MS	By MS/MS	By MS/MS	By MS/MS	By MS/MS	676000000	731070000	2260600000	1140700000	481270000	1078200000	247680000	309460000	786520000	3359700000	2123400000	4133500000
Q62261	Q62261	Q62261	Leukemia inhibitory factor receptor	Lifr	>sp|P42703|LIFR_MOUSE Leukemia inhibitory factor receptor OS=Mus musculus GN=Lifr PE=1 SV=1	1	4	4	8.7	8.7	122.57	1092	0	11.392	By MS/MS	By MS/MS	By matching	By matching	By MS/MS	By matching	By MS/MS	By matching	By MS/MS	By matching	By MS/MS	By MS/MS	69232000	0	0	12522000	96823000	0	11464000	4577700	0	2591900	20057000	34451000
Q62264	Q62264	Q62264	Huntingtin	Htt	>sp|P42859|HD_MOUSE Huntingtin OS=Mus musculus GN=Htt PE=1 SV=2	1	1	1	0.5	0.5	344.69	3119	1	-2	By matching	By matching	By matching	By matching	By matching	By MS/MS	By matching	By matching	By matching	By matching	By matching	By matching	0	0	0	0	0	77804000	0	0	0	0	0	0
Q62266	Q62266	Q62266	Peroxisomal membrane protein 2	Pxmp2	>sp|P42925|PXMP2_MOUSE Peroxisomal membrane protein 2 OS=Mus musculus GN=Pxmp2 PE=1 SV=2	1	3	3	11.9	11.9	22.265	194	0	6.3279	By MS/MS	By MS/MS	By MS/MS	By MS/MS	By MS/MS	By MS/MS	By MS/MS	By MS/MS	By MS/MS	By MS/MS	By MS/MS	By MS/MS	127850000	233420000	226240000	394570000	213650000	201870000	105290000	307420000	79491000	75357000	68423000	100830000
Q62313;Q62314	Q62313;Q62314	Q62313	T-complex protein 1 subunit theta	Cct8	>sp|P42932|TCPQ_MOUSE T-complex protein 1 subunit theta OS=Mus musculus GN=Cct8 PE=1 SV=3	1	38	38	60.6	60.6	59.555	548	0	221.43	By MS/MS	By MS/MS	By MS/MS	By MS/MS	By MS/MS	By MS/MS	By MS/MS	By MS/MS	By MS/MS	By MS/MS	By MS/MS	By MS/MS	3837600000	5412800000	4832400000	3781900000	3392100000	4298600000	2968300000	5489200000	1905500000	1692100000	4943200000	5601000000
Q62318	Q62318	Q62318	Excitatory amino acid transporter 2	Slc1a2	>sp|P43006|EAA2_MOUSE Excitatory amino acid transporter 2 OS=Mus musculus GN=Slc1a2 PE=1 SV=1	1	5	5	9.1	9.1	62.03	572	0	9.2202	By matching	By matching	By matching	By MS/MS	By MS/MS	By MS/MS	By matching	By matching	By matching	By MS/MS	By MS/MS	By MS/MS	74828000	0	55090000	139090000	180670000	500780000	366010000	352040000	163180000	905040000	395810000	597480000
Q62348	Q62348	Q62348	Cytochrome c oxidase subunit 6A1, mitochondrial	Cox6a1	>sp|P43024|CX6A1_MOUSE Cytochrome c oxidase subunit 6A1, mitochondrial OS=Mus musculus GN=Cox6a1 PE=1 SV=2	1	3	3	61.3	61.3	12.352	111	0	5.9453	By matching	By matching	By matching	By matching	By matching	By MS/MS	By MS/MS	By MS/MS	By MS/MS	By MS/MS	By MS/MS	By MS/MS	0	15223000	40412000	11809000	3195500	260690000	286230000	651220000	335710000	480460000	369170000	114290000
Q62351	Q62351	Q62351	Growth/differentiation factor 5	Gdf5	>sp|P43027|GDF5_MOUSE Growth/differentiation factor 5 OS=Mus musculus GN=Gdf5 PE=1 SV=2	1	3	3	9.3	9.3	54.895	495	0.0059756	1.9961	By MS/MS	By MS/MS	By MS/MS	By matching	By matching	By matching	By MS/MS	By matching	By MS/MS	By matching	By matching	By matching	21711000	43899000	0	105700000	114770000	149620000	179000000	314820000	26518000	153660000	416160000	299280000
Q62376	Q62376	Q62376	Histone H1.4	Hist1h1e	>sp|P43274|H14_MOUSE Histone H1.4 OS=Mus musculus GN=Hist1h1e PE=1 SV=2	1	29	8	58	23.3	21.977	219	0	323.31	By MS/MS	By MS/MS	By MS/MS	By MS/MS	By MS/MS	By MS/MS	By MS/MS	By MS/MS	By MS/MS	By MS/MS	By MS/MS	By MS/MS	224440000000	22109000000	182080000000	3474700000	3053200000	1814400000	804500000	500320000	392670000	1061100000	3307000000	3021300000
Q62392	Q62392	Q62392	Histone H1.1	Hist1h1a	>sp|P43275|H11_MOUSE Histone H1.1 OS=Mus musculus GN=Hist1h1a PE=1 SV=2	1	14	10	38	33.3	21.785	213	0	211.99	By MS/MS	By MS/MS	By MS/MS	By MS/MS	By MS/MS	By matching	By MS/MS	By matching	By MS/MS	By MS/MS	By MS/MS	By MS/MS	55855000000	3213000000	32437000000	80776000	30082000	0	77652000	27694000	73464000	52450000	106970000	62917000
Q62418	Q62418	Q62418	Histone H1.5	Hist1h1b	>sp|P43276|H15_MOUSE Histone H1.5 OS=Mus musculus GN=Hist1h1b PE=1 SV=2	1	23	14	49.3	32.3	22.576	223	0	323.31	By MS/MS	By MS/MS	By MS/MS	By MS/MS	By MS/MS	By MS/MS	By MS/MS	By MS/MS	By MS/MS	By MS/MS	By MS/MS	By MS/MS	113150000000	5835600000	57283000000	257450000	240310000	87423000	107960000	0	132000000	26507000	122880000	93076000
Q62422	Q62422	Q62422	Histone H1.3	Hist1h1d	>sp|P43277|H13_MOUSE Histone H1.3 OS=Mus musculus GN=Hist1h1d PE=1 SV=2	1	27	2	55.2	9.5	22.099	221	0	20.807	By MS/MS	By MS/MS	By MS/MS	By MS/MS	By MS/MS	By MS/MS	By MS/MS	By MS/MS	By MS/MS	By MS/MS	By MS/MS	By MS/MS	151010000000	9516500000	91028000000	1468500000	1426300000	629280000	224190000	81993000	256860000	242840000	399820000	371580000
Q62425	Q62425	Q62425	Integrin alpha-V;Integrin alpha-V heavy chain;Integrin alpha-V light chain	Itgav	>sp|P43406|ITAV_MOUSE Integrin alpha-V OS=Mus musculus GN=Itgav PE=1 SV=2	1	12	12	14.4	14.4	115.36	1044	0	17.025	By MS/MS	By matching	By MS/MS	By matching	By matching	By matching	By matching	By MS/MS	By matching	By matching	By matching	By matching	281440000	145900000	1152900000	0	21512000	6689800	26079000	221880000	4076600	0	0	0
Q62426	Q62426	Q62426	Perilipin-2	Plin2	>sp|P43883|PLIN2_MOUSE Perilipin-2 OS=Mus musculus GN=Plin2 PE=1 SV=2	1	18	18	59.1	59.1	46.646	425	0	156.16	By MS/MS	By MS/MS	By MS/MS	By matching	By matching	By matching	By MS/MS	By MS/MS	By MS/MS	By matching	By matching	By matching	2580600000	2130900000	3891200000	24841000	0	0	354410000	1221600000	235060000	0	11461000	15952000
Q62433	Q62433	Q62433	Aldose reductase	Akr1b1	>sp|P45376|ALDR_MOUSE Aldose reductase OS=Mus musculus GN=Akr1b1 PE=1 SV=3	1	16	16	60.8	60.8	35.732	316	0	82.626	By MS/MS	By MS/MS	By MS/MS	By MS/MS	By MS/MS	By MS/MS	By MS/MS	By matching	By matching	By MS/MS	By matching	By MS/MS	2217600000	1837200000	4435100000	1686400000	685530000	1311800000	15308000	12281000	0	28771000	14490000	0
Q62446	Q62446	Q62446	Aldose reductase-related protein 2	Akr1b8	>sp|P45377|ALD2_MOUSE Aldose reductase-related protein 2 OS=Mus musculus GN=Akr1b8 PE=1 SV=2	1	7	5	28.2	22.8	36.12	316	0	8.7855	By MS/MS	By MS/MS	By MS/MS	By MS/MS	By MS/MS	By MS/MS	By MS/MS	By MS/MS	By matching	By MS/MS	By matching	By MS/MS	1036400000	999800000	1949800000	996230000	830550000	1399000000	160560000	111470000	0	233050000	283860000	322250000
Q62448	Q62448	Q62448	Cofilin-2	Cfl2	>sp|P45591|COF2_MOUSE Cofilin-2 OS=Mus musculus GN=Cfl2 PE=1 SV=1	1	12	8	75.9	61.4	18.709	166	0	18.225	By MS/MS	By MS/MS	By MS/MS	By MS/MS	By MS/MS	By MS/MS	By matching	By MS/MS	By MS/MS	By MS/MS	By matching	By matching	254790000	469780000	493050000	138520000	182840000	245390000	0	30962000	19533000	11974000	0	2309500
Q62452	Q62452	Q62452	Mannosyl-oligosaccharide 1,2-alpha-mannosidase IA	Man1a1	>sp|P45700|MA1A1_MOUSE Mannosyl-oligosaccharide 1,2-alpha-mannosidase IA OS=Mus musculus GN=Man1a1 PE=1 SV=1	1	15	15	34	34	73.275	655	0	62.271	By MS/MS	By MS/MS	By MS/MS	By MS/MS	By matching	By MS/MS	By MS/MS	By MS/MS	By MS/MS	By MS/MS	By MS/MS	By MS/MS	689790000	1345800000	1082800000	340280000	171140000	278290000	234440000	781610000	265650000	88329000	174900000	325160000
Q62465	Q62465	Q62465	Peptidyl-prolyl cis-trans isomerase FKBP2	Fkbp2	>sp|P45878|FKBP2_MOUSE Peptidyl-prolyl cis-trans isomerase FKBP2 OS=Mus musculus GN=Fkbp2 PE=1 SV=1	1	11	11	70	70	15.344	140	0	37.719	By MS/MS	By MS/MS	By MS/MS	By MS/MS	By MS/MS	By MS/MS	By matching	By MS/MS	By matching	By matching	By matching	By matching	1182600000	965620000	780670000	758580000	299290000	438790000	0	410360000	4178400	0	0	0
Q63739;O70274	Q63739;O70274	Q63739	Medium-chain specific acyl-CoA dehydrogenase, mitochondrial	Acadm	>sp|P45952|ACADM_MOUSE Medium-chain specific acyl-CoA dehydrogenase, mitochondrial OS=Mus musculus GN=Acadm PE=1 SV=1	1	30	30	60.8	60.8	46.481	421	0	259.56	By MS/MS	By MS/MS	By MS/MS	By MS/MS	By MS/MS	By MS/MS	By MS/MS	By MS/MS	By MS/MS	By MS/MS	By MS/MS	By MS/MS	13703000000	14012000000	23510000000	8683100000	8863300000	11017000000	1157000000	2334800000	561070000	1010800000	1119700000	1362500000
Q63829	Q63829	Q63829	Ran GTPase-activating protein 1	Rangap1	>sp|P46061|RAGP1_MOUSE Ran GTPase-activating protein 1 OS=Mus musculus GN=Rangap1 PE=1 SV=2	1	6	6	14.9	14.9	63.53	589	0	13.69	By matching	By matching	By matching	By matching	By MS/MS	By MS/MS	By matching	By MS/MS	By MS/MS	By matching	By MS/MS	By MS/MS	68112000	40558000	0	0	73630000	78426000	1528600	49332000	47183000	1122900	47409000	15178000
Q63836	Q63836	Q63836	Glutathione peroxidase 3	Gpx3	>sp|P46412|GPX3_MOUSE Glutathione peroxidase 3 OS=Mus musculus GN=Gpx3 PE=1 SV=2	2	6	6	33.6	33.6	25.424	226	0	11.05	By MS/MS	By matching	By matching	By matching	By matching	By matching	By MS/MS	By MS/MS	By MS/MS	By MS/MS	By MS/MS	By MS/MS	0	0	53244000	0	0	11870000	230790000	244550000	154170000	38755000	83046000	108420000
Q63844	Q63844	Q63844	Vesicle-fusing ATPase	Nsf	>sp|P46460|NSF_MOUSE Vesicle-fusing ATPase OS=Mus musculus GN=Nsf PE=1 SV=2	1	15	15	30.2	30.2	82.613	744	0	34.748	By matching	By MS/MS	By MS/MS	By MS/MS	By matching	By MS/MS	By MS/MS	By MS/MS	By MS/MS	By MS/MS	By MS/MS	By MS/MS	66268000	310530000	228740000	188990000	221510000	297960000	345170000	657700000	44118000	481350000	565280000	282180000
Q63880	Q63880	Q63880	Vacuolar protein sorting-associated protein 4B	Vps4b	>sp|P46467|VPS4B_MOUSE Vacuolar protein sorting-associated protein 4B OS=Mus musculus GN=Vps4b PE=1 SV=2	1	7	5	23.9	19.6	49.419	444	0	12.262	By matching	By MS/MS	By MS/MS	By matching	By matching	By matching	By MS/MS	By MS/MS	By MS/MS	By MS/MS	By MS/MS	By MS/MS	771900000	614010000	808850000	201910000	170540000	422520000	140620000	441110000	216270000	90910000	158300000	199810000
Q63886;Q6ZQM8;P70691	Q63886	Q63886	26S protease regulatory subunit 7	Psmc2	>sp|P46471|PRS7_MOUSE 26S protease regulatory subunit 7 OS=Mus musculus GN=Psmc2 PE=1 SV=5	1	41	41	80.6	80.6	48.647	433	0	323.31	By MS/MS	By MS/MS	By MS/MS	By MS/MS	By MS/MS	By MS/MS	By MS/MS	By MS/MS	By MS/MS	By MS/MS	By MS/MS	By MS/MS	2748100000	3624100000	4848600000	2440500000	2252800000	3575100000	10646000000	6841600000	12924000000	9422000000	8749700000	8816000000
Q63918	Q63918	Q63918	Ras-related protein Rab-11B;Ras-related protein Rab-11A	Rab11b;Rab11a	>sp|P46638|RB11B_MOUSE Ras-related protein Rab-11B OS=Mus musculus GN=Rab11b PE=1 SV=3;>sp|P62492|RB11A_MOUSE Ras-related protein Rab-11A OS=Mus musculus GN=Rab11a PE=1 SV=3	3	15	15	56	56	24.489	218	0	30.303	By MS/MS	By MS/MS	By MS/MS	By MS/MS	By MS/MS	By MS/MS	By MS/MS	By MS/MS	By MS/MS	By MS/MS	By MS/MS	By MS/MS	1574600000	2057500000	2141200000	1446700000	756960000	1101000000	221710000	807220000	180240000	57258000	203390000	196570000
Q63932	Q63932	Q63932	Adenylosuccinate synthetase isozyme 2	Adss	>sp|P46664|PURA2_MOUSE Adenylosuccinate synthetase isozyme 2 OS=Mus musculus GN=Adss PE=1 SV=2	1	14	11	36	30.9	50.02	456	0	51.214	By MS/MS	By MS/MS	By MS/MS	By MS/MS	By MS/MS	By MS/MS	By MS/MS	By MS/MS	By matching	By MS/MS	By MS/MS	By MS/MS	962380000	984030000	1474300000	336070000	303660000	465930000	324190000	531810000	8086600	183110000	255570000	262800000
Q63961	Q63961	Q63961	Programmed cell death protein 2	Pdcd2	>sp|P46718|PDCD2_MOUSE Programmed cell death protein 2 OS=Mus musculus GN=Pdcd2 PE=2 SV=2	1	3	3	13.1	13.1	38.341	343	0	5.3827	By matching	By MS/MS	By matching	By matching	By matching	By matching	By MS/MS	By MS/MS	By MS/MS	By MS/MS	By MS/MS	By MS/MS	0	7951500	0	0	0	0	31638000	16505000	49753000	15878000	13305000	25877000
Q64012	Q64012	Q64012	Unconventional myosin-Ib	Myo1b	>sp|P46735|MYO1B_MOUSE Unconventional myosin-Ib OS=Mus musculus GN=Myo1b PE=1 SV=3	1	43	40	46.3	44.4	128.56	1107	0	192.01	By MS/MS	By MS/MS	By MS/MS	By MS/MS	By MS/MS	By MS/MS	By MS/MS	By MS/MS	By MS/MS	By MS/MS	By MS/MS	By MS/MS	1493000000	1520500000	2683600000	1491400000	2256000000	2984400000	2670400000	1092200000	720430000	3400500000	2496900000	1336700000
Q640L3	Q640L3	Q640L3	Lys-63-specific deubiquitinase BRCC36	Brcc3	>sp|P46737|BRCC3_MOUSE Lys-63-specific deubiquitinase BRCC36 OS=Mus musculus GN=Brcc3 PE=1 SV=1	2	6	6	26.1	26.1	33.34	291	0	12.304	By MS/MS	By matching	By MS/MS	By MS/MS	By matching	By MS/MS	By MS/MS	By matching	By MS/MS	By MS/MS	By MS/MS	By MS/MS	39216000	0	31746000	12275000	10142000	11726000	94828000	38758000	67686000	22040000	37761000	27611000
Q64105	Q64105	Q64105	E3 ubiquitin-protein ligase NEDD4	Nedd4	>sp|P46935|NEDD4_MOUSE E3 ubiquitin-protein ligase NEDD4 OS=Mus musculus GN=Nedd4 PE=1 SV=3	1	21	19	33.7	31.2	102.71	887	0	171.68	By MS/MS	By MS/MS	By MS/MS	By MS/MS	By MS/MS	By MS/MS	By MS/MS	By MS/MS	By MS/MS	By MS/MS	By MS/MS	By MS/MS	752970000	773000000	1335500000	274610000	308160000	655390000	395050000	435640000	318070000	104930000	203420000	292180000
Q64127	Q64127	Q64127	Dolichyl-diphosphooligosaccharide--protein glycosyltransferase subunit STT3A	Stt3a	>sp|P46978|STT3A_MOUSE Dolichyl-diphosphooligosaccharide--protein glycosyltransferase subunit STT3A OS=Mus musculus GN=Stt3a PE=1 SV=1	1	23	22	27.1	27.1	80.597	705	0	154.53	By MS/MS	By MS/MS	By MS/MS	By MS/MS	By MS/MS	By MS/MS	By MS/MS	By MS/MS	By MS/MS	By MS/MS	By MS/MS	By MS/MS	2733300000	3618400000	3826700000	1894700000	2120600000	2737700000	1237000000	2848900000	910980000	1429000000	1817900000	1164500000
Q64133	Q64133	Q64133	Quinone oxidoreductase	Cryz	>sp|P47199|QOR_MOUSE Quinone oxidoreductase OS=Mus musculus GN=Cryz PE=1 SV=1	1	24	24	73.7	73.7	35.268	331	0	323.31	By MS/MS	By MS/MS	By MS/MS	By MS/MS	By MS/MS	By MS/MS	By matching	By MS/MS	By matching	By MS/MS	By MS/MS	By MS/MS	5906200000	5823000000	7738500000	7325200000	6612900000	8533000000	36384000	47325000	22553000	120690000	193370000	260610000
Q64152	Q64152	Q64152	Testin	Tes	>sp|P47226|TES_MOUSE Testin OS=Mus musculus GN=Tes PE=1 SV=1	1	2	2	8.7	8.7	47.983	423	0.00088522	3.5613	By matching	By matching	By MS/MS	By matching	By matching	By matching	By matching	By MS/MS	By matching	By matching	By matching	By matching	0	0	23528000	0	0	0	9221400	11948000	0	0	0	0
Q64176	Q64176	Q64176	Aldehyde dehydrogenase, mitochondrial	Aldh2	>sp|P47738|ALDH2_MOUSE Aldehyde dehydrogenase, mitochondrial OS=Mus musculus GN=Aldh2 PE=1 SV=1	2	43	40	82.3	80.7	56.537	519	0	323.31	By MS/MS	By MS/MS	By MS/MS	By MS/MS	By MS/MS	By MS/MS	By MS/MS	By MS/MS	By MS/MS	By MS/MS	By MS/MS	By MS/MS	90486000000	134810000000	125020000000	72423000000	83282000000	102840000000	20886000000	57739000000	6626100000	20414000000	26589000000	33882000000
Q64261	Q64261	Q64261	Fatty aldehyde dehydrogenase	Aldh3a2	>sp|P47740|AL3A2_MOUSE Fatty aldehyde dehydrogenase OS=Mus musculus GN=Aldh3a2 PE=1 SV=2	1	23	22	53.1	50.6	53.97	484	0	223.84	By MS/MS	By MS/MS	By MS/MS	By MS/MS	By MS/MS	By MS/MS	By MS/MS	By MS/MS	By MS/MS	By MS/MS	By MS/MS	By MS/MS	2897700000	3927700000	2894900000	3232300000	4989100000	5454400000	2116400000	2963000000	2210800000	2473700000	4523000000	6541500000
Q64282	Q64282	Q64282	F-actin-capping protein subunit alpha-1	Capza1	>sp|P47753|CAZA1_MOUSE F-actin-capping protein subunit alpha-1 OS=Mus musculus GN=Capza1 PE=1 SV=4	1	16	12	75.9	61.5	32.939	286	0	132.86	By MS/MS	By MS/MS	By MS/MS	By MS/MS	By MS/MS	By MS/MS	By MS/MS	By MS/MS	By MS/MS	By MS/MS	By MS/MS	By MS/MS	2158800000	2267400000	3204300000	945160000	728800000	1066900000	210140000	520680000	843880000	211060000	175420000	344890000
Q64310	Q64310	Q64310	F-actin-capping protein subunit alpha-2	Capza2	>sp|P47754|CAZA2_MOUSE F-actin-capping protein subunit alpha-2 OS=Mus musculus GN=Capza2 PE=1 SV=3	1	19	15	82.9	74.5	32.967	286	0	254.82	By MS/MS	By MS/MS	By MS/MS	By MS/MS	By MS/MS	By MS/MS	By MS/MS	By MS/MS	By MS/MS	By MS/MS	By MS/MS	By MS/MS	5462500000	5934400000	9035800000	7047400000	2434800000	3483300000	1233000000	1716900000	2599000000	1224900000	1703500000	1345400000
Q64324	Q64324	Q64324	F-actin-capping protein subunit beta	Capzb	>sp|P47757|CAPZB_MOUSE F-actin-capping protein subunit beta OS=Mus musculus GN=Capzb PE=1 SV=3	1	18	18	61	61	31.345	277	0	92.232	By MS/MS	By MS/MS	By MS/MS	By MS/MS	By MS/MS	By MS/MS	By MS/MS	By MS/MS	By MS/MS	By MS/MS	By MS/MS	By MS/MS	2725800000	3829700000	5808200000	2235600000	1621100000	2521500000	267320000	553920000	352750000	313230000	233740000	193540000
Q64331	Q64331	Q64331	Signal recognition particle receptor subunit beta	Srprb	>sp|P47758|SRPRB_MOUSE Signal recognition particle receptor subunit beta OS=Mus musculus GN=Srprb PE=1 SV=1	1	17	17	60.2	60.2	29.579	269	0	57.906	By MS/MS	By MS/MS	By MS/MS	By MS/MS	By MS/MS	By MS/MS	By MS/MS	By MS/MS	By MS/MS	By MS/MS	By MS/MS	By MS/MS	1287800000	1399400000	1930900000	647950000	450190000	698650000	495780000	1016500000	831020000	240130000	586690000	587690000
Q64337	Q64337	Q64337	Glutathione reductase, mitochondrial	Gsr	>sp|P47791|GSHR_MOUSE Glutathione reductase, mitochondrial OS=Mus musculus GN=Gsr PE=1 SV=3	1	8	8	26.2	26.2	53.662	500	0	76.395	By MS/MS	By MS/MS	By MS/MS	By MS/MS	By MS/MS	By MS/MS	By MS/MS	By MS/MS	By MS/MS	By MS/MS	By MS/MS	By MS/MS	860910000	781710000	1111500000	772560000	715560000	1037100000	59809000	138240000	8252000	28775000	13375000	70263000
Q64339	Q64339	Q64339	Dual specificity mitogen-activated protein kinase kinase 4	Map2k4	>sp|P47809|MP2K4_MOUSE Dual specificity mitogen-activated protein kinase kinase 4 OS=Mus musculus GN=Map2k4 PE=1 SV=2	1	2	2	13.6	13.6	44.113	397	0	15.237	By MS/MS	By MS/MS	By MS/MS	By MS/MS	By matching	By MS/MS	By matching	By matching	By matching	By matching	By matching	By matching	57606000	86871000	96307000	49346000	27654000	75456000	15529000	0	52163000	0	0	0
Q64374	Q64374	Q64374	Mitogen-activated protein kinase 14	Mapk14	>sp|P47811|MK14_MOUSE Mitogen-activated protein kinase 14 OS=Mus musculus GN=Mapk14 PE=1 SV=3	1	5	5	29.4	29.4	41.287	360	0	17.708	By MS/MS	By MS/MS	By MS/MS	By matching	By matching	By matching	By MS/MS	By MS/MS	By MS/MS	By matching	By matching	By matching	28217000	38566000	19337000	0	0	18838000	7958300	70094000	35125000	0	18602000	18163000
Q64378	Q64378	Q64378	Glutamine--fructose-6-phosphate aminotransferase [isomerizing] 1	Gfpt1	>sp|P47856|GFPT1_MOUSE Glutamine--fructose-6-phosphate aminotransferase [isomerizing] 1 OS=Mus musculus GN=Gfpt1 PE=1 SV=3	2	21	21	40.7	40.7	78.538	697	0	158.93	By MS/MS	By MS/MS	By MS/MS	By MS/MS	By MS/MS	By MS/MS	By MS/MS	By MS/MS	By MS/MS	By MS/MS	By MS/MS	By MS/MS	595850000	1112500000	999140000	115290000	350060000	369250000	772590000	1176100000	864380000	577640000	682180000	537470000
Q64433	Q64433	Q64433	ATP-dependent 6-phosphofructokinase, muscle type	Pfkm	>sp|P47857|PFKAM_MOUSE ATP-dependent 6-phosphofructokinase, muscle type OS=Mus musculus GN=Pfkm PE=1 SV=3	1	22	19	36.5	33.1	85.268	780	0	64.862	By matching	By MS/MS	By MS/MS	By MS/MS	By matching	By MS/MS	By MS/MS	By MS/MS	By MS/MS	By MS/MS	By MS/MS	By MS/MS	13246000	40669000	48738000	74966000	25297000	158460000	601130000	370240000	58264000	912950000	374700000	302400000
Q64435	Q64435	Q64435	Insulin-like growth factor-binding protein 1	Igfbp1	>sp|P47876|IBP1_MOUSE Insulin-like growth factor-binding protein 1 OS=Mus musculus GN=Igfbp1 PE=2 SV=2	1	4	4	18.4	18.4	29.57	272	0	13.188	By MS/MS	By MS/MS	By MS/MS	By matching	By matching	By matching	By matching	By MS/MS	By MS/MS	By matching	By matching	By matching	372280000	77596000	628180000	0	0	0	11429000	124580000	40928000	0	0	4766300
Q64442	Q64442	Q64442	60S ribosomal protein L6	Rpl6	>sp|P47911|RL6_MOUSE 60S ribosomal protein L6 OS=Mus musculus GN=Rpl6 PE=1 SV=3	1	25	25	56.4	56.4	33.509	296	0	323.31	By MS/MS	By MS/MS	By MS/MS	By MS/MS	By MS/MS	By MS/MS	By MS/MS	By MS/MS	By MS/MS	By MS/MS	By MS/MS	By MS/MS	18839000000	15697000000	20887000000	9972900000	6714900000	9467200000	11906000000	15355000000	9324400000	3314600000	8393600000	7603000000
Q64446;Q64430	Q64446	Q64446	60S ribosomal protein L29	Rpl29	>sp|P47915|RL29_MOUSE 60S ribosomal protein L29 OS=Mus musculus GN=Rpl29 PE=2 SV=2	1	5	5	25.6	25.6	17.587	160	0	7.1743	By MS/MS	By MS/MS	By MS/MS	By MS/MS	By MS/MS	By MS/MS	By MS/MS	By MS/MS	By MS/MS	By MS/MS	By MS/MS	By MS/MS	1221300000	1213900000	3539400000	509060000	994000000	592630000	2269500000	2781800000	1104000000	593320000	1342500000	1115900000
Q64449	Q64449	Q64449	Carnitine O-acetyltransferase	Crat	>sp|P47934|CACP_MOUSE Carnitine O-acetyltransferase OS=Mus musculus GN=Crat PE=1 SV=3	1	7	7	16.1	16.1	70.839	626	0	18.495	By MS/MS	By MS/MS	By MS/MS	By MS/MS	By MS/MS	By MS/MS	By matching	By matching	By matching	By matching	By matching	By matching	357840000	479030000	520290000	198210000	129150000	200170000	6005500	6610500	0	7844200	4885500	10719000
Q64458;P56656	Q64458	Q64458	60S acidic ribosomal protein P1	Rplp1	>sp|P47955|RLA1_MOUSE 60S acidic ribosomal protein P1 OS=Mus musculus GN=Rplp1 PE=1 SV=1	1	3	3	66.7	66.7	11.475	114	0	31.656	By matching	By matching	By matching	By matching	By matching	By matching	By MS/MS	By MS/MS	By MS/MS	By MS/MS	By MS/MS	By MS/MS	0	0	0	0	0	0	2307600000	400990000	488150000	33997000	165630000	226220000
Q64459;Q64481	Q64459	Q64459	60S ribosomal protein L5	Rpl5	>sp|P47962|RL5_MOUSE 60S ribosomal protein L5 OS=Mus musculus GN=Rpl5 PE=1 SV=3	1	29	29	69.4	69.4	34.4	297	0	323.31	By MS/MS	By MS/MS	By MS/MS	By MS/MS	By MS/MS	By MS/MS	By MS/MS	By MS/MS	By MS/MS	By MS/MS	By MS/MS	By MS/MS	11382000000	11135000000	21058000000	7415500000	6546400000	9138200000	5865300000	8448500000	5079200000	2131500000	2829900000	3182200000
Q64462	Q64462	Q64462	60S ribosomal protein L13	Rpl13	>sp|P47963|RL13_MOUSE 60S ribosomal protein L13 OS=Mus musculus GN=Rpl13 PE=1 SV=3	1	15	15	56.9	56.9	24.305	211	0	323.31	By MS/MS	By MS/MS	By MS/MS	By MS/MS	By MS/MS	By MS/MS	By MS/MS	By MS/MS	By MS/MS	By MS/MS	By MS/MS	By MS/MS	7634000000	5601900000	7713900000	4373100000	7068700000	7583300000	9600500000	11225000000	9986900000	2211900000	5675200000	4648300000
Q64464	Q64464	Q64464	60S ribosomal protein L36	Rpl36	>sp|P47964|RL36_MOUSE 60S ribosomal protein L36 OS=Mus musculus GN=Rpl36 PE=1 SV=2	1	2	2	18.1	18.1	12.215	105	0.0086098	1.7725	By MS/MS	By matching	By MS/MS	By matching	By matching	By MS/MS	By MS/MS	By MS/MS	By matching	By matching	By MS/MS	By MS/MS	200110000	0	244820000	97463000	136590000	164410000	842020000	1339400000	908330000	240420000	600610000	562090000
Q64471	Q64471	Q64471	Annexin A5	Anxa5	>sp|P48036|ANXA5_MOUSE Annexin A5 OS=Mus musculus GN=Anxa5 PE=1 SV=1	1	22	22	75.2	75.2	35.752	319	0	230.59	By MS/MS	By MS/MS	By MS/MS	By MS/MS	By MS/MS	By MS/MS	By MS/MS	By MS/MS	By MS/MS	By MS/MS	By matching	By MS/MS	1911400000	1977700000	3610100000	1121800000	692860000	949830000	8438800	318600000	53029000	77464000	0	202060000
Q6ZWY9;Q64478;Q64525	Q6ZWY9;Q64478;Q64525	Q6ZWY9	Protein 4.1	Epb41	>sp|P48193|41_MOUSE Protein 4.1 OS=Mus musculus GN=Epb41 PE=1 SV=2	2	16	15	23.8	22.6	95.91	858	0	27.729	By MS/MS	By MS/MS	By MS/MS	By MS/MS	By MS/MS	By MS/MS	By MS/MS	By MS/MS	By MS/MS	By MS/MS	By MS/MS	By MS/MS	297730000	560520000	447860000	573410000	302110000	754980000	160860000	216760000	194810000	358590000	592800000	717740000
Q64487	Q64487	Q64487	ATP-binding cassette sub-family D member 1	Abcd1	>sp|P48410|ABCD1_MOUSE ATP-binding cassette sub-family D member 1 OS=Mus musculus GN=Abcd1 PE=1 SV=1	1	4	4	9.4	9.4	81.858	736	0	8.3213	By MS/MS	By matching	By matching	By matching	By matching	By matching	By MS/MS	By MS/MS	By MS/MS	By MS/MS	By MS/MS	By matching	16758000	0	0	0	0	0	21501000	6903300	0	37706000	21218000	0
Q64505	Q64505	Q64505	Prelamin-A/C;Lamin-A/C	Lmna	>sp|P48678|LMNA_MOUSE Prelamin-A/C OS=Mus musculus GN=Lmna PE=1 SV=2	1	60	58	74.6	74.6	74.237	665	0	323.31	By MS/MS	By MS/MS	By MS/MS	By MS/MS	By MS/MS	By MS/MS	By MS/MS	By MS/MS	By MS/MS	By MS/MS	By MS/MS	By MS/MS	9246000000	7976200000	12647000000	10260000000	18716000000	24038000000	1856000000	3212700000	1571000000	1121300000	3356800000	3510800000
Q64511	Q64511	Q64511	Heat shock 70 kDa protein 4L	Hspa4l	>sp|P48722|HS74L_MOUSE Heat shock 70 kDa protein 4L OS=Mus musculus GN=Hspa4l PE=1 SV=2	1	12	9	19.6	14.9	94.381	838	0	5.3494	By MS/MS	By MS/MS	By MS/MS	By MS/MS	By MS/MS	By MS/MS	By matching	By matching	By MS/MS	By MS/MS	By matching	By matching	99607000	89130000	173000000	21648000	20655000	68790000	0	0	6175500	8907300	0	0
Q64514	Q64514	Q64514	Pericentrin	Pcnt	>sp|P48725|PCNT_MOUSE Pericentrin OS=Mus musculus GN=Pcnt PE=1 SV=2	1	1	1	1.1	1.1	329.46	2898	0.0014405	3.2575	By MS/MS	By MS/MS	By MS/MS	By MS/MS	By MS/MS	By matching	By matching	By matching	By matching	By matching	By matching	By matching	59589000	344490000	379690000	152830000	193160000	0	0	0	0	0	0	0
Q64516;Q9WU65	Q64516	Q64516	Carbonyl reductase [NADPH] 1	Cbr1	>sp|P48758|CBR1_MOUSE Carbonyl reductase [NADPH] 1 OS=Mus musculus GN=Cbr1 PE=1 SV=3	1	27	26	83	80.1	30.641	277	0	151.39	By MS/MS	By MS/MS	By MS/MS	By MS/MS	By MS/MS	By MS/MS	By MS/MS	By MS/MS	By MS/MS	By MS/MS	By MS/MS	By MS/MS	4099800000	5021500000	8867800000	3032400000	2465500000	3142900000	273360000	1626700000	154300000	161840000	241800000	477760000
Q64520	Q64520	Q64520	Folylpolyglutamate synthase, mitochondrial	Fpgs	>sp|P48760|FOLC_MOUSE Folylpolyglutamate synthase, mitochondrial OS=Mus musculus GN=Fpgs PE=1 SV=3	1	9	9	25.9	25.9	64.955	587	0	21.2	By MS/MS	By matching	By matching	By MS/MS	By MS/MS	By MS/MS	By MS/MS	By matching	By MS/MS	By MS/MS	By MS/MS	By MS/MS	58478000	0	15421000	56225000	37816000	76918000	143580000	28220000	199640000	127360000	176070000	80617000
Q64521	Q64521	Q64521	Glutathione S-transferase Mu 5	Gstm5	>sp|P48774|GSTM5_MOUSE Glutathione S-transferase Mu 5 OS=Mus musculus GN=Gstm5 PE=1 SV=1	1	7	5	37.9	30.8	26.635	224	0	7.7773	By matching	By MS/MS	By MS/MS	By MS/MS	By MS/MS	By MS/MS	By matching	By matching	By matching	By matching	By matching	By matching	14800000	62839000	45688000	39010000	18231000	39262000	0	0	0	0	0	0
Q64669	Q64669	Q64669	Tryptophan 2,3-dioxygenase	Tdo2	>sp|P48776|T23O_MOUSE Tryptophan 2,3-dioxygenase OS=Mus musculus GN=Tdo2 PE=1 SV=2	1	17	17	44.3	44.3	47.756	406	0	323.31	By MS/MS	By MS/MS	By MS/MS	By MS/MS	By MS/MS	By MS/MS	By MS/MS	By MS/MS	By MS/MS	By MS/MS	By MS/MS	By MS/MS	3153900000	2599600000	2098700000	566820000	1294400000	1552000000	1256400000	1558300000	1041800000	1069800000	1308400000	1844400000
Q64674	Q64674	Q64674	ADP/ATP translocase 1	Slc25a4	>sp|P48962|ADT1_MOUSE ADP/ATP translocase 1 OS=Mus musculus GN=Slc25a4 PE=1 SV=4	1	18	4	53.7	16.4	32.904	298	0	5.0389	By matching	By matching	By MS/MS	By MS/MS	By matching	By matching	By matching	By MS/MS	By MS/MS	By MS/MS	By matching	By matching	66736000	47114000	171030000	23612000	7012100	13235000	31317000	37096000	48471000	24935000	26158000	0
Q64685	Q64685	Q64685	MAP kinase-activated protein kinase 2	Mapkapk2	>sp|P49138|MAPK2_MOUSE MAP kinase-activated protein kinase 2 OS=Mus musculus GN=Mapkapk2 PE=1 SV=2	1	1	1	4.4	4.4	44.049	386	0.0014472	3.3167	By matching	By matching	By matching	By matching	By matching	By matching	By matching	By MS/MS	By matching	By matching	By MS/MS	By matching	0	0	0	0	0	0	0	8308000	0	5024800	6321600	0
Q64695	Q64695	Q64695	Heparin cofactor 2	Serpind1	>sp|P49182|HEP2_MOUSE Heparin cofactor 2 OS=Mus musculus GN=Serpind1 PE=1 SV=1	1	3	3	6.1	6.1	54.496	478	0.0029451	2.3612	By matching	By MS/MS	By matching	By matching	By MS/MS	By MS/MS	By matching	By MS/MS	By matching	By matching	By matching	By matching	51509000	126610000	86858000	6389900	12722000	20363000	12449000	32355000	8735700	0	0	4616000
Q64707	Q64707	Q64707	Erythrocyte membrane protein band 4.2	Epb42	>sp|P49222|EPB42_MOUSE Erythrocyte membrane protein band 4.2 OS=Mus musculus GN=Epb42 PE=1 SV=3	1	7	7	14.6	14.6	76.755	691	0	21.557	By matching	By matching	By matching	By matching	By MS/MS	By MS/MS	By MS/MS	By MS/MS	By MS/MS	By MS/MS	By MS/MS	By MS/MS	0	0	0	17577000	28926000	49903000	290500000	182180000	46192000	66853000	129790000	107660000
Q64726	Q64726	Q64726	Eosinophil peroxidase;Eosinophil peroxidase light chain;Eosinophil peroxidase heavy chain	Epx	>sp|P49290|PERE_MOUSE Eosinophil peroxidase OS=Mus musculus GN=Epx PE=1 SV=2	1	24	22	37.7	34.8	81.379	716	0	89.251	By MS/MS	By MS/MS	By MS/MS	By matching	By MS/MS	By MS/MS	By MS/MS	By MS/MS	By MS/MS	By matching	By matching	By matching	1973000000	1785100000	5114900000	19386000	225010000	81263000	170010000	833160000	287960000	10547000	0	6085500
Q64727	Q64727	Q64727	Heterogeneous nuclear ribonucleoprotein A1;Heterogeneous nuclear ribonucleoprotein A1, N-terminally processed	Hnrnpa1	>sp|P49312|ROA1_MOUSE Heterogeneous nuclear ribonucleoprotein A1 OS=Mus musculus GN=Hnrnpa1 PE=1 SV=2	1	19	18	62.5	60.9	34.196	320	0	135.48	By MS/MS	By MS/MS	By MS/MS	By MS/MS	By MS/MS	By MS/MS	By matching	By MS/MS	By MS/MS	By MS/MS	By MS/MS	By MS/MS	3676400000	2721000000	4906600000	4380900000	1207100000	2321100000	41997000	37305000	330640000	216350000	95370000	421610000
Q64735	Q64735	Q64735	4-hydroxyphenylpyruvate dioxygenase	Hpd	>sp|P49429|HPPD_MOUSE 4-hydroxyphenylpyruvate dioxygenase OS=Mus musculus GN=Hpd PE=1 SV=3	1	39	39	84	84	45.054	393	0	323.31	By MS/MS	By MS/MS	By MS/MS	By MS/MS	By MS/MS	By MS/MS	By MS/MS	By MS/MS	By MS/MS	By MS/MS	By MS/MS	By MS/MS	45816000000	52244000000	68947000000	65205000000	53305000000	70839000000	5923000000	7133700000	9382600000	9982600000	9121900000	14359000000
Q64737	Q64737	Q64737	Inositol polyphosphate 1-phosphatase	Inpp1	>sp|P49442|INPP_MOUSE Inositol polyphosphate 1-phosphatase OS=Mus musculus GN=Inpp1 PE=1 SV=2	1	2	2	7.6	7.6	43.346	396	0.00089901	3.7843	By MS/MS	By MS/MS	By MS/MS	By MS/MS	By MS/MS	By MS/MS	By matching	By matching	By matching	By matching	By matching	By matching	53927000	93011000	82447000	43784000	60570000	39790000	0	0	0	0	0	0
Q64FW2	Q64FW2	Q64FW2	Protein phosphatase 1A	Ppm1a	>sp|P49443|PPM1A_MOUSE Protein phosphatase 1A OS=Mus musculus GN=Ppm1a PE=1 SV=1	1	8	5	20.9	12.8	42.432	382	0.00030912	4.2627	By MS/MS	By MS/MS	By MS/MS	By MS/MS	By MS/MS	By MS/MS	By matching	By matching	By matching	By matching	By MS/MS	By matching	83254000	78019000	362950000	49876000	45589000	70585000	27131000	71945000	0	25528000	48181000	41117000
Q66GT5	Q66GT5	Q66GT5	Choline-phosphate cytidylyltransferase A	Pcyt1a	>sp|P49586|PCY1A_MOUSE Choline-phosphate cytidylyltransferase A OS=Mus musculus GN=Pcyt1a PE=1 SV=1	2	3	3	12.8	12.8	41.666	367	0	8.1848	By matching	By matching	By matching	By matching	By matching	By matching	By MS/MS	By MS/MS	By MS/MS	By matching	By MS/MS	By MS/MS	0	0	0	0	0	0	39939000	138390000	26653000	18972000	11083000	35666000
Q68ED3	Q68ED3	Q68ED3	Cyclin-dependent-like kinase 5	Cdk5	>sp|P49615|CDK5_MOUSE Cyclin-dependent-like kinase 5 OS=Mus musculus GN=Cdk5 PE=1 SV=1	1	4	3	17.1	14.4	33.288	292	0.00090389	3.8432	By matching	By MS/MS	By MS/MS	By MS/MS	By MS/MS	By MS/MS	By matching	By matching	By matching	By MS/MS	By matching	By matching	16981000	32307000	27249000	49547000	14188000	36363000	0	9260600	0	15915000	8502800	0
Q68FD5	Q68FD5	Q68FD5	Hepatocyte nuclear factor 4-alpha;Hepatocyte nuclear factor 4-gamma	Hnf4a;Hnf4g	>sp|P49698|HNF4A_MOUSE Hepatocyte nuclear factor 4-alpha OS=Mus musculus GN=Hnf4a PE=1 SV=2;>sp|Q9WUU6|HNF4G_MOUSE Hepatocyte nuclear factor 4-gamma OS=Mus musculus GN=Hnf4g PE=2 SV=2	2	2	2	6.8	6.8	52.683	474	0	6.2987	By matching	By matching	By matching	By matching	By matching	By matching	By matching	By matching	By MS/MS	By MS/MS	By MS/MS	By matching	0	0	0	3777600	0	0	26061000	16154000	45500000	12431000	16827000	4898100
Q68FF9	Q68FF9	Q68FF9	DNA replication licensing factor MCM4	Mcm4	>sp|P49717|MCM4_MOUSE DNA replication licensing factor MCM4 OS=Mus musculus GN=Mcm4 PE=1 SV=1	1	10	10	18.7	18.7	96.735	862	0	17.665	By MS/MS	By matching	By MS/MS	By matching	By matching	By matching	By MS/MS	By MS/MS	By MS/MS	By matching	By matching	By matching	23371000	0	90198000	0	0	0	199490000	71432000	72430000	0	0	0
Q68FH0	Q68FH0	Q68FH0	DNA replication licensing factor MCM5	Mcm5	>sp|P49718|MCM5_MOUSE DNA replication licensing factor MCM5 OS=Mus musculus GN=Mcm5 PE=1 SV=1	1	13	13	26.2	26.2	82.342	733	0	21.392	By MS/MS	By matching	By MS/MS	By matching	By MS/MS	By MS/MS	By MS/MS	By MS/MS	By MS/MS	By matching	By matching	By matching	376990000	89036000	676320000	201700000	100420000	200290000	240590000	331820000	379570000	0	59526000	0
Q68FL6	Q68FL6	Q68FL6	Proteasome subunit alpha type-2	Psma2	>sp|P49722|PSA2_MOUSE Proteasome subunit alpha type-2 OS=Mus musculus GN=Psma2 PE=1 SV=3	1	15	15	65.8	65.8	25.926	234	0	102.89	By MS/MS	By MS/MS	By MS/MS	By MS/MS	By MS/MS	By MS/MS	By MS/MS	By MS/MS	By MS/MS	By MS/MS	By MS/MS	By MS/MS	3601300000	4870300000	5654200000	2423200000	2186900000	2587200000	1860600000	1401600000	4234900000	1470300000	1287700000	1731600000
Q69Z26	Q69Z26	Q69Z26	Pro-cathepsin H;Cathepsin H mini chain;Cathepsin H;Cathepsin H heavy chain;Cathepsin H light chain	Ctsh	>sp|P49935|CATH_MOUSE Pro-cathepsin H OS=Mus musculus GN=Ctsh PE=1 SV=2	1	11	11	49.5	49.5	37.17	333	0	41.456	By MS/MS	By MS/MS	By MS/MS	By MS/MS	By MS/MS	By MS/MS	By MS/MS	By MS/MS	By MS/MS	By MS/MS	By MS/MS	By MS/MS	525440000	590830000	1380200000	1120900000	682530000	1236000000	24537000	48466000	19539000	82559000	38381000	40662000
Q69ZN7	Q69ZN7	Q69ZN7	Signal recognition particle 9 kDa protein	Srp9	>sp|P49962|SRP09_MOUSE Signal recognition particle 9 kDa protein OS=Mus musculus GN=Srp9 PE=1 SV=2	1	2	2	20.9	20.9	10.194	86	0.0016783	2.9047	By matching	By matching	By MS/MS	By matching	By MS/MS	By MS/MS	By MS/MS	By MS/MS	By MS/MS	By matching	By MS/MS	By matching	0	0	50623000	24004000	36887000	15697000	47631000	42854000	44989000	0	31183000	50099000
Q69ZP3	Q69ZP3	Q69ZP3	Inosine-5-monophosphate dehydrogenase 1	Impdh1	>sp|P50096|IMDH1_MOUSE Inosine-5-monophosphate dehydrogenase 1 OS=Mus musculus GN=Impdh1 PE=1 SV=2	1	3	2	7.2	5.6	55.278	514	0.001443	3.2805	By MS/MS	By matching	By matching	By matching	By matching	By matching	By matching	By matching	By matching	By matching	By matching	By MS/MS	12001000	0	0	0	0	0	0	0	12531000	0	0	13161000
Q69ZQ1	Q69ZQ1	Q69ZQ1	2-oxoisovalerate dehydrogenase subunit alpha, mitochondrial	Bckdha	>sp|P50136|ODBA_MOUSE 2-oxoisovalerate dehydrogenase subunit alpha, mitochondrial OS=Mus musculus GN=Bckdha PE=1 SV=1	1	28	28	59	59	50.37	442	0	323.31	By MS/MS	By MS/MS	By MS/MS	By MS/MS	By MS/MS	By MS/MS	By MS/MS	By MS/MS	By MS/MS	By MS/MS	By MS/MS	By MS/MS	5498800000	4587900000	6420300000	4168300000	3166300000	4051300000	2391300000	1909100000	2325900000	1696600000	1645100000	2883400000
Q69ZQ2	Q69ZQ2	Q69ZQ2	Estradiol 17-beta-dehydrogenase 8	Hsd17b8	>sp|P50171|DHB8_MOUSE Estradiol 17-beta-dehydrogenase 8 OS=Mus musculus GN=Hsd17b8 PE=1 SV=2	1	9	9	53.3	53.3	26.588	259	0	113.78	By MS/MS	By MS/MS	By MS/MS	By MS/MS	By MS/MS	By MS/MS	By MS/MS	By MS/MS	By MS/MS	By MS/MS	By MS/MS	By MS/MS	1173200000	1576900000	1558500000	1445200000	1135100000	1670900000	437090000	817370000	481740000	524520000	852940000	954430000
Q69ZR2	Q69ZR2	Q69ZR2	Corticosteroid 11-beta-dehydrogenase isozyme 1	Hsd11b1	>sp|P50172|DHI1_MOUSE Corticosteroid 11-beta-dehydrogenase isozyme 1 OS=Mus musculus GN=Hsd11b1 PE=1 SV=3	1	20	20	59.9	59.9	32.364	292	0	166.27	By MS/MS	By MS/MS	By MS/MS	By MS/MS	By MS/MS	By MS/MS	By MS/MS	By MS/MS	By MS/MS	By MS/MS	By MS/MS	By MS/MS	9206700000	13779000000	11350000000	5469700000	4808400000	5509800000	2053800000	6554500000	1710700000	646910000	1648400000	2495500000
Q69ZR9	Q69ZR9	Q69ZR9	Adenosylhomocysteinase	Ahcy	>sp|P50247|SAHH_MOUSE Adenosylhomocysteinase OS=Mus musculus GN=Ahcy PE=1 SV=3	1	42	42	78.9	78.9	47.688	432	0	323.31	By MS/MS	By MS/MS	By MS/MS	By MS/MS	By MS/MS	By MS/MS	By MS/MS	By MS/MS	By MS/MS	By MS/MS	By MS/MS	By MS/MS	90739000000	101030000000	129050000000	100460000000	95233000000	125050000000	10647000000	16465000000	6775100000	11704000000	29213000000	28706000000
Q69ZS7	Q69ZS7	Q69ZS7	Dimethylaniline monooxygenase [N-oxide-forming] 1	Fmo1	>sp|P50285|FMO1_MOUSE Dimethylaniline monooxygenase [N-oxide-forming] 1 OS=Mus musculus GN=Fmo1 PE=1 SV=1	1	26	26	53.9	53.9	59.914	532	0	186.99	By MS/MS	By MS/MS	By MS/MS	By MS/MS	By MS/MS	By MS/MS	By MS/MS	By MS/MS	By MS/MS	By MS/MS	By MS/MS	By MS/MS	7368800000	12063000000	9398600000	3937200000	5117100000	6240800000	1067700000	3085800000	1072800000	594280000	814440000	1366800000
Q69ZZ6	Q69ZZ6	Q69ZZ6	Arylamine N-acetyltransferase 2	Nat2	>sp|P50295|ARY2_MOUSE Arylamine N-acetyltransferase 2 OS=Mus musculus GN=Nat2 PE=1 SV=1	3	14	14	51.7	51.7	33.701	290	0	65.208	By MS/MS	By MS/MS	By MS/MS	By MS/MS	By MS/MS	By MS/MS	By MS/MS	By MS/MS	By matching	By MS/MS	By MS/MS	By MS/MS	257240000	243440000	185510000	435870000	511040000	492930000	217380000	336030000	14782000	362440000	755050000	599340000
Q6A026	Q6A026	Q6A026	Rab GDP dissociation inhibitor alpha	Gdi1	>sp|P50396|GDIA_MOUSE Rab GDP dissociation inhibitor alpha OS=Mus musculus GN=Gdi1 PE=1 SV=3	1	18	12	58.2	42.7	50.521	447	0	30.754	By MS/MS	By MS/MS	By MS/MS	By MS/MS	By MS/MS	By MS/MS	By matching	By matching	By matching	By matching	By matching	By matching	685380000	1094200000	1699300000	508300000	603590000	772190000	0	0	9703600	4321200	0	0
Q6A068	Q6A068	Q6A068	Steryl-sulfatase	Sts	>sp|P50427|STS_MOUSE Steryl-sulfatase OS=Mus musculus GN=Sts PE=1 SV=1	1	14	14	29.2	29.2	66.59	624	0	31.051	By MS/MS	By MS/MS	By MS/MS	By MS/MS	By matching	By MS/MS	By MS/MS	By MS/MS	By MS/MS	By MS/MS	By MS/MS	By MS/MS	363700000	349420000	1115800000	87985000	19685000	198530000	195980000	751920000	210000000	79508000	175380000	112290000
Q6A078	Q6A078	Q6A078	Arylsulfatase A	Arsa	>sp|P50428|ARSA_MOUSE Arylsulfatase A OS=Mus musculus GN=Arsa PE=1 SV=2	2	4	4	18.6	18.6	53.748	506	0	23.396	By MS/MS	By MS/MS	By MS/MS	By matching	By matching	By matching	By matching	By matching	By matching	By matching	By matching	By matching	86910000	119890000	267240000	0	16027000	0	0	0	7352500	0	0	0
Q6A0A2	Q6A0A2	Q6A0A2	Arylsulfatase B	Arsb	>sp|P50429|ARSB_MOUSE Arylsulfatase B OS=Mus musculus GN=Arsb PE=1 SV=3	1	1	1	1.9	1.9	59.646	534	0.0067045	1.9314	By MS/MS	By MS/MS	By MS/MS	By MS/MS	By MS/MS	By MS/MS	By matching	By matching	By matching	By matching	By matching	By matching	45507000	45439000	62197000	14393000	20147000	32526000	4506900	9871900	3976300	0	1767000	6210000
Q6A0A9	Q6A0A9	Q6A0A9	Serine hydroxymethyltransferase, cytosolic	Shmt1	>sp|P50431|GLYC_MOUSE Serine hydroxymethyltransferase, cytosolic OS=Mus musculus GN=Shmt1 PE=1 SV=3	1	32	32	84.3	84.3	52.6	478	0	190.1	By MS/MS	By MS/MS	By MS/MS	By MS/MS	By MS/MS	By MS/MS	By MS/MS	By MS/MS	By MS/MS	By MS/MS	By MS/MS	By MS/MS	9691000000	13147000000	10958000000	10353000000	13205000000	15730000000	1474800000	1197300000	252860000	1713900000	1436600000	2960200000
Q6A4J8	Q6A4J8	Q6A4J8	V-type proton ATPase catalytic subunit A	Atp6v1a	>sp|P50516|VATA_MOUSE V-type proton ATPase catalytic subunit A OS=Mus musculus GN=Atp6v1a PE=1 SV=2	1	29	29	71.8	71.8	68.325	617	0	144.76	By MS/MS	By MS/MS	By MS/MS	By MS/MS	By MS/MS	By MS/MS	By MS/MS	By MS/MS	By MS/MS	By MS/MS	By MS/MS	By MS/MS	3657900000	4979500000	7328700000	1441200000	1457900000	2072700000	624240000	1162200000	412150000	343180000	337020000	590780000
Q6AW69	Q6AW69	Q6AW69	V-type proton ATPase subunit E 1	Atp6v1e1	>sp|P50518|VATE1_MOUSE V-type proton ATPase subunit E 1 OS=Mus musculus GN=Atp6v1e1 PE=1 SV=2	2	8	8	42.5	42.5	26.157	226	0	29.056	By matching	By matching	By MS/MS	By matching	By matching	By matching	By MS/MS	By MS/MS	By MS/MS	By MS/MS	By MS/MS	By MS/MS	8691800	0	19169000	0	20024000	0	52226000	182080000	206710000	22246000	9622500	58885000
Q6DFW4	Q6DFW4	Q6DFW4	Protein S100-A11	S100a11	>sp|P50543|S10AB_MOUSE Protein S100-A11 OS=Mus musculus GN=S100a11 PE=1 SV=1	1	3	3	26.5	26.5	11.083	98	0	6.8595	By MS/MS	By matching	By matching	By matching	By matching	By matching	By MS/MS	By MS/MS	By MS/MS	By matching	By matching	By matching	22594000	29908000	179380000	0	0	0	102130000	400870000	73493000	0	0	0
Q6DFX2	Q6DFX2	Q6DFX2	Very long-chain specific acyl-CoA dehydrogenase, mitochondrial	Acadvl	>sp|P50544|ACADV_MOUSE Very long-chain specific acyl-CoA dehydrogenase, mitochondrial OS=Mus musculus GN=Acadvl PE=1 SV=3	1	44	44	74.1	74.1	70.875	656	0	323.31	By MS/MS	By MS/MS	By MS/MS	By MS/MS	By MS/MS	By MS/MS	By MS/MS	By MS/MS	By MS/MS	By MS/MS	By MS/MS	By MS/MS	10628000000	14049000000	15939000000	8223400000	8393800000	11759000000	19244000000	12835000000	15605000000	11590000000	4927800000	20612000000
Q6GQS1	Q6GQS1	Q6GQS1	Proliferation-associated protein 2G4	Pa2g4	>sp|P50580|PA2G4_MOUSE Proliferation-associated protein 2G4 OS=Mus musculus GN=Pa2g4 PE=1 SV=3	1	29	29	83	83	43.698	394	0	137.6	By MS/MS	By MS/MS	By MS/MS	By MS/MS	By MS/MS	By MS/MS	By MS/MS	By MS/MS	By matching	By MS/MS	By matching	By MS/MS	3931400000	3822300000	5751600000	3453800000	3399300000	4560600000	14191000	17887000	19152000	49618000	18948000	0
Q6GQT6	Q6GQT6	Q6GQT6	Fibromodulin	Fmod	>sp|P50608|FMOD_MOUSE Fibromodulin OS=Mus musculus GN=Fmod PE=2 SV=1	1	1	1	7.7	7.7	43.054	376	0.0014418	3.2713	By matching	By matching	By matching	By matching	By matching	By matching	By MS/MS	By matching	By matching	By matching	By matching	By matching	0	0	0	0	0	0	16751000	0	0	0	0	20148000
Q6GQT9	Q6GQT9	Q6GQT9	Translocator protein	Tspo	>sp|P50637|TSPO_MOUSE Translocator protein OS=Mus musculus GN=Tspo PE=1 SV=1	1	2	2	12.4	12.4	18.841	169	0.00088889	3.6177	By MS/MS	By matching	By MS/MS	By MS/MS	By matching	By matching	By matching	By MS/MS	By MS/MS	By MS/MS	By MS/MS	By matching	42721000	42101000	95089000	45113000	0	0	45152000	178610000	143580000	100430000	133760000	80031000
Q6GSS7;Q64523	Q6GSS7;Q64523	Q6GSS7	Ras-related protein Rab-7a	Rab7a	>sp|P51150|RAB7A_MOUSE Ras-related protein Rab-7a OS=Mus musculus GN=Rab7a PE=1 SV=2	1	17	17	67.1	67.1	23.489	207	0	92.75	By MS/MS	By MS/MS	By MS/MS	By MS/MS	By MS/MS	By MS/MS	By MS/MS	By MS/MS	By MS/MS	By MS/MS	By MS/MS	By MS/MS	2372100000	2614900000	3608000000	1810600000	1398500000	1439200000	78695000	703580000	194110000	49846000	141250000	180300000
Q6GV12	Q6GV12	Q6GV12	Long-chain specific acyl-CoA dehydrogenase, mitochondrial	Acadl	>sp|P51174|ACADL_MOUSE Long-chain specific acyl-CoA dehydrogenase, mitochondrial OS=Mus musculus GN=Acadl PE=1 SV=2	1	25	25	61.4	61.4	47.907	430	0	296.31	By MS/MS	By MS/MS	By MS/MS	By MS/MS	By MS/MS	By MS/MS	By MS/MS	By MS/MS	By MS/MS	By MS/MS	By MS/MS	By MS/MS	10470000000	11825000000	18314000000	6284200000	6378000000	8720700000	1236800000	1983500000	895540000	592010000	581270000	792890000
Q6IRU5	Q6IRU5	Q6IRU5	Protoporphyrinogen oxidase	Ppox	>sp|P51175|PPOX_MOUSE Protoporphyrinogen oxidase OS=Mus musculus GN=Ppox PE=1 SV=1	1	13	13	41.3	41.3	50.87	477	0	38.163	By MS/MS	By matching	By MS/MS	By MS/MS	By MS/MS	By MS/MS	By MS/MS	By MS/MS	By MS/MS	By MS/MS	By MS/MS	By MS/MS	36262000	87057000	54074000	56504000	41273000	19789000	538640000	240380000	23764000	457290000	519850000	269920000
Q6IS41	Q6IS41	Q6IS41	60S ribosomal protein L9	Rpl9	>sp|P51410|RL9_MOUSE 60S ribosomal protein L9 OS=Mus musculus GN=Rpl9 PE=1 SV=2	1	18	18	74.5	74.5	21.881	192	0	152.74	By MS/MS	By MS/MS	By MS/MS	By MS/MS	By MS/MS	By MS/MS	By MS/MS	By MS/MS	By MS/MS	By MS/MS	By MS/MS	By MS/MS	3665400000	4417100000	5614400000	1973900000	2813300000	2757100000	3734200000	4922900000	3473000000	2799600000	3535800000	2089500000
Q6JPI3	Q6JPI3	Q6JPI3	1-phosphatidylinositol 4,5-bisphosphate phosphodiesterase beta-3	Plcb3	>sp|P51432|PLCB3_MOUSE 1-phosphatidylinositol 4,5-bisphosphate phosphodiesterase beta-3 OS=Mus musculus GN=Plcb3 PE=1 SV=2	1	2	2	2.1	2.1	139.49	1234	0.0090726	1.716	By matching	By MS/MS	By MS/MS	By MS/MS	By matching	By matching	By MS/MS	By MS/MS	By matching	By matching	By matching	By MS/MS	18038000	28277000	82222000	7089200	11120000	32837000	3071200	14819000	2347700	2491000	4550900	4993200
Q6NS46	Q6NS46	Q6NS46	DNA repair protein complementing XP-C cells homolog	Xpc	>sp|P51612|XPC_MOUSE DNA repair protein complementing XP-C cells homolog OS=Mus musculus GN=Xpc PE=1 SV=2	1	2	2	2.7	2.7	104.52	930	0.0062144	1.9661	By matching	By matching	By matching	By matching	By MS/MS	By matching	By matching	By matching	By matching	By matching	By matching	By MS/MS	17102000	0	14825000	0	29961000	0	3836900	6183800	4986900	0	743670	5205900
Q6NSR8	Q6NSR8	Q6NSR8	Glypican-4;Secreted glypican-4	Gpc4	>sp|P51655|GPC4_MOUSE Glypican-4 OS=Mus musculus GN=Gpc4 PE=1 SV=2	1	8	8	20.5	20.5	62.586	557	0	27.298	By MS/MS	By MS/MS	By MS/MS	By MS/MS	By MS/MS	By matching	By MS/MS	By MS/MS	By MS/MS	By MS/MS	By matching	By matching	73341000	171580000	584520000	17115000	116900000	131020000	7526700	26889000	47750000	0	5360200	0
Q6NT99	Q6NT99	Q6NT99	Estradiol 17-beta-dehydrogenase 2	Hsd17b2	>sp|P51658|DHB2_MOUSE Estradiol 17-beta-dehydrogenase 2 OS=Mus musculus GN=Hsd17b2 PE=1 SV=2	1	22	22	58	58	41.835	381	0	125.18	By MS/MS	By MS/MS	By MS/MS	By MS/MS	By MS/MS	By MS/MS	By MS/MS	By MS/MS	By MS/MS	By MS/MS	By MS/MS	By MS/MS	2175900000	3005100000	1971500000	2217300000	1664600000	1545900000	1831800000	1852100000	1386200000	1975900000	3047300000	2216800000
Q6NVF9	Q6NVF9	Q6NVF9	Peroxisomal multifunctional enzyme type 2;(3R)-hydroxyacyl-CoA dehydrogenase;Enoyl-CoA hydratase 2	Hsd17b4	>sp|P51660|DHB4_MOUSE Peroxisomal multifunctional enzyme type 2 OS=Mus musculus GN=Hsd17b4 PE=1 SV=3	1	45	45	73.9	73.9	79.481	735	0	323.31	By MS/MS	By MS/MS	By MS/MS	By MS/MS	By MS/MS	By MS/MS	By MS/MS	By MS/MS	By MS/MS	By MS/MS	By MS/MS	By MS/MS	35727000000	41984000000	39608000000	21920000000	20549000000	27028000000	11478000000	19825000000	10424000000	8600500000	14294000000	18556000000
Q6NWW9	Q6NWW9	Q6NWW9	Dynein light chain Tctex-type 1	Dynlt1	>sp|P51807|DYLT1_MOUSE Dynein light chain Tctex-type 1 OS=Mus musculus GN=Dynlt1 PE=1 SV=1	1	2	2	30.1	30.1	12.483	113	0	4.6032	By matching	By matching	By matching	By matching	By matching	By matching	By MS/MS	By MS/MS	By MS/MS	By matching	By matching	By matching	0	0	8070300	0	0	0	25754000	26541000	125050000	0	0	6224100
Q6NXK5	Q6NXK5	Q6NXK5	Glutathione synthetase	Gss	>sp|P51855|GSHB_MOUSE Glutathione synthetase OS=Mus musculus GN=Gss PE=1 SV=1	1	23	23	64.3	64.3	52.246	474	0	173.1	By MS/MS	By MS/MS	By MS/MS	By MS/MS	By MS/MS	By MS/MS	By MS/MS	By MS/MS	By MS/MS	By MS/MS	By matching	By MS/MS	4249400000	6434100000	8003200000	1813400000	1749900000	2524500000	151570000	569610000	215060000	26482000	0	95376000
Q6NZC7	Q6NZC7	Q6NZC7	V-type proton ATPase subunit d 1	Atp6v0d1	>sp|P51863|VA0D1_MOUSE V-type proton ATPase subunit d 1 OS=Mus musculus GN=Atp6v0d1 PE=1 SV=2	1	7	7	22.8	22.8	40.301	351	0	27.739	By MS/MS	By MS/MS	By MS/MS	By MS/MS	By MS/MS	By MS/MS	By MS/MS	By MS/MS	By MS/MS	By MS/MS	By MS/MS	By MS/MS	664760000	658430000	425470000	330910000	293770000	495640000	86109000	60581000	19226000	103240000	271040000	52105000
Q6NZJ6	Q6NZJ6	Q6NZJ6	ADP/ATP translocase 2;ADP/ATP translocase 2, N-terminally processed	Slc25a5	>sp|P51881|ADT2_MOUSE ADP/ATP translocase 2 OS=Mus musculus GN=Slc25a5 PE=1 SV=3	2	34	20	86.6	57.4	32.931	298	0	219.77	By MS/MS	By MS/MS	By MS/MS	By MS/MS	By MS/MS	By MS/MS	By MS/MS	By MS/MS	By MS/MS	By MS/MS	By MS/MS	By MS/MS	37046000000	36223000000	52245000000	28382000000	31962000000	36623000000	20797000000	31645000000	27947000000	28496000000	28377000000	27133000000
Q6NZQ6	Q6NZQ6	Q6NZQ6	Lumican	Lum	>sp|P51885|LUM_MOUSE Lumican OS=Mus musculus GN=Lum PE=1 SV=2	2	5	5	22.8	22.8	38.265	338	0	11.269	By matching	By matching	By matching	By matching	By matching	By matching	By MS/MS	By MS/MS	By MS/MS	By MS/MS	By MS/MS	By MS/MS	10393000	0	0	0	0	0	5307300	184790000	31958000	34912000	41237000	63439000
Q6P069	Q6P069	Q6P069	C->U-editing enzyme APOBEC-1	Apobec1	>sp|P51908|ABEC1_MOUSE C->U-editing enzyme APOBEC-1 OS=Mus musculus GN=Apobec1 PE=1 SV=1	1	2	2	14	14	27.521	229	0.001693	3.0169	By matching	By matching	By matching	By matching	By matching	By matching	By MS/MS	By matching	By MS/MS	By matching	By matching	By matching	0	0	0	0	0	0	46551000	0	29233000	0	10956000	0
Q6P1B1	Q6P1B1	Q6P1B1	Cyclin-A2	Ccna2	>sp|P51943|CCNA2_MOUSE Cyclin-A2 OS=Mus musculus GN=Ccna2 PE=1 SV=2	1	1	1	3.3	3.3	47.269	422	1	-2	By matching	By matching	By matching	By matching	By matching	By matching	By MS/MS	By matching	By MS/MS	By matching	By matching	By matching	0	0	27054000	5455200	0	0	37141000	0	52749000	49448000	41382000	0
Q6P1F6;Q925E7;Q6ZWR4;Q8BG02	Q6P1F6	Q6P1F6	Squalene monooxygenase	Sqle	>sp|P52019|ERG1_MOUSE Squalene monooxygenase OS=Mus musculus GN=Sqle PE=2 SV=1	1	6	6	20.1	20.1	63.769	572	0	18.957	By matching	By matching	By matching	By matching	By matching	By matching	By MS/MS	By MS/MS	By MS/MS	By MS/MS	By MS/MS	By matching	88608000	58249000	0	3925300	0	0	149240000	123270000	14176000	44560000	35956000	6393900
Q6P2B1	Q6P2B1	Q6P2B1	Thiosulfate sulfurtransferase	Tst	>sp|P52196|THTR_MOUSE Thiosulfate sulfurtransferase OS=Mus musculus GN=Tst PE=1 SV=3	1	15	15	48.1	48.1	33.466	297	0	149.01	By MS/MS	By MS/MS	By MS/MS	By MS/MS	By MS/MS	By MS/MS	By MS/MS	By MS/MS	By MS/MS	By MS/MS	By MS/MS	By MS/MS	4604300000	4625900000	5845300000	5330300000	4408900000	5592300000	186340000	3910200000	696050000	715160000	1017600000	1576800000
Q6P3A8	Q6P3A8	Q6P3A8	Importin subunit alpha-1	Kpna2	>sp|P52293|IMA1_MOUSE Importin subunit alpha-1 OS=Mus musculus GN=Kpna2 PE=1 SV=2	1	7	7	18	18	57.927	529	0	10.585	By MS/MS	By MS/MS	By matching	By matching	By matching	By matching	By matching	By MS/MS	By MS/MS	By matching	By matching	By matching	307790000	100650000	27446000	0	13043000	0	0	128960000	26890000	0	0	0
Q6P3D0	Q6P3D0	Q6P3D0	Tyrosine-protein kinase JAK1	Jak1	>sp|P52332|JAK1_MOUSE Tyrosine-protein kinase JAK1 OS=Mus musculus GN=Jak1 PE=1 SV=1	2	10	10	13.7	13.7	133.37	1153	0	24.107	By MS/MS	By MS/MS	By MS/MS	By matching	By matching	By MS/MS	By MS/MS	By MS/MS	By MS/MS	By MS/MS	By MS/MS	By MS/MS	65397000	147480000	165860000	62978000	19708000	77373000	104090000	69151000	66615000	155130000	45134000	19816000
Q6P3E7	Q6P3E7	Q6P3E7	Serum paraoxonase/arylesterase 1	Pon1	>sp|P52430|PON1_MOUSE Serum paraoxonase/arylesterase 1 OS=Mus musculus GN=Pon1 PE=1 SV=2	1	18	18	65.1	65.1	39.565	355	0	168.67	By MS/MS	By MS/MS	By MS/MS	By MS/MS	By MS/MS	By MS/MS	By MS/MS	By MS/MS	By MS/MS	By MS/MS	By MS/MS	By MS/MS	13746000000	8346000000	15451000000	4557200000	3694500000	4522100000	1601000000	6277500000	940990000	597060000	988020000	1494500000
Q6P4T2	Q6P4T2	Q6P4T2	DNA-directed RNA polymerases I and III subunit RPAC1	Polr1c	>sp|P52432|RPAC1_MOUSE DNA-directed RNA polymerases I and III subunit RPAC1 OS=Mus musculus GN=Polr1c PE=1 SV=3	1	5	5	24.6	24.6	39.106	346	0	6.8696	By MS/MS	By matching	By matching	By matching	By matching	By matching	By MS/MS	By MS/MS	By MS/MS	By matching	By MS/MS	By MS/MS	70978000	0	65505000	0	0	0	43050000	65831000	61588000	8127900	31524000	65544000
Q6P542	Q6P542	Q6P542	Ubiquitin carboxyl-terminal hydrolase 10	Usp10	>sp|P52479|UBP10_MOUSE Ubiquitin carboxyl-terminal hydrolase 10 OS=Mus musculus GN=Usp10 PE=1 SV=3	1	10	10	18.2	18.2	87.021	792	0	36.572	By MS/MS	By MS/MS	By matching	By MS/MS	By MS/MS	By MS/MS	By MS/MS	By MS/MS	By MS/MS	By MS/MS	By MS/MS	By MS/MS	299420000	277010000	194880000	103010000	63223000	164040000	200010000	377710000	88056000	94032000	285810000	306010000
Q6P5B0	Q6P5B0	Q6P5B0	Pyruvate kinase PKM	Pkm	>sp|P52480|KPYM_MOUSE Pyruvate kinase PKM OS=Mus musculus GN=Pkm PE=1 SV=4	1	32	31	73.1	71	57.844	531	0	297.38	By MS/MS	By MS/MS	By MS/MS	By MS/MS	By MS/MS	By MS/MS	By MS/MS	By MS/MS	By MS/MS	By MS/MS	By MS/MS	By MS/MS	11464000000	13050000000	29968000000	3251500000	1318100000	2826500000	2788900000	3972100000	712440000	700780000	453900000	567870000
Q6P5D8	Q6P5D8	Q6P5D8	Ubiquitin-conjugating enzyme E2 E1	Ube2e1	>sp|P52482|UB2E1_MOUSE Ubiquitin-conjugating enzyme E2 E1 OS=Mus musculus GN=Ube2e1 PE=1 SV=1	1	1	1	11.9	11.9	21.333	193	0.00090361	3.8367	By MS/MS	By MS/MS	By MS/MS	By matching	By MS/MS	By matching	By matching	By matching	By matching	By matching	By matching	By matching	1304400	2430900	2077700	1199700	2712700	3550400	0	0	0	0	0	0
Q6P5E4	Q6P5E4	Q6P5E4	NADH dehydrogenase [ubiquinone] iron-sulfur protein 6, mitochondrial	Ndufs6	>sp|P52503|NDUS6_MOUSE NADH dehydrogenase [ubiquinone] iron-sulfur protein 6, mitochondrial OS=Mus musculus GN=Ndufs6 PE=1 SV=2	1	4	4	51.7	51.7	13.02	116	0	8.9521	By matching	By matching	By matching	By matching	By matching	By matching	By MS/MS	By MS/MS	By matching	By MS/MS	By MS/MS	By MS/MS	0	0	0	0	0	0	165480000	42976000	0	94512000	103040000	279880000
Q6P5F7	Q6P5F7	Q6P5F7	Uridine-cytidine kinase 1	Uck1	>sp|P52623|UCK1_MOUSE Uridine-cytidine kinase 1 OS=Mus musculus GN=Uck1 PE=1 SV=2	2	4	4	18.1	18.1	31.068	277	0	4.9038	By matching	By matching	By matching	By matching	By matching	By matching	By MS/MS	By MS/MS	By MS/MS	By MS/MS	By MS/MS	By MS/MS	0	18324000	0	11637000	0	0	30165000	35558000	36036000	16251000	14958000	69570000
Q6P5F9	Q6P5F9	Q6P5F9	Ribonuclease UK114	Hrsp12	>sp|P52760|UK114_MOUSE Ribonuclease UK114 OS=Mus musculus GN=Hrsp12 PE=1 SV=3	1	10	10	82.2	82.2	14.255	135	0	39.015	By MS/MS	By MS/MS	By MS/MS	By MS/MS	By MS/MS	By MS/MS	By MS/MS	By MS/MS	By MS/MS	By MS/MS	By MS/MS	By MS/MS	2583200000	3623600000	2874700000	1685000000	1977700000	1608500000	1073100000	1299100000	1086600000	1134900000	1605200000	1776500000
Q6P5G6	Q6P5G6	Q6P5G6	Glucokinase	Gck	>sp|P52792|HXK4_MOUSE Glucokinase OS=Mus musculus GN=Gck PE=1 SV=1	1	20	19	50.3	48.8	52.088	465	0	93.413	By MS/MS	By MS/MS	By MS/MS	By MS/MS	By MS/MS	By MS/MS	By MS/MS	By MS/MS	By MS/MS	By MS/MS	By MS/MS	By MS/MS	1641500000	3838000000	1009400000	126530000	189000000	277990000	325960000	1425000000	230190000	665660000	1579000000	924400000
Q6P6J9	Q6P6J9	Q6P6J9	Ephrin-A1;Ephrin-A1, secreted form	Efna1	>sp|P52793|EFNA1_MOUSE Ephrin-A1 OS=Mus musculus GN=Efna1 PE=1 SV=1	1	1	1	6.8	6.8	23.802	205	0.0016511	2.7219	By MS/MS	By MS/MS	By MS/MS	By matching	By matching	By matching	By matching	By MS/MS	By matching	By matching	By matching	By matching	13865000	47018000	25327000	0	0	0	0	20793000	2043700	0	0	0
Q6P6M7	Q6P6M7	Q6P6M7	Carnitine O-palmitoyltransferase 2, mitochondrial	Cpt2	>sp|P52825|CPT2_MOUSE Carnitine O-palmitoyltransferase 2, mitochondrial OS=Mus musculus GN=Cpt2 PE=1 SV=2	1	31	31	52.7	52.7	73.98	658	0	139	By MS/MS	By MS/MS	By MS/MS	By MS/MS	By MS/MS	By MS/MS	By MS/MS	By MS/MS	By MS/MS	By MS/MS	By MS/MS	By MS/MS	5237900000	5596100000	5158200000	2404300000	4240600000	4417700000	402240000	2046000000	238330000	311060000	1032300000	1109300000
Q6P7W2	Q6P7W2	Q6P7W2	Sulfotransferase 1A1	Sult1a1	>sp|P52840|ST1A1_MOUSE Sulfotransferase 1A1 OS=Mus musculus GN=Sult1a1 PE=1 SV=1	1	24	23	72.9	70.1	33.974	291	0	180.9	By MS/MS	By MS/MS	By MS/MS	By MS/MS	By MS/MS	By MS/MS	By MS/MS	By MS/MS	By MS/MS	By MS/MS	By MS/MS	By MS/MS	3915900000	12399000000	12689000000	847870000	629430000	413560000	3198000000	10795000000	7246400000	2865900000	1482900000	2537100000
Q6P7W5	Q6P7W5	Q6P7W5	Bile salt sulfotransferase 1;Bile salt sulfotransferase 2	Sult2a1;Sult2a2	>sp|P52843|ST2A1_MOUSE Bile salt sulfotransferase 1 OS=Mus musculus GN=Sult2a1 PE=1 SV=1;>sp|P50236|ST2A2_MOUSE Bile salt sulfotransferase 2 OS=Mus musculus GN=Sult2a2 PE=2 SV=1	2	2	1	7.4	4.6	33.213	285	0	4.8446	By matching	By matching	By matching	By MS/MS	By MS/MS	By MS/MS	By matching	By matching	By matching	By MS/MS	By MS/MS	By MS/MS	0	0	0	63016000	146270000	188750000	49823000	0	0	751520000	121450000	1393600000
Q6P8I4	Q6P8I4	Q6P8I4	Transmembrane protein 165	Tmem165	>sp|P52875|TM165_MOUSE Transmembrane protein 165 OS=Mus musculus GN=Tmem165 PE=1 SV=2	1	2	2	13.6	13.6	34.79	323	0	13.595	By matching	By matching	By matching	By matching	By matching	By matching	By matching	By matching	By MS/MS	By matching	By matching	By matching	0	0	0	0	0	0	0	0	97518000	0	0	0
Q6P8M1	Q6P8M1	Q6P8M1	60S ribosomal protein L10a	Rpl10a	>sp|P53026|RL10A_MOUSE 60S ribosomal protein L10a OS=Mus musculus GN=Rpl10a PE=1 SV=3	1	16	16	44.2	44.2	24.916	217	0	189.55	By MS/MS	By MS/MS	By MS/MS	By MS/MS	By MS/MS	By MS/MS	By MS/MS	By MS/MS	By MS/MS	By MS/MS	By MS/MS	By MS/MS	5894400000	4904000000	7879200000	4036600000	4771600000	5253600000	7748900000	10940000000	7176900000	2360200000	6115900000	5399500000
Q6P8X1	Q6P8X1	Q6P8X1	Lipoamide acyltransferase component of branched-chain alpha-keto acid dehydrogenase complex, mitochondrial	Dbt	>sp|P53395|ODB2_MOUSE Lipoamide acyltransferase component of branched-chain alpha-keto acid dehydrogenase complex, mitochondrial OS=Mus musculus GN=Dbt PE=1 SV=2	1	31	31	53.5	53.5	53.246	482	0	155.65	By MS/MS	By MS/MS	By MS/MS	By MS/MS	By MS/MS	By MS/MS	By MS/MS	By MS/MS	By MS/MS	By MS/MS	By MS/MS	By MS/MS	5678300000	9001200000	9969800000	6479700000	6372100000	9392900000	12415000000	7117600000	36887000000	11019000000	3860500000	8106200000
Q6P9Q6	Q6P9Q6	Q6P9Q6	CCAAT/enhancer-binding protein zeta	Cebpz	>sp|P53569|CEBPZ_MOUSE CCAAT/enhancer-binding protein zeta OS=Mus musculus GN=Cebpz PE=1 SV=2	1	1	1	1.5	1.5	120.26	1052	1	-2	By matching	By matching	By matching	By matching	By matching	By matching	By MS/MS	By matching	By matching	By matching	By matching	By matching	0	0	0	0	0	18301000	13725000	0	11398000	10652000	0	14870000
Q6P9R1	Q6P9R1	Q6P9R1	Geranylgeranyl transferase type-2 subunit beta	Rabggtb	>sp|P53612|PGTB2_MOUSE Geranylgeranyl transferase type-2 subunit beta OS=Mus musculus GN=Rabggtb PE=1 SV=2	1	2	2	6.5	6.5	37.803	339	0.0014401	3.2538	By MS/MS	By matching	By matching	By matching	By matching	By MS/MS	By matching	By matching	By matching	By matching	By matching	By matching	93420000	39689000	65462000	9227600	11896000	39861000	15767000	28783000	12902000	10917000	0	9255700
Q6P9R2	Q6P9R2	Q6P9R2	Pyruvate kinase PKLR	Pklr	>sp|P53657|KPYR_MOUSE Pyruvate kinase PKLR OS=Mus musculus GN=Pklr PE=1 SV=1	1	39	38	61.3	59.4	62.308	574	0	323.31	By MS/MS	By MS/MS	By MS/MS	By MS/MS	By MS/MS	By MS/MS	By MS/MS	By MS/MS	By MS/MS	By MS/MS	By MS/MS	By MS/MS	13917000000	25571000000	20238000000	15438000000	19653000000	20279000000	5143800000	9776800000	831000000	3298000000	10563000000	9343300000
Q6PA06	Q6PA06	Q6PA06	Matrix metalloproteinase-14	Mmp14	>sp|P53690|MMP14_MOUSE Matrix metalloproteinase-14 OS=Mus musculus GN=Mmp14 PE=2 SV=3	1	3	3	6	6	65.918	582	0.0014438	3.2893	By matching	By matching	By MS/MS	By matching	By matching	By matching	By MS/MS	By MS/MS	By matching	By matching	By matching	By matching	3599200	6677100	18755000	0	0	0	14203000	33705000	0	0	0	0
Q6PAR0	Q6PAR0	Q6PAR0	Squalene synthase	Fdft1	>sp|P53798|FDFT_MOUSE Squalene synthase OS=Mus musculus GN=Fdft1 PE=1 SV=2	1	6	6	15.9	15.9	48.154	416	0	9.5006	By MS/MS	By MS/MS	By MS/MS	By MS/MS	By matching	By matching	By MS/MS	By MS/MS	By matching	By MS/MS	By MS/MS	By MS/MS	58484000	35972000	125750000	28112000	2838700	30259000	30453000	49545000	0	16215000	32201000	32066000
Q6PAR5	Q6PAR5	Q6PAR5	Phosphatidylcholine transfer protein	Pctp	>sp|P53808|PPCT_MOUSE Phosphatidylcholine transfer protein OS=Mus musculus GN=Pctp PE=1 SV=2	1	3	3	19.2	19.2	24.785	214	0	5.1561	By matching	By MS/MS	By matching	By MS/MS	By MS/MS	By MS/MS	By matching	By matching	By MS/MS	By matching	By matching	By MS/MS	0	49205000	0	7747200	66419000	0	1881900	0	27215000	0	9900700	4591900
Q6PAV2	Q6PAV2	Q6PAV2	Phosphatidylinositol transfer protein alpha isoform	Pitpna	>sp|P53810|PIPNA_MOUSE Phosphatidylinositol transfer protein alpha isoform OS=Mus musculus GN=Pitpna PE=1 SV=2	1	7	6	32.1	28.8	31.893	271	0	7.6904	By MS/MS	By MS/MS	By MS/MS	By MS/MS	By matching	By MS/MS	By matching	By matching	By matching	By matching	By matching	By matching	158330000	93621000	113130000	217460000	7890800	135190000	165010000	162150000	628270000	277510000	127190000	196010000
Q6PB44	Q6PB44	Q6PB44	Phosphatidylinositol transfer protein beta isoform	Pitpnb	>sp|P53811|PIPNB_MOUSE Phosphatidylinositol transfer protein beta isoform OS=Mus musculus GN=Pitpnb PE=1 SV=2	1	6	5	31.4	28	31.487	271	0	5.6893	By MS/MS	By MS/MS	By MS/MS	By MS/MS	By MS/MS	By MS/MS	By matching	By matching	By matching	By MS/MS	By matching	By matching	137600000	0	190390000	70874000	57147000	104600000	0	0	0	0	0	0
Q6PB66	Q6PB66	Q6PB66	Monocarboxylate transporter 1	Slc16a1	>sp|P53986|MOT1_MOUSE Monocarboxylate transporter 1 OS=Mus musculus GN=Slc16a1 PE=1 SV=1	1	9	9	16.8	16.8	53.267	493	0	104.71	By MS/MS	By MS/MS	By MS/MS	By MS/MS	By MS/MS	By MS/MS	By MS/MS	By MS/MS	By MS/MS	By MS/MS	By MS/MS	By MS/MS	1176100000	2008200000	1719500000	631040000	632330000	785070000	766930000	1006600000	487690000	525030000	722590000	642180000
Q6PB93	Q6PB93	Q6PB93	Ras-related protein Rab-2A	Rab2a	>sp|P53994|RAB2A_MOUSE Ras-related protein Rab-2A OS=Mus musculus GN=Rab2a PE=1 SV=1	2	17	17	73.6	73.6	23.547	212	0	46.167	By MS/MS	By MS/MS	By MS/MS	By MS/MS	By MS/MS	By MS/MS	By MS/MS	By MS/MS	By MS/MS	By MS/MS	By MS/MS	By MS/MS	984040000	1022400000	1244000000	594630000	416370000	506510000	148650000	438150000	176760000	159040000	249830000	177680000
Q6PCN7	Q6PCN7	Q6PCN7	Anaphase-promoting complex subunit 1	Anapc1	>sp|P53995|APC1_MOUSE Anaphase-promoting complex subunit 1 OS=Mus musculus GN=Anapc1 PE=1 SV=2	1	5	5	3.5	3.5	215.99	1944	0	5.1175	By matching	By matching	By matching	By matching	By matching	By matching	By MS/MS	By matching	By MS/MS	By matching	By MS/MS	By matching	425650000	0	0	0	0	0	612870000	0	67745000	0	152030000	3824300
Q6PD26	Q6PD26	Q6PD26	Isocitrate dehydrogenase [NADP], mitochondrial	Idh2	>sp|P54071|IDHP_MOUSE Isocitrate dehydrogenase [NADP], mitochondrial OS=Mus musculus GN=Idh2 PE=1 SV=3	1	30	29	66.2	66.2	50.906	452	0	197.23	By MS/MS	By MS/MS	By MS/MS	By MS/MS	By MS/MS	By MS/MS	By MS/MS	By MS/MS	By MS/MS	By MS/MS	By MS/MS	By MS/MS	8673900000	9142000000	12492000000	2735800000	3850100000	4293500000	687520000	1742800000	599450000	1157000000	1024200000	1013900000
Q6PDG5	Q6PDG5	Q6PDG5	Erythrocyte band 7 integral membrane protein	Stom	>sp|P54116|STOM_MOUSE Erythrocyte band 7 integral membrane protein OS=Mus musculus GN=Stom PE=1 SV=3	1	14	14	63.4	63.4	31.375	284	0	158.78	By MS/MS	By MS/MS	By MS/MS	By MS/MS	By MS/MS	By MS/MS	By MS/MS	By MS/MS	By MS/MS	By MS/MS	By MS/MS	By MS/MS	1902600000	2632400000	3556300000	714880000	1044300000	894710000	644910000	1648200000	700220000	146150000	239830000	539500000
Q6PDI5	Q6PDI5	Q6PDI5	Hormone-sensitive lipase	Lipe	>sp|P54310|LIPS_MOUSE Hormone-sensitive lipase OS=Mus musculus GN=Lipe PE=1 SV=2	1	2	2	4.7	4.7	83.347	759	0.0014372	3.2346	By matching	By matching	By matching	By matching	By matching	By matching	By MS/MS	By MS/MS	By matching	By MS/MS	By MS/MS	By MS/MS	0	0	0	11818000	29763000	43643000	21351000	22314000	0	8819000	13608000	11714000
Q6PDI6	Q6PDI6	Q6PDI6	UV excision repair protein RAD23 homolog A	Rad23a	>sp|P54726|RD23A_MOUSE UV excision repair protein RAD23 homolog A OS=Mus musculus GN=Rad23a PE=1 SV=2	1	8	6	45.2	40.5	39.706	363	0	28.339	By matching	By matching	By matching	By matching	By MS/MS	By MS/MS	By MS/MS	By matching	By MS/MS	By matching	By MS/MS	By MS/MS	0	0	0	0	367660000	306200000	37935000	29204000	93334000	0	69926000	30671000
Q6PDL0	Q6PDL0	Q6PDL0	UV excision repair protein RAD23 homolog B	Rad23b	>sp|P54728|RD23B_MOUSE UV excision repair protein RAD23 homolog B OS=Mus musculus GN=Rad23b PE=1 SV=2	1	16	14	36.8	36.8	43.512	416	0	60.862	By MS/MS	By MS/MS	By MS/MS	By MS/MS	By MS/MS	By MS/MS	By MS/MS	By MS/MS	By MS/MS	By MS/MS	By MS/MS	By MS/MS	1015900000	1405700000	1285300000	728670000	2269500000	2277200000	2372000000	2166700000	1228600000	868210000	883500000	1849600000
[truncated: 3,091 more rows]
[truncated: 4,811 more columns]
