# Supplementary material for: Super Enhanced Purification of Denatured-Refolded Ubiquitinated Proteins by ThUBD Revealed Ubiquitinome Dysfunction in Liver Fibrosis
Source: Mol Cell Proteomics. 2024 Oct 2;23(11):100852. doi: 10.1016/j.mcpro.2024.100852 (PMC11584597; doi:10.1016/j.mcpro.2024.100852)
Supplement: Table S5 [file mmc6.xlsx]

## Sheet: Table S5
Table S5. Identification information of ubiquitinome up-regulated proteins in CCl4 model mice under DRUSP method.
Label free-based quantification of up-regulated proteins under denatured condition. (< 1% false discovery rate).
Raw files were analyzed with MaxQuant (v. 2.1.4.0).
There were 406 up-regulated proteins identified with MS2 spectrum evidence by DRUSP method.
The quantification values (eg. DRUSP-Oil-1) shown are the Log2 intensity)
Majority protein ID	Protein names	Gene names	DRUSP-Oil-1	DRUSP-Oil-2	DRUSP-Oil-3	DRUSP-CCl4-1	DRUSP-CCl4-2	DRUSP-CCl4-3	FC-DRUSP	p-Value (DRUSP)	-Log10 (p-Value) (DRUSP)
P50172	Corticosteroid 11-beta-dehydrogenase isozyme 1	Hsd11b1	32.3868	32.2919	32.1924	33.3619	33.7053	33.1166	1.10423	0.00355801	2.44879
A6X935	Inter alpha-trypsin inhibitor, heavy chain 4	Itih4	28.9978	28.3179	28.6177	34.1743	32.1647	34.0148	4.8068	0.00204704	2.68887
E9PV24	Fibrinogen alpha chain;Fibrinopeptide A;Fibrinogen alpha chain	Fga	31.0661	30.2473	30.3854	32.0885	31.7962	32.6405	1.6088	0.0104614	1.98041
E9Q414	Apolipoprotein B-100;Apolipoprotein B-48	Apob	30.5298	30.6352	30.2419	35.5037	34.5037	35.3638	4.65477	0.000153741	3.81321
E9Q634	Unconventional myosin-Ie	Myo1e	23.5031	25.5707	24.999	27.7779	28.1759	26.7278	2.8696	0.0188998	1.72354
G5E829	Plasma membrane calcium-transporting ATPase 1	Atp2b1	26.4936	24.3297	25.2718	27.1993	27.3747	26.8929	1.7906	0.0493636	1.30659
O08529	Calpain-2 catalytic subunit	Capn2	28.3675	28.3674	27.906	29.9497	30.5647	30.1242	1.99923	0.00111772	2.95167
O08573	Galectin-9	Lgals9	30.1391	31.5344	31.8885	33.1375	32.7002	32.8691	1.71493	0.0353909	1.45111
O08601	Microsomal triglyceride transfer protein large subunit	Mttp	33.4882	33.8702	33.8536	35.2112	35.174	34.8878	1.35367	0.00109985	2.95866
O08992	Syntenin-1	Sdcbp	24.9274	24.1961	23.8971	27.5116	28.1203	27.9063	3.50587	0.000584546	3.23318
O09110	Dual specificity mitogen-activated protein kinase kinase 3	Map2k3	26.6404	26.22	27.1891	28.2743	28.1476	28.4476	1.60667	0.00543508	2.26479
O09111	NADH dehydrogenase [ubiquinone] 1 beta subcomplex subunit 11, mitochondrial	Ndufb11	28.9244	27.9598	28.387	29.9998	29.7379	29.9898	1.48543	0.00703873	2.15251
O09131	Glutathione S-transferase omega-1	Gsto1	28.1973	27.8617	27.5308	29.4033	29.3642	28.9607	1.37947	0.00446065	2.3506
O35114	Lysosome membrane protein 2	Scarb2	23.784	25.1835	25.8631	27.3206	27.5355	28.6988	2.9081	0.0176389	1.75353
O35215	D-dopachrome decarboxylase	Ddt	27.7642	28.2585	27.5385	31.4757	31.7945	31.2523	3.65377	0.00015915	3.79819
O35286	Pre-mRNA-splicing factor ATP-dependent RNA helicase DHX15	Dhx15	29.2228	29.0644	29.9496	30.3294	30.5763	30.8455	1.17147	0.0195805	1.70818
O35295	Transcriptional activator protein Pur-beta	Purb	28.1979	28.4392	27.5287	28.9734	29.2516	29.125	1.0614	0.0201603	1.6955
O35387	HCLS1-associated protein X-1	Hax1	26.9001	25.5931	25.7245	27.7763	27.3762	28.4533	1.79603	0.0261207	1.58302
O35593	26S proteasome non-ATPase regulatory subunit 14	Psmd14	29.608	29.6521	29.4748	31.0934	30.6954	30.3111	1.12167	0.00843773	2.07377
O35609	Secretory carrier-associated membrane protein 3	Scamp3	28.7382	28.3772	28.7608	29.5498	29.7242	29.6293	1.00903	0.00167048	2.77716
O35660	Glutathione S-transferase Mu 6	Gstm6	28.7098	27.3319	27.4986	29.5729	29.4183	29.6471	1.69933	0.0180322	1.74395
O35737	Heterogeneous nuclear ribonucleoprotein H;Heterogeneous nuclear ribonucleoprotein H, N-terminally processed	Hnrnph1	28.7692	29.2591	29.1477	30.5509	30.2578	30.1396	1.25743	0.00281953	2.54982
O35969	Guanidinoacetate N-methyltransferase	Gamt	28.0167	27.7984	26.8625	30.0099	29.1971	28.6546	1.728	0.0309878	1.50881
O35972	39S ribosomal protein L23, mitochondrial	Mrpl23	26.7191	26.0225	26.4254	28.0544	26.8929	27.8955	1.22527	0.0421315	1.37539
O54988	STE20-like serine/threonine-protein kinase	Slk	24.4332	24.2271	22.8223	25.7263	24.9046	26.3439	1.83073	0.0492117	1.30793
O55022	Membrane-associated progesterone receptor component 1	Pgrmc1	29.4042	29.9893	30.0093	30.7616	31.6468	30.5382	1.18127	0.0395313	1.40306
O55131	Septin-7	Sep7	30.8121	30.528	30.9324	32.0768	31.7844	32.4966	1.36177	0.0046843	2.32935
O55135	Eukaryotic translation initiation factor 6	Eif6	30.1564	29.7093	30.0449	31.6194	31.8078	31.7192	1.74527	0.000272917	3.56397
O55234	Proteasome subunit beta type-5	Psmb5	28.7149	29.352	29.8628	30.7105	30.7611	30.4508	1.3309	0.0182994	1.73756
O55242	Sigma non-opioid intracellular receptor 1	Sigmar1	25.0335	24.3588	24.2802	26.6859	25.4188	26.8127	1.7483	0.0257977	1.58842
O70152	Dolichol-phosphate mannosyltransferase subunit 1	Dpm1	27.2881	27.0675	26.3206	29.3899	28.4683	28.0807	1.75423	0.0226054	1.64579
O70194	Eukaryotic translation initiation factor 3 subunit D	Eif3d	30.1035	29.9034	30.8229	31.1177	31.6399	31.1633	1.03037	0.0339469	1.4692
O70362	Phosphatidylinositol-glycan-specific phospholipase D	Gpld1	25.8422	24.8817	25.0537	29.2899	28.5129	30.0461	4.02377	0.00164134	2.7848
O70570	Polymeric immunoglobulin receptor;Secretory component	Pigr	28.7176	28.6056	28.2876	29.243	30.0622	30.2489	1.31443	0.0171422	1.76593
O88342	WD repeat-containing protein 1	Wdr1	32.1401	31.4282	31.7326	32.9577	32.7502	33.3458	1.25093	0.00980701	2.00846
O88545	COP9 signalosome complex subunit 6	Cops6	26.0385	25.3457	24.9325	27.41	26.9769	28.2964	2.1222	0.0136589	1.86459
P00493	Hypoxanthine-guanine phosphoribosyltransferase	Hprt1	27.995	26.2228	27.1622	29.8754	28.8898	29.0089	2.13137	0.0235931	1.62721
P01027	Complement C3;Complement C3 beta chain;C3-beta-c;Complement C3 alpha chain;C3a anaphylatoxin;Acylation stimulating protein;Complement C3b alpha chain;Complement C3c alpha chain fragment 1;Complement C3dg fragment;Complement C3g fragment;Complement C3d fragment;Complement C3f fragment;Complement C3c alpha chain fragment 2	C3	33.5564	32.8734	32.7199	34.8864	35.5368	36.1743	2.4826	0.00535562	2.27119
P01864	Ig gamma-2A chain C region secreted form		30.0898	29.2885	29.4495	31.4916	31.0907	31.9634	1.90597	0.00560346	2.25154
P01867	Ig gamma-2B chain C region	Igh-3	28.6044	29.8557	28.3478	30.0973	30.2746	31.1079	1.5573	0.0498695	1.30216
P01872	Ig mu chain C region	Ighm	30.0601	29.673	29.6328	32.4711	32.2234	33.4914	2.94	0.00202556	2.69345
P01898	H-2 class I histocompatibility antigen, Q10 alpha chain	H2-Q10	29.1064	28.8341	29.0803	31.5794	31.39	31.3911	2.44657	2.18188e-05	4.66117
P01899	H-2 class I histocompatibility antigen, D-B alpha chain	H2-D1	30.5315	30.0776	29.3384	31.86	31.9671	32.4541	2.11123	0.00578961	2.23735
P01901	H-2 class I histocompatibility antigen, K-B alpha chain	H2-K1	31.4554	31.5558	31.1593	32.7162	33.0908	33.1865	1.60767	0.000994251	3.0025
P04186	Complement factor B;Complement factor B Ba fragment;Complement factor B Bb fragment	Cfb	29.5868	28.4146	28.7225	31.8656	32.6348	33.4232	3.73323	0.00281597	2.55037
P05064	Fructose-bisphosphate aldolase A	Aldoa	32.5093	32.0867	32.0324	33.4168	33.8622	34.4774	1.70933	0.00753448	2.12295
P05213	Tubulin alpha-1B chain	Tuba1b	33.677	34.3942	34.3543	35.4469	35.4483	35.4065	1.29207	0.00518088	2.2856
P06684	Complement C5;Complement C5 beta chain;Complement C5 alpha chain;C5a anaphylatoxin;Complement C5 alpha chain	C5	26.2307	24.9247	27.1606	28.8604	27.7166	28.0275	2.09617	0.0459228	1.33797
P06909	Complement factor H	Cfh	31.7636	30.575	30.6327	33.3209	32.9166	33.2382	2.16813	0.0059305	2.22691
P07309	Transthyretin	Ttr	23.7248	26.3389	24.5177	28.0606	29.6535	27.8456	3.65943	0.0189879	1.72152
P07356	Annexin A2	Anxa2	29.5988	28.9518	29.5837	32.134	32.7708	32.9328	3.23443	0.000564834	3.24808
P07724	Serum albumin	Alb	36.2895	35.7827	36.1472	38.5535	39.013	38.7135	2.68687	0.000185615	3.73139
P08030	Adenine phosphoribosyltransferase	Aprt	26.6365	26.9653	25.9684	28.9535	28.2015	28.5571	2.0473	0.0049605	2.30447
P08226	Apolipoprotein E	Apoe	28.2492	29.8545	29.0981	32.0033	33.0486	32.4185	3.42287	0.00349472	2.45659
P08752	Guanine nucleotide-binding protein G(i) subunit alpha-2	Gnai2	29.7412	29.7709	30.0558	31.4374	31.2373	31.4919	1.5329	0.000267541	3.57261
P09055	Integrin beta-1	Itgb1	25.3904	26.6756	27.6311	30.4467	31.1143	30.2056	4.02317	0.00463231	2.3342
P09528	Ferritin heavy chain;Ferritin heavy chain, N-terminally processed	Fth1	23.0034	25.3561	23.8048	26.6959	26.9642	26.0797	2.52517	0.0268017	1.57184
P09803	Cadherin-1;E-Cad/CTF1;E-Cad/CTF2;E-Cad/CTF3	Cdh1	24.1328	26.2084	25.8897	28.7804	28.2662	27.1546	2.65677	0.0298258	1.52541
P10493	Nidogen-1	Nid1	24.6034	23.0024	24.9143	28.5939	27.1126	29.8674	4.35127	0.0118242	1.92723
P10605	Cathepsin B;Cathepsin B light chain;Cathepsin B heavy chain	Ctsb	29.5607	30.1694	30.2698	32.6638	32.22	32.9676	2.61717	0.00108033	2.96644
P11031	Activated RNA polymerase II transcriptional coactivator p15	Sub1	23.3464	20.8928	22.4793	27.2006	23.808	26.8924	3.7275	0.0455645	1.34137
P11276	Fibronectin;Anastellin	Fn1	31.0055	30.6028	30.1799	34.4231	33.6317	34.3557	3.54077	0.00052452	3.28024
P11679	Keratin, type II cytoskeletal 8	Krt8	36.1506	36.1301	36.1866	37.3833	37.5844	37.6332	1.37787	6.1054e-05	4.21429
P12382	ATP-dependent 6-phosphofructokinase, liver type	Pfkl	29.4554	29.3974	28.4531	30.0001	30.6636	30.6183	1.32537	0.0271047	1.56695
P13516	Acyl-CoA desaturase 1	Scd1	30.4634	30.1039	30.4631	31.7827	32.3164	31.6945	1.58773	0.00224383	2.64901
P14206	40S ribosomal protein SA	Rpsa	30.5349	30.7957	30.671	32.0398	32.0224	31.8553	1.3053	0.000166331	3.77903
P14211	Calreticulin	Calr	32.0786	32.0916	31.8063	33.971	35.7124	34.3958	2.7009	0.0071151	2.14782
P14602	Heat shock protein beta-1	Hspb1	25.5318	26.4996	26.23	32.9941	33.6661	33.1469	7.1819	3.44107e-05	4.46331
P17047	Lysosome-associated membrane glycoprotein 2	Lamp2	26.0539	26.6561	27.0444	27.5013	27.6483	27.657	1.0174	0.0254025	1.59512
P17717	UDP-glucuronosyltransferase 2B17	Ugt2b17	33.1928	33.2498	33.5708	34.7478	34.4727	33.933	1.0467	0.017174	1.76513
P17918	Proliferating cell nuclear antigen	Pcna	26.1714	26.9624	26.2533	30.5018	29.3925	30.5146	3.67393	0.00121254	2.91631
P18242	Cathepsin D	Ctsd	32.0089	31.6865	31.9213	33.8986	33.567	34.9426	2.26383	0.00600396	2.22156
P18572	Basigin	Bsg	27.6569	28.0702	27.7122	29.6749	30.0332	29.247	1.8386	0.0021586	2.66583
P18760	Cofilin-1	Cfl1	30.6677	30.8261	30.737	32.0807	32.0253	32.3662	1.4138	0.000252651	3.59748
P19221	Prothrombin;Activation peptide fragment 1;Activation peptide fragment 2;Thrombin light chain;Thrombin heavy chain	F2	25.1205	27.6593	27.0728	32.054	32.7363	33.0893	6.009	0.00189166	2.72316
P19324	Serpin H1	Serpinh1	27.1789	26.9109	29.051	32.9675	31.0537	32.5044	4.4616	0.00731191	2.13597
P19536	Cytochrome c oxidase subunit 5B, mitochondrial	Cox5b	25.2153	25.2283	25.6601	26.6149	25.9566	26.9432	1.137	0.0248839	1.60408
P19639	Glutathione S-transferase Mu 3	Gstm3	30.1647	30.3284	30.2062	31.7998	33.7614	32.0453	2.3024	0.0204812	1.68865
P20152	Vimentin	Vim	32.6356	32.7426	32.6478	34.8201	34.5067	35.391	2.2306	0.00102981	2.98724
P20918	Plasminogen;Plasmin heavy chain A;Activation peptide;Angiostatin;Plasmin heavy chain A, short form;Plasmin light chain B	Plg	32.4357	31.3765	31.8111	34.5087	33.5021	34.4544	2.28063	0.00706711	2.15076
P21440	Multidrug resistance protein 3	Abcb4	27.8968	29.0019	28.9138	30.2496	30.3133	29.4395	1.39663	0.0367224	1.43507
P21614	Vitamin D-binding protein	Gc	31.7003	30.7041	31.4221	34.9315	34.5677	34.685	3.45257	0.000396286	3.40199
P21981	Protein-glutamine gamma-glutamyltransferase 2	Tgm2	32.9443	32.5031	32.5033	34.2686	34.3859	34.6576	1.78713	0.000666756	3.17603
P22599	Alpha-1-antitrypsin 1-2	Serpina1b	27.4595	28.0886	28.6367	30.5383	30.3742	30.0016	2.2431	0.00393938	2.40457
P23953	Carboxylesterase 1C	Ces1c	30.3469	30.5121	30.5238	32.8413	33.4631	33.1108	2.67747	0.000143763	3.84235
P24457	Cytochrome P450 2D11	Cyp2d11	26.5768	27.1974	27.1562	27.9824	28.3909	27.952	1.13163	0.00992931	2.00308
P25688	Uricase	Uox	35.9889	35.9557	35.8805	37.1176	37.3112	37.1742	1.2593	4.39523e-05	4.35702
P26041	Moesin	Msn	31.5988	30.6001	31.3087	33.0352	32.9341	33.3316	1.9311	0.0037883	2.42156
P26638	Serine--tRNA ligase, cytoplasmic	Sars	27.2021	27.7742	27.6519	29.1157	29.3954	28.6095	1.49747	0.006547	2.18396
P27046	Alpha-mannosidase 2	Man2a1	29.8132	29.2626	29.4704	31.5667	31.778	31.837	2.21183	0.0002535	3.59602
P27773	Protein disulfide-isomerase A3	Pdia3	30.0174	29.9137	30.204	31.3972	32.3971	31.0942	1.58447	0.0170368	1.76861
P28653	Biglycan	Bgn	27.4713	29.1717	28.2156	30.8221	30.4391	31.3132	2.57193	0.00967597	2.01431
P28654	Decorin	Dcn	28.2886	28.4618	28.5574	31.0695	31.327	32.6211	3.2366	0.00265037	2.57669
P28666	Murinoglobulin-2	Mug2	29.4055	29.064	28.9841	31.3526	31.7892	31.8508	2.513	0.000245671	3.60965
P29788	Vitronectin	Vtn	29.5362	29.7936	29.9494	33.2208	32.7065	33.4617	3.36993	0.00018427	3.73454
P31001	Desmin	Des	28.3298	28.9192	28.9366	30.819	30.1517	31.1143	1.96647	0.00481191	2.31768
P31938	Dual specificity mitogen-activated protein kinase kinase 1	Map2k1	26.9494	27.3239	28.066	28.1547	28.6584	29.0762	1.18333	0.0488173	1.31143
P32233	Developmentally-regulated GTP-binding protein 1	Drg1	28.338	28.2415	27.7949	29.0902	29.7663	29.4533	1.3118	0.00698015	2.15613
P32261	Antithrombin-III	Serpinc1	27.9479	27.9959	27.5957	31.8444	33.3004	32.6434	4.74957	0.000415798	3.38112
P35278	Ras-related protein Rab-5C	Rab5c	30.5	30.3113	29.9408	31.171	31.4342	31.6018	1.15163	0.00507899	2.29422
P35564	Calnexin	Canx	29.1244	30.0385	29.8359	32.3838	34.3918	32.8035	3.52677	0.00628465	2.20172
P37040	NADPH--cytochrome P450 reductase	Por	33.3127	33.141	33.3697	34.0303	35.0774	34.4095	1.23127	0.0171754	1.76509
P40124	Adenylyl cyclase-associated protein 1	Cap1	31.7254	31.3455	31.577	32.9485	32.6742	33.2019	1.39223	0.00178256	2.74896
P40336	Vacuolar protein sorting-associated protein 26A	Vps26a	28.1047	27.8719	27.2622	29.0955	28.545	29.1964	1.19937	0.0205139	1.68795
P42208	Septin-2	Sep2	30.2053	29.989	29.9392	31.3379	31.2658	31.559	1.34307	0.00036537	3.43727
P42227	Signal transducer and activator of transcription 3	Stat3	28.4157	28.1429	28.1675	30.0396	30.3483	30.4378	2.0332	0.000166107	3.77961
P43274	Histone H1.4	Hist1h1e	31.7322	31.6367	30.5899	37.9694	34.3874	37.1204	5.1728	0.0105461	1.97691
P43277	Histone H1.3	Hist1h1d	30.4897	30.5387	29.0622	37.3978	33.1713	36.1202	5.5329	0.014574	1.83642
P45700	Mannosyl-oligosaccharide 1,2-alpha-mannosidase IA	Man1a1	28.3801	27.4796	27.885	29.6235	30.3493	29.7268	1.98497	0.00453641	2.34329
P46467	Vacuolar protein sorting-associated protein 4B	Vps4b	27.6271	27.4746	28.4875	29.7857	29.2172	29.3059	1.5732	0.0121261	1.91628
P46664	Adenylosuccinate synthetase isozyme 2	Adss	28.3622	28.3069	28.6286	30.1039	29.8976	30.172	1.62527	0.000229155	3.63987
P46935	E3 ubiquitin-protein ligase NEDD4	Nedd4	28.0708	28.3281	29.1208	29.7499	29.5494	30.0294	1.26967	0.0212539	1.67256
P47753	F-actin-capping protein subunit alpha-1	Capza1	29.854	29.57	29.8238	31.2695	31.1019	31.292	1.47187	0.000169061	3.77196
P47758	Signal recognition particle receptor subunit beta	Srprb	29.3093	28.875	29.213	30.5242	30.4057	30.5613	1.36463	0.00061696	3.20974
P47856	Glutamine--fructose-6-phosphate aminotransferase [isomerizing] 1	Gfpt1	26.8187	28.5121	28.2931	29.4123	30.0747	29.6108	1.82463	0.0323062	1.49071
P47911	60S ribosomal protein L6	Rpl6	33.2534	32.7738	32.9733	34.3949	33.8933	33.9965	1.09473	0.0061055	2.21428
P50427	Steryl-sulfatase	Sts	26.4287	24.3596	27.3978	28.7001	28.4039	29.7701	2.896	0.0426909	1.36966
P50516	V-type proton ATPase catalytic subunit A	Atp6v1a	30.4626	30.5703	30.7819	32.0303	32.2369	32.4855	1.64597	0.000523299	3.28125
P52430	Serum paraoxonase/arylesterase 1	Pon1	32.1235	31.9118	31.9074	33.9402	32.982	33.5616	1.5137	0.00624167	2.2047
P52479	Ubiquitin carboxyl-terminal hydrolase 10	Usp10	26.6562	26.043	27.1225	28.4195	28.0689	27.2526	1.30643	0.0486532	1.31289
P52480	Pyruvate kinase PKM	Pkm	31.6364	30.4249	31.2294	33.6783	33.6269	34.5173	2.84393	0.00342955	2.46476
P52792	Glucokinase	Gck	26.9529	27.6228	27.8835	30.8743	31.8612	29.6255	3.3006	0.00937729	2.02792
P52840	Sulfotransferase 1A1	Sult1a1	29.6973	29.3585	28.4566	32.1286	33.553	33.2775	3.81557	0.00262721	2.58051
P53986	Monocarboxylate transporter 1	Slc16a1	29.2711	29.3651	29.3813	30.3933	30.9268	30.394	1.2322	0.00243318	2.61383
P53994	Ras-related protein Rab-2A	Rab2a	29.1854	28.7623	28.7491	30.136	29.9528	29.927	1.10633	0.00217236	2.66307
P54071	Isocitrate dehydrogenase [NADP], mitochondrial	Idh2	31.3873	31.9713	31.8325	33.2759	33.1134	33.2549	1.48437	0.00126639	2.89743
P54116	Erythrocyte band 7 integral membrane protein	Stom	29.4511	30.0889	29.5699	31.0872	31.3172	31.4424	1.57897	0.00205571	2.68704
P54729	NEDD8 ultimate buster 1	Nub1	26.7421	26.654	26.857	28.1878	28.1952	27.1036	1.07783	0.0426472	1.37011
P54823	Probable ATP-dependent RNA helicase DDX6	Ddx6	28.2386	28.7854	29.1888	30.009	29.6777	29.7396	1.07117	0.0217833	1.66188
P56593	Cytochrome P450 2A12	Cyp2a12	31.7829	32.8106	32.3357	34.3599	34.7398	33.91	2.02683	0.00604646	2.2185
P58021	Transmembrane 9 superfamily member 2	Tm9sf2	27.6024	26.2556	25.6609	28.9185	29.8209	29.4957	2.9054	0.0100538	1.99767
P60710	Actin, cytoplasmic 1;Actin, cytoplasmic 1, N-terminally processed	Actb	36.9839	36.6086	36.7278	37.7672	37.6613	38.2087	1.10563	0.0053154	2.27446
P60766	Cell division control protein 42 homolog	Cdc42	30.3276	30.0306	30.4153	31.5761	31.3933	32.0058	1.40057	0.00289901	2.53775
P60843	Eukaryotic initiation factor 4A-I	Eif4a1	33.5028	33.8185	33.7661	34.807	34.659	34.8667	1.08177	0.000725125	3.13959
P61620	Protein transport protein Sec61 subunit alpha isoform 1	Sec61a1	30.4157	30.3081	30.637	31.6162	31.5808	31.3219	1.0527	0.00142197	2.84711
P61750	ADP-ribosylation factor 4	Arf4	27.8066	27.6151	26.8276	29.7506	29.6768	29.8189	2.33233	0.00152027	2.81808
P61967	AP-1 complex subunit sigma-1A	Ap1s1	24.8786	25.9428	24.5439	26.4418	26.6988	26.8752	1.55017	0.0244002	1.61261
P62141	Serine/threonine-protein phosphatase PP1-beta catalytic subunit	Ppp1cb	27.2627	27.2325	26.9992	28.8682	29.0109	28.6508	1.6785	0.00023209	3.63434
P62806	Histone H4	Hist1h4a	30.6288	31.7367	31.2826	32.7609	32.1723	33.4276	1.5709	0.0316334	1.49985
P62814	V-type proton ATPase subunit B, brain isoform	Atp6v1b2	31.0709	30.6686	30.6157	32.1262	31.9669	32.2146	1.3175	0.00121363	2.91591
P62821	Ras-related protein Rab-1A	Rab1A	31.4192	31.1735	30.8979	32.6857	32.3564	32.6448	1.39877	0.00156679	2.80499
P62849	40S ribosomal protein S24	Rps24	28.9245	28.7526	28.4256	30.4709	29.5425	30.1039	1.3382	0.0120803	1.91792
P62874	Guanine nucleotide-binding protein G(I)/G(S)/G(T) subunit beta-1	Gnb1	28.9045	27.8845	28.4523	30.44	29.7967	31.0002	1.99853	0.0118522	1.9262
P62960	Nuclease-sensitive element-binding protein 1	Ybx1	26.9532	28.0755	28.935	29.5545	30.3435	31.8763	2.60353	0.04315	1.36502
P62962	Profilin-1	Pfn1	31.9102	31.9511	31.7206	33.2823	33.0924	33.5651	1.45263	0.000714971	3.14571
P62983	Ubiquitin-40S ribosomal protein S27a;Ubiquitin;40S ribosomal protein S27a;Ubiquitin-60S ribosomal protein L40;Ubiquitin;60S ribosomal protein L40	Rps27a;Uba52	39.4526	40.1841	39.857	41.1971	40.8689	40.6538	1.07537	0.0151862	1.81855
P62996	Transformer-2 protein homolog beta	Tra2b	26.9408	26.7407	26.8299	28.0778	28.1583	28.2189	1.31453	4.96686e-05	4.30392
P63001	Ras-related C3 botulinum toxin substrate 1	Rac1	28.6176	28.4299	28.8417	29.219	30.0378	30.6704	1.346	0.0368441	1.43363
P63030	Mitochondrial pyruvate carrier 1	Mpc1	27.3633	26.2489	26.8431	27.6483	28.1939	28.2383	1.2084	0.0318583	1.49678
P63094	Guanine nucleotide-binding protein G(s) subunit alpha isoforms short;Guanine nucleotide-binding protein G(s) subunit alpha isoforms XLas	Gnas	28.0723	28.3779	28.9845	29.8493	30.1434	29.3742	1.31073	0.0199217	1.70067
P63242	Eukaryotic translation initiation factor 5A-1;Eukaryotic translation initiation factor 5A-2	Eif5a;Eif5a2	30.0791	29.8129	29.6991	31.3071	30.3997	31.1671	1.09427	0.0226925	1.64412
P63260	Actin, cytoplasmic 2;Actin, cytoplasmic 2, N-terminally processed	Actg1	28.4218	28.0991	28.207	29.8677	29.7829	30.837	1.9199	0.00544454	2.26404
P68369	Tubulin alpha-1A chain;Tubulin alpha-3 chain	Tuba1a;Tuba3a	28.1669	28.4717	28.1172	30.1797	29.7012	30.3107	1.81193	0.00110203	2.9578
P68510	14-3-3 protein eta	Ywhah	29.8197	28.715	29.3234	30.5054	30.3036	30.9157	1.28887	0.0245677	1.60964
P70333	Heterogeneous nuclear ribonucleoprotein H2	Hnrnph2	26.8697	26.9498	26.0906	28.2747	28.8373	28.4283	1.87673	0.00428652	2.3679
P80313	T-complex protein 1 subunit eta	Cct7	31.2124	31.4715	31.4401	32.5144	32.6413	32.57	1.20057	0.000178786	3.74767
P80314	T-complex protein 1 subunit beta	Cct2	29.6151	29.8402	29.7158	30.59	31.2194	30.8321	1.1568	0.00401047	2.3968
P80316	T-complex protein 1 subunit epsilon	Cct5	31.3053	31.3518	31.687	32.4396	32.948	32.4821	1.1752	0.0043791	2.35861
P83940	Transcription elongation factor B polypeptide 1	Tceb1	26.4281	25.7331	24.9149	27.7741	27.18	27.3375	1.7385	0.0211477	1.67474
P84078	ADP-ribosylation factor 1;ADP-ribosylation factor 3	Arf1;Arf3	30.5247	31.3427	30.4672	32.2068	31.7842	31.7516	1.136	0.023441	1.63002
P97290	Plasma protease C1 inhibitor	Serping1	27.6931	27.2326	28.4246	30.4479	30.5614	30.8604	2.8398	0.00152133	2.81778
P97370	Sodium/potassium-transporting ATPase subunit beta-3	Atp1b3	26.5219	26.4598	27.0146	28.0236	29.3237	28.0629	1.80463	0.0174046	1.75934
P97792	Coxsackievirus and adenovirus receptor homolog	Cxadr	29.386	28.9048	29.1267	30.6772	31.8763	30.8368	1.99093	0.00766739	2.11535
P97855	Ras GTPase-activating protein-binding protein 1	G3bp1	25.785	26.3837	26.6594	27.3742	27.84	27.7811	1.38907	0.00944058	2.025
P97872	Dimethylaniline monooxygenase [N-oxide-forming] 5	Fmo5	34.1898	34.6611	34.477	35.6832	35.972	35.798	1.3751	0.00102628	2.98874
P99024	Tubulin beta-5 chain	Tubb5	31.6108	31.4258	31.9977	33.2208	32.6923	33.2872	1.38867	0.00533767	2.27265
Q00612	Glucose-6-phosphate 1-dehydrogenase X	G6pdx	27.6952	27.1474	26.4532	29.3251	29.3021	29.3265	2.2193	0.00349517	2.45653
Q00724	Retinol-binding protein 4	Rbp4	28.3762	28.9418	29.1779	32.5662	31.3816	32.3057	3.25253	0.00165163	2.78209
Q00896	Alpha-1-antitrypsin 1-3	Serpina1c	32.2888	32.7087	33.0051	34.3503	33.9124	33.8665	1.37553	0.00602196	2.22026
Q00897	Alpha-1-antitrypsin 1-4	Serpina1d	28.6387	28.5966	28.1922	29.8188	29.4931	29.2297	1.03803	0.00947824	2.02327
Q01730	Ras suppressor protein 1	Rsu1	23.1842	22.8956	23.7834	26.5589	25.6554	26.1468	2.83263	0.0015571	2.80768
Q05D44	Eukaryotic translation initiation factor 5B	Eif5b	27.1221	27.7579	28.1018	28.7124	28.3518	29.3103	1.1309	0.0476798	1.32167
Q07797	Galectin-3-binding protein	Lgals3bp	26.6972	26.2067	26.915	28.101	28.5576	28.4666	1.76877	0.00215966	2.66561
Q31125	Zinc transporter SLC39A7	Slc39a7	27.0099	27.7884	26.5558	28.7911	29.78	29.7636	2.32687	0.00873999	2.05849
Q3B7Z2	Oxysterol-binding protein 1	Osbp	26.3174	26.1575	26.9491	27.102	28.5935	28.6343	1.63527	0.0430218	1.36631
Q3TCH7	Cullin-4A	Cul4a	25.4546	24.8368	25.7203	26.4712	27.1705	26.7872	1.4724	0.0112273	1.94973
Q3THK7	GMP synthase [glutamine-hydrolyzing]	Gmps	29.6325	29.8166	30.2576	30.4875	31.1258	31.1432	1.0166	0.0233038	1.63257
Q3TIU4	2,5-phosphodiesterase 12	Pde12	25.4492	25.3163	26.3247	27.4508	27.4072	27.4507	1.7395	0.00535119	2.27155
Q3TWW8	Serine/arginine-rich splicing factor 6	Srsf6	21.9257	22.5482	21.6623	25.6555	23.7283	23.6951	2.31423	0.0296603	1.52782
Q3U7R1	Extended synaptotagmin-1	Esyt1	26.9961	27.0596	27.2442	29.0189	28.8876	29.3107	1.97243	0.000171395	3.766
Q3UM29	Conserved oligomeric Golgi complex subunit 7	Cog7	24.4166	25.8206	25.9177	27.5215	27.2837	27.0417	1.89733	0.0197461	1.70452
Q4LDG0	Bile acyl-CoA synthetase	Slc27a5	33.1196	33.4561	33.2372	34.4217	34.5709	34.1399	1.10653	0.00230875	2.63662
Q4VC33	Macrophage erythroblast attacher	Maea	25.9052	26.2463	26.1918	28.3791	26.9019	27.3859	1.4412	0.0322588	1.49135
Q501J6	Probable ATP-dependent RNA helicase DDX17	Ddx17	27.9944	28.6002	28.3706	28.975	29.9816	29.6604	1.21727	0.0243571	1.61337
Q570Y9	DEP domain-containing mTOR-interacting protein	Deptor	25.7181	26.3256	25.9947	27.2212	26.8198	27.8828	1.29513	0.0220439	1.65671
Q60668	Heterogeneous nuclear ribonucleoprotein D0	Hnrnpd	28.9324	28.7682	29.0903	30.4175	30.082	30.2575	1.32203	0.000597095	3.22396
Q60854	Serpin B6	Serpinb6	29.2594	28.4363	28.6968	30.1633	30.638	31.1052	1.838	0.00727551	2.13814
Q60866	Phosphotriesterase-related protein	Pter	31.4238	30.8562	31.0133	32.1451	32.3314	32.0061	1.0631	0.00536684	2.27028
Q60973	Histone-binding protein RBBP7	Rbbp7	27.0322	28.0389	26.8893	29.4804	29.1892	29.9025	2.2039	0.0061389	2.21191
Q61147	Ceruloplasmin	Cp	30.9184	30.1892	30.4342	32.894	33.5992	34.0282	2.9932	0.00161041	2.79306
Q61247	Alpha-2-antiplasmin	Serpinf2	26.8377	26.8046	25.8301	28.0263	28.186	27.8428	1.52757	0.0114468	1.94131
Q61490	CD166 antigen	Alcam	28.3746	28.0539	27.5969	31.0258	32.0797	31.2941	3.45807	0.000880175	3.05543
Q61584	Fragile X mental retardation syndrome-related protein 1	Fxr1	26.431	25.031	25.1576	28.2372	27.4724	27.1592	2.08307	0.0192987	1.71447
Q61646	Haptoglobin;Haptoglobin alpha chain;Haptoglobin beta chain	Hp	30.8497	29.6763	31.0842	32.5846	32.3611	33.6783	2.33793	0.0172142	1.76411
Q61656	Probable ATP-dependent RNA helicase DDX5	Ddx5	31.6606	32.1092	32.1152	32.939	33.1319	32.9773	1.0544	0.00285465	2.54445
Q61702	Inter-alpha-trypsin inhibitor heavy chain H1	Itih1	28.5812	28.2715	28.5095	31.0078	30.6929	31.1804	2.5063	0.000125124	3.90266
Q61703	Inter-alpha-trypsin inhibitor heavy chain H2	Itih2	29.672	29.1562	29.5701	32.8671	32.6036	33.5421	3.53817	0.000384654	3.41493
Q61704	Inter-alpha-trypsin inhibitor heavy chain H3	Itih3	24.8883	26.5976	23.8983	29.5991	29.9925	31.0324	5.07993	0.00479033	2.31963
Q61838	Alpha-2-macroglobulin;Alpha-2-macroglobulin 165 kDa subunit;Alpha-2-macroglobulin 35 kDa subunit	A2m	33.1436	32.822	32.9717	35.2581	35.0377	35.2593	2.20593	4.9136e-05	4.3086
Q62086	Serum paraoxonase/arylesterase 2	Pon2	27.4718	27.6018	27.2573	30.0477	29.9001	29.9369	2.51793	2.14236e-05	4.66911
Q62087	Serum paraoxonase/lactonase 3	Pon3	30.8608	30.6532	30.5774	32.1923	32.1732	32.0532	1.44243	0.000110798	3.95547
Q62095	ATP-dependent RNA helicase DDX3Y	Ddx3y	27.7736	27.8169	28.3792	29.4137	30.3377	30.1731	1.98493	0.00452526	2.34436
Q62167	ATP-dependent RNA helicase DDX3X;Putative ATP-dependent RNA helicase Pl10	Ddx3x;D1Pas1	30.7927	31.214	31.2773	32.6358	33.0204	32.7645	1.71223	0.000830949	3.08043
Q62186	Translocon-associated protein subunit delta	Ssr4	30.4093	30.558	30.3216	31.5778	31.4988	31.6178	1.13517	0.000125428	3.90161
Q62465	Synaptic vesicle membrane protein VAT-1 homolog	Vat1	27.5358	27.6695	27.7826	29.1448	29.0659	29.9273	1.7167	0.00377972	2.42254
Q63886	UDP-glucuronosyltransferase 1-1	Ugt1a1	33.1737	33.4909	33.3726	34.4941	34.7545	34.1082	1.10653	0.00614285	2.21163
Q64012	RNA-binding protein Raly	Raly	28.4655	28.3576	27.7654	29.5514	29.0656	30.1088	1.3791	0.0206569	1.68493
Q64310	Surfeit locus protein 4	Surf4	28.0017	29.0505	28.7487	30.838	29.991	30.1338	1.72063	0.0134041	1.87276
Q64337	Sequestosome-1	Sqstm1	30.5902	30.3891	29.8917	34.6346	36.1508	35.4298	5.11473	0.000455811	3.34121
Q64378	Peptidyl-prolyl cis-trans isomerase FKBP5;Peptidyl-prolyl cis-trans isomerase FKBP5, N-terminally processed	Fkbp5	25.8771	26.8627	25.3728	27.3377	27.6712	28.7009	1.86573	0.0358485	1.44553
Q64458	Cytochrome P450 2C29	Cyp2c29	31.3821	32.5285	32.1011	35.1778	35.8362	34.7996	3.2673	0.00193056	2.71432
Q64464	Cytochrome P450 3A13	Cyp3a13	31.7591	31.2565	31.3426	32.931	32.0593	32.8112	1.14777	0.0216369	1.6648
Q64726	Zinc-alpha-2-glycoprotein	Azgp1	28.4064	28.2169	29.0014	31.5419	30.391	31.2805	2.52957	0.00386062	2.41334
Q6GQT9	Nodal modulator 1	Nomo1	28.9347	28.8485	28.3863	30.8227	30.908	30.5914	2.05087	0.000460033	3.33721
Q6P4T2	U5 small nuclear ribonucleoprotein 200 kDa helicase	Snrnp200	26.2	26.9208	26.4399	27.6462	27.8756	27.1015	1.02087	0.0308589	1.51062
Q6P5E4	UDP-glucose:glycoprotein glucosyltransferase 1	Uggt1	30.598	30.6622	30.5728	32.0935	32.2619	32.0698	1.53073	2.05668e-05	4.68683
Q6PAR0	Kelch domain-containing protein 10	Klhdc10	23.0329	23.111	23.1325	24.3303	24.9505	24.611	1.53847	0.00106943	2.97085
Q6PD26	GPI transamidase component PIG-S	Pigs	22.4418	23.0059	23.3995	27.0586	26.0785	26.8768	3.72223	0.000813728	3.08952
Q6WVG3	BTB/POZ domain-containing protein KCTD12	Kctd12	28.3611	27.5586	28.2722	29.8703	29.4359	30.1643	1.75953	0.0059938	2.2223
Q6XVG2	Cytochrome P450 2C54	Cyp2c54	28.18	28.0691	28.4304	29.0604	29.5324	29.354	1.0891	0.00333882	2.47641
Q6ZWV3	60S ribosomal protein L10;60S ribosomal protein L10-like	Rpl10;Rpl10l	31.8608	32.8583	32.0052	33.5677	33.1126	33.152	1.036	0.0393515	1.40504
Q6ZWV7	60S ribosomal protein L35	Rpl35	28.8947	30.1738	29.4881	31.0253	30.283	31.1109	1.28753	0.0469146	1.32869
Q6ZWX6	Eukaryotic translation initiation factor 2 subunit 1	Eif2s1	30.8537	30.7006	30.8604	31.8666	31.916	31.821	1.06297	5.56339e-05	4.25466
Q6ZWY3	40S ribosomal protein S27-like	Rps27l	29.0929	29.2855	28.56	30.4077	30.4205	30.2238	1.3712	0.00373243	2.42801
Q75N73	Zinc transporter ZIP14	Slc39a14	26.3572	27.0292	26.2189	27.5379	29.2787	28.0854	1.76557	0.0366195	1.43629
Q78KK3	Solute carrier family 22 member 18	Slc22a18	27.4974	27.3543	27.9033	29.3952	30.064	28.7282	1.8108	0.0124512	1.90479
Q78XF5	Oligosaccharyltransferase complex subunit OSTC	Ostc	27.3545	26.9157	28.0465	28.5365	28.5914	28.3845	1.06523	0.0335162	1.47475
Q7TMB8	Cytoplasmic FMR1-interacting protein 1;Cytoplasmic FMR1-interacting protein 2	Cyfip1;Cyfip2	27.4745	27.3388	27.7573	28.304	28.7137	28.7067	1.05127	0.00456187	2.34086
Q7TMM9	Tubulin beta-2A chain	Tubb2a	31.248	31.4541	31.081	32.6851	32.7229	32.3885	1.3378	0.000897929	3.04676
Q80X19	Collagen alpha-1(XIV) chain	Col14a1	26.3426	26.6533	23.0663	30.8088	28.2684	30.103	4.37267	0.0335066	1.47487
Q80X73	Protein pelota homolog	Pelo	26.0847	25.9139	26.8569	27.4635	27.7444	27.1372	1.1632	0.0265089	1.57661
Q80XL6	Acyl-CoA dehydrogenase family member 11	Acad11	31.0978	31.3134	31.5506	32.4458	32.5904	32.0809	1.05177	0.00628165	2.20193
Q8BFZ9	Erlin-2	Erlin2	27.7232	27.1755	27.3429	29.12	28.9086	29.784	1.857	0.00388383	2.41074
Q8BGG9	Acyl-coenzyme A amino acid N-acyltransferase 2	Acnat2	27.8325	27.7418	26.8679	30.0248	31.1513	30.5722	3.10203	0.00227595	2.64284
Q8BH24	Transmembrane 9 superfamily member 4	Tm9sf4	28.4775	26.274	24.6624	29.2954	29.9067	30.3155	3.3679	0.0423055	1.3736
Q8BHC4	Dephospho-CoA kinase domain-containing protein	Dcakd	26.7429	26.1533	24.931	28.1762	27.6852	27.3983	1.81083	0.0354356	1.45056
Q8BHI7	Elongation of very long chain fatty acids protein 5	Elovl5	27.7337	26.8545	27.4718	29.8013	30.2057	29.7203	2.55577	0.00105184	2.97805
Q8BHN3	Neutral alpha-glucosidase AB	Ganab	33.0272	33.0414	33.2931	34.4067	34.3872	34.0844	1.1722	0.000980533	3.00854
Q8BJS4	SUN domain-containing protein 2	Sun2	23.8757	25.0799	23.7082	28.2141	28.262	28.3104	4.0409	0.000733441	3.13463
Q8BK48	Pyrethroid hydrolase Ces2e	Ces2e	32.6058	33.1455	33.2123	34.2532	34.3621	33.7765	1.14273	0.0122145	1.91313
Q8BNI4	Derlin-2	Derl2	28.1425	28.0227	28.5983	29.8468	29.04	29.5544	1.2259	0.0140131	1.85347
Q8BP48	Methionine aminopeptidase 1	Metap1	26.8871	27.0524	26.7113	28.4733	27.7179	28.4676	1.336	0.00772022	2.11237
Q8BSY0	Aspartyl/asparaginyl beta-hydroxylase	Asph	28.3622	28.5946	28.8229	29.5278	30.0971	29.5435	1.12957	0.00793552	2.10042
Q8BTM8	Filamin-A	Flna	26.62	25.5097	24.7253	30.3246	29.4562	29.212	4.04593	0.00329773	2.48179
Q8BU33	Acetolactate synthase-like protein	Ilvbl	28.044	28.1094	26.6325	29.7134	30.1961	29.5486	2.22407	0.0128331	1.89167
Q8BU88	39S ribosomal protein L22, mitochondrial	Mrpl22	25.6932	25.6493	25.1515	26.9898	27.1128	26.44	1.34953	0.00751011	2.12435
Q8BWN8	Acyl-coenzyme A thioesterase 4	Acot4	26.7946	25.7093	27.3066	28.7685	30.0571	29.2886	2.7679	0.0100198	1.99914
Q8BX90	Fibronectin type-III domain-containing protein 3A	Fndc3a	28.2354	28.3783	28.1623	29.2104	29.9925	29.2586	1.2285	0.00924587	2.03405
Q8BXA5	Cleft lip and palate transmembrane protein 1-like protein	Clptm1l	24.2932	24.6723	25.0292	27.2863	27.1956	26.7353	2.4075	0.000905871	3.04293
Q8BZ20	Poly [ADP-ribose] polymerase 12	Parp12	26.4606	25.748	25.953	28.2962	28.3054	26.7496	1.72987	0.0363675	1.43929
Q8C1B7	Septin-11	Sep1	29.2744	28.4768	29.4528	30.4752	30.4566	30.837	1.5216	0.0093939	2.02715
Q8C5W3	Tubulin-specific chaperone cofactor E-like protein	Tbcel	26.9941	27.1321	26.2426	29.8615	30.1453	29.3506	2.9962	0.00115297	2.93818
Q8C7X2	ER membrane protein complex subunit 1	Emc1	29.483	29.6051	28.7327	30.5235	30.6615	30.2774	1.21387	0.0146687	1.83361
Q8CDG3	Deubiquitinating protein VCIP135	Vcpip1	25.0483	22.836	24.2786	26.0002	26.5222	26.4068	2.25543	0.0278072	1.55584
Q8CFX1	GDH/6PGL endoplasmic bifunctional protein;Glucose 1-dehydrogenase;6-phosphogluconolactonase	H6pd	32.1791	32.2609	32.2606	33.2809	33.2852	33.1977	1.02107	1.31599e-05	4.88075
Q8CG14	Complement C1s-A subcomponent;Complement C1s-A subcomponent heavy chain;Complement C1s-A subcomponent light chain;Complement C1s-B subcomponent;Complement C1s-B subcomponent heavy chain;Complement C1s-B subcomponent light chain	C1sa;C1sb	25.1128	25.0434	25.4144	29.5027	30.1767	30.6971	4.9353	0.000171308	3.76622
Q8CI94	Glycogen phosphorylase, brain form	Pygb	27.8576	25.9705	26.6433	29.3652	29.1059	29.7995	2.59973	0.0115051	1.93911
Q8CIB5	Fermitin family homolog 2	Fermt2	29.0704	29.7167	30.003	30.7458	30.9392	30.2235	1.03947	0.040787	1.38948
Q8JZN5	Acyl-CoA dehydrogenase family member 9, mitochondrial	Acad9	29.0866	29.8918	30.2279	30.7752	30.9499	30.7891	1.10263	0.0325091	1.488
Q8JZR0	Long-chain-fatty-acid--CoA ligase 5	Acsl5	32.425	32.5802	32.6156	33.7662	34.6183	33.798	1.52057	0.005941	2.22614
Q8K0E8	Fibrinogen beta chain;Fibrinopeptide B;Fibrinogen beta chain	Fgb	31.0443	30.2533	30.3804	34.4443	33.218	34.6767	3.55367	0.00230779	2.6368
Q8K182	Complement component C8 alpha chain	C8a	28.8885	27.3189	27.4223	29.9687	29.1938	29.392	1.6416	0.0422175	1.37451
Q8K268	ATP-binding cassette sub-family F member 3	Abcf3	28.2149	27.1133	27.636	29.4986	29.5683	29.3977	1.83347	0.0046983	2.32806
Q8K2C7	Protein OS-9	Os9	26.9277	27.7507	27.048	28.9991	29.62	28.7052	1.86597	0.00742408	2.12936
Q8QZY1	Eukaryotic translation initiation factor 3 subunit L	Eif3l	30.1612	30.7668	30.73	31.7399	31.6611	31.5496	1.09753	0.00573255	2.24165
Q8R2Y0	Monoacylglycerol lipase ABHD6	Abhd6	27.2768	26.9274	26.775	28.5414	28.371	27.8433	1.25883	0.00809119	2.09199
Q8R570	Synaptosomal-associated protein 47	Snap47	26.5655	25.688	26.5589	27.5679	27.3016	28.3805	1.4792	0.0274882	1.56085
Q8R5C5	Beta-centractin	Actr1b	27.4881	27.3114	28.2511	29.0672	29.1008	29.9116	1.67633	0.0137	1.86328
Q8R5F7	Interferon-induced helicase C domain-containing protein 1	Ifih1	25.7747	24.5981	24.9546	26.943	28.0512	26.7479	2.13823	0.0161575	1.79162
Q8VBT0	Thioredoxin-related transmembrane protein 1	Tmx1	23.8141	23.9727	23.6241	24.8975	26.4263	26.2705	2.06113	0.0142028	1.84763
Q8VBT2	L-serine dehydratase/L-threonine deaminase	Sds	31.6617	31.3017	30.6491	32.7148	32.4367	32.7041	1.41437	0.0103195	1.98634
Q8VBV3	Exosome complex component RRP4	Exosc2	25.0684	25.2811	24.4189	25.7031	26.2232	26.0773	1.0784	0.0233719	1.63131
Q8VBZ3	Cleft lip and palate transmembrane protein 1 homolog	Clptm1	27.1056	27.8601	27.6067	29.8225	29.7922	29.5979	2.2134	0.00068062	3.1671
Q8VC12	Urocanate hydratase	Uroc1	33.7844	34.1124	34.0182	34.9563	35.4591	34.8696	1.12333	0.00569245	2.2447
Q8VCG4	Complement component C8 gamma chain	C8g	27.2167	28.211	27.8191	28.8753	28.7848	28.8973	1.10353	0.0192771	1.71496
Q8VCH6	Delta(24)-sterol reductase	Dhcr24	28.8722	28.4548	27.404	30.0749	30.0622	30.1289	1.845	0.0134835	1.8702
Q8VCM7	Fibrinogen gamma chain	Fgg	31.8657	31.7617	31.4897	33.8338	33.6395	34.3801	2.24543	0.000830026	3.08091
Q8VCR2	17-beta-hydroxysteroid dehydrogenase 13	Hsd17b13	30.6238	31.3801	31.2484	33.7524	33.6313	33.6296	2.587	0.000398573	3.39949
Q8VDD5	Myosin-9	Myh9	33.9931	33.5143	33.5429	35.6042	34.4377	35.8952	1.62893	0.0259493	1.58587
Q8VDM6	Heterogeneous nuclear ribonucleoprotein U-like protein 1	Hnrnpul1	28.2261	27.7132	27.2953	28.7958	29.2015	28.7326	1.1651	0.0191115	1.7187
Q8VDP4	Cell cycle and apoptosis regulator protein 2	Ccar2	25.4857	25.2586	24.956	27.1664	26.5971	27.6153	1.89283	0.00468657	2.32914
Q8VDW0	ATP-dependent RNA helicase DDX39A	Ddx39a	25.8947	26.4134	25.8338	27.6205	27.4395	26.8906	1.26957	0.0113843	1.94369
Q8VEJ9	Vacuolar protein sorting-associated protein 4A	Vps4a	27.1335	27.2071	26.4124	28.8412	27.8672	28.4183	1.4579	0.018385	1.73554
Q8VI94	2-5-oligoadenylate synthase-like protein 1	Oasl1	26.2966	26.0774	25.5859	28.631	29.0978	27.7388	2.50257	0.00514588	2.28854
Q91VE6	MKI67 FHA domain-interacting nucleolar phosphoprotein	Nifk	26.0872	25.4213	24.1816	26.9835	27.071	27.6767	2.0137	0.0283145	1.54799
Q91VI7	Ribonuclease inhibitor	Rnh1	30.6669	30.3791	30.4426	33.2917	32.4992	32.7028	2.33503	0.000767666	3.11483
Q91W64	Cytochrome P450 2C70	Cyp2c70	31.6762	32.0943	31.6649	32.5998	33.928	33.0352	1.37587	0.029655	1.5279
Q91W90	Thioredoxin domain-containing protein 5	Txndc5	27.5418	27.2784	27.0788	28.7305	28.7398	27.9611	1.17747	0.0154854	1.81008
Q91WD5	NADH dehydrogenase [ubiquinone] iron-sulfur protein 2, mitochondrial	Ndufs2	28.807	30.0506	30.1685	31.109	31.1544	30.7675	1.33493	0.041912	1.37766
Q91X44	Glucokinase regulatory protein	Gckr	30.8745	30.9764	30.6491	31.8043	32.218	32.095	1.20577	0.00151563	2.81941
Q91X72	Hemopexin	Hpx	32.7579	30.7828	31.5984	34.4118	34.448	35.6884	3.13637	0.0115481	1.93749
Q91X77	Cytochrome P450 2C50	Cyp2c50	30.965	31.7712	31.2549	33.2952	32.6487	32.6608	1.53787	0.0084315	2.0741
Q91X83	S-adenosylmethionine synthase isoform type-1	Mat1a	35.2846	34.9892	34.7216	35.7862	36.1248	36.3159	1.07717	0.00866682	2.06214
Q91XE8	Transmembrane protein 205	Tmem205	30.7116	30.5628	30.885	31.9142	31.9891	31.7772	1.1737	0.000466713	3.33095
Q91YT2	E3 ubiquitin-protein ligase RNF185	Rnf185	25.3521	26.2746	25.4399	27.798	27.9503	27.682	2.12123	0.00221991	2.65366
Q91YW3	DnaJ homolog subfamily C member 3	Dnajc3	30.7792	30.7289	30.7699	31.7018	32.8754	31.8698	1.38967	0.0192831	1.71482
Q91YX5	Acyl-CoA:lysophosphatidylglycerol acyltransferase 1	Lpgat1	27.0225	26.734	25.9536	28.7413	27.9389	28.1099	1.69333	0.0135432	1.86828
Q920B9	FACT complex subunit SPT16	Supt16h	26.3524	26.233	26.4	26.7485	28.0224	27.5643	1.1166	0.0411061	1.38609
Q920L1	Fatty acid desaturase 1	Fads1	28.74	28.9209	29.0983	30.518	29.711	29.7131	1.06097	0.0211015	1.67569
Q921F2	TAR DNA-binding protein 43	Tardbp	30.207	30.1917	30.2808	31.8033	31.138	31.7237	1.3285	0.0032836	2.48365
Q921I1	Serotransferrin	Tf	35.7141	34.6498	35.4335	36.9472	37.0589	37.6606	1.95643	0.00726681	2.13866
Q921J2	GTP-binding protein Rheb	Rheb	26.1721	26.3174	25.4721	27.4755	27.1079	27.3345	1.31877	0.00947908	2.02323
Q921L3	Transmembrane and coiled-coil domain-containing protein 1	Tmco1	26.9032	25.752	25.8027	27.1188	27.8605	27.8166	1.446	0.0315745	1.50066
Q922H4	Mannose-1-phosphate guanyltransferase alpha	Gmppa	27.6667	27.3359	27.8987	29.1343	28.728	28.6798	1.2136	0.00508441	2.29376
Q922R8	Protein disulfide-isomerase A6	Pdia6	29.1756	28.5661	28.358	30.3508	31.0818	29.8124	1.7151	0.0178559	1.74822
Q924Z4	Ceramide synthase 2	Cers2	29.0182	29.1184	29.5201	29.9216	31.2075	30.3625	1.2783	0.0348846	1.45737
Q925N2	Sideroflexin-2	Sfxn2	27.9086	28.1939	28.2353	29.291	29.6546	28.9094	1.1724	0.00794154	2.1001
Q99020	Heterogeneous nuclear ribonucleoprotein A/B	Hnrnpab	29.5021	30.1064	30.0644	31.359	30.4798	31.6127	1.25953	0.0331765	1.47917
Q99J56	Derlin-1	Derl1	27.6281	26.2659	27.1076	29.6777	28.8664	28.8904	2.1443	0.0109435	1.96084
Q99JI6	Ras-related protein Rap-1b	Rap1b	30.2335	29.5994	29.6407	31.4061	30.9782	31.5162	1.47563	0.00492023	2.30801
Q99KF1	Transmembrane emp24 domain-containing protein 9	Tmed9	29.5592	29.8648	29.8597	31.2099	30.9751	30.5026	1.13463	0.00800347	2.09672
Q99KN2	Probable cytosolic iron-sulfur protein assembly protein CIAO1	Ciao1	24.6795	23.9086	24.723	26.3179	26.8216	25.8099	1.87943	0.00884193	2.05345
Q99KU0	Vacuole membrane protein 1	Vmp1	24.67	27.339	27.46	30.0047	29.7817	29.5071	3.27483	0.0237424	1.62447
Q99LC9	Peroxisome assembly factor 2	Pex6	26.2584	24.1743	24.8182	27.2314	27.9248	27.0597	2.32167	0.0257502	1.58922
Q99LR1	Monoacylglycerol lipase ABHD12	Abhd12	24.5387	23.6986	23.9532	26.7479	25.6258	28.0198	2.73433	0.0204625	1.68904
Q99M87	DnaJ homolog subfamily A member 3, mitochondrial	Dnaja3	28.6003	28.8146	28.8507	29.9444	29.3143	30.1335	1.0422	0.0159514	1.7972
Q99N87	28S ribosomal protein S5, mitochondrial	Mrps5	26.1715	26.4844	26.022	27.817	26.857	27.9003	1.2988	0.0228858	1.64043
Q99PT1	Rho GDP-dissociation inhibitor 1	Arhgdia	32.1568	31.6614	31.6083	33.1249	32.903	33.4649	1.35543	0.00478095	2.32049
Q9CPR5	39S ribosomal protein L15, mitochondrial	Mrpl15	27.5168	27.656	26.9573	28.8848	28.3855	28.8498	1.33	0.00762706	2.11764
Q9CQ65	S-methyl-5-thioadenosine phosphorylase	Mtap	29.5695	28.686	29.1068	30.6608	29.8234	30.3558	1.15923	0.0305235	1.51537
Q9CQ92	Mitochondrial fission 1 protein	Fis1	27.001	26.45	26.6498	27.6596	28.1924	27.4295	1.06023	0.0187585	1.7268
Q9CQC6	Basic leucine zipper and W2 domain-containing protein 1	Bzw1	26.4987	27.1761	27.5391	28.4456	28.5549	28.6662	1.48427	0.00886868	2.05214
Q9CQD1	Ras-related protein Rab-5A	Rab5a	28.319	27.4908	28.1386	28.9724	29.0741	29.2716	1.12323	0.0135088	1.86938
Q9CQF9	Prenylcysteine oxidase	Pcyox1	29.6375	29.1293	29.3738	31.0387	30.355	30.7444	1.3325	0.00566658	2.24668
Q9CQR4	Acyl-coenzyme A thioesterase 13;Acyl-coenzyme A thioesterase 13, N-terminally processed	Acot13	28.266	28.8782	28.4348	29.2449	30.302	29.608	1.19197	0.0295873	1.52889
Q9CQU3	Protein RER1	Rer1	27.7638	27.9514	27.8224	28.8879	29.1314	29.0611	1.18093	0.000204619	3.68905
Q9CQW2	ADP-ribosylation factor-like protein 8B	Arl8b	26.6366	26.5281	26.2232	27.3708	27.5282	28.397	1.3027	0.018999	1.72127
Q9CQY5	Magnesium transporter protein 1	Magt1	27.8064	27.6991	27.5914	29.0925	28.2941	29.355	1.2149	0.0201524	1.69567
Q9CR67	Transmembrane protein 33	Tmem33	27.1424	26.8605	26.8812	29.4962	28.6808	28.7428	2.0119	0.00191704	2.71737
Q9CXF4	TBC1 domain family member 15	Tbc1d15	25.0288	26.063	25.1756	28.3775	28.8994	28.0551	3.02153	0.00174179	2.759
Q9CXT8	Mitochondrial-processing peptidase subunit beta	Pmpcb	27.9356	27.8578	28.8867	29.2096	29.1604	29.4351	1.04167	0.0379861	1.42038
Q9CXY9	GPI-anchor transamidase	Pigk	23.5495	24.5781	24.9235	27.0217	25.8873	28.0814	2.64643	0.0248888	1.604
Q9CYN2	Signal peptidase complex subunit 2	Spcs2	30.0373	28.6774	29.7089	31.5081	31.0386	31.5424	1.8885	0.0127988	1.89283
Q9CYR6	Phosphoacetylglucosamine mutase	Pgm3	28.9014	28.8883	28.8704	29.7698	30.1038	30.4463	1.21993	0.00336104	2.47353
Q9CZE3	Ras-related protein Rab-32	Rab32	26.1661	26.1405	26.8053	28.3603	28.6708	28.6026	2.17393	0.000784229	3.10556
Q9CZS1	Aldehyde dehydrogenase X, mitochondrial	Aldh1b1	31.0399	30.6781	30.1659	33.7527	34.2544	33.6022	3.2418	0.000542142	3.26589
Q9D023	Mitochondrial pyruvate carrier 2	Mpc2	29.0001	28.7783	28.9519	30.149	30.6499	30.2564	1.44167	0.000978527	3.00943
Q9D0F3	Protein ERGIC-53	Lman1	32.1423	32.704	32.9422	33.6303	34.0795	33.5867	1.16933	0.0147593	1.83093
Q9D1D4	Transmembrane emp24 domain-containing protein 10	Tmed10	30.6261	30.3158	30.5523	31.9785	31.7959	31.7383	1.3395	0.000347095	3.45955
Q9D1G1	Ras-related protein Rab-1B	Rab1b	29.6811	29.458	29.7427	30.8811	31.2854	31.0011	1.4286	0.000641281	3.19295
Q9D1Q6	Endoplasmic reticulum resident protein 44	Erp44	29.2769	30.0869	29.0881	31.59	31.4829	31.2558	1.95893	0.00368213	2.4339
Q9D379	Epoxide hydrolase 1	Ephx1	33.1807	34.2185	34.0035	35.1176	35.3767	34.7971	1.29623	0.0223279	1.65115
Q9D517	1-acyl-sn-glycerol-3-phosphate acyltransferase gamma	Agpat3	25.444	26.1774	25.4644	28.134	28.3249	28.3457	2.57293	0.000505652	3.29615
Q9D662	Protein transport protein Sec23B	Sec23b	29.1744	28.7174	29.1568	30.3159	30.1867	29.8467	1.10023	0.00579448	2.23699
Q9D6M3	Mitochondrial glutamate carrier 1	Slc25a22	30.3048	30.725	30.5028	31.9978	31.5622	31.6964	1.24127	0.00217587	2.66237
Q9D7J9	Enoyl-CoA hydratase domain-containing protein 3, mitochondrial	Echdc3	26.8904	27.2531	26.9611	27.8728	28.1628	28.2144	1.04847	0.00241497	2.61709
Q9D7N9	Adipocyte plasma membrane-associated protein	Apmap	29.5649	29.3318	29.9269	30.7994	30.9617	31.2227	1.38673	0.00285014	2.54513
Q9D7X3	Dual specificity protein phosphatase 3	Dusp3	26.6995	26.251	26.5098	27.7815	27.6955	28.1178	1.37817	0.0016655	2.77845
Q9D832	DnaJ homolog subfamily B member 4	Dnajb4	25.9233	26.0638	26.7626	27.9339	28.0449	27.6489	1.626	0.0046707	2.33062
Q9D8V0	Minor histocompatibility antigen H13	Hm13	26.4397	27.8117	27.9794	28.8458	29.6103	28.8313	1.68553	0.0377748	1.4228
Q9D938	Transmembrane protein 160	Tmem160	23.6246	23.3675	22.8659	24.6955	26.6902	24.931	2.1529	0.0321325	1.49305
Q9D958	Signal peptidase complex subunit 1	Spcs1	26.9885	27.3171	27.0437	27.9501	28.1987	28.2867	1.02873	0.00198381	2.7025
Q9DAW6	U4/U6 small nuclear ribonucleoprotein Prp4	Prpf4	25.072	26.191	24.775	27.0593	27.4	26.8346	1.75197	0.0191491	1.71785
Q9DBD0	Inhibitor of carbonic anhydrase	Ica	29.1582	29.2121	29.1511	31.7485	32.0288	31.9339	2.72993	5.48113e-06	5.26113
Q9DBM2	Peroxisomal bifunctional enzyme;Enoyl-CoA hydratase/3,2-trans-enoyl-CoA isomerase;3-hydroxyacyl-CoA dehydrogenase	Ehhadh	34.0288	33.9831	34.1911	35.8864	35.7998	35.694	1.72573	3.33605e-05	4.47677
Q9DC16	Endoplasmic reticulum-Golgi intermediate compartment protein 1	Ergic1	27.3211	27.3709	26.9356	28.5552	27.8617	29.093	1.2941	0.0275921	1.55921
Q9DC23	DnaJ homolog subfamily C member 10	Dnajc10	25.6143	23.6516	23.028	27.2792	28.8036	28.6254	4.1381	0.0106717	1.97176
Q9DC28	Casein kinase I isoform delta;Casein kinase I isoform epsilon	Csnk1d;Csnk1e	22.9122	23.9759	23.3302	24.7505	25.4932	26.2557	2.0937	0.0171749	1.76511
Q9DC37	Major facilitator superfamily domain-containing protein 1	Mfsd1	23.9827	22.8712	22.8591	25.2837	24.9919	25.6881	2.08357	0.00794352	2.09999
Q9DC51	Guanine nucleotide-binding protein G(k) subunit alpha	Gnai3	26.9543	27.6243	27.1751	28.1629	28.6819	28.1074	1.06617	0.0166175	1.77943
Q9DC61	Mitochondrial-processing peptidase subunit alpha	Pmpca	27.9971	28.8547	29.2759	30.3638	30.6648	29.6391	1.51333	0.0352899	1.45235
Q9DCF9	Translocon-associated protein subunit gamma	Ssr3	27.7842	27.7069	27.7017	29.2051	29.3091	29.0403	1.4539	6.14094e-05	4.21176
Q9DCL9	Multifunctional protein ADE2;Phosphoribosylaminoimidazole-succinocarboxamide synthase;Phosphoribosylaminoimidazole carboxylase	Paics	30.5018	30.5254	30.3943	31.4219	31.5419	31.9274	1.15657	0.00184141	2.73485
Q9DCR2	AP-3 complex subunit sigma-1	Ap3s1	24.9954	23.288	22.7471	25.6961	25.9015	25.6284	2.06517	0.0389339	1.40967
Q9DD20	Methyltransferase-like protein 7B	Mettl7b	32.9698	32.8792	32.8294	34.3397	33.7607	33.9003	1.10743	0.00348518	2.45777
Q9EQ32	Phosphoinositide 3-kinase adapter protein 1	Pik3ap1	26.1868	26.7286	27.232	27.5092	29.4084	28.6659	1.81203	0.0451051	1.34577
Q9EQC5	N-terminal kinase-like protein	Scyl1	21.72	23.47	23.843	26.82	26.3515	25.9768	3.37177	0.00847439	2.07189
Q9ER39	Torsin-1A	Tor1a	26.1984	25.6875	25.2624	27.6492	27.0591	27.2607	1.6069	0.00747965	2.12612
Q9ES97	Reticulon-3	Rtn3	24.1343	25.4317	24.4066	26.9761	26.2283	25.7197	1.6505	0.0373141	1.42813
Q9ESB3	Histidine-rich glycoprotein	Hrg	27.9281	28.5948	28.4626	29.6201	29.8019	29.7436	1.39337	0.00271233	2.56666
Q9ET30	Transmembrane 9 superfamily member 3	Tm9sf3	27.3834	27.7624	27.4211	29.2579	29.4812	29.803	1.99173	0.000559021	3.25257
Q9JJK5	Homocysteine-responsive endoplasmic reticulum-resident ubiquitin-like domain member 1 protein	Herpud1	24.2972	26.0197	26.2138	28.8353	28.9732	28.8633	3.38037	0.00520211	2.28382
Q9JK53	Prolargin	Prelp	23.5556	23.4539	23.9343	25.0733	26.0156	25.974	2.0397	0.00390059	2.40887
Q9JKC8	AP-3 complex subunit mu-1	Ap3m1	26.4497	26.3487	26.3102	28.4513	26.9658	29.1371	1.8152	0.047504	1.32327
Q9JKX3	Transferrin receptor protein 2	Tfr2	27.5289	28.1871	27.3122	29.5438	30.3802	30.6799	2.52523	0.00419394	2.37738
Q9JKX6	ADP-sugar pyrophosphatase	Nudt5	27.6678	27.2407	27.8362	28.8875	28.3099	28.7766	1.07643	0.012667	1.89733
Q9JLJ5	Elongation of very long chain fatty acids protein 1	Elovl1	25.5213	25.5958	24.7771	26.8133	26.9038	26.1765	1.33313	0.0184991	1.73285
Q9JLR9	HIG1 domain family member 1A, mitochondrial	Higd1a	25.6155	26.1046	25.6303	27.0994	26.7062	27.9627	1.47263	0.0219275	1.65901
Q9QUJ7	Long-chain-fatty-acid--CoA ligase 4	Acsl4	28.8617	28.0463	28.9552	30.693	30.948	31.0753	2.28437	0.00180191	2.74427
Q9QXK7	Cleavage and polyadenylation specificity factor subunit 3	Cpsf3	25.4613	24.2429	23.559	27.2082	26.8744	27.0435	2.62097	0.0097188	2.01239
Q9QYB1	Chloride intracellular channel protein 4	Clic4	29.2621	29.7212	29.6511	30.7968	30.2126	30.7633	1.0461	0.0115976	1.93563
Q9QYC7	Vitamin K-dependent gamma-carboxylase	Ggcx	28.3656	28.1757	28.2305	29.3696	30.46	29.5793	1.5457	0.0103189	1.98637
Q9QYH6	Melanoma-associated antigen D1	Maged1	25.3014	26.7063	26.7299	30.2199	30.2175	28.0437	3.24783	0.0198851	1.70147
Q9QYR9	Acyl-coenzyme A thioesterase 2, mitochondrial	Acot2	28.9789	28.2214	28.8434	31.0124	32.3935	32.0361	3.13277	0.00273908	2.56239
Q9QZ88	Vacuolar protein sorting-associated protein 29	Vps29	28.0914	27.6639	27.9471	28.8932	29.0802	29.1488	1.13993	0.00148887	2.82714
Q9QZE5	Coatomer subunit gamma-1	Copg1	30.8232	31.0805	31.3476	32.2192	32.4792	31.9624	1.1365	0.00589726	2.22935
Q9R061	Cytosolic Fe-S cluster assembly factor NUBP2	Nubp2	26.6579	26.1063	25.3247	28.5342	27.4065	28.2513	2.03437	0.0167213	1.77673
Q9R0P6	Signal peptidase complex catalytic subunit SEC11A	Sec11a	26.7622	26.3374	26.1179	27.6599	28.2634	28.8514	1.8524	0.0091772	2.03729
Q9R0X4	Acyl-coenzyme A thioesterase 9, mitochondrial;Acyl-coenzyme A thioesterase 10, mitochondrial	Acot9;Acot10	23.4882	23.3607	22.5532	26.0788	25.5145	28.4682	3.55313	0.0202184	1.69425
Q9R112	Sulfide:quinone oxidoreductase, mitochondrial	Sqrdl	31.0081	30.7855	30.9631	32.1032	32.0752	32.4193	1.28033	0.000588692	3.23011
Q9R1P3	Proteasome subunit beta type-2	Psmb2	27.1213	27.7558	27.4313	28.7809	29.791	28.7415	1.66833	0.0127866	1.89325
Q9R1Q6	Transmembrane protein 176B	Tmem176b	26.2596	27.3425	27.5901	28.1894	28.555	28.9284	1.49353	0.031656	1.49954
Q9R257	Heme-binding protein 1	Hebp1	24.8297	24.8166	24.8227	27.5208	27.5044	27.1499	2.5687	2.91595e-05	4.53522
Q9WTI7	Unconventional myosin-Ic	Myo1c	27.8346	28.5578	29.0477	29.8236	30.1895	30.3517	1.64157	0.013061	1.88402
Q9WU19	Hydroxyacid oxidase 1	Hao1	31.1972	31.1943	31.183	32.4266	32.4282	33.1233	1.46787	0.003194	2.49566
Q9WUM4	Coronin-1C	Coro1c	29.9736	29.2694	29.2484	31.0913	31.3461	31.3318	1.75927	0.00222212	2.65323
Q9WUP7	Ubiquitin carboxyl-terminal hydrolase isozyme L5	Uchl5	27.651	27.9535	26.2699	29.0623	28.9803	30.0394	2.0692	0.0288882	1.53928
Q9WUZ9	Ectonucleoside triphosphate diphosphohydrolase 5	Entpd5	30.5062	30.7672	30.7714	32.6572	32.6644	32.5731	1.94997	2.98993e-05	4.52434
Q9WV54	Acid ceramidase;Acid ceramidase subunit alpha;Acid ceramidase subunit beta	Asah1	29.1563	27.901	27.7446	29.7108	29.7989	31.1076	1.93847	0.0379793	1.42045
Q9WV85	Nucleoside diphosphate kinase 3	Nme3	24.1983	25.1297	24.3554	27.4444	27.5884	27.6435	2.99763	0.000520827	3.28331
Q9Z1N5	Spliceosome RNA helicase Ddx39b	Ddx39b	29.5671	30.2318	30.5908	31.2452	31.4642	31.3983	1.23933	0.015612	1.80654
Q9Z1Q2	Abhydrolase domain-containing protein 16A	Abhd16a	25.666	25.282	26.2828	27.2363	26.8838	26.7098	1.1997	0.0220718	1.65616
Q9Z1Q5	Chloride intracellular channel protein 1	Clic1	28.9354	28.1496	28.1528	29.9877	29.9736	30.1055	1.60967	0.00369719	2.43213
Q9Z204	Heterogeneous nuclear ribonucleoproteins C1/C2	Hnrnpc	29.431	29.8566	30.244	30.9999	30.3837	31.4779	1.10997	0.0480491	1.31831
Q9Z2G6	Protein sel-1 homolog 1	Sel1l	27.3814	27.468	26.5284	29.2732	30.4078	29.8876	2.73027	0.00355659	2.44897
Q9Z2G9	Oxidoreductase HTATIP2	Htatip2	28.4593	27.2024	28.3343	30.4092	30.0827	30.5523	2.3494	0.00515303	2.28794
