# Supplementary material for: Super Enhanced Purification of Denatured-Refolded Ubiquitinated Proteins by ThUBD Revealed Ubiquitinome Dysfunction in Liver Fibrosis
Source: Mol Cell Proteomics. 2024 Oct 2;23(11):100852. doi: 10.1016/j.mcpro.2024.100852 (PMC11584597; doi:10.1016/j.mcpro.2024.100852)
Supplement: Table S6 [file mmc7.xlsx]

## Sheet: Table S6
Table S6. Identification information of ubiquitinome up-regulated proteins in CCl4 model mice under Control method
Label free-based quantification of up-regulated proteins under native condition. (< 1% false discovery rate).
Raw files were analyzed with MaxQuant (v. 2.1.4.0).
There were 152 up-regulated proteins identified with MS2 spectrum evidence by control method.
The quantification values(eg. Control-Oil-1) shown are the Log2 intensity)
Majority protein ID	Protein names	Gene names	Control-Oil-1	Control-Oil-2	Control-Oil-3	Control-CCl4-1	Control-CCl4-2	Control-CCl4-3	FC-Control	p-Value (Control)	-Log10 (p-Value) (Control)
A6X935	Inter alpha-trypsin inhibitor, heavy chain 4	Itih4	26.6857	25.1939	24.1733	32.8147	31.1997	32.4879	6.81647	0.00149943	2.82408
E9Q414	Apolipoprotein B-100;Apolipoprotein B-48	Apob	30.3769	30.9262	30.5087	32.9882	33.5155	32.708	2.46663	0.00103238	2.98616
O08547	Vesicle-trafficking protein SEC22b	Sec22b	28.435	29.0276	29.6721	30.1375	30.4898	29.9196	1.1374	0.0446935	1.34976
O08601	Microsomal triglyceride transfer protein large subunit	Mttp	28.571	29.7557	29.5791	31.8292	33.2841	30.9259	2.71113	0.025425	1.59474
O08795	Glucosidase 2 subunit beta	Prkcsh	25.6757	25.7104	24.0956	28.3116	30.2789	27.7735	3.62743	0.0174865	1.7573
O08992	Syntenin-1	Sdcbp	26.4635	26.1872	27.4904	28.8937	28.7334	28.7833	2.08977	0.00636669	2.19609
O09106	Histone deacetylase 1	Hdac1	28.6269	27.4158	27.7566	29.3082	29.0425	30.0192	1.52353	0.0303415	1.51796
O09167	60S ribosomal protein L21	Rpl21	30.0324	30.8678	30.4028	32.1081	32.0631	31.5139	1.4607	0.0090248	2.04456
O35114	Lysosome membrane protein 2	Scarb2	24.7842	25.5107	25.4343	27.0097	27.4047	26.4494	1.71153	0.00898327	2.04657
O35387	HCLS1-associated protein X-1	Hax1	27.9023	28.2214	28.0658	28.9781	29.2132	29.1369	1.04623	0.000816275	3.08816
O55135	Eukaryotic translation initiation factor 6	Eif6	26.4416	26.6896	27.3513	28.3224	29.5735	29.4582	2.29053	0.00900795	2.04537
O55142	60S ribosomal protein L35a	Rpl35a	28.5939	29.3331	28.3873	29.8888	29.7968	30.0934	1.1549	0.0183437	1.73651
O55242	Sigma non-opioid intracellular receptor 1	Sigmar1	25.8341	24.0432	24.879	27.2887	27.9668	27.4942	2.66447	0.00864026	2.06347
O70252	Heme oxygenase 2	Hmox2	24.2726	26.1262	24.8616	26.3023	26.9154	27.4218	1.79303	0.0477397	1.32112
O70318	Band 4.1-like protein 2	Epb41l2	26.3972	26.1297	25.579	27.4083	26.8319	27.0841	1.0728	0.0215518	1.66652
O88531	Palmitoyl-protein thioesterase 1	Ppt1	24.6324	25.2474	23.401	26.0123	27.0119	26.7237	2.1557	0.0252655	1.59747
P01027	Complement C3;Complement C3 beta chain;C3-beta-c;Complement C3 alpha chain;C3a anaphylatoxin;Acylation stimulating protein;Complement C3b alpha chain;Complement C3c alpha chain fragment 1;Complement C3dg fragment;Complement C3g fragment;Complement C3d fragment;Complement C3f fragment;Complement C3c alpha chain fragment 2	C3	32.8479	32.1233	31.6019	33.5384	33.8686	33.3749	1.40293	0.0226952	1.64407
P01898	H-2 class I histocompatibility antigen, Q10 alpha chain	H2-Q10	27.1542	27.9053	28.1308	29.4241	30.5106	29.2903	2.01157	0.0144149	1.84119
P03987	Ig gamma-3 chain C region		26.2804	26.0047	24.7451	29.293	27.2664	28.4169	2.6487	0.02455	1.60995
P04186	Complement factor B;Complement factor B Ba fragment;Complement factor B Bb fragment	Cfb	25.2046	25.0193	24.1211	27.5137	28.9802	26.7954	2.98143	0.0146879	1.83304
P07724	Serum albumin	Alb	30.6589	30.1072	29.4542	33.6821	34.9474	32.9149	3.7747	0.00535578	2.27118
P08030	Adenine phosphoribosyltransferase	Aprt	23.801	23.6496	24.9941	26.0009	27.2299	27.6591	2.81507	0.0126004	1.89962
P08101	Low affinity immunoglobulin gamma Fc region receptor II;Low affinity immunoglobulin gamma Fc region receptor III	Fcgr2;Fcgr3	25.3326	26.5037	25.22	27.185	26.9283	26.6739	1.24363	0.0463267	1.33417
P08226	Apolipoprotein E	Apoe	27.8509	28.6701	28.8154	32.3758	33.3984	32.429	4.28893	0.000664461	3.17753
P08752	Guanine nucleotide-binding protein G(i) subunit alpha-2	Gnai2	28.0022	27.8969	27.0198	28.6031	29.2563	29.0632	1.33457	0.0219868	1.65784
P09055	Integrin beta-1	Itgb1	27.6345	27.4881	27.7811	29.6338	29.2603	29.1252	1.7052	0.000608199	3.21595
P09528	Ferritin heavy chain;Ferritin heavy chain, N-terminally processed	Fth1	24.5548	25.7574	23.2705	27.2865	26.4104	28.0449	2.7197	0.0340336	1.46809
P10493	Nidogen-1	Nid1	22.3359	21.9241	23.7628	25.9147	28.948	26.7749	4.53827	0.0128604	1.89075
P11031	Activated RNA polymerase II transcriptional coactivator p15	Sub1	21.7392	20.9978	19.9226	24.1175	25.7844	24.5424	3.92823	0.00567299	2.24619
P11276	Fibronectin;Anastellin	Fn1	31.4329	31.6539	31.2327	32.7583	32.9964	31.9993	1.14483	0.0242318	1.61561
P11679	Keratin, type II cytoskeletal 8	Krt8	33.6912	34.0116	34.1604	35.094	35.6866	34.861	1.25947	0.0111151	1.95409
P12970	60S ribosomal protein L7a	Rpl7a	32.07	33.1316	32.4274	34.133	33.5083	33.951	1.3211	0.0219487	1.65859
P13020	Gelsolin	Gsn	24.9829	25.574	27.3582	28.4232	29.6714	28.4436	2.87437	0.0252239	1.59819
P14148	60S ribosomal protein L7	Rpl7	32.5072	33.381	33.043	34.1943	33.9376	34.056	1.08557	0.0148928	1.82702
P14602	Heat shock protein beta-1	Hspb1	27.5704	28.3454	28.22	32.4181	34.9406	31.8536	5.0255	0.00682121	2.16614
P14901	Heme oxygenase 1	Hmox1	25.2259	23.0459	23.5555	26.5067	28.5307	27.9641	3.72473	0.0140028	1.85379
P17047	Lysosome-associated membrane glycoprotein 2	Lamp2	26.6423	24.6656	25.2065	27.6989	27.7066	27.7167	2.2026	0.0202197	1.69423
P17918	Proliferating cell nuclear antigen	Pcna	23.1621	24.4599	24.2772	28.3968	26.8711	30.0447	4.47113	0.0111457	1.95289
P18242	Cathepsin D	Ctsd	28.6022	28.5067	29.2328	30.7749	31.4878	31.1664	2.36247	0.00153811	2.81301
P18572	Basigin	Bsg	27.3371	28.4483	28.6681	29.6105	30.0463	29.4818	1.5617	0.0248531	1.60462
P20152	Vimentin	Vim	31.0191	30.4824	31.0064	33.0665	33.097	32.6121	2.08923	0.00090386	3.0439
P21614	Vitamin D-binding protein	Gc	23.7891	25.2171	27.434	30.3772	31.2945	29.2091	4.81353	0.0168842	1.77252
P22599	Alpha-1-antitrypsin 1-2	Serpina1b	24.5662	24.645	25.0386	27.9547	28.765	27.8052	3.42503	0.000498303	3.30251
P23953	Carboxylesterase 1C	Ces1c	24.9628	24.0426	24.1741	29.0392	31.8476	27.9449	5.2174	0.0120831	1.91782
P25688	Uricase	Uox	33.5797	34.0099	33.7702	35.1082	34.2258	35.1179	1.0307	0.0325246	1.48779
P27046	Alpha-mannosidase 2	Man2a1	27.5096	27.7465	26.3559	28.8983	29.6639	29.056	2.00207	0.0149079	1.82658
P27659	60S ribosomal protein L3	Rpl3	32.6957	33.2969	32.3368	34.3009	33.9899	33.372	1.11113	0.0468217	1.32955
P28653	Biglycan	Bgn	27.5882	27.1889	25.9517	29.6276	30.5214	28.3001	2.57343	0.0338619	1.47029
P28654	Decorin	Dcn	26.1587	26.0272	25.3601	29.0155	30.1798	29.1805	3.60993	0.00120046	2.92065
P28656	Nucleosome assembly protein 1-like 1	Nap1l1	25.7443	24.7123	25.4159	27.7069	29.4842	29.9313	3.74997	0.0072948	2.13699
P29788	Vitronectin	Vtn	29.6691	29.9606	29.3514	33.6372	31.6606	32.8821	3.06627	0.0070201	2.15366
P31001	Desmin	Des	25.8042	26.8186	26.2005	28.608	31.1373	28.9284	3.28347	0.0179707	1.74544
P35980	60S ribosomal protein L18	Rpl18	31.0733	31.8367	31.2765	32.7786	32.8139	32.3915	1.26583	0.0088375	2.05367
P41105	60S ribosomal protein L28	Rpl28	30.0125	31.1375	30.4788	31.7297	31.6742	31.5534	1.1095	0.0283729	1.5471
P46935	E3 ubiquitin-protein ligase NEDD4	Nedd4	26.8471	27.6399	27.88	28.811	28.184	28.5058	1.0446	0.0443216	1.35338
P47962	60S ribosomal protein L5	Rpl5	31.1915	31.4381	31.3251	32.7031	32.4615	32.503	1.23763	0.000276698	3.55799
P47963	60S ribosomal protein L13	Rpl13	31.2449	32.4421	31.8718	33.414	32.8714	33.4784	1.40167	0.0239668	1.62039
P50427	Steryl-sulfatase	Sts	26.4469	27.4259	26.5004	27.7997	28.9714	27.9068	1.4349	0.0430835	1.36569
P51174	Long-chain specific acyl-CoA dehydrogenase, mitochondrial	Acadl	29.3433	29.1547	29.3203	30.4575	30.3708	29.9992	1.00307	0.00277236	2.55715
P52840	Sulfotransferase 1A1	Sult1a1	31.6186	30.5058	30.9982	31.8281	32.8151	33.0156	1.51207	0.0363199	1.43986
P54116	Erythrocyte band 7 integral membrane protein	Stom	27.3251	27.8775	28.7648	29.5181	30.1037	29.6443	1.76623	0.0178816	1.74759
P61358	60S ribosomal protein L27	Rpl27	32.1108	32.5456	32.2992	33.8362	33.0469	34.7669	1.5648	0.0379673	1.42059
P62717	60S ribosomal protein L18a	Rpl18a	29.9223	30.5581	30.3085	31.532	31.318	30.9975	1.01953	0.0134617	1.8709
P63260	Actin, cytoplasmic 2;Actin, cytoplasmic 2, N-terminally processed	Actg1	25.9371	26.2482	26.852	26.8818	27.8593	27.828	1.17727	0.0481146	1.31772
P68369	Tubulin alpha-1A chain;Tubulin alpha-3 chain	Tuba1a;Tuba3a	23.0236	24.2639	23.1961	27.8669	28.1595	28.5811	4.70797	0.000431531	3.36499
P70168	Importin subunit beta-1	Kpnb1	26.9587	27.9254	27.7336	28.311	28.8705	29.3305	1.2981	0.0358692	1.44528
P97315	Cysteine and glycine-rich protein 1	Csrp1	19.6504	20.3697	19.8973	27.1247	28.7766	25.2792	7.0877	0.00235356	2.62827
Q00560	Interleukin-6 receptor subunit beta	Il6st	23.3745	25.1068	25.3162	26.5515	27.0487	26.937	2.24657	0.0238752	1.62205
Q00724	Retinol-binding protein 4	Rbp4	22.8119	23.3824	23.2934	30.0447	31.113	29.6239	7.09797	0.000119088	3.92413
Q00896	Alpha-1-antitrypsin 1-3	Serpina1c	29.1278	28.846	29.2053	30.7817	31.5655	30.4403	1.86947	0.00595125	2.22539
Q00897	Alpha-1-antitrypsin 1-4	Serpina1d	24.7301	24.5976	22.9699	27.1217	27.0313	26.1918	2.6824	0.0136983	1.86333
Q3URE1	Acyl-CoA synthetase family member 3, mitochondrial	Acsf3	23.49	23.9942	21.8001	26.1297	26.3135	24.4748	2.54457	0.0451342	1.34549
Q5XG73	Acyl-CoA-binding domain-containing protein 5	Acbd5	25.4696	26.4729	26.1147	27.82	26.8588	28.2207	1.6141	0.0319246	1.49587
Q60605	Myosin light polypeptide 6	Myl6	28.9394	29.2536	29.6763	30.3961	30.9776	30.6841	1.39617	0.00678744	2.16829
Q60930	Voltage-dependent anion-selective channel protein 2	Vdac2	28.4255	28.6157	29.0104	29.4334	30.4206	30.6413	1.48123	0.0223888	1.64997
Q60973	Histone-binding protein RBBP7	Rbbp7	24.3849	25.7603	24.216	27.0799	27.4385	29.1446	3.1006	0.01813	1.7416
Q61147	Ceruloplasmin	Cp	27.436	26.5038	26.8414	29.7363	30.6037	29.7887	3.11583	0.00134739	2.87051
Q61176	Arginase-1	Arg1	32.9443	32.5606	32.581	33.9046	34.1636	33.0617	1.01467	0.0460979	1.33632
Q61510	E3 ubiquitin/ISG15 ligase TRIM25	Trim25	26.7977	26.7541	26.7689	28.1047	27.3717	28.2629	1.13953	0.0143018	1.84461
Q61646	Haptoglobin;Haptoglobin alpha chain;Haptoglobin beta chain	Hp	27.3077	26.269	27.8386	29.4733	30.1553	29.4918	2.56837	0.00743642	2.12864
Q61703	Inter-alpha-trypsin inhibitor heavy chain H2	Itih2	27.854	27.3429	27.8734	30.396	31.5069	30.2174	3.01667	0.00235295	2.62839
Q61704	Inter-alpha-trypsin inhibitor heavy chain H3	Itih3	24.9488	23.4451	22.8755	26.4386	28.7396	27.9099	3.93957	0.0125361	1.90184
Q64012	RNA-binding protein Raly	Raly	27.5257	27.731	27.4205	28.9849	28.5839	29.4144	1.43533	0.00500839	2.3003
Q64310	Surfeit locus protein 4	Surf4	29.4247	29.9828	29.3953	30.5668	30.2425	31.2699	1.09213	0.038142	1.4186
Q64337	Sequestosome-1	Sqstm1	33.7743	32.8906	32.8398	34.565	34.9861	34.953	1.66647	0.00739948	2.1308
Q64378	Peptidyl-prolyl cis-trans isomerase FKBP5;Peptidyl-prolyl cis-trans isomerase FKBP5, N-terminally processed	Fkbp5	23.3983	24.5126	24.4616	25.39	26.04	25.9106	1.65603	0.0161291	1.79239
Q64726	Zinc-alpha-2-glycoprotein	Azgp1	26.4677	25.5103	25.8365	27.5228	29.3025	28.2401	2.41697	0.0147604	1.8309
Q75N73	Zinc transporter ZIP14	Slc39a14	26.1952	26.3987	25.9953	27.6103	27.2174	27.4968	1.2451	0.00164819	2.78299
Q78XF5	Oligosaccharyltransferase complex subunit OSTC	Ostc	26.2299	25.9777	25.87	26.7079	26.749	27.8383	1.07253	0.0495966	1.30455
Q8BGG9	Acyl-coenzyme A amino acid N-acyltransferase 2	Acnat2	27.2957	27.6539	26.8098	29.6101	29.4067	30.6998	2.6524	0.00485803	2.31354
Q8BH24	Transmembrane 9 superfamily member 4	Tm9sf4	26.0901	26.3058	25.3571	27.8876	28.4378	28.7851	2.4525	0.00321142	2.4933
Q8BHC4	Dephospho-CoA kinase domain-containing protein	Dcakd	26.6621	26.8603	26.8814	28.2985	28.3327	28.8419	1.68977	0.00086709	3.06194
Q8BHI7	Elongation of very long chain fatty acids protein 5	Elovl5	27.0407	26.4691	26.8876	27.7112	27.9825	28.6315	1.30927	0.0152828	1.8158
Q8BJS4	SUN domain-containing protein 2	Sun2	24.2395	24.6713	23.7128	26.7221	27.155	27.4338	2.89577	0.00111405	2.95309
Q8BK48	Pyrethroid hydrolase Ces2e	Ces2e	27.3199	25.5645	26.8293	28.254	30.587	28.5862	2.57117	0.0456123	1.34092
Q8BTM8	Filamin-A	Flna	26.9713	27.6744	27.7886	30.9843	32.3978	30.5171	3.82163	0.0035254	2.45279
Q8BU14	Translocation protein SEC62	Sec62	26.0449	25.9588	25.6446	27.3776	27.4844	26.7735	1.32907	0.00624379	2.20455
Q8BU33	Acetolactate synthase-like protein	Ilvbl	27.293	27.949	27.0819	29.1982	28.6766	29.0338	1.52823	0.00727018	2.13845
Q8BWN8	Acyl-coenzyme A thioesterase 4	Acot4	24.9266	24.0224	24.9815	26.0849	27.1527	27.157	2.1547	0.0103882	1.98346
Q8BXA5	Cleft lip and palate transmembrane protein 1-like protein	Clptm1l	23.7726	24.8459	24.2463	25.5318	26.5857	25.9937	1.7488	0.0158952	1.79873
Q8CFX1	GDH/6PGL endoplasmic bifunctional protein;Glucose 1-dehydrogenase;6-phosphogluconolactonase	H6pd	29.2938	29.1672	28.6822	31.0272	31.0836	31.0904	2.01933	0.000421101	3.37561
Q8CG14	Complement C1s-A subcomponent;Complement C1s-A subcomponent heavy chain;Complement C1s-A subcomponent light chain;Complement C1s-B subcomponent;Complement C1s-B subcomponent heavy chain;Complement C1s-B subcomponent light chain	C1sa;C1sb	24.2129	23.4148	23.3163	25.2992	26.4197	26.1684	2.31443	0.00638285	2.19499
Q8CGB6	Tensin-2	Tns2	24.3467	24.6156	23.7985	25.1184	25.7573	25.3731	1.16267	0.0186621	1.72904
Q8JZR0	Long-chain-fatty-acid--CoA ligase 5	Acsl5	31.8171	31.8529	31.6851	32.6129	32.8508	33.1985	1.10237	0.00342223	2.46569
Q8K0E8	Fibrinogen beta chain;Fibrinopeptide B;Fibrinogen beta chain	Fgb	28.6106	29.3841	29.0536	32.1249	32.9451	30.1033	2.70833	0.0362221	1.44103
Q8K182	Complement component C8 alpha chain	C8a	26.3447	25.1018	26.2267	27.2861	27.2711	27.1472	1.34373	0.0280009	1.55283
Q8R2Y0	Monoacylglycerol lipase ABHD6	Abhd6	25.1623	25.5952	25.4995	26.9857	26.8817	27.6224	1.74427	0.00280331	2.55233
Q8R5C5	Beta-centractin	Actr1b	26.5283	25.6433	24.1969	27.4187	27.4067	27.553	2.0033	0.0423367	1.37328
Q8VBZ3	Cleft lip and palate transmembrane protein 1 homolog	Clptm1	26.4215	27.4506	26.8548	28.2501	29.072	28.311	1.6354	0.0148205	1.82914
Q8VCM7	Fibrinogen gamma chain	Fgg	30.3916	30.9319	30.8063	32.116	32.7528	31.4144	1.38447	0.0299417	1.52372
Q8VCR2	17-beta-hydroxysteroid dehydrogenase 13	Hsd17b13	31.0841	31.3849	30.828	32.1808	32.6341	32.3216	1.27983	0.00362704	2.44045
Q8VDD5	Myosin-9	Myh9	31.9442	32.2406	31.4945	32.3968	33.1539	33.2357	1.0357	0.0395304	1.40307
Q8VEK0	Cell cycle control protein 50A	Tmem30a	24.7194	26.4231	26.7553	28.1211	28.2548	28.4093	2.2958	0.0225702	1.64646
Q8VIJ6	Splicing factor, proline- and glutamine-rich	Sfpq	27.623	28.1247	28.5306	30.3015	29.3628	29.4496	1.61187	0.0155072	1.80947
Q91VE6	MKI67 FHA domain-interacting nucleolar phosphoprotein	Nifk	25.1011	23.579	24.8898	26.3322	26.1215	26.8479	1.91057	0.0216703	1.66413
Q91X72	Hemopexin	Hpx	27.5701	25.0817	24.5177	29.6322	31.7096	30.5687	4.91367	0.0115786	1.93634
Q921I1	Serotransferrin	Tf	30.0338	29.3348	28.8636	31.2635	31.6689	31.4098	2.03667	0.00481129	2.31774
Q921L3	Transmembrane and coiled-coil domain-containing protein 1	Tmco1	26.2189	26.0891	26.3538	26.8879	27.3206	27.5989	1.04853	0.00893897	2.04871
Q922Y1	UBX domain-containing protein 1	Ubxn1	24.7163	26.016	25.8392	26.3497	27.7366	27.8454	1.78673	0.047145	1.32656
Q99J56	Derlin-1	Derl1	26.8609	27.7401	27.7983	29.1634	28.3607	29.8922	1.67233	0.0355749	1.44886
Q99JY3	GTPase IMAP family member 4	Gimap4	25.4849	24.6369	26.5019	27.8767	27.878	27.9173	2.34943	0.0120942	1.91742
Q99KF1	Transmembrane emp24 domain-containing protein 9	Tmed9	25.524	25.8948	26.6175	29.0161	29.7652	29.1049	3.2833	0.00118507	2.92625
Q99NB9	Splicing factor 3B subunit 1	Sf3b1	24.9183	24.9304	25.087	25.7659	26.2391	27.2887	1.45267	0.0327415	1.4849
Q9CQU3	Protein RER1	Rer1	27.0988	26.6232	26.4702	28.1813	28.3004	28.4626	1.58403	0.00154054	2.81233
Q9CR57	60S ribosomal protein L14	Rpl14	31.5004	31.5508	30.5757	32.6219	32.3616	32.4455	1.26737	0.0177472	1.75087
Q9CZM2	60S ribosomal protein L15	Rpl15	30.421	31.1957	30.881	32.0091	31.9597	32.4129	1.29467	0.00832847	2.07943
Q9D1D4	Transmembrane emp24 domain-containing protein 10	Tmed10	26.1538	27.0224	27.2414	30.0817	30.9541	30.7512	3.7898	0.000866369	3.0623
Q9D1R9	60S ribosomal protein L34	Rpl34	30.685	31.0541	30.5212	31.9589	31.3142	32.5103	1.17437	0.0365204	1.43746
Q9D517	1-acyl-sn-glycerol-3-phosphate acyltransferase gamma	Agpat3	23.9078	25.805	25.31	27.2323	26.5401	28.1478	2.29913	0.0351878	1.45361
Q9D8E6	60S ribosomal protein L4	Rpl4	32.4826	33.2925	32.7935	34.3649	34.1083	33.7605	1.2217	0.0141646	1.8488
Q9D8V0	Minor histocompatibility antigen H13	Hm13	27.263	27.3445	27.8481	28.2532	28.8086	28.9467	1.1843	0.013372	1.87381
Q9DBH5	Vesicular integral-membrane protein VIP36	Lman2	26.7635	28.6008	28.441	30.0398	30.4473	29.2391	1.97363	0.0452365	1.34451
Q9DBM2	Peroxisomal bifunctional enzyme;Enoyl-CoA hydratase/3,2-trans-enoyl-CoA isomerase;3-hydroxyacyl-CoA dehydrogenase	Ehhadh	31.7571	31.0742	31.8935	32.8496	32.6416	33.7961	1.52083	0.0252405	1.5979
Q9DC23	DnaJ homolog subfamily C member 10	Dnajc10	24.343	24.1807	23.0857	26.9091	26.0506	27.0396	2.79663	0.0050915	2.29315
Q9DC37	Major facilitator superfamily domain-containing protein 1	Mfsd1	24.1437	22.5127	23.0278	25.5783	24.6052	25.1276	1.87563	0.028184	1.55
Q9DC51	Guanine nucleotide-binding protein G(k) subunit alpha	Gnai3	22.6852	22.8495	24.1286	24.9856	26.3489	26.4288	2.7	0.0144978	1.8387
Q9DCT5	Stromal cell-derived factor 2	Sdf2	24.9929	25.5813	25.335	26.7437	26.8851	26.6221	1.44723	0.00149429	2.82556
Q9EP72	ER membrane protein complex subunit 7	Emc7	26.5333	26.6234	27.2867	28.2962	28.9692	28.4337	1.7519	0.00505727	2.29608
Q9EPL8	Importin-7	Ipo7	22.235	22.4374	24.2242	25.0837	25.9461	26.8986	3.0106	0.0214554	1.66846
Q9ER39	Torsin-1A	Tor1a	24.6498	24.1008	24.248	26.7676	25.9554	26.1143	1.94623	0.00283205	2.5479
Q9ET30	Transmembrane 9 superfamily member 3	Tm9sf3	26.9423	27.4419	27.4608	28.6006	28.6338	28.4414	1.27693	0.0020788	2.68219
Q9JJK5	Homocysteine-responsive endoplasmic reticulum-resident ubiquitin-like domain member 1 protein	Herpud1	25.7597	26.7917	26.3195	27.8488	28.1169	28.4048	1.8332	0.00564696	2.24819
Q9JK53	Prolargin	Prelp	29.1522	29.4055	29.0966	30.9794	31.5292	30.9942	1.9495	0.000673752	3.1715
Q9JKC8	AP-3 complex subunit mu-1	Ap3m1	26.0457	27.2333	27.3683	28.6632	27.9737	28.2128	1.4008	0.0397741	1.4004
Q9JM62	Receptor expression-enhancing protein 6	Reep6	27.9315	28.5774	28.3664	29.1554	29.5711	29.8902	1.24713	0.0119598	1.92228
Q9QUJ7	Long-chain-fatty-acid--CoA ligase 4	Acsl4	27.9092	28.6715	27.6542	29.2959	29.2619	29.1471	1.15667	0.0200422	1.69805
Q9QXK7	Cleavage and polyadenylation specificity factor subunit 3	Cpsf3	24.2872	24.1298	24.4055	25.9231	26.1228	25.5204	1.58127	0.00124088	2.90627
Q9QYR9	Acyl-coenzyme A thioesterase 2, mitochondrial	Acot2	22.8879	23.7039	24.6926	27.4056	28.7967	26.8425	3.92013	0.00737927	2.13199
Q9WUZ9	Ectonucleoside triphosphate diphosphohydrolase 5	Entpd5	29.3762	29.2642	29.3275	29.969	31.3738	31.659	1.67797	0.032704	1.4854
Q9WV54	Acid ceramidase;Acid ceramidase subunit alpha;Acid ceramidase subunit beta	Asah1	24.3024	24.0169	26.2083	26.9156	27.9334	28.3077	2.87637	0.023201	1.63449
Q9WV55	Vesicle-associated membrane protein-associated protein A	Vapa	26.3162	26.3847	27.6396	27.7843	28.7981	28.8341	1.692	0.0372361	1.42904
Q9Z2G9	Oxidoreductase HTATIP2	Htatip2	25.5793	24.177	24.1926	25.6974	27.5838	28.3635	2.56527	0.0490682	1.3092
P68369	Tubulin alpha-1A chain;Tubulin alpha-3 chain	Tuba1a;Tuba3a	23.0236	24.2639	23.1961	27.8669	28.1595	28.5811		0.00110203	2.9578
P68510	14-3-3 protein eta	Ywhah	27.0035	26.2886	28.1372	28.9084	29.328	28.012		0.0245677	1.60964
P70333	Heterogeneous nuclear ribonucleoprotein H2	Hnrnph2	28.5443	28.1172	27.5694	27.7045	27.3901	27.4068		0.00428652	2.3679
P80313	T-complex protein 1 subunit eta	Cct7	31.1036	32.4074	31.6658	31.8416	31.7514	31.0079		0.000178786	3.74767
P80314	T-complex protein 1 subunit beta	Cct2	31.1736	32.8807	32.886	32.283	32.4617	31.9892		0.00401047	2.3968
P80316	T-complex protein 1 subunit epsilon	Cct5	31.3435	32.8394	32.3531	31.7033	32.3387	31.2042		0.0043791	2.35861
P83940	Transcription elongation factor B polypeptide 1	Tceb1	28.2051	28.0847	28.5378	29.3337	28.5632	30.5541		0.0211477	1.67474
P84078	ADP-ribosylation factor 1;ADP-ribosylation factor 3	Arf1;Arf3	30.6984	30.1916	30.2463	30.6559	31.0128	31.5969		0.023441	1.63002
P97290	Plasma protease C1 inhibitor	Serping1	28.4799	28.2366	27.6602	29.0141	29.7192	27.9805		0.00152133	2.81778
P97370	Sodium/potassium-transporting ATPase subunit beta-3	Atp1b3	25.3715	26.339	26.9329	27.0265	26.3273	27.1154		0.0174046	1.75934
P97792	Coxsackievirus and adenovirus receptor homolog	Cxadr	24.5442	26.8725	25.781	27.1725	28.4123	27.0767		0.00766739	2.11535
P97855	Ras GTPase-activating protein-binding protein 1	G3bp1	24.8708	28.1335	27.8591	26.5438	28.762	28.6351		0.00944058	2.025
P97872	Dimethylaniline monooxygenase [N-oxide-forming] 5	Fmo5	32.8871	33.409	33.1133	33.8724	33.7816	33.6711		0.00102628	2.98874
P99024	Tubulin beta-5 chain	Tubb5	32.6857	32.8806	32.2039	33.6118	33.0121	33.1429		0.00533767	2.27265
Q00612	Glucose-6-phosphate 1-dehydrogenase X	G6pdx	26.3625	26.1794	26.0223	28.0335	28.3235	25.479		0.00349517	2.45653
Q00724	Retinol-binding protein 4	Rbp4	22.8119	23.3824	23.2934	30.0447	31.113	29.6239		0.00165163	2.78209
Q00896	Alpha-1-antitrypsin 1-3	Serpina1c	29.1278	28.846	29.2053	30.7817	31.5655	30.4403		0.00602196	2.22026
Q00897	Alpha-1-antitrypsin 1-4	Serpina1d	24.7301	24.5976	22.9699	27.1217	27.0313	26.1918		0.00947824	2.02327
Q01730	Ras suppressor protein 1	Rsu1	27.8193	27.103	26.8145	27.8582	24.9891	30.0194		0.0015571	2.80768
Q05D44	Eukaryotic translation initiation factor 5B	Eif5b	26.8996	27.0957	27.0259	26.9704	27.3076	27.8792		0.0476798	1.32167
Q07797	Galectin-3-binding protein	Lgals3bp	26.0879	25.4646	23.0638	26.7916	28.77	27.4314		0.00215966	2.66561
Q31125	Zinc transporter SLC39A7	Slc39a7	26.7956	27.8405	27.9011	27.6348	29.1265	28.7195		0.00873999	2.05849
Q3B7Z2	Oxysterol-binding protein 1	Osbp	23.3486	26.5091	24.929	26.1052	26.8099	26.4808		0.0430218	1.36631
Q3TCH7	Cullin-4A	Cul4a	26.4334	26.7243	25.8288	26.0472	26.3473	28.073		0.0112273	1.94973
Q3THK7	GMP synthase [glutamine-hydrolyzing]	Gmps	26.943	26.9646	27.9056	26.2458	27.1257	27.4882		0.0233038	1.63257
Q3TIU4	2,5-phosphodiesterase 12	Pde12	27.397	27.3484	27.1331	28.3288	27.2248	25.8007		0.00535119	2.27155
Q3TWW8	Serine/arginine-rich splicing factor 6	Srsf6	26.0605	23.9465	25.0879	25.4299	24.953	26.0133		0.0296603	1.52782
Q3U7R1	Extended synaptotagmin-1	Esyt1	27.6074	27.7648	27.9404	28.2274	29.3205	28.2597		0.000171395	3.766
Q3UM29	Conserved oligomeric Golgi complex subunit 7	Cog7	21.7467	25.056	24.5532	26.0008	25.4999	25.9711		0.0197461	1.70452
Q4LDG0	Bile acyl-CoA synthetase	Slc27a5	33.3026	33.3304	32.5757	33.2899	32.7416	32.737		0.00230875	2.63662
Q4VC33	Macrophage erythroblast attacher	Maea	22.9114	24.1908	23.8654	24.5451	26.4069	28.2332		0.0322588	1.49135
Q501J6	Probable ATP-dependent RNA helicase DDX17	Ddx17	26.7275	27.5972	27.6031	28.0421	28.2086	27.5616		0.0243571	1.61337
Q570Y9	DEP domain-containing mTOR-interacting protein	Deptor	22.8269	24.2286	24.3521	25.239	23.8009	23.1059		0.0220439	1.65671
Q60668	Heterogeneous nuclear ribonucleoprotein D0	Hnrnpd	29.915	28.7983	29.4446	28.3271	28.2145	28.9138		0.000597095	3.22396
Q60854	Serpin B6	Serpinb6	26.2716	23.7557	24.9855	25.8834	26.9113	27.5456		0.00727551	2.13814
Q60866	Phosphotriesterase-related protein	Pter	27.9652	27.066	28.177	28.4478	27.2607	31.1515		0.00536684	2.27028
Q60973	Histone-binding protein RBBP7	Rbbp7	24.3849	25.7603	24.216	27.0799	27.4385	29.1446		0.0061389	2.21191
Q61147	Ceruloplasmin	Cp	27.436	26.5038	26.8414	29.7363	30.6037	29.7887		0.00161041	2.79306
Q61247	Alpha-2-antiplasmin	Serpinf2	26.4758	26.353	26.5321	27.3867	28.1859	26.6503		0.0114468	1.94131
Q61490	CD166 antigen	Alcam	22.6206	24.3909	25.9037	26.6979	29.1393	26.7655		0.000880175	3.05543
Q61584	Fragile X mental retardation syndrome-related protein 1	Fxr1	25.9918	25.3267	25.5497	26.2779	26.7157	27.8887		0.0192987	1.71447
Q61646	Haptoglobin;Haptoglobin alpha chain;Haptoglobin beta chain	Hp	27.3077	26.269	27.8386	29.4733	30.1553	29.4918		0.0172142	1.76411
Q61656	Probable ATP-dependent RNA helicase DDX5	Ddx5	30.6807	31.2597	31.0237	31.0331	31.4195	32.192		0.00285465	2.54445
Q61702	Inter-alpha-trypsin inhibitor heavy chain H1	Itih1	25.6806	26.8055	24.9379	27.1307	29.3823	26.9552		0.000125124	3.90266
Q61703	Inter-alpha-trypsin inhibitor heavy chain H2	Itih2	27.854	27.3429	27.8734	30.396	31.5069	30.2174		0.000384654	3.41493
Q61704	Inter-alpha-trypsin inhibitor heavy chain H3	Itih3	24.9488	23.4451	22.8755	26.4386	28.7396	27.9099		0.00479033	2.31963
Q61838	Alpha-2-macroglobulin;Alpha-2-macroglobulin 165 kDa subunit;Alpha-2-macroglobulin 35 kDa subunit	A2m	30.5945	31.0007	30.3119	32.579	32.7202	31.1202		4.9136e-05	4.3086
Q62086	Serum paraoxonase/arylesterase 2	Pon2	24.3726	24.966	23.9984	24.3679	27.9666	24.6974		2.14236e-05	4.66911
Q62087	Serum paraoxonase/lactonase 3	Pon3	26.6377	27.6496	27.2581	27.8798	30.7711	26.4701		0.000110798	3.95547
Q62095	ATP-dependent RNA helicase DDX3Y	Ddx3y	26.7538	26.7333	25.5209	26.7644	27.6472	27.9641		0.00452526	2.34436
Q62167	ATP-dependent RNA helicase DDX3X;Putative ATP-dependent RNA helicase Pl10	Ddx3x;D1Pas1	29.5191	29.8592	29.7657	29.643	30.6776	30.6809		0.000830949	3.08043
Q62186	Translocon-associated protein subunit delta	Ssr4	32.0009	31.9756	31.6232	32.1686	31.8061	30.7416		0.000125428	3.90161
Q62465	Synaptic vesicle membrane protein VAT-1 homolog	Vat1	24.3481	26.0697	25.9443	26.3792	28.6344	28.4559		0.00377972	2.42254
Q63886	UDP-glucuronosyltransferase 1-1	Ugt1a1	32.8034	33.2917	33.1346	32.8367	33.7548	32.3697		0.00614285	2.21163
Q64012	RNA-binding protein Raly	Raly	27.5257	27.731	27.4205	28.9849	28.5839	29.4144		0.0206569	1.68493
Q64310	Surfeit locus protein 4	Surf4	29.4247	29.9828	29.3953	30.5668	30.2425	31.2699		0.0134041	1.87276
Q64337	Sequestosome-1	Sqstm1	33.7743	32.8906	32.8398	34.565	34.9861	34.953		0.000455811	3.34121
Q64378	Peptidyl-prolyl cis-trans isomerase FKBP5;Peptidyl-prolyl cis-trans isomerase FKBP5, N-terminally processed	Fkbp5	23.3983	24.5126	24.4616	25.39	26.04	25.9106		0.0358485	1.44553
Q64458	Cytochrome P450 2C29	Cyp2c29	32.5381	32.7124	32.4487	31.8248	33.0153	31.8059		0.00193056	2.71432
Q64464	Cytochrome P450 3A13	Cyp3a13	31.0702	30.9338	30.29	31.2341	30.7333	29.6255		0.0216369	1.6648
Q64726	Zinc-alpha-2-glycoprotein	Azgp1	26.4677	25.5103	25.8365	27.5228	29.3025	28.2401		0.00386062	2.41334
Q6GQT9	Nodal modulator 1	Nomo1	29.4058	29.3759	29.3595	29.1253	29.7036	28.7517		0.000460033	3.33721
Q6P4T2	U5 small nuclear ribonucleoprotein 200 kDa helicase	Snrnp200	26.5071	27.7187	26.3221	27.4895	27.763	28.6021		0.0308589	1.51062
Q6P5E4	UDP-glucose:glycoprotein glucosyltransferase 1	Uggt1	31.8222	33.3598	32.59	33.0153	32.6055	31.1937		2.05668e-05	4.68683
Q6PAR0	Kelch domain-containing protein 10	Klhdc10	26.6344	27.3686	27.6653	28.155	25.5014	28.9615		0.00106943	2.97085
Q6PD26	GPI transamidase component PIG-S	Pigs	26.5769	27.7436	26.9372	27.7457	28.2749	26.6615		0.000813728	3.08952
Q6WVG3	BTB/POZ domain-containing protein KCTD12	Kctd12	26.2871	25.5101	24.9274	25.4929	27.069	26.6431		0.0059938	2.2223
Q6XVG2	Cytochrome P450 2C54	Cyp2c54	29.8945	29.7725	29.1457	27.6161	28.5494	27.9864		0.00333882	2.47641
Q6ZWV3	60S ribosomal protein L10;60S ribosomal protein L10-like	Rpl10;Rpl10l	32.1119	32.701	32.442	33.5022	32.677	32.809		0.0393515	1.40504
Q6ZWV7	60S ribosomal protein L35	Rpl35	32.4965	32.2235	31.9241	32.3258	31.6905	31.1268		0.0469146	1.32869
Q6ZWX6	Eukaryotic translation initiation factor 2 subunit 1	Eif2s1	31.343	30.2684	30.3066	30.2872	30.5718	29.6903		5.56339e-05	4.25466
Q6ZWY3	40S ribosomal protein S27-like	Rps27l	31.6525	31.5298	31.3975	31.5588	30.6752	31.6621		0.00373243	2.42801
Q75N73	Zinc transporter ZIP14	Slc39a14	26.1952	26.3987	25.9953	27.6103	27.2174	27.4968		0.0366195	1.43629
Q78KK3	Solute carrier family 22 member 18	Slc22a18	27.4069	27.6828	26.7051	27.5298	27.8857	28.0981		0.0124512	1.90479
Q78XF5	Oligosaccharyltransferase complex subunit OSTC	Ostc	26.2299	25.9777	25.87	26.7079	26.749	27.8383		0.0335162	1.47475
Q7TMB8	Cytoplasmic FMR1-interacting protein 1;Cytoplasmic FMR1-interacting protein 2	Cyfip1;Cyfip2	26.6341	26.9985	25.4234	26.6672	27.2216	26.1785		0.00456187	2.34086
Q7TMM9	Tubulin beta-2A chain	Tubb2a	32.3646	32.627	31.5711	32.7407	32.2611	32.5543		0.000897929	3.04676
Q80X19	Collagen alpha-1(XIV) chain	Col14a1	25.3855	26.6244	26.7244	27.758	30.7304	27.6574		0.0335066	1.47487
Q80X73	Protein pelota homolog	Pelo	24.5283	25.1181	20.3711	25.9412	25.5925	25.678		0.0265089	1.57661
Q80XL6	Acyl-CoA dehydrogenase family member 11	Acad11	32.2457	31.6972	31.1722	31.4795	31.9192	29.3744		0.00628165	2.20193
Q8BFZ9	Erlin-2	Erlin2	25.7067	26.9915	27.9102	28.1774	28.9524	30.5724		0.00388383	2.41074
Q8BGG9	Acyl-coenzyme A amino acid N-acyltransferase 2	Acnat2	27.2957	27.6539	26.8098	29.6101	29.4067	30.6998		0.00227595	2.64284
Q8BH24	Transmembrane 9 superfamily member 4	Tm9sf4	26.0901	26.3058	25.3571	27.8876	28.4378	28.7851		0.0423055	1.3736
Q8BHC4	Dephospho-CoA kinase domain-containing protein	Dcakd	26.6621	26.8603	26.8814	28.2985	28.3327	28.8419		0.0354356	1.45056
Q8BHI7	Elongation of very long chain fatty acids protein 5	Elovl5	27.0407	26.4691	26.8876	27.7112	27.9825	28.6315		0.00105184	2.97805
Q8BHN3	Neutral alpha-glucosidase AB	Ganab	26.4228	28.5663	27.6945	27.5703	31.3122	26.9674		0.000980533	3.00854
Q8BJS4	SUN domain-containing protein 2	Sun2	24.2395	24.6713	23.7128	26.7221	27.155	27.4338		0.000733441	3.13463
Q8BK48	Pyrethroid hydrolase Ces2e	Ces2e	27.3199	25.5645	26.8293	28.254	30.587	28.5862		0.0122145	1.91313
Q8BNI4	Derlin-2	Derl2	28.7536	29.2073	28.589	28.9301	29.1314	30.172		0.0140131	1.85347
Q8BP48	Methionine aminopeptidase 1	Metap1	23.5064	22.6401	21.9134	22.7304	25.1015	25.6795		0.00772022	2.11237
Q8BSY0	Aspartyl/asparaginyl beta-hydroxylase	Asph	27.9288	28.5424	28.3302	28.6003	28.632	29.1989		0.00793552	2.10042
Q8BTM8	Filamin-A	Flna	26.9713	27.6744	27.7886	30.9843	32.3978	30.5171		0.00329773	2.48179
Q8BU33	Acetolactate synthase-like protein	Ilvbl	27.293	27.949	27.0819	29.1982	28.6766	29.0338		0.0128331	1.89167
Q8BU88	39S ribosomal protein L22, mitochondrial	Mrpl22	24.2638	24.3381	24.3195	24.739	26.0203	24.0518		0.00751011	2.12435
Q8BWN8	Acyl-coenzyme A thioesterase 4	Acot4	24.9266	24.0224	24.9815	26.0849	27.1527	27.157		0.0100198	1.99914
Q8BX90	Fibronectin type-III domain-containing protein 3A	Fndc3a	27.3493	27.768	26.569	27.6939	27.5082	28.4891		0.00924587	2.03405
Q8BXA5	Cleft lip and palate transmembrane protein 1-like protein	Clptm1l	23.7726	24.8459	24.2463	25.5318	26.5857	25.9937		0.000905871	3.04293
Q8BZ20	Poly [ADP-ribose] polymerase 12	Parp12	28.8996	28.501	27.359	30.1184	27.85	30.2741		0.0363675	1.43929
Q8C1B7	Septin-11	Sep11	27.1478	27.8531	27.4658	27.8592	28.36	28.065		0.0093939	2.02715
Q8C5W3	Tubulin-specific chaperone cofactor E-like protein	Tbcel	26.0235	28.0358	27.4643	27.4208	29.1736	26.0405		0.00115297	2.93818
Q8C7X2	ER membrane protein complex subunit 1	Emc1	29.3752	29.5533	29.3556	29.7553	30.3105	29.323		0.0146687	1.83361
Q8CDG3	Deubiquitinating protein VCIP135	Vcpip1	25.3201	25.2226	24.3449	25.7178	25.6933	23.846		0.0278072	1.55584
Q8CFX1	GDH/6PGL endoplasmic bifunctional protein;Glucose 1-dehydrogenase;6-phosphogluconolactonase	H6pd	29.2938	29.1672	28.6822	31.0272	31.0836	31.0904		1.31599e-05	4.88075
Q8CG14	Complement C1s-A subcomponent;Complement C1s-A subcomponent heavy chain;Complement C1s-A subcomponent light chain;Complement C1s-B subcomponent;Complement C1s-B subcomponent heavy chain;Complement C1s-B subcomponent light chain	C1sa;C1sb	24.2129	23.4148	23.3163	25.2992	26.4197	26.1684		0.000171308	3.76622
Q8CI94	Glycogen phosphorylase, brain form	Pygb	26.03	27.5474	26.1121	28.4969	28.9624	23.9972		0.0115051	1.93911
Q8CIB5	Fermitin family homolog 2	Fermt2	29.7759	30.5352	30.0182	30.6624	30.4671	29.6649		0.040787	1.38948
Q8JZN5	Acyl-CoA dehydrogenase family member 9, mitochondrial	Acad9	27.4168	27.9527	27.7729	28.403	28.175	27.7271		0.0325091	1.488
Q8JZR0	Long-chain-fatty-acid--CoA ligase 5	Acsl5	31.8171	31.8529	31.6851	32.6129	32.8508	33.1985		0.005941	2.22614
Q8K0E8	Fibrinogen beta chain;Fibrinopeptide B;Fibrinogen beta chain	Fgb	28.6106	29.3841	29.0536	32.1249	32.9451	30.1033		0.00230779	2.6368
Q8K182	Complement component C8 alpha chain	C8a	26.3447	25.1018	26.2267	27.2861	27.2711	27.1472		0.0422175	1.37451
Q8K268	ATP-binding cassette sub-family F member 3	Abcf3	30.6194	30.2372	29.8636	30.768	29.287	29.6545		0.0046983	2.32806
Q8K2C7	Protein OS-9	Os9	28.0104	28.6136	27.6683	28.633	28.3701	29.487		0.00742408	2.12936
Q8QZY1	Eukaryotic translation initiation factor 3 subunit L	Eif3l	29.7604	29.743	29.2564	29.9818	29.8496	29.5722		0.00573255	2.24165
Q8R2Y0	Monoacylglycerol lipase ABHD6	Abhd6	25.1623	25.5952	25.4995	26.9857	26.8817	27.6224		0.00809119	2.09199
Q8R570	Synaptosomal-associated protein 47	Snap47	25.1289	26.3703	27.3664	24.2107	27.3637	27.6116		0.0274882	1.56085
Q8R5C5	Beta-centractin	Actr1b	26.5283	25.6433	24.1969	27.4187	27.4067	27.553		0.0137	1.86328
Q8R5F7	Interferon-induced helicase C domain-containing protein 1	Ifih1	26.6292	26.1598	24.9004	26.9716	26.2509	26.3044		0.0161575	1.79162
Q8VBT0	Thioredoxin-related transmembrane protein 1	Tmx1	24.7132	26.4982	25.755	26.1052	26.8102	25.6389		0.0142028	1.84763
Q8VBT2	L-serine dehydratase/L-threonine deaminase	Sds	31.3779	31.8033	30.7112	32.1512	30.7151	29.3203		0.0103195	1.98634
Q8VBV3	Exosome complex component RRP4	Exosc2	23.7639	24.7175	23.7544	24.2312	24.5475	25.2767		0.0233719	1.63131
Q8VBZ3	Cleft lip and palate transmembrane protein 1 homolog	Clptm1	26.4215	27.4506	26.8548	28.2501	29.072	28.311		0.00068062	3.1671
Q8VC12	Urocanate hydratase	Uroc1	30.9376	31.1298	32.0167	31.7854	33.2642	30.6961		0.00569245	2.2447
Q8VCG4	Complement component C8 gamma chain	C8g	25.0942	22.9653	23.251	26.7855	27.9545	24.3417		0.0192771	1.71496
Q8VCH6	Delta(24)-sterol reductase	Dhcr24	29.4679	29.2662	28.2864	29.9994	28.3086	29.4508		0.0134835	1.8702
Q8VCM7	Fibrinogen gamma chain	Fgg	30.3916	30.9319	30.8063	32.116	32.7528	31.4144		0.000830026	3.08091
Q8VCR2	17-beta-hydroxysteroid dehydrogenase 13	Hsd17b13	31.0841	31.3849	30.828	32.1808	32.6341	32.3216		0.000398573	3.39949
Q8VDD5	Myosin-9	Myh9	31.9442	32.2406	31.4945	32.3968	33.1539	33.2357		0.0259493	1.58587
Q8VDM6	Heterogeneous nuclear ribonucleoprotein U-like protein 1	Hnrnpul1	26.9351	25.4338	25.3146	23.8754	25.9121	28.0498		0.0191115	1.7187
Q8VDP4	Cell cycle and apoptosis regulator protein 2	Ccar2	24.8602	26.1165	23.2498	23.1774	24.257	24.249		0.00468657	2.32914
Q8VDW0	ATP-dependent RNA helicase DDX39A	Ddx39a	25.9377	26.7209	24.1258	25.5117	26.4723	27.3122		0.0113843	1.94369
Q8VEJ9	Vacuolar protein sorting-associated protein 4A	Vps4a	22.7611	26.2202	26.1058	25.1662	25.338	24.7311		0.018385	1.73554
Q8VI94	2-5-oligoadenylate synthase-like protein 1	Oasl1	27.7811	28.7883	26.8622	28.8994	27.9687	27.8179		0.00514588	2.28854
Q91VE6	MKI67 FHA domain-interacting nucleolar phosphoprotein	Nifk	25.1011	23.579	24.8898	26.3322	26.1215	26.8479		0.0283145	1.54799
Q91VI7	Ribonuclease inhibitor	Rnh1	29.443	29.5275	28.9506	29.5399	29.453	26.2502		0.000767666	3.11483
Q91W64	Cytochrome P450 2C70	Cyp2c70	30.9505	31.1028	30.7773	30.6734	31.689	31.9347		0.029655	1.5279
Q91W90	Thioredoxin domain-containing protein 5	Txndc5	28.7353	29.1742	29.0192	29.6816	29.6376	28.4341		0.0154854	1.81008
Q91WD5	NADH dehydrogenase [ubiquinone] iron-sulfur protein 2, mitochondrial	Ndufs2	30.2234	30.7023	30.4386	30.0836	30.2091	27.903		0.041912	1.37766
Q91X44	Glucokinase regulatory protein	Gckr	27.4783	27.6252	27.5737	27.9087	28.2684	29.0391		0.00151563	2.81941
Q91X72	Hemopexin	Hpx	27.5701	25.0817	24.5177	29.6322	31.7096	30.5687		0.0115481	1.93749
Q91X77	Cytochrome P450 2C50	Cyp2c50	32.6327	32.5957	32.0499	30.657	30.9477	30.3123		0.0084315	2.0741
Q91X83	S-adenosylmethionine synthase isoform type-1	Mat1a	33.7164	33.8055	33.3103	33.5473	33.7688	33.9984		0.00866682	2.06214
Q91XE8	Transmembrane protein 205	Tmem205	29.5594	30.3072	29.8395	29.5504	30.2999	30.7155		0.000466713	3.33095
Q91YT2	E3 ubiquitin-protein ligase RNF185	Rnf185	29.2062	28.6813	28.3598	29.4594	27.5966	30.1067		0.00221991	2.65366
Q91YW3	DnaJ homolog subfamily C member 3	Dnajc3	25.4126	27.4272	26.2464	26.9903	30.9693	26.8583		0.0192831	1.71482
Q91YX5	Acyl-CoA:lysophosphatidylglycerol acyltransferase 1	Lpgat1	28.8428	27.838	26.5434	28.0699	26.7607	27.56		0.0135432	1.86828
Q920B9	FACT complex subunit SPT16	Supt16h	22.8387	23.9885	24.2892	23.9553	25.8172	24.3427		0.0411061	1.38609
Q920L1	Fatty acid desaturase 1	Fads1	29.8362	28.6179	29.253	29.7907	29.0564	29.6051		0.0211015	1.67569
Q921F2	TAR DNA-binding protein 43	Tardbp	28.8639	30.4742	29.4493	29.2892	30.1209	29.5063		0.0032836	2.48365
Q921I1	Serotransferrin	Tf	30.0338	29.3348	28.8636	31.2635	31.6689	31.4098		0.00726681	2.13866
Q921J2	GTP-binding protein Rheb	Rheb	27.0486	27.5059	27.6026	27.4237	27.7146	27.1762		0.00947908	2.02323
Q921L3	Transmembrane and coiled-coil domain-containing protein 1	Tmco1	26.2189	26.0891	26.3538	26.8879	27.3206	27.5989		0.0315745	1.50066
Q922H4	Mannose-1-phosphate guanyltransferase alpha	Gmppa	27.5346	26.6606	27.4262	26.6479	26.8187	26.3088		0.00508441	2.29376
Q922R8	Protein disulfide-isomerase A6	Pdia6	30.1438	31.1959	31.3283	31.0351	32.1842	31.3643		0.0178559	1.74822
Q924Z4	Ceramide synthase 2	Cers2	29.5127	29.3432	29.4096	29.7147	30.079	30.9452		0.0348846	1.45737
Q925N2	Sideroflexin-2	Sfxn2	28.6515	29.0793	28.1262	28.4471	28.6509	28.8915		0.00794154	2.1001
Q99020	Heterogeneous nuclear ribonucleoprotein A/B	Hnrnpab	30.83	29.948	29.6332	28.8313	27.8918	29.9661		0.0331765	1.47917
Q99J56	Derlin-1	Derl1	26.8609	27.7401	27.7983	29.1634	28.3607	29.8922		0.0109435	1.96084
Q99JI6	Ras-related protein Rap-1b	Rap1b	28.6093	28.0488	28.4121	26.2905	28.6302	28.4748		0.00492023	2.30801
Q99KF1	Transmembrane emp24 domain-containing protein 9	Tmed9	25.524	25.8948	26.6175	29.0161	29.7652	29.1049		0.00800347	2.09672
Q99KN2	Probable cytosolic iron-sulfur protein assembly protein CIAO1	Ciao1	23.7967	24.2654	20.1791	22.1336	23.2992	22.5166		0.00884193	2.05345
Q99KU0	Vacuole membrane protein 1	Vmp1	26.9161	26.5095	26.2724	26.785	28.578	27.4528		0.0237424	1.62447
Q99LC9	Peroxisome assembly factor 2	Pex6	28.5274	28.4601	26.7924	28.5297	26.3677	27.0064		0.0257502	1.58922
Q99LR1	Monoacylglycerol lipase ABHD12	Abhd12	25.4056	23.6737	24.2066	26.7043	25.4182	26.3899		0.0204625	1.68904
Q99M87	DnaJ homolog subfamily A member 3, mitochondrial	Dnaja3	30.1983	30.1045	30.1121	30.2525	29.4758	30.5344		0.0159514	1.7972
Q99N87	28S ribosomal protein S5, mitochondrial	Mrps5	25.4185	27.3194	26.5417	27.1819	27.3654	27.0128		0.0228858	1.64043
Q99PT1	Rho GDP-dissociation inhibitor 1	Arhgdia	28.4064	26.3991	28.7591	28.4941	28.6205	30.0778		0.00478095	2.32049
Q9CPR5	39S ribosomal protein L15, mitochondrial	Mrpl15	25.8106	27.3047	26.8963	27.1842	28.0803	25.121		0.00762706	2.11764
Q9CQ65	S-methyl-5-thioadenosine phosphorylase	Mtap	27.2356	25.2823	26.9822	27.3155	27.1658	29.5334		0.0305235	1.51537
Q9CQ92	Mitochondrial fission 1 protein	Fis1	25.8185	27.027	26.2544	28.5629	27.4055	25.7646		0.0187585	1.7268
Q9CQC6	Basic leucine zipper and W2 domain-containing protein 1	Bzw1	23.5671	23.7346	26.548	27.0376	27.4168	25.5759		0.00886868	2.05214
Q9CQD1	Ras-related protein Rab-5A	Rab5a	21.6498	26.0788	26.3172	24.8233	26.9359	27.4319		0.0135088	1.86938
Q9CQF9	Prenylcysteine oxidase	Pcyox1	25.5713	26.1333	25.7902	24.8128	29.2592	25.0187		0.00566658	2.24668
Q9CQR4	Acyl-coenzyme A thioesterase 13;Acyl-coenzyme A thioesterase 13, N-terminally processed	Acot13	26.8847	27.1081	28.0621	27.4079	28.3051	26.3496		0.0295873	1.52889
Q9CQU3	Protein RER1	Rer1	27.0988	26.6232	26.4702	28.1813	28.3004	28.4626		0.000204619	3.68905
Q9CQW2	ADP-ribosylation factor-like protein 8B	Arl8b	27.4399	25.8652	26.4098	27.1526	27.4292	27.4265		0.018999	1.72127
Q9CQY5	Magnesium transporter protein 1	Magt1	27.4702	27.0238	27.3118	27.9723	28.2765	27.805		0.0201524	1.69567
Q9CR67	Transmembrane protein 33	Tmem33	27.7097	28.6289	27.4685	28.1429	28.2014	28.3233		0.00191704	2.71737
Q9CXF4	TBC1 domain family member 15	Tbc1d15	28.8378	28.4794	27.8287	29.8341	28.9559	30.1644		0.00174179	2.759
Q9CXT8	Mitochondrial-processing peptidase subunit beta	Pmpcb	25.9779	25.7836	25.8204	25.754	25.662	25.664		0.0379861	1.42038
Q9CXY9	GPI-anchor transamidase	Pigk	26.6724	26.0089	25.2391	27.0952	26.9711	25.1173		0.0248888	1.604
Q9CYN2	Signal peptidase complex subunit 2	Spcs2	28.0022	29.5771	29.5909	29.3704	30.2579	30.6945		0.0127988	1.89283
Q9CYR6	Phosphoacetylglucosamine mutase	Pgm3	28.4148	28.0116	27.7715	29.6267	28.1693	24.5586		0.00336104	2.47353
Q9CZE3	Ras-related protein Rab-32	Rab32	26.1114	25.3358	25.6269	25.6706	26.3308	26.4164		0.000784229	3.10556
Q9CZS1	Aldehyde dehydrogenase X, mitochondrial	Aldh1b1	32.6707	32.4791	32.0253	34.8342	34.799	32.9024		0.000542142	3.26589
Q9D023	Mitochondrial pyruvate carrier 2	Mpc2	30.5061	30.6571	30.7083	30.6172	30.9171	30.0041		0.000978527	3.00943
Q9D0F3	Protein ERGIC-53	Lman1	28.7293	30.1356	30.5444	30.5255	32.7172	31.1684		0.0147593	1.83093
Q9D1D4	Transmembrane emp24 domain-containing protein 10	Tmed10	26.1538	27.0224	27.2414	30.0817	30.9541	30.7512		0.000347095	3.45955
Q9D1G1	Ras-related protein Rab-1B	Rab1b	27.3496	28.2077	28.122	27.9689	29.255	27.3905		0.000641281	3.19295
Q9D1Q6	Endoplasmic reticulum resident protein 44	Erp44	28.1673	28.5278	29.0249	29.5579	30.4336	27.2826		0.00368213	2.4339
Q9D379	Epoxide hydrolase 1	Ephx1	28.9397	31.0995	31.6385	32.5067	33.2237	31.6618		0.0223279	1.65115
Q9D517	1-acyl-sn-glycerol-3-phosphate acyltransferase gamma	Agpat3	23.9078	25.805	25.31	27.2323	26.5401	28.1478		0.000505652	3.29615
Q9D662	Protein transport protein Sec23B	Sec23b	29.2321	29.2108	29.273	30.0612	29.18	29.5155		0.00579448	2.23699
Q9D6M3	Mitochondrial glutamate carrier 1	Slc25a22	31.5498	31.8403	30.951	31.69	30.5569	31.0927		0.00217587	2.66237
Q9D7J9	Enoyl-CoA hydratase domain-containing protein 3, mitochondrial	Echdc3	26.7768	27.9815	27.5662	24.6909	28.6781	26.7237		0.00241497	2.61709
Q9D7N9	Adipocyte plasma membrane-associated protein	Apmap	26.7487	25.8634	25.8993	26.3184	28.9469	27.169		0.00285014	2.54513
Q9D7X3	Dual specificity protein phosphatase 3	Dusp3	26.4374	27.6709	27.2252	27.5768	28.0317	26.6919		0.0016655	2.77845
Q9D832	DnaJ homolog subfamily B member 4	Dnajb4	29.3093	27.7828	28.7245	30.119	28.9734	29.6954		0.0046707	2.33062
Q9D8V0	Minor histocompatibility antigen H13	Hm13	27.263	27.3445	27.8481	28.2532	28.8086	28.9467		0.0377748	1.4228
Q9D938	Transmembrane protein 160	Tmem160	28.716	27.2448	26.1392	27.2485	24.6589	25.9853		0.0321325	1.49305
Q9D958	Signal peptidase complex subunit 1	Spcs1	23.5685	27.0625	26.4968	26.9791	27.4665	27.2772		0.00198381	2.7025
Q9DAW6	U4/U6 small nuclear ribonucleoprotein Prp4	Prpf4	26.5856	26.5784	26.7076	26.4227	26.5857	26.9285		0.0191491	1.71785
Q9DBD0	Inhibitor of carbonic anhydrase	Ica	25.3916	26.41	25.0819	27.0144	27.9867	25.536		5.48113e-06	5.26113
Q9DBM2	Peroxisomal bifunctional enzyme;Enoyl-CoA hydratase/3,2-trans-enoyl-CoA isomerase;3-hydroxyacyl-CoA dehydrogenase	Ehhadh	31.7571	31.0742	31.8935	32.8496	32.6416	33.7961		3.33605e-05	4.47677
Q9DC16	Endoplasmic reticulum-Golgi intermediate compartment protein 1	Ergic1	27.9991	28.6983	28.919	29.8173	28.9088	28.9928		0.0275921	1.55921
Q9DC23	DnaJ homolog subfamily C member 10	Dnajc10	24.343	24.1807	23.0857	26.9091	26.0506	27.0396		0.0106717	1.97176
Q9DC28	Casein kinase I isoform delta;Casein kinase I isoform epsilon	Csnk1d;Csnk1e	20.4782	22.1473	21.7313	22.2531	23.0148	23.81		0.0171749	1.76511
Q9DC37	Major facilitator superfamily domain-containing protein 1	Mfsd1	24.1437	22.5127	23.0278	25.5783	24.6052	25.1276		0.00794352	2.09999
Q9DC51	Guanine nucleotide-binding protein G(k) subunit alpha	Gnai3	22.6852	22.8495	24.1286	24.9856	26.3489	26.4288		0.0166175	1.77943
Q9DC61	Mitochondrial-processing peptidase subunit alpha	Pmpca	22.8011	24.4425	24.7182	24.9856	26.5939	28.025		0.0352899	1.45235
Q9DCF9	Translocon-associated protein subunit gamma	Ssr3	28.1494	28.4519	28.3996	28.5269	28.8728	28.3022		6.14094e-05	4.21176
Q9DCL9	Multifunctional protein ADE2;Phosphoribosylaminoimidazole-succinocarboxamide synthase;Phosphoribosylaminoimidazole carboxylase	Paics	28.2039	27.5602	29.0093	28.7123	29.2758	29.3109		0.00184141	2.73485
Q9DCR2	AP-3 complex subunit sigma-1	Ap3s1	25.9182	25.9059	25.6287	26.1803	25.2457	27.8461		0.0389339	1.40967
Q9DD20	Methyltransferase-like protein 7B	Mettl7b	31.9499	32.2561	32.2757	32.0618	32.6471	30.503		0.00348518	2.45777
Q9EQ32	Phosphoinositide 3-kinase adapter protein 1	Pik3ap1	24.5258	27.4788	25.5432	27.8371	27.1624	27.3736		0.0451051	1.34577
Q9EQC5	N-terminal kinase-like protein	Scyl1	28.426	25.5767	24.7883	26.1279	24.7879	27.1486		0.00847439	2.07189
Q9ER39	Torsin-1A	Tor1a	24.6498	24.1008	24.248	26.7676	25.9554	26.1143		0.00747965	2.12612
Q9ES97	Reticulon-3	Rtn3	23.4681	24.43	26.0115	25.9686	26.63	28.4451		0.0373141	1.42813
Q9ESB3	Histidine-rich glycoprotein	Hrg	25.3187	25.1192	25.2911	27.3095	26.8288	25.027		0.00271233	2.56666
Q9ET30	Transmembrane 9 superfamily member 3	Tm9sf3	26.9423	27.4419	27.4608	28.6006	28.6338	28.4414		0.000559021	3.25257
Q9JJK5	Homocysteine-responsive endoplasmic reticulum-resident ubiquitin-like domain member 1 protein	Herpud1	25.7597	26.7917	26.3195	27.8488	28.1169	28.4048		0.00520211	2.28382
Q9JK53	Prolargin	Prelp	29.1522	29.4055	29.0966	30.9794	31.5292	30.9942		0.00390059	2.40887
Q9JKC8	AP-3 complex subunit mu-1	Ap3m1	26.0457	27.2333	27.3683	28.6632	27.9737	28.2128		0.047504	1.32327
Q9JKX3	Transferrin receptor protein 2	Tfr2	29.0836	29.3301	28.8804	29.6834	29.3362	29.8039		0.00419394	2.37738
Q9JKX6	ADP-sugar pyrophosphatase	Nudt5	26.4283	26.5543	25.8513	27.0417	27.3354	26.317		0.012667	1.89733
Q9JLJ5	Elongation of very long chain fatty acids protein 1	Elovl1	24.1381	24.6153	25.2147	25.0929	25.7601	26.0616		0.0184991	1.73285
Q9JLR9	HIG1 domain family member 1A, mitochondrial	Higd1a	27.1549	27.4113	27.0087	27.5249	26.9492	26.2575		0.0219275	1.65901
Q9QUJ7	Long-chain-fatty-acid--CoA ligase 4	Acsl4	27.9092	28.6715	27.6542	29.2959	29.2619	29.1471		0.00180191	2.74427
Q9QXK7	Cleavage and polyadenylation specificity factor subunit 3	Cpsf3	24.2872	24.1298	24.4055	25.9231	26.1228	25.5204		0.0097188	2.01239
Q9QYB1	Chloride intracellular channel protein 4	Clic4	26.2985	27.626	26.4348	26.5054	27.6251	25.1041		0.0115976	1.93563
Q9QYC7	Vitamin K-dependent gamma-carboxylase	Ggcx	28.4381	28.8075	28.1012	28.8056	29.4111	28.9726		0.0103189	1.98637
Q9QYH6	Melanoma-associated antigen D1	Maged1	28.1468	27.6948	27.9514	28.8765	27.2494	28.8631		0.0198851	1.70147
Q9QYR9	Acyl-coenzyme A thioesterase 2, mitochondrial	Acot2	22.8879	23.7039	24.6926	27.4056	28.7967	26.8425		0.00273908	2.56239
Q9QZ88	Vacuolar protein sorting-associated protein 29	Vps29	28.4265	27.858	28.0653	28.8499	28.2588	27.5535		0.00148887	2.82714
Q9QZE5	Coatomer subunit gamma-1	Copg1	30.142	30.5906	30.1088	30.2134	30.5099	31.0507		0.00589726	2.22935
Q9R061	Cytosolic Fe-S cluster assembly factor NUBP2	Nubp2	27.4403	27.5151	26.9123	27.8691	27.3173	25.5812		0.0167213	1.77673
Q9R0P6	Signal peptidase complex catalytic subunit SEC11A	Sec11a	27.086	27.523	27.3152	27.8703	28.4287	28.5331		0.0091772	2.03729
Q9R0X4	Acyl-coenzyme A thioesterase 9, mitochondrial;Acyl-coenzyme A thioesterase 10, mitochondrial	Acot9;Acot10	28.2231	26.8875	26.8813	29.5038	28.8196	26.3065		0.0202184	1.69425
Q9R112	Sulfide:quinone oxidoreductase, mitochondrial	Sqrdl	33.2466	33.2036	31.8366	33.4616	32.4622	33.5933		0.000588692	3.23011
Q9R1P3	Proteasome subunit beta type-2	Psmb2	28.8123	28.844	28.8583	29.5208	28.6347	30.096		0.0127866	1.89325
Q9R1Q6	Transmembrane protein 176B	Tmem176b	28.1141	26.4701	27.6807	28.3002	27.9718	29.7101		0.031656	1.49954
Q9R257	Heme-binding protein 1	Hebp1	24.775	25.0751	24.9719	25.1529	25.988	24.5155		2.91595e-05	4.53522
Q9WTI7	Unconventional myosin-Ic	Myo1c	31.1405	30.7341	29.2982	31.649	29.969	29.2669		0.013061	1.88402
Q9WU19	Hydroxyacid oxidase 1	Hao1	28.942	29.4197	29.1153	29.9577	29.3895	27.8431		0.003194	2.49566
Q9WUM4	Coronin-1C	Coro1c	21.7037	22.6507	24.8987	24.9977	28.3048	26.7642		0.00222212	2.65323
Q9WUP7	Ubiquitin carboxyl-terminal hydrolase isozyme L5	Uchl5	25.0444	25.2379	26.1364	27.2818	26.8956	30.4605		0.0288882	1.53928
Q9WUZ9	Ectonucleoside triphosphate diphosphohydrolase 5	Entpd5	29.3762	29.2642	29.3275	29.969	31.3738	31.659		2.98993e-05	4.52434
Q9WV54	Acid ceramidase;Acid ceramidase subunit alpha;Acid ceramidase subunit beta	Asah1	24.3024	24.0169	26.2083	26.9156	27.9334	28.3077		0.0379793	1.42045
Q9WV85	Nucleoside diphosphate kinase 3	Nme3	27.6337	28.3712	28.4684	27.4306	27.0265	28.4562		0.000520827	3.28331
Q9Z1N5	Spliceosome RNA helicase Ddx39b	Ddx39b	25.7388	27.2699	26.0389	26.4049	28.5581	28.3351		0.015612	1.80654
Q9Z1Q2	Abhydrolase domain-containing protein 16A	Abhd16a	23.5566	25.8574	23.6577	25.361	25.2424	24.889		0.0220718	1.65616
Q9Z1Q5	Chloride intracellular channel protein 1	Clic1	24.8168	25.9376	25.1877	26.4722	27.4624	22.4104		0.00369719	2.43213
Q9Z204	Heterogeneous nuclear ribonucleoproteins C1/C2	Hnrnpc	27.505	28.9917	28.6924	29.3915	28.1627	30.9616		0.0480491	1.31831
Q9Z2G6	Protein sel-1 homolog 1	Sel1l	28.8796	28.7256	28.4247	29.033	29.3695	30.1831		0.00355659	2.44897
Q9Z2G9	Oxidoreductase HTATIP2	Htatip2	25.5793	24.177	24.1926	25.6974	27.5838	28.3635		0.00515303	2.28794

## Sheet: Table S6 (2)
Table S6. Identification information of ubiquitinome up-regulated proteins in CCl4 model mice under Control method
Label free-based quantification of up-regulated proteins under native condition. (< 1% false discovery rate).
Raw files were analyzed with MaxQuant (v. 2.1.4.0).
There were 152 up-regulated proteins identified with MS2 spectrum evidence by control method.
The quantification values(eg. Control-Oil-1) shown are the Log2 intensity)
Majority protein ID	Protein names	Gene names	Control-Oil-1	Control-Oil-2	Control-Oil-3	Control-CCl4-1	Control-CCl4-2	Control-CCl4-3	FC-Control	p-Value (Control)	-Log10 (p-Value) (Control)
A6X935	Inter alpha-trypsin inhibitor, heavy chain 4	Itih4	26.6857	25.1939	24.1733	32.8147	31.1997	32.4879	6.81647	0.00149943	2.82408
E9Q414	Apolipoprotein B-100;Apolipoprotein B-48	Apob	30.3769	30.9262	30.5087	32.9882	33.5155	32.708	2.46663	0.00103238	2.98616
O08547	Vesicle-trafficking protein SEC22b	Sec22b	28.435	29.0276	29.6721	30.1375	30.4898	29.9196	1.1374	0.0446935	1.34976
O08601	Microsomal triglyceride transfer protein large subunit	Mttp	28.571	29.7557	29.5791	31.8292	33.2841	30.9259	2.71113	0.025425	1.59474
O08795	Glucosidase 2 subunit beta	Prkcsh	25.6757	25.7104	24.0956	28.3116	30.2789	27.7735	3.62743	0.0174865	1.7573
O08992	Syntenin-1	Sdcbp	26.4635	26.1872	27.4904	28.8937	28.7334	28.7833	2.08977	0.00636669	2.19609
O09106	Histone deacetylase 1	Hdac1	28.6269	27.4158	27.7566	29.3082	29.0425	30.0192	1.52353	0.0303415	1.51796
O09167	60S ribosomal protein L21	Rpl21	30.0324	30.8678	30.4028	32.1081	32.0631	31.5139	1.4607	0.0090248	2.04456
O35114	Lysosome membrane protein 2	Scarb2	24.7842	25.5107	25.4343	27.0097	27.4047	26.4494	1.71153	0.00898327	2.04657
O35387	HCLS1-associated protein X-1	Hax1	27.9023	28.2214	28.0658	28.9781	29.2132	29.1369	1.04623	0.000816275	3.08816
O55135	Eukaryotic translation initiation factor 6	Eif6	26.4416	26.6896	27.3513	28.3224	29.5735	29.4582	2.29053	0.00900795	2.04537
O55142	60S ribosomal protein L35a	Rpl35a	28.5939	29.3331	28.3873	29.8888	29.7968	30.0934	1.1549	0.0183437	1.73651
O55242	Sigma non-opioid intracellular receptor 1	Sigmar1	25.8341	24.0432	24.879	27.2887	27.9668	27.4942	2.66447	0.00864026	2.06347
O70252	Heme oxygenase 2	Hmox2	24.2726	26.1262	24.8616	26.3023	26.9154	27.4218	1.79303	0.0477397	1.32112
O70318	Band 4.1-like protein 2	Epb41l2	26.3972	26.1297	25.579	27.4083	26.8319	27.0841	1.0728	0.0215518	1.66652
O88531	Palmitoyl-protein thioesterase 1	Ppt1	24.6324	25.2474	23.401	26.0123	27.0119	26.7237	2.1557	0.0252655	1.59747
P01027	Complement C3;Complement C3 beta chain;C3-beta-c;Complement C3 alpha chain;C3a anaphylatoxin;Acylation stimulating protein;Complement C3b alpha chain;Complement C3c alpha chain fragment 1;Complement C3dg fragment;Complement C3g fragment;Complement C3d fragment;Complement C3f fragment;Complement C3c alpha chain fragment 2	C3	32.8479	32.1233	31.6019	33.5384	33.8686	33.3749	1.40293	0.0226952	1.64407
P01898	H-2 class I histocompatibility antigen, Q10 alpha chain	H2-Q10	27.1542	27.9053	28.1308	29.4241	30.5106	29.2903	2.01157	0.0144149	1.84119
P03987	Ig gamma-3 chain C region		26.2804	26.0047	24.7451	29.293	27.2664	28.4169	2.6487	0.02455	1.60995
P04186	Complement factor B;Complement factor B Ba fragment;Complement factor B Bb fragment	Cfb	25.2046	25.0193	24.1211	27.5137	28.9802	26.7954	2.98143	0.0146879	1.83304
P07724	Serum albumin	Alb	30.6589	30.1072	29.4542	33.6821	34.9474	32.9149	3.7747	0.00535578	2.27118
P08030	Adenine phosphoribosyltransferase	Aprt	23.801	23.6496	24.9941	26.0009	27.2299	27.6591	2.81507	0.0126004	1.89962
P08101	Low affinity immunoglobulin gamma Fc region receptor II;Low affinity immunoglobulin gamma Fc region receptor III	Fcgr2;Fcgr3	25.3326	26.5037	25.22	27.185	26.9283	26.6739	1.24363	0.0463267	1.33417
P08226	Apolipoprotein E	Apoe	27.8509	28.6701	28.8154	32.3758	33.3984	32.429	4.28893	0.000664461	3.17753
P08752	Guanine nucleotide-binding protein G(i) subunit alpha-2	Gnai2	28.0022	27.8969	27.0198	28.6031	29.2563	29.0632	1.33457	0.0219868	1.65784
P09055	Integrin beta-1	Itgb1	27.6345	27.4881	27.7811	29.6338	29.2603	29.1252	1.7052	0.000608199	3.21595
P09528	Ferritin heavy chain;Ferritin heavy chain, N-terminally processed	Fth1	24.5548	25.7574	23.2705	27.2865	26.4104	28.0449	2.7197	0.0340336	1.46809
P10493	Nidogen-1	Nid1	22.3359	21.9241	23.7628	25.9147	28.948	26.7749	4.53827	0.0128604	1.89075
P11031	Activated RNA polymerase II transcriptional coactivator p15	Sub1	21.7392	20.9978	19.9226	24.1175	25.7844	24.5424	3.92823	0.00567299	2.24619
P11276	Fibronectin;Anastellin	Fn1	31.4329	31.6539	31.2327	32.7583	32.9964	31.9993	1.14483	0.0242318	1.61561
P11679	Keratin, type II cytoskeletal 8	Krt8	33.6912	34.0116	34.1604	35.094	35.6866	34.861	1.25947	0.0111151	1.95409
P12970	60S ribosomal protein L7a	Rpl7a	32.07	33.1316	32.4274	34.133	33.5083	33.951	1.3211	0.0219487	1.65859
P13020	Gelsolin	Gsn	24.9829	25.574	27.3582	28.4232	29.6714	28.4436	2.87437	0.0252239	1.59819
P14148	60S ribosomal protein L7	Rpl7	32.5072	33.381	33.043	34.1943	33.9376	34.056	1.08557	0.0148928	1.82702
P14602	Heat shock protein beta-1	Hspb1	27.5704	28.3454	28.22	32.4181	34.9406	31.8536	5.0255	0.00682121	2.16614
P14901	Heme oxygenase 1	Hmox1	25.2259	23.0459	23.5555	26.5067	28.5307	27.9641	3.72473	0.0140028	1.85379
P17047	Lysosome-associated membrane glycoprotein 2	Lamp2	26.6423	24.6656	25.2065	27.6989	27.7066	27.7167	2.2026	0.0202197	1.69423
P17918	Proliferating cell nuclear antigen	Pcna	23.1621	24.4599	24.2772	28.3968	26.8711	30.0447	4.47113	0.0111457	1.95289
P18242	Cathepsin D	Ctsd	28.6022	28.5067	29.2328	30.7749	31.4878	31.1664	2.36247	0.00153811	2.81301
P18572	Basigin	Bsg	27.3371	28.4483	28.6681	29.6105	30.0463	29.4818	1.5617	0.0248531	1.60462
P20152	Vimentin	Vim	31.0191	30.4824	31.0064	33.0665	33.097	32.6121	2.08923	0.00090386	3.0439
P21614	Vitamin D-binding protein	Gc	23.7891	25.2171	27.434	30.3772	31.2945	29.2091	4.81353	0.0168842	1.77252
P22599	Alpha-1-antitrypsin 1-2	Serpina1b	24.5662	24.645	25.0386	27.9547	28.765	27.8052	3.42503	0.000498303	3.30251
P23953	Carboxylesterase 1C	Ces1c	24.9628	24.0426	24.1741	29.0392	31.8476	27.9449	5.2174	0.0120831	1.91782
P25688	Uricase	Uox	33.5797	34.0099	33.7702	35.1082	34.2258	35.1179	1.0307	0.0325246	1.48779
P27046	Alpha-mannosidase 2	Man2a1	27.5096	27.7465	26.3559	28.8983	29.6639	29.056	2.00207	0.0149079	1.82658
P27659	60S ribosomal protein L3	Rpl3	32.6957	33.2969	32.3368	34.3009	33.9899	33.372	1.11113	0.0468217	1.32955
P28653	Biglycan	Bgn	27.5882	27.1889	25.9517	29.6276	30.5214	28.3001	2.57343	0.0338619	1.47029
P28654	Decorin	Dcn	26.1587	26.0272	25.3601	29.0155	30.1798	29.1805	3.60993	0.00120046	2.92065
P28656	Nucleosome assembly protein 1-like 1	Nap1l1	25.7443	24.7123	25.4159	27.7069	29.4842	29.9313	3.74997	0.0072948	2.13699
P29788	Vitronectin	Vtn	29.6691	29.9606	29.3514	33.6372	31.6606	32.8821	3.06627	0.0070201	2.15366
P31001	Desmin	Des	25.8042	26.8186	26.2005	28.608	31.1373	28.9284	3.28347	0.0179707	1.74544
P35980	60S ribosomal protein L18	Rpl18	31.0733	31.8367	31.2765	32.7786	32.8139	32.3915	1.26583	0.0088375	2.05367
P41105	60S ribosomal protein L28	Rpl28	30.0125	31.1375	30.4788	31.7297	31.6742	31.5534	1.1095	0.0283729	1.5471
P46935	E3 ubiquitin-protein ligase NEDD4	Nedd4	26.8471	27.6399	27.88	28.811	28.184	28.5058	1.0446	0.0443216	1.35338
P47962	60S ribosomal protein L5	Rpl5	31.1915	31.4381	31.3251	32.7031	32.4615	32.503	1.23763	0.000276698	3.55799
P47963	60S ribosomal protein L13	Rpl13	31.2449	32.4421	31.8718	33.414	32.8714	33.4784	1.40167	0.0239668	1.62039
P50427	Steryl-sulfatase	Sts	26.4469	27.4259	26.5004	27.7997	28.9714	27.9068	1.4349	0.0430835	1.36569
P51174	Long-chain specific acyl-CoA dehydrogenase, mitochondrial	Acadl	29.3433	29.1547	29.3203	30.4575	30.3708	29.9992	1.00307	0.00277236	2.55715
P52840	Sulfotransferase 1A1	Sult1a1	31.6186	30.5058	30.9982	31.8281	32.8151	33.0156	1.51207	0.0363199	1.43986
P54116	Erythrocyte band 7 integral membrane protein	Stom	27.3251	27.8775	28.7648	29.5181	30.1037	29.6443	1.76623	0.0178816	1.74759
P61358	60S ribosomal protein L27	Rpl27	32.1108	32.5456	32.2992	33.8362	33.0469	34.7669	1.5648	0.0379673	1.42059
P62717	60S ribosomal protein L18a	Rpl18a	29.9223	30.5581	30.3085	31.532	31.318	30.9975	1.01953	0.0134617	1.8709
P63260	Actin, cytoplasmic 2;Actin, cytoplasmic 2, N-terminally processed	Actg1	25.9371	26.2482	26.852	26.8818	27.8593	27.828	1.17727	0.0481146	1.31772
P68369	Tubulin alpha-1A chain;Tubulin alpha-3 chain	Tuba1a;Tuba3a	23.0236	24.2639	23.1961	27.8669	28.1595	28.5811	4.70797	0.000431531	3.36499
P70168	Importin subunit beta-1	Kpnb1	26.9587	27.9254	27.7336	28.311	28.8705	29.3305	1.2981	0.0358692	1.44528
P97315	Cysteine and glycine-rich protein 1	Csrp1	19.6504	20.3697	19.8973	27.1247	28.7766	25.2792	7.0877	0.00235356	2.62827
Q00560	Interleukin-6 receptor subunit beta	Il6st	23.3745	25.1068	25.3162	26.5515	27.0487	26.937	2.24657	0.0238752	1.62205
Q00724	Retinol-binding protein 4	Rbp4	22.8119	23.3824	23.2934	30.0447	31.113	29.6239	7.09797	0.000119088	3.92413
Q00896	Alpha-1-antitrypsin 1-3	Serpina1c	29.1278	28.846	29.2053	30.7817	31.5655	30.4403	1.86947	0.00595125	2.22539
Q00897	Alpha-1-antitrypsin 1-4	Serpina1d	24.7301	24.5976	22.9699	27.1217	27.0313	26.1918	2.6824	0.0136983	1.86333
Q3URE1	Acyl-CoA synthetase family member 3, mitochondrial	Acsf3	23.49	23.9942	21.8001	26.1297	26.3135	24.4748	2.54457	0.0451342	1.34549
Q5XG73	Acyl-CoA-binding domain-containing protein 5	Acbd5	25.4696	26.4729	26.1147	27.82	26.8588	28.2207	1.6141	0.0319246	1.49587
Q60605	Myosin light polypeptide 6	Myl6	28.9394	29.2536	29.6763	30.3961	30.9776	30.6841	1.39617	0.00678744	2.16829
Q60930	Voltage-dependent anion-selective channel protein 2	Vdac2	28.4255	28.6157	29.0104	29.4334	30.4206	30.6413	1.48123	0.0223888	1.64997
Q60973	Histone-binding protein RBBP7	Rbbp7	24.3849	25.7603	24.216	27.0799	27.4385	29.1446	3.1006	0.01813	1.7416
Q61147	Ceruloplasmin	Cp	27.436	26.5038	26.8414	29.7363	30.6037	29.7887	3.11583	0.00134739	2.87051
Q61176	Arginase-1	Arg1	32.9443	32.5606	32.581	33.9046	34.1636	33.0617	1.01467	0.0460979	1.33632
Q61510	E3 ubiquitin/ISG15 ligase TRIM25	Trim25	26.7977	26.7541	26.7689	28.1047	27.3717	28.2629	1.13953	0.0143018	1.84461
Q61646	Haptoglobin;Haptoglobin alpha chain;Haptoglobin beta chain	Hp	27.3077	26.269	27.8386	29.4733	30.1553	29.4918	2.56837	0.00743642	2.12864
Q61703	Inter-alpha-trypsin inhibitor heavy chain H2	Itih2	27.854	27.3429	27.8734	30.396	31.5069	30.2174	3.01667	0.00235295	2.62839
Q61704	Inter-alpha-trypsin inhibitor heavy chain H3	Itih3	24.9488	23.4451	22.8755	26.4386	28.7396	27.9099	3.93957	0.0125361	1.90184
Q64012	RNA-binding protein Raly	Raly	27.5257	27.731	27.4205	28.9849	28.5839	29.4144	1.43533	0.00500839	2.3003
Q64310	Surfeit locus protein 4	Surf4	29.4247	29.9828	29.3953	30.5668	30.2425	31.2699	1.09213	0.038142	1.4186
Q64337	Sequestosome-1	Sqstm1	33.7743	32.8906	32.8398	34.565	34.9861	34.953	1.66647	0.00739948	2.1308
Q64378	Peptidyl-prolyl cis-trans isomerase FKBP5;Peptidyl-prolyl cis-trans isomerase FKBP5, N-terminally processed	Fkbp5	23.3983	24.5126	24.4616	25.39	26.04	25.9106	1.65603	0.0161291	1.79239
Q64726	Zinc-alpha-2-glycoprotein	Azgp1	26.4677	25.5103	25.8365	27.5228	29.3025	28.2401	2.41697	0.0147604	1.8309
Q75N73	Zinc transporter ZIP14	Slc39a14	26.1952	26.3987	25.9953	27.6103	27.2174	27.4968	1.2451	0.00164819	2.78299
Q78XF5	Oligosaccharyltransferase complex subunit OSTC	Ostc	26.2299	25.9777	25.87	26.7079	26.749	27.8383	1.07253	0.0495966	1.30455
Q8BGG9	Acyl-coenzyme A amino acid N-acyltransferase 2	Acnat2	27.2957	27.6539	26.8098	29.6101	29.4067	30.6998	2.6524	0.00485803	2.31354
Q8BH24	Transmembrane 9 superfamily member 4	Tm9sf4	26.0901	26.3058	25.3571	27.8876	28.4378	28.7851	2.4525	0.00321142	2.4933
Q8BHC4	Dephospho-CoA kinase domain-containing protein	Dcakd	26.6621	26.8603	26.8814	28.2985	28.3327	28.8419	1.68977	0.00086709	3.06194
Q8BHI7	Elongation of very long chain fatty acids protein 5	Elovl5	27.0407	26.4691	26.8876	27.7112	27.9825	28.6315	1.30927	0.0152828	1.8158
Q8BJS4	SUN domain-containing protein 2	Sun2	24.2395	24.6713	23.7128	26.7221	27.155	27.4338	2.89577	0.00111405	2.95309
Q8BK48	Pyrethroid hydrolase Ces2e	Ces2e	27.3199	25.5645	26.8293	28.254	30.587	28.5862	2.57117	0.0456123	1.34092
Q8BTM8	Filamin-A	Flna	26.9713	27.6744	27.7886	30.9843	32.3978	30.5171	3.82163	0.0035254	2.45279
Q8BU14	Translocation protein SEC62	Sec62	26.0449	25.9588	25.6446	27.3776	27.4844	26.7735	1.32907	0.00624379	2.20455
Q8BU33	Acetolactate synthase-like protein	Ilvbl	27.293	27.949	27.0819	29.1982	28.6766	29.0338	1.52823	0.00727018	2.13845
Q8BWN8	Acyl-coenzyme A thioesterase 4	Acot4	24.9266	24.0224	24.9815	26.0849	27.1527	27.157	2.1547	0.0103882	1.98346
Q8BXA5	Cleft lip and palate transmembrane protein 1-like protein	Clptm1l	23.7726	24.8459	24.2463	25.5318	26.5857	25.9937	1.7488	0.0158952	1.79873
Q8CFX1	GDH/6PGL endoplasmic bifunctional protein;Glucose 1-dehydrogenase;6-phosphogluconolactonase	H6pd	29.2938	29.1672	28.6822	31.0272	31.0836	31.0904	2.01933	0.000421101	3.37561
Q8CG14	Complement C1s-A subcomponent;Complement C1s-A subcomponent heavy chain;Complement C1s-A subcomponent light chain;Complement C1s-B subcomponent;Complement C1s-B subcomponent heavy chain;Complement C1s-B subcomponent light chain	C1sa;C1sb	24.2129	23.4148	23.3163	25.2992	26.4197	26.1684	2.31443	0.00638285	2.19499
Q8CGB6	Tensin-2	Tns2	24.3467	24.6156	23.7985	25.1184	25.7573	25.3731	1.16267	0.0186621	1.72904
Q8JZR0	Long-chain-fatty-acid--CoA ligase 5	Acsl5	31.8171	31.8529	31.6851	32.6129	32.8508	33.1985	1.10237	0.00342223	2.46569
Q8K0E8	Fibrinogen beta chain;Fibrinopeptide B;Fibrinogen beta chain	Fgb	28.6106	29.3841	29.0536	32.1249	32.9451	30.1033	2.70833	0.0362221	1.44103
Q8K182	Complement component C8 alpha chain	C8a	26.3447	25.1018	26.2267	27.2861	27.2711	27.1472	1.34373	0.0280009	1.55283
Q8R2Y0	Monoacylglycerol lipase ABHD6	Abhd6	25.1623	25.5952	25.4995	26.9857	26.8817	27.6224	1.74427	0.00280331	2.55233
Q8R5C5	Beta-centractin	Actr1b	26.5283	25.6433	24.1969	27.4187	27.4067	27.553	2.0033	0.0423367	1.37328
Q8VBZ3	Cleft lip and palate transmembrane protein 1 homolog	Clptm1	26.4215	27.4506	26.8548	28.2501	29.072	28.311	1.6354	0.0148205	1.82914
Q8VCM7	Fibrinogen gamma chain	Fgg	30.3916	30.9319	30.8063	32.116	32.7528	31.4144	1.38447	0.0299417	1.52372
Q8VCR2	17-beta-hydroxysteroid dehydrogenase 13	Hsd17b13	31.0841	31.3849	30.828	32.1808	32.6341	32.3216	1.27983	0.00362704	2.44045
Q8VDD5	Myosin-9	Myh9	31.9442	32.2406	31.4945	32.3968	33.1539	33.2357	1.0357	0.0395304	1.40307
Q8VEK0	Cell cycle control protein 50A	Tmem30a	24.7194	26.4231	26.7553	28.1211	28.2548	28.4093	2.2958	0.0225702	1.64646
Q8VIJ6	Splicing factor, proline- and glutamine-rich	Sfpq	27.623	28.1247	28.5306	30.3015	29.3628	29.4496	1.61187	0.0155072	1.80947
Q91VE6	MKI67 FHA domain-interacting nucleolar phosphoprotein	Nifk	25.1011	23.579	24.8898	26.3322	26.1215	26.8479	1.91057	0.0216703	1.66413
Q91X72	Hemopexin	Hpx	27.5701	25.0817	24.5177	29.6322	31.7096	30.5687	4.91367	0.0115786	1.93634
Q921I1	Serotransferrin	Tf	30.0338	29.3348	28.8636	31.2635	31.6689	31.4098	2.03667	0.00481129	2.31774
Q921L3	Transmembrane and coiled-coil domain-containing protein 1	Tmco1	26.2189	26.0891	26.3538	26.8879	27.3206	27.5989	1.04853	0.00893897	2.04871
Q922Y1	UBX domain-containing protein 1	Ubxn1	24.7163	26.016	25.8392	26.3497	27.7366	27.8454	1.78673	0.047145	1.32656
Q99J56	Derlin-1	Derl1	26.8609	27.7401	27.7983	29.1634	28.3607	29.8922	1.67233	0.0355749	1.44886
Q99JY3	GTPase IMAP family member 4	Gimap4	25.4849	24.6369	26.5019	27.8767	27.878	27.9173	2.34943	0.0120942	1.91742
Q99KF1	Transmembrane emp24 domain-containing protein 9	Tmed9	25.524	25.8948	26.6175	29.0161	29.7652	29.1049	3.2833	0.00118507	2.92625
Q99NB9	Splicing factor 3B subunit 1	Sf3b1	24.9183	24.9304	25.087	25.7659	26.2391	27.2887	1.45267	0.0327415	1.4849
Q9CQU3	Protein RER1	Rer1	27.0988	26.6232	26.4702	28.1813	28.3004	28.4626	1.58403	0.00154054	2.81233
Q9CR57	60S ribosomal protein L14	Rpl14	31.5004	31.5508	30.5757	32.6219	32.3616	32.4455	1.26737	0.0177472	1.75087
Q9CZM2	60S ribosomal protein L15	Rpl15	30.421	31.1957	30.881	32.0091	31.9597	32.4129	1.29467	0.00832847	2.07943
Q9D1D4	Transmembrane emp24 domain-containing protein 10	Tmed10	26.1538	27.0224	27.2414	30.0817	30.9541	30.7512	3.7898	0.000866369	3.0623
Q9D1R9	60S ribosomal protein L34	Rpl34	30.685	31.0541	30.5212	31.9589	31.3142	32.5103	1.17437	0.0365204	1.43746
Q9D517	1-acyl-sn-glycerol-3-phosphate acyltransferase gamma	Agpat3	23.9078	25.805	25.31	27.2323	26.5401	28.1478	2.29913	0.0351878	1.45361
Q9D8E6	60S ribosomal protein L4	Rpl4	32.4826	33.2925	32.7935	34.3649	34.1083	33.7605	1.2217	0.0141646	1.8488
Q9D8V0	Minor histocompatibility antigen H13	Hm13	27.263	27.3445	27.8481	28.2532	28.8086	28.9467	1.1843	0.013372	1.87381
Q9DBH5	Vesicular integral-membrane protein VIP36	Lman2	26.7635	28.6008	28.441	30.0398	30.4473	29.2391	1.97363	0.0452365	1.34451
Q9DBM2	Peroxisomal bifunctional enzyme;Enoyl-CoA hydratase/3,2-trans-enoyl-CoA isomerase;3-hydroxyacyl-CoA dehydrogenase	Ehhadh	31.7571	31.0742	31.8935	32.8496	32.6416	33.7961	1.52083	0.0252405	1.5979
Q9DC23	DnaJ homolog subfamily C member 10	Dnajc10	24.343	24.1807	23.0857	26.9091	26.0506	27.0396	2.79663	0.0050915	2.29315
Q9DC37	Major facilitator superfamily domain-containing protein 1	Mfsd1	24.1437	22.5127	23.0278	25.5783	24.6052	25.1276	1.87563	0.028184	1.55
Q9DC51	Guanine nucleotide-binding protein G(k) subunit alpha	Gnai3	22.6852	22.8495	24.1286	24.9856	26.3489	26.4288	2.7	0.0144978	1.8387
Q9DCT5	Stromal cell-derived factor 2	Sdf2	24.9929	25.5813	25.335	26.7437	26.8851	26.6221	1.44723	0.00149429	2.82556
Q9EP72	ER membrane protein complex subunit 7	Emc7	26.5333	26.6234	27.2867	28.2962	28.9692	28.4337	1.7519	0.00505727	2.29608
Q9EPL8	Importin-7	Ipo7	22.235	22.4374	24.2242	25.0837	25.9461	26.8986	3.0106	0.0214554	1.66846
Q9ER39	Torsin-1A	Tor1a	24.6498	24.1008	24.248	26.7676	25.9554	26.1143	1.94623	0.00283205	2.5479
Q9ET30	Transmembrane 9 superfamily member 3	Tm9sf3	26.9423	27.4419	27.4608	28.6006	28.6338	28.4414	1.27693	0.0020788	2.68219
Q9JJK5	Homocysteine-responsive endoplasmic reticulum-resident ubiquitin-like domain member 1 protein	Herpud1	25.7597	26.7917	26.3195	27.8488	28.1169	28.4048	1.8332	0.00564696	2.24819
Q9JK53	Prolargin	Prelp	29.1522	29.4055	29.0966	30.9794	31.5292	30.9942	1.9495	0.000673752	3.1715
Q9JKC8	AP-3 complex subunit mu-1	Ap3m1	26.0457	27.2333	27.3683	28.6632	27.9737	28.2128	1.4008	0.0397741	1.4004
Q9JM62	Receptor expression-enhancing protein 6	Reep6	27.9315	28.5774	28.3664	29.1554	29.5711	29.8902	1.24713	0.0119598	1.92228
Q9QUJ7	Long-chain-fatty-acid--CoA ligase 4	Acsl4	27.9092	28.6715	27.6542	29.2959	29.2619	29.1471	1.15667	0.0200422	1.69805
Q9QXK7	Cleavage and polyadenylation specificity factor subunit 3	Cpsf3	24.2872	24.1298	24.4055	25.9231	26.1228	25.5204	1.58127	0.00124088	2.90627
Q9QYR9	Acyl-coenzyme A thioesterase 2, mitochondrial	Acot2	22.8879	23.7039	24.6926	27.4056	28.7967	26.8425	3.92013	0.00737927	2.13199
Q9WUZ9	Ectonucleoside triphosphate diphosphohydrolase 5	Entpd5	29.3762	29.2642	29.3275	29.969	31.3738	31.659	1.67797	0.032704	1.4854
Q9WV54	Acid ceramidase;Acid ceramidase subunit alpha;Acid ceramidase subunit beta	Asah1	24.3024	24.0169	26.2083	26.9156	27.9334	28.3077	2.87637	0.023201	1.63449
Q9WV55	Vesicle-associated membrane protein-associated protein A	Vapa	26.3162	26.3847	27.6396	27.7843	28.7981	28.8341	1.692	0.0372361	1.42904
Q9Z2G9	Oxidoreductase HTATIP2	Htatip2	25.5793	24.177	24.1926	25.6974	27.5838	28.3635	2.56527	0.0490682	1.3092
