# Supplementary material for: Super Enhanced Purification of Denatured-Refolded Ubiquitinated Proteins by ThUBD Revealed Ubiquitinome Dysfunction in Liver Fibrosis
Source: Mol Cell Proteomics. 2024 Oct 2;23(11):100852. doi: 10.1016/j.mcpro.2024.100852 (PMC11584597; doi:10.1016/j.mcpro.2024.100852)
Supplement: Table S7 [file mmc8.xlsx]

## Sheet: Table S7-1
Table S7-1. Metascape analysis of upregulated unique proteins derived from DRUSP method.
There were 303 up-regulated proteins from DRUSP dataset subjected to Metascape analysis.
GO	Category	CategoryID	Description	PARENT_GO	LogP	Enrichment	Z-score	#TotalGeneInLibrary	#GeneInGO	#GeneInHitList	#GeneInGOAndHitList	%InGO	STDV %InGO	GeneID	Hits	Log(q-value)
GO:0017111	GO Molecular Functions	21	ribonucleoside triphosphate phosphatase activity		-13.8112	4.5372	10.3163	21162	591	292	37	12.6712	1.94669	11840|11843|12461|12465|12468|12540|13205|13494|14683|14688|18000|18670|19324|19345|19353|19744|20479|22143|22151|22154|27406|52398|53817|59021|67166|67844|67972|68278|71586|71602|76308|116733|215449|224824|226982|235072|271457	Arf1|Arf4|Cct2|Cct5|Cct7|Cdc42|Ddx3x|Drg1|Gnas|Gnb1|Septin2|Abcb4|Rab1a|Rab5c|Rac1|Rheb|Vps4b|Tuba1b|Tubb2a|Tubb5|Abcf3|Septin11|Ddx39b|Rab2a|Arl8b|Rab32|Atp2b1|Ddx39a|Ifih1|Myo1e|Rab1b|Vps4a|Rap1b|Pex6|Eif5b|Septin7|Rab5a	-9.54083
GO:0016462	GO Molecular Functions	21	pyrophosphatase activity		-13.262	4.24339	9.9267	21162	649	292	38	13.0137	1.96895	11840|11843|12461|12465|12468|12540|13205|13494|14683|14688|18000|18670|19324|19345|19353|19744|20479|22143|22151|22154|27406|52398|53817|53893|59021|67166|67844|67972|68278|71586|71602|76308|116733|215449|224824|226982|235072|271457	Arf1|Arf4|Cct2|Cct5|Cct7|Cdc42|Ddx3x|Drg1|Gnas|Gnb1|Septin2|Abcb4|Rab1a|Rab5c|Rac1|Rheb|Vps4b|Tuba1b|Tubb2a|Tubb5|Abcf3|Septin11|Ddx39b|Nudt5|Rab2a|Arl8b|Rab32|Atp2b1|Ddx39a|Ifih1|Myo1e|Rab1b|Vps4a|Rap1b|Pex6|Eif5b|Septin7|Rab5a	-9.54083
GO:0016818	GO Molecular Functions	21	hydrolase activity, acting on acid anhydrides, in phosphorus-containing anhydrides		-13.137	4.20452	9.85441	21162	655	292	38	13.0137	1.96895	11840|11843|12461|12465|12468|12540|13205|13494|14683|14688|18000|18670|19324|19345|19353|19744|20479|22143|22151|22154|27406|52398|53817|53893|59021|67166|67844|67972|68278|71586|71602|76308|116733|215449|224824|226982|235072|271457	Arf1|Arf4|Cct2|Cct5|Cct7|Cdc42|Ddx3x|Drg1|Gnas|Gnb1|Septin2|Abcb4|Rab1a|Rab5c|Rac1|Rheb|Vps4b|Tuba1b|Tubb2a|Tubb5|Abcf3|Septin11|Ddx39b|Nudt5|Rab2a|Arl8b|Rab32|Atp2b1|Ddx39a|Ifih1|Myo1e|Rab1b|Vps4a|Rap1b|Pex6|Eif5b|Septin7|Rab5a	-9.54083
GO:0016817	GO Molecular Functions	21	hydrolase activity, acting on acid anhydrides		-13.1164	4.19811	9.84244	21162	656	292	38	13.0137	1.96895	11840|11843|12461|12465|12468|12540|13205|13494|14683|14688|18000|18670|19324|19345|19353|19744|20479|22143|22151|22154|27406|52398|53817|53893|59021|67166|67844|67972|68278|71586|71602|76308|116733|215449|224824|226982|235072|271457	Arf1|Arf4|Cct2|Cct5|Cct7|Cdc42|Ddx3x|Drg1|Gnas|Gnb1|Septin2|Abcb4|Rab1a|Rab5c|Rac1|Rheb|Vps4b|Tuba1b|Tubb2a|Tubb5|Abcf3|Septin11|Ddx39b|Nudt5|Rab2a|Arl8b|Rab32|Atp2b1|Ddx39a|Ifih1|Myo1e|Rab1b|Vps4a|Rap1b|Pex6|Eif5b|Septin7|Rab5a	-9.54083
GO:0003924	GO Molecular Functions	21	GTPase activity		-11.133	5.70276	9.78533	21162	305	292	24	8.21918	1.60731	11840|11843|12540|13205|13494|14683|14688|18000|19324|19345|19353|19744|22143|22151|22154|52398|59021|67166|67844|76308|215449|226982|235072|271457	Arf1|Arf4|Cdc42|Ddx3x|Drg1|Gnas|Gnb1|Septin2|Rab1a|Rab5c|Rac1|Rheb|Tuba1b|Tubb2a|Tubb5|Septin11|Rab2a|Arl8b|Rab32|Rab1b|Rap1b|Eif5b|Septin7|Rab5a	-7.82069
GO:0005525	GO Molecular Functions	21	GTP binding		-11.0949	5.19088	9.52654	21162	363	292	26	8.90411	1.66668	11566|11840|11843|12540|13494|14683|18000|19324|19345|19353|19744|20818|21817|22143|22151|22154|50709|52398|59021|67166|67844|76308|215449|226982|235072|271457	Adss2|Arf1|Arf4|Cdc42|Drg1|Gnas|Septin2|Rab1a|Rab5c|Rac1|Rheb|Srprb|Tgm2|Tuba1b|Tubb2a|Tubb5|H1f4|Septin11|Rab2a|Arl8b|Rab32|Rab1b|Rap1b|Eif5b|Septin7|Rab5a	-7.82043
GO:0019001	GO Molecular Functions	21	guanyl nucleotide binding		-10.475	4.86896	9.0861	21162	387	292	26	8.90411	1.66668	11566|11840|11843|12540|13494|14683|18000|19324|19345|19353|19744|20818|21817|22143|22151|22154|50709|52398|59021|67166|67844|76308|215449|226982|235072|271457	Adss2|Arf1|Arf4|Cdc42|Drg1|Gnas|Septin2|Rab1a|Rab5c|Rac1|Rheb|Srprb|Tgm2|Tuba1b|Tubb2a|Tubb5|H1f4|Septin11|Rab2a|Arl8b|Rab32|Rab1b|Rap1b|Eif5b|Septin7|Rab5a	-7.26743
GO:0032561	GO Molecular Functions	21	guanyl ribonucleotide binding		-10.475	4.86896	9.0861	21162	387	292	26	8.90411	1.66668	11566|11840|11843|12540|13494|14683|18000|19324|19345|19353|19744|20818|21817|22143|22151|22154|50709|52398|59021|67166|67844|76308|215449|226982|235072|271457	Adss2|Arf1|Arf4|Cdc42|Drg1|Gnas|Septin2|Rab1a|Rab5c|Rac1|Rheb|Srprb|Tgm2|Tuba1b|Tubb2a|Tubb5|H1f4|Septin11|Rab2a|Arl8b|Rab32|Rab1b|Rap1b|Eif5b|Septin7|Rab5a	-7.26743
GO:0003925	GO Molecular Functions	21	G protein activity		-9.69957	14.4945	11.8529	21162	55	292	11	3.76712	1.11423	11840|12540|14683|19324|19345|19353|59021|67166|76308|215449|271457	Arf1|Cdc42|Gnas|Rab1a|Rab5c|Rac1|Rab2a|Arl8b|Rab1b|Rap1b|Rab5a	-6.55001
GO:0019003	GO Molecular Functions	21	GDP binding		-3.8899	6.26306	5.6135	21162	81	292	7	2.39726	0.895153	11840|19345|19744|59021|67166|215449|271457	Arf1|Rab5c|Rheb|Rab2a|Arl8b|Rap1b|Rab5a	-1.75632
mmu04141	KEGG Pathway	24	Protein processing in endoplasmic reticulum - Mus musculus (house mouse)		-13.5538	8.90014	12.2692	21162	171	292	21	7.19178	1.51189	12317|12330|12334|13665|14376|14827|17155|20338|20832|27054|53421|67075|67437|70361|71853|105245|116891|193670|216440|320011|100037258	Calr|Canx|Capn2|Eif2s1|Ganab|Pdia3|Man1a|Sel1l|Ssr4|Sec23b|Sec61a1|Magt1|Ssr3|Lman1|Pdia6|Txndc5|Derl2|Rnf185|Os9|Uggt1|Dnajc3	-9.54083
GO:0034976	GO Biological Processes	19	response to endoplasmic reticulum stress	19_GO:0050896 response to stimulus	-8.44216	5.67177	8.42632	21162	230	292	18	6.16438	1.40746	12317|12330|13205|13665|14827|17155|20338|66437|67878|71853|72736|76299|116891|193670|216440|244373|320011|100037258	Calr|Canx|Ddx3x|Eif2s1|Pdia3|Man1a|Sel1l|Fis1|Tmem33|Pdia6|Tmx1|Erp44|Derl2|Rnf185|Os9|Erlin2|Uggt1|Dnajc3	-5.36723
GO:0051603	GO Biological Processes	19	proteolysis involved in protein catabolic process	19_GO:0008152 metabolic process	-6.38788	3.00578	6.14862	21162	651	292	27	9.24658	1.69524	12317|12330|12334|13030|17155|18815|19173|20338|20479|22224|26445|53312|56207|59003|59029|66881|67923|76788|78294|99375|116733|116891|193670|216440|244373|320011|100037258	Calr|Canx|Capn2|Ctsb|Man1a|Plg|Psmb5|Sel1l|Vps4b|Usp10|Psmb2|Nub1|Uchl5|Maea|Psmd14|Pcyox1|Eloc|Klhdc10|Rps27a|Cul4a|Vps4a|Derl2|Rnf185|Os9|Erlin2|Uggt1|Dnajc3	-3.60239
GO:0030163	GO Biological Processes	19	protein catabolic process	19_GO:0008152 metabolic process	-5.28666	2.5719	5.32274	21162	789	292	28	9.58904	1.72309	12317|12330|12334|13030|17155|18815|19173|20338|20479|22224|26445|53312|56207|59003|59029|66881|67923|76192|76788|78294|99375|116733|116891|193670|216440|244373|320011|100037258	Calr|Canx|Capn2|Ctsb|Man1a|Plg|Psmb5|Sel1l|Vps4b|Usp10|Psmb2|Nub1|Uchl5|Maea|Psmd14|Pcyox1|Eloc|Abhd12|Klhdc10|Rps27a|Cul4a|Vps4a|Derl2|Rnf185|Os9|Erlin2|Uggt1|Dnajc3	-2.73916
GO:0036503	GO Biological Processes	19	ERAD pathway	19_GO:0008152 metabolic process	-5.13808	6.79431	6.73045	21162	96	292	9	3.08219	1.01144	12317|12330|17155|20338|116891|193670|216440|244373|320011	Calr|Canx|Man1a|Sel1l|Derl2|Rnf185|Os9|Erlin2|Uggt1	-2.63566
GO:0043632	GO Biological Processes	19	modification-dependent macromolecule catabolic process	19_GO:0008152 metabolic process	-4.25716	2.64223	4.7267	21162	576	292	21	7.19178	1.51189	12317|12330|17155|19173|20479|22224|53312|56207|59003|59029|66881|67923|76788|78294|99375|116733|116891|193670|216440|227715|244373	Calr|Canx|Man1a|Psmb5|Vps4b|Usp10|Nub1|Uchl5|Maea|Psmd14|Pcyox1|Eloc|Klhdc10|Rps27a|Cul4a|Vps4a|Derl2|Rnf185|Os9|Exosc2|Erlin2	-2.02113
GO:0030433	GO Biological Processes	19	ubiquitin-dependent ERAD pathway	19_GO:0008152 metabolic process	-3.95874	6.42162	5.71051	21162	79	292	7	2.39726	0.895153	12317|12330|17155|116891|193670|216440|244373	Calr|Canx|Man1a|Derl2|Rnf185|Os9|Erlin2	-1.80764
GO:0010498	GO Biological Processes	19	proteasomal protein catabolic process	19_GO:0008152 metabolic process	-3.94588	2.97323	4.65233	21162	390	292	16	5.47945	1.3318	12317|12330|17155|19173|20338|26445|53312|59003|59029|76788|99375|116891|193670|216440|244373|320011	Calr|Canx|Man1a|Psmb5|Sel1l|Psmb2|Nub1|Maea|Psmd14|Klhdc10|Cul4a|Derl2|Rnf185|Os9|Erlin2|Uggt1	-1.80171
GO:0019941	GO Biological Processes	19	modification-dependent protein catabolic process	19_GO:0008152 metabolic process	-3.89687	2.56087	4.45227	21162	566	292	20	6.84932	1.47817	12317|12330|17155|19173|20479|22224|53312|56207|59003|59029|66881|67923|76788|78294|99375|116733|116891|193670|216440|244373	Calr|Canx|Man1a|Psmb5|Vps4b|Usp10|Nub1|Uchl5|Maea|Psmd14|Pcyox1|Eloc|Klhdc10|Rps27a|Cul4a|Vps4a|Derl2|Rnf185|Os9|Erlin2	-1.76066
GO:0006511	GO Biological Processes	19	ubiquitin-dependent protein catabolic process	19_GO:0008152 metabolic process	-3.13235	2.35471	3.82191	21162	554	292	18	6.16438	1.40746	12317|12330|17155|19173|20479|22224|53312|56207|59003|59029|67923|76788|99375|116733|116891|193670|216440|244373	Calr|Canx|Man1a|Psmb5|Vps4b|Usp10|Nub1|Uchl5|Maea|Psmd14|Eloc|Klhdc10|Cul4a|Vps4a|Derl2|Rnf185|Os9|Erlin2	-1.21533
GO:0043161	GO Biological Processes	19	proteasome-mediated ubiquitin-dependent protein catabolic process	19_GO:0008152 metabolic process	-2.50528	2.52811	3.37998	21162	344	292	12	4.10959	1.1617	12317|12330|17155|19173|59003|59029|76788|99375|116891|193670|216440|244373	Calr|Canx|Man1a|Psmb5|Maea|Psmd14|Klhdc10|Cul4a|Derl2|Rnf185|Os9|Erlin2	-0.773811
GO:0140534	GO Cellular Components	20	endoplasmic reticulum protein-containing complex		-13.4078	10.1998	12.684	21162	135	292	19	6.50685	1.44339	12317|14376|14827|14964|14972|20338|20818|20832|53421|56529|66624|67075|69019|71853|116891|230866|276846|329777|394436	Calr|Ganab|Pdia3|H2-D1|H2-K1|Sel1l|Srprb|Ssr4|Sec61a1|Sec11a|Spcs2|Magt1|Spcs1|Pdia6|Derl2|Emc1|Pigs|Pigk|Ugt1a1	-9.54083
GO:0042175	GO Cellular Components	20	nuclear outer membrane-endoplasmic reticulum membrane network		-12.9392	4.04354	9.679	21162	699	292	39	13.3562	1.99076	12317|12330|13480|14827|14964|14972|14977|15483|19324|20168|20249|20338|20818|20832|23943|26459|53421|56316|56529|59021|65973|66624|67075|67878|69019|70361|72736|75909|76192|76299|76303|116891|211548|226856|230866|244373|276770|276846|329777	Calr|Canx|Dpm1|Pdia3|H2-D1|H2-K1|Slc39a7|Hsd11b1|Rab1a|Rtn3|Scd1|Sel1l|Srprb|Ssr4|Esyt1|Slc27a5|Sec61a1|Ggcx|Sec11a|Rab2a|Asph|Spcs2|Magt1|Tmem33|Spcs1|Lman1|Tmx1|Vmp1|Abhd12|Erp44|Osbp|Derl2|Nomo1|Lpgat1|Emc1|Erlin2|Eif5a|Pigs|Pigk	-9.48148
GO:0005789	GO Cellular Components	20	endoplasmic reticulum membrane		-12.9321	4.14129	9.73581	21162	665	292	38	13.0137	1.96895	12317|12330|13480|14827|14964|14972|14977|15483|19324|20168|20249|20338|20818|20832|23943|26459|53421|56316|56529|59021|65973|66624|67075|67878|69019|70361|72736|75909|76192|76299|76303|116891|211548|226856|230866|244373|276846|329777	Calr|Canx|Dpm1|Pdia3|H2-D1|H2-K1|Slc39a7|Hsd11b1|Rab1a|Rtn3|Scd1|Sel1l|Srprb|Ssr4|Esyt1|Slc27a5|Sec61a1|Ggcx|Sec11a|Rab2a|Asph|Spcs2|Magt1|Tmem33|Spcs1|Lman1|Tmx1|Vmp1|Abhd12|Erp44|Osbp|Derl2|Nomo1|Lpgat1|Emc1|Erlin2|Pigs|Pigk	-9.48148
GO:0098827	GO Cellular Components	20	endoplasmic reticulum subcompartment		-12.6518	4.0559	9.57362	21162	679	292	38	13.0137	1.96895	12317|12330|13480|14827|14964|14972|14977|15483|19324|20168|20249|20338|20818|20832|23943|26459|53421|56316|56529|59021|65973|66624|67075|67878|69019|70361|72736|75909|76192|76299|76303|116891|211548|226856|230866|244373|276846|329777	Calr|Canx|Dpm1|Pdia3|H2-D1|H2-K1|Slc39a7|Hsd11b1|Rab1a|Rtn3|Scd1|Sel1l|Srprb|Ssr4|Esyt1|Slc27a5|Sec61a1|Ggcx|Sec11a|Rab2a|Asph|Spcs2|Magt1|Tmem33|Spcs1|Lman1|Tmx1|Vmp1|Abhd12|Erp44|Osbp|Derl2|Nomo1|Lpgat1|Emc1|Erlin2|Pigs|Pigk	-9.25232
GO:0006886	GO Biological Processes	19	intracellular protein transport	19_GO:0051179 localization	-11.3335	3.8481	8.91582	21162	678	292	36	12.3288	1.92396	11769|11777|11840|11843|12317|12631|17155|17913|19324|19345|20338|20818|20848|22629|24045|27054|30930|53421|54161|56433|59021|66437|66624|66865|67437|67844|69019|73078|76308|116733|116891|216440|224824|231103|233824|271457	Ap1s1|Ap3s1|Arf1|Arf4|Calr|Cfl1|Man1a|Myo1c|Rab1a|Rab5c|Sel1l|Srprb|Stat3|Ywhah|Scamp3|Sec23b|Vps26a|Sec61a1|Copg1|Vps29|Rab2a|Fis1|Spcs2|Pmpca|Ssr3|Rab32|Spcs1|Pmpcb|Rab1b|Vps4a|Derl2|Os9|Pex6|Gckr|Cog7|Rab5a	-7.97978
GO:0045047	GO Biological Processes	19	protein targeting to ER	19_GO:0051179 localization	-4.46891	9.66301	6.88109	21162	45	292	6	2.05479	0.830203	17155|20818|53421|66624|67437|69019	Man1a|Srprb|Sec61a1|Spcs2|Ssr3|Spcs1	-2.15265
GO:0006605	GO Biological Processes	19	protein targeting	19_GO:0051179 localization	-4.37549	3.81435	5.26254	21162	247	292	13	4.45205	1.20698	17155|17913|20818|53421|66437|66624|66865|67437|69019|73078|116733|216440|224824	Man1a|Myo1c|Srprb|Sec61a1|Fis1|Spcs2|Pmpca|Ssr3|Spcs1|Pmpcb|Vps4a|Os9|Pex6	-2.09557
GO:0072599	GO Biological Processes	19	establishment of protein localization to endoplasmic reticulum	19_GO:0051179 localization	-4.25424	8.8742	6.52721	21162	49	292	6	2.05479	0.830203	17155|20818|53421|66624|67437|69019	Man1a|Srprb|Sec61a1|Spcs2|Ssr3|Spcs1	-2.02113
GO:0070972	GO Biological Processes	19	protein localization to endoplasmic reticulum	19_GO:0051179 localization	-4.14033	6.85552	5.96845	21162	74	292	7	2.39726	0.895153	17155|20818|53421|66624|67437|69019|216440	Man1a|Srprb|Sec61a1|Spcs2|Ssr3|Spcs1|Os9	-1.93322
GO:0033365	GO Biological Processes	19	protein localization to organelle	19_GO:0051179 localization	-3.4245	2.19614	3.96967	21162	759	292	23	7.87671	1.5764	11843|12317|12631|13205|17155|20818|20848|22608|53421|66437|66624|66865|67437|69019|73078|94275|104318|116733|216440|224824|230866|231103|233824	Arf4|Calr|Cfl1|Ddx3x|Man1a|Srprb|Stat3|Ybx1|Sec61a1|Fis1|Spcs2|Pmpca|Ssr3|Spcs1|Pmpcb|Maged1|Csnk1d|Vps4a|Os9|Pex6|Emc1|Gckr|Cog7	-1.41521
GO:0072594	GO Biological Processes	19	establishment of protein localization to organelle	19_GO:0051179 localization	-3.39812	2.89065	4.22489	21162	351	292	14	4.79452	1.25029	12631|17155|20818|20848|53421|66437|66624|66865|67437|69019|73078|116733|224824|231103	Cfl1|Man1a|Srprb|Stat3|Sec61a1|Fis1|Spcs2|Pmpca|Ssr3|Spcs1|Pmpcb|Vps4a|Pex6|Gckr	-1.40616
GO:0030867	GO Cellular Components	20	rough endoplasmic reticulum membrane		-2.74001	12.0788	5.56202	21162	18	292	3	1.0274	0.590113	20818|20832|53421	Srprb|Ssr4|Sec61a1	-0.940208
GO:0006614	GO Biological Processes	19	SRP-dependent cotranslational protein targeting to membrane	19_GO:0051179 localization	-2.6698	11.443	5.38665	21162	19	292	3	1.0274	0.590113	20818|53421|67437	Srprb|Sec61a1|Ssr3	-0.885492
GO:0006613	GO Biological Processes	19	cotranslational protein targeting to membrane	19_GO:0051179 localization	-2.60365	10.8709	5.22392	21162	20	292	3	1.0274	0.590113	20818|53421|67437	Srprb|Sec61a1|Ssr3	-0.844354
GO:0005791	GO Cellular Components	20	rough endoplasmic reticulum		-2.43478	6.30197	4.25803	21162	46	292	4	1.36986	0.680224	18746|20818|20832|53421	Pkm|Srprb|Ssr4|Sec61a1	-0.718582
GO:0043209	GO Cellular Components	20	myelin sheath		-10.0239	6.62009	9.63474	21162	208	292	19	6.50685	1.44339	11461|11674|11964|11966|12306|12330|12461|12465|12540|12550|14688|14827|17698|18000|18746|22143|22388|78294|235072	Actb|Aldoa|Atp6v1a|Atp6v1b2|Anxa2|Canx|Cct2|Cct5|Cdc42|Cdh1|Gnb1|Pdia3|Msn|Septin2|Pkm|Tuba1b|Wdr1|Rps27a|Septin7	-6.84626
GO:0032787	GO Biological Processes	19	monocarboxylic acid metabolic process	19_GO:0008152 metabolic process	-9.35162	3.79438	8.02127	21162	573	292	30	10.274	1.77679	11674|13085|13095|13113|13849|14431|15112|18641|18746|18984|20249|20501|26459|54325|55951|56360|67856|70456|76267|102632|103988|107141|226105|229211|231691|269823|269951|394436|404195|545123	Aldoa|Cyp2a12|Cyp2c29|Cyp3a13|Ephx1|Gamt|Hao1|Pfkl|Pkm|Por|Scd1|Slc16a1|Slc27a5|Elovl1|Mpc1|Acot9|Echdc3|Mpc2|Fads1|Acad11|Gck|Cyp2c50|Cyp2c70|Acad9|Sds|Pon3|Idh2|Ugt1a1|Cyp2c54|Cyp2d11	-6.22838
mmu05204	KEGG Pathway	24	Chemical carcinogenesis - DNA adducts - Mus musculus (house mouse)		-7.66249	9.49046	9.22262	21162	84	292	11	3.76712	1.11423	13095|13113|13849|14864|14867|14873|15483|107141|226105|394436|404195	Cyp2c29|Cyp3a13|Ephx1|Gstm3|Gstm6|Gsto1|Hsd11b1|Cyp2c50|Cyp2c70|Ugt1a1|Cyp2c54	-4.70674
GO:0016491	GO Molecular Functions	21	oxidoreductase activity		-5.83435	2.6876	5.68813	21162	782	292	29	9.93151	1.75026	13085|13095|13113|14263|14381|14827|14873|15112|15483|18984|20249|26949|59010|65973|66881|71853|72535|72736|74754|76267|102632|105245|107141|226105|226646|229211|269951|404195|545123	Cyp2a12|Cyp2c29|Cyp3a13|Fmo5|G6pdx|Pdia3|Gsto1|Hao1|Hsd11b1|Por|Scd1|Vat1|Sqor|Asph|Pcyox1|Pdia6|Aldh1b1|Tmx1|Dhcr24|Fads1|Acad11|Txndc5|Cyp2c50|Cyp2c70|Ndufs2|Acad9|Idh2|Cyp2c54|Cyp2d11	-3.13387
GO:0001676	GO Biological Processes	19	long-chain fatty acid metabolic process	19_GO:0008152 metabolic process	-5.77819	6.22811	7.01758	21162	128	292	11	3.76712	1.11423	13085|13095|13849|26459|56360|76267|107141|226105|229211|404195|545123	Cyp2a12|Cyp2c29|Ephx1|Slc27a5|Acot9|Fads1|Cyp2c50|Cyp2c70|Acad9|Cyp2c54|Cyp2d11	-3.08727
GO:0006805	GO Biological Processes	19	xenobiotic metabolic process	19_GO:0008152 metabolic process	-5.74477	6.17983	6.98005	21162	129	292	11	3.76712	1.11423	13085|13095|13113|14263|14873|107141|226105|269823|394436|404195|545123	Cyp2a12|Cyp2c29|Cyp3a13|Fmo5|Gsto1|Cyp2c50|Cyp2c70|Pon3|Ugt1a1|Cyp2c54|Cyp2d11	-3.07233
GO:0071466	GO Biological Processes	19	cellular response to xenobiotic stimulus	19_GO:0050896 response to stimulus	-5.59645	4.95865	6.48339	21162	190	292	13	4.45205	1.20698	13085|13095|13113|14263|14864|14873|107141|215449|226105|269823|394436|404195|545123	Cyp2a12|Cyp2c29|Cyp3a13|Fmo5|Gstm3|Gsto1|Cyp2c50|Rap1b|Cyp2c70|Pon3|Ugt1a1|Cyp2c54|Cyp2d11	-2.95553
GO:0070330	GO Molecular Functions	21	aromatase activity		-4.90362	11.443	7.6213	21162	38	292	6	2.05479	0.830203	13085|13095|13113|107141|404195|545123	Cyp2a12|Cyp2c29|Cyp3a13|Cyp2c50|Cyp2c54|Cyp2d11	-2.43642
GO:0019369	GO Biological Processes	19	arachidonic acid metabolic process	19_GO:0008152 metabolic process	-4.79446	7.15779	6.5678	21162	81	292	8	2.73973	0.955278	13085|13095|13849|76267|107141|226105|404195|545123	Cyp2a12|Cyp2c29|Ephx1|Fads1|Cyp2c50|Cyp2c70|Cyp2c54|Cyp2d11	-2.34386
GO:0006631	GO Biological Processes	19	fatty acid metabolic process	19_GO:0008152 metabolic process	-4.64137	3.25075	5.22987	21162	379	292	17	5.82192	1.3703	13085|13095|13849|15112|18984|20249|26459|54325|56360|67856|76267|102632|107141|226105|229211|404195|545123	Cyp2a12|Cyp2c29|Ephx1|Hao1|Por|Scd1|Slc27a5|Elovl1|Acot9|Echdc3|Fads1|Acad11|Cyp2c50|Cyp2c70|Acad9|Cyp2c54|Cyp2d11	-2.25602
mmu00140	KEGG Pathway	24	Steroid hormone biosynthesis - Mus musculus (house mouse)		-4.35587	6.2342	5.98368	21162	93	292	8	2.73973	0.955278	13095|13113|15483|107141|226105|394436|404195|545123	Cyp2c29|Cyp3a13|Hsd11b1|Cyp2c50|Cyp2c70|Ugt1a1|Cyp2c54|Cyp2d11	-2.08855
GO:0033559	GO Biological Processes	19	unsaturated fatty acid metabolic process	19_GO:0008152 metabolic process	-4.1112	5.05623	5.46594	21162	129	292	9	3.08219	1.01144	13085|13095|13849|20249|76267|107141|226105|404195|545123	Cyp2a12|Cyp2c29|Ephx1|Scd1|Fads1|Cyp2c50|Cyp2c70|Cyp2c54|Cyp2d11	-1.92187
GO:0016705	GO Molecular Functions	21	oxidoreductase activity, acting on paired donors, with incorporation or reduction of molecular oxygen		-4.06358	3.79769	5.03501	21162	229	292	12	4.10959	1.1617	13085|13095|13113|14263|18984|20249|65973|76267|107141|226105|404195|545123	Cyp2a12|Cyp2c29|Cyp3a13|Fmo5|Por|Scd1|Asph|Fads1|Cyp2c50|Cyp2c70|Cyp2c54|Cyp2d11	-1.88114
GO:0020037	GO Molecular Functions	21	heme binding		-4.01253	4.41906	5.19922	21162	164	292	10	3.42466	1.06427	13085|13095|13113|15199|53328|94175|107141|226105|404195|545123	Cyp2a12|Cyp2c29|Cyp3a13|Hebp1|Pgrmc1|Hrg|Cyp2c50|Cyp2c70|Cyp2c54|Cyp2d11	-1.84917
GO:0016712	GO Molecular Functions	21	oxidoreductase activity, acting on paired donors, with incorporation or reduction of molecular oxygen, reduced flavin or flavoprotein as one donor, and incorporation of one atom of oxygen		-3.92407	6.34135	5.66159	21162	80	292	7	2.39726	0.895153	13085|13095|13113|107141|226105|404195|545123	Cyp2a12|Cyp2c29|Cyp3a13|Cyp2c50|Cyp2c70|Cyp2c54|Cyp2d11	-1.78257
GO:0019373	GO Biological Processes	19	epoxygenase P450 pathway	19_GO:0008152 metabolic process	-3.8335	9.79359	6.33238	21162	37	292	5	1.71233	0.759192	13085|13095|107141|226105|404195	Cyp2a12|Cyp2c29|Cyp2c50|Cyp2c70|Cyp2c54	-1.71786
GO:0046906	GO Molecular Functions	21	tetrapyrrole binding		-3.82115	4.18917	4.98199	21162	173	292	10	3.42466	1.06427	13085|13095|13113|15199|53328|94175|107141|226105|404195|545123	Cyp2a12|Cyp2c29|Cyp3a13|Hebp1|Pgrmc1|Hrg|Cyp2c50|Cyp2c70|Cyp2c54|Cyp2d11	-1.71031
GO:0033695	GO Molecular Functions	21	oxidoreductase activity, acting on CH or CH2 groups, quinone or similar compound as acceptor		-3.68744	24.1575	8.21913	21162	9	292	3	1.0274	0.590113	13095|13113|107141	Cyp2c29|Cyp3a13|Cyp2c50	-1.60093
GO:0034875	GO Molecular Functions	21	caffeine oxidase activity		-3.68744	24.1575	8.21913	21162	9	292	3	1.0274	0.590113	13095|13113|107141	Cyp2c29|Cyp3a13|Cyp2c50	-1.60093
GO:0009410	GO Biological Processes	19	response to xenobiotic stimulus	19_GO:0050896 response to stimulus	-3.51131	2.96671	4.33723	21162	342	292	14	4.79452	1.25029	13085|13095|13113|14263|14683|14864|14873|107141|215449|226105|269823|394436|404195|545123	Cyp2a12|Cyp2c29|Cyp3a13|Fmo5|Gnas|Gstm3|Gsto1|Cyp2c50|Rap1b|Cyp2c70|Pon3|Ugt1a1|Cyp2c54|Cyp2d11	-1.47985
mmu00830	KEGG Pathway	24	Retinol metabolism - Mus musculus (house mouse)		-3.40364	5.22998	4.93903	21162	97	292	7	2.39726	0.895153	13085|13095|13113|107141|226105|394436|404195	Cyp2a12|Cyp2c29|Cyp3a13|Cyp2c50|Cyp2c70|Ugt1a1|Cyp2c54	-1.40913
mmu04726	KEGG Pathway	24	Serotonergic synapse - Mus musculus (house mouse)		-3.32131	4.42581	4.65229	21162	131	292	8	2.73973	0.955278	13095|14683|14688|26395|107141|226105|404195|545123	Cyp2c29|Gnas|Gnb1|Map2k1|Cyp2c50|Cyp2c70|Cyp2c54|Cyp2d11	-1.34603
GO:0008392	GO Molecular Functions	21	arachidonic acid epoxygenase activity		-3.29301	7.54923	5.37309	21162	48	292	5	1.71233	0.759192	13085|13095|107141|226105|404195	Cyp2a12|Cyp2c29|Cyp2c50|Cyp2c70|Cyp2c54	-1.32493
mmu00591	KEGG Pathway	24	Linoleic acid metabolism - Mus musculus (house mouse)		-3.21025	7.24726	5.23128	21162	50	292	5	1.71233	0.759192	13095|13113|107141|226105|404195	Cyp2c29|Cyp3a13|Cyp2c50|Cyp2c70|Cyp2c54	-1.2631
GO:0008391	GO Molecular Functions	21	arachidonic acid monooxygenase activity		-3.17031	7.10516	5.16328	21162	51	292	5	1.71233	0.759192	13085|13095|107141|226105|404195	Cyp2a12|Cyp2c29|Cyp2c50|Cyp2c70|Cyp2c54	-1.23492
GO:0006690	GO Biological Processes	19	icosanoid metabolic process	19_GO:0008152 metabolic process	-3.15083	4.17109	4.43676	21162	139	292	8	2.73973	0.955278	13085|13095|13849|76267|107141|226105|404195|545123	Cyp2a12|Cyp2c29|Ephx1|Fads1|Cyp2c50|Cyp2c70|Cyp2c54|Cyp2d11	-1.21875
GO:0005506	GO Molecular Functions	21	iron ion binding		-3.14234	3.74858	4.30622	21162	174	292	9	3.08219	1.01144	12317|13085|13095|13113|20249|107141|226105|404195|545123	Calr|Cyp2a12|Cyp2c29|Cyp3a13|Scd1|Cyp2c50|Cyp2c70|Cyp2c54|Cyp2d11	-1.2158
GO:0016725	GO Molecular Functions	21	oxidoreductase activity, acting on CH or CH2 groups		-2.89465	13.5886	5.9583	21162	16	292	3	1.0274	0.590113	13095|13113|107141	Cyp2c29|Cyp3a13|Cyp2c50	-1.04202
GO:0004497	GO Molecular Functions	21	monooxygenase activity		-2.88078	3.78942	4.09595	21162	153	292	8	2.73973	0.955278	13085|13095|13113|14263|107141|226105|404195|545123	Cyp2a12|Cyp2c29|Cyp3a13|Fmo5|Cyp2c50|Cyp2c70|Cyp2c54|Cyp2d11	-1.03204
GO:0120254	GO Biological Processes	19	olefinic compound metabolic process	19_GO:0008152 metabolic process	-2.86273	3.76481	4.07316	21162	154	292	8	2.73973	0.955278	13085|13095|13849|76267|107141|226105|404195|545123	Cyp2a12|Cyp2c29|Ephx1|Fads1|Cyp2c50|Cyp2c70|Cyp2c54|Cyp2d11	-1.01959
GO:0101020	GO Molecular Functions	21	estrogen 16-alpha-hydroxylase activity		-2.74001	12.0788	5.56202	21162	18	292	3	1.0274	0.590113	13095|13113|107141	Cyp2c29|Cyp3a13|Cyp2c50	-0.940208
mmu04750	KEGG Pathway	24	Inflammatory mediator regulation of TRP channels - Mus musculus (house mouse)		-2.713	3.99455	4.00369	21162	127	292	7	2.39726	0.895153	13095|14683|19046|26397|107141|226105|404195	Cyp2c29|Gnas|Ppp1cb|Map2k3|Cyp2c50|Cyp2c70|Cyp2c54	-0.91802
GO:0008401	GO Molecular Functions	21	retinoic acid 4-hydroxylase activity		-2.60365	10.8709	5.22392	21162	20	292	3	1.0274	0.590113	13095|13113|107141	Cyp2c29|Cyp3a13|Cyp2c50	-0.844354
GO:0008395	GO Molecular Functions	21	steroid hydroxylase activity		-2.57983	6.90215	4.52883	21162	42	292	4	1.36986	0.680224	13085|13095|13113|107141	Cyp2a12|Cyp2c29|Cyp3a13|Cyp2c50	-0.82659
GO:0043604	GO Biological Processes	19	amide biosynthetic process	19_GO:0008152 metabolic process	-8.50442	3.69623	7.57132	21162	549	292	28	9.58904	1.72309	13205|13494|13665|13681|16785|19935|19988|20088|20226|22224|27395|54325|55944|55951|66489|67941|70456|76303|76788|76893|77721|78294|105083|110954|216767|223691|226982|276770	Ddx3x|Drg1|Eif2s1|Eif4a1|Rpsa|Mrpl23|Rpl6|Rps24|Sars1|Usp10|Mrpl15|Elovl1|Eif3d|Mpc1|Rpl35|Rps27l|Mpc2|Osbp|Klhdc10|Cers2|Mrps5|Rps27a|Pelo|Rpl10|Mrpl22|Eif3l|Eif5b|Eif5a	-5.40601
GO:0006412	GO Biological Processes	19	translation	19_GO:0008152 metabolic process	-7.67179	3.98773	7.29762	21162	418	292	23	7.87671	1.5764	13205|13494|13665|13681|16785|19935|19988|20088|20226|22224|27395|55944|66489|67941|76788|77721|78294|105083|110954|216767|223691|226982|276770	Ddx3x|Drg1|Eif2s1|Eif4a1|Rpsa|Mrpl23|Rpl6|Rps24|Sars1|Usp10|Mrpl15|Eif3d|Rpl35|Rps27l|Klhdc10|Mrps5|Rps27a|Pelo|Rpl10|Mrpl22|Eif3l|Eif5b|Eif5a	-4.70674
GO:0043603	GO Biological Processes	19	amide metabolic process	19_GO:0008152 metabolic process	-7.66977	2.99324	6.79375	21162	799	292	33	11.3014	1.85282	13205|13494|13665|13681|16785|19935|19988|20088|20226|22224|27395|54325|55944|55951|56360|56529|66489|66624|67941|68059|69019|70456|76303|76788|76893|77721|78294|105083|110954|216767|223691|226982|276770	Ddx3x|Drg1|Eif2s1|Eif4a1|Rpsa|Mrpl23|Rpl6|Rps24|Sars1|Usp10|Mrpl15|Elovl1|Eif3d|Mpc1|Acot9|Sec11a|Rpl35|Spcs2|Rps27l|Tm9sf2|Spcs1|Mpc2|Osbp|Klhdc10|Cers2|Mrps5|Rps27a|Pelo|Rpl10|Mrpl22|Eif3l|Eif5b|Eif5a	-4.70674
GO:0006518	GO Biological Processes	19	peptide metabolic process	19_GO:0008152 metabolic process	-7.60388	3.56198	7.05864	21162	529	292	26	8.90411	1.66668	13205|13494|13665|13681|16785|19935|19988|20088|20226|22224|27395|55944|56529|66489|66624|67941|69019|76788|77721|78294|105083|110954|216767|223691|226982|276770	Ddx3x|Drg1|Eif2s1|Eif4a1|Rpsa|Mrpl23|Rpl6|Rps24|Sars1|Usp10|Mrpl15|Eif3d|Sec11a|Rpl35|Spcs2|Rps27l|Spcs1|Klhdc10|Mrps5|Rps27a|Pelo|Rpl10|Mrpl22|Eif3l|Eif5b|Eif5a	-4.68156
GO:0043043	GO Biological Processes	19	peptide biosynthetic process	19_GO:0008152 metabolic process	-7.2282	3.7712	6.96438	21162	442	292	23	7.87671	1.5764	13205|13494|13665|13681|16785|19935|19988|20088|20226|22224|27395|55944|66489|67941|76788|77721|78294|105083|110954|216767|223691|226982|276770	Ddx3x|Drg1|Eif2s1|Eif4a1|Rpsa|Mrpl23|Rpl6|Rps24|Sars1|Usp10|Mrpl15|Eif3d|Rpl35|Rps27l|Klhdc10|Mrps5|Rps27a|Pelo|Rpl10|Mrpl22|Eif3l|Eif5b|Eif5a	-4.36362
GO:0005840	GO Cellular Components	20	ribosome		-5.30247	4.07149	5.97424	21162	267	292	15	5.13699	1.29185	12330|13205|16785|19935|19988|20088|22224|27395|66489|67941|77721|78294|105083|110954|216767	Canx|Ddx3x|Rpsa|Mrpl23|Rpl6|Rps24|Usp10|Mrpl15|Rpl35|Rps27l|Mrps5|Rps27a|Pelo|Rpl10|Mrpl22	-2.74813
GO:0022626	GO Cellular Components	20	cytosolic ribosome		-4.54208	5.1037	5.80366	21162	142	292	10	3.42466	1.06427	13205|16785|19988|20088|22224|66489|67941|78294|105083|110954	Ddx3x|Rpsa|Rpl6|Rps24|Usp10|Rpl35|Rps27l|Rps27a|Pelo|Rpl10	-2.197
mmu03010	KEGG Pathway	24	Ribosome - Mus musculus (house mouse)		-4.43429	4.50395	5.53717	21162	177	292	11	3.76712	1.11423	16785|19935|19988|20088|27395|66489|67941|77721|78294|110954|216767	Rpsa|Mrpl23|Rpl6|Rps24|Mrpl15|Rpl35|Rps27l|Mrps5|Rps27a|Rpl10|Mrpl22	-2.12199
GO:0003735	GO Molecular Functions	21	structural constituent of ribosome		-4.41185	4.47864	5.51282	21162	178	292	11	3.76712	1.11423	16785|19935|19988|20088|27395|66489|67941|77721|78294|110954|216767	Rpsa|Mrpl23|Rpl6|Rps24|Mrpl15|Rpl35|Rps27l|Mrps5|Rps27a|Rpl10|Mrpl22	-2.11125
mmu05171	KEGG Pathway	24	Coronavirus disease - COVID-19 - Mus musculus (house mouse)		-4.33944	3.78371	5.22653	21162	249	292	13	4.45205	1.20698	14061|14161|15139|16785|19988|20088|20848|66489|67941|69379|71586|78294|110954	F2|Fga|Hc|Rpsa|Rpl6|Rps24|Stat3|Rpl35|Rps27l|C8g|Ifih1|Rps27a|Rpl10	-2.07677
GO:0044391	GO Cellular Components	20	ribosomal subunit		-4.32674	4.04498	5.30813	21162	215	292	12	4.10959	1.1617	13205|16785|19935|19988|20088|27395|66489|67941|77721|78294|110954|216767	Ddx3x|Rpsa|Mrpl23|Rpl6|Rps24|Mrpl15|Rpl35|Rps27l|Mrps5|Rps27a|Rpl10|Mrpl22	-2.07469
GO:0002181	GO Biological Processes	19	cytoplasmic translation	19_GO:0008152 metabolic process	-3.65367	4.95539	5.07465	21162	117	292	8	2.73973	0.955278	13494|13681|16785|19988|20088|20226|55944|78294	Drg1|Eif4a1|Rpsa|Rpl6|Rps24|Sars1|Eif3d|Rps27a	-1.57414
GO:0005198	GO Molecular Functions	21	structural molecule activity		-3.61527	2.31744	4.15548	21162	688	292	22	7.53425	1.54461	11461|12818|14161|14957|16785|19935|19988|20088|22143|22151|22154|27395|50709|54161|66489|67941|69386|77721|78294|110954|216767|235072	Actb|Col14a1|Fga|H1f3|Rpsa|Mrpl23|Rpl6|Rps24|Tuba1b|Tubb2a|Tubb5|Mrpl15|H1f4|Copg1|Rpl35|Rps27l|H4c8|Mrps5|Rps27a|Rpl10|Mrpl22|Septin7	-1.54939
GO:0042255	GO Biological Processes	19	ribosome assembly	19_GO:0009987 cellular process	-3.52659	6.58842	5.37847	21162	66	292	6	2.05479	0.830203	13205|16785|19988|67941|110954|226982	Ddx3x|Rpsa|Rpl6|Rps27l|Rpl10|Eif5b	-1.48677
GO:0022627	GO Cellular Components	20	cytosolic small ribosomal subunit		-3.42497	8.05251	5.60186	21162	45	292	5	1.71233	0.759192	13205|16785|20088|67941|78294	Ddx3x|Rpsa|Rps24|Rps27l|Rps27a	-1.41521
GO:0140236	GO Biological Processes	19	translation at presynapse	19_GO:0008152 metabolic process	-3.33591	7.70985	5.44709	21162	47	292	5	1.71233	0.759192	19988|20088|66489|78294|110954	Rpl6|Rps24|Rpl35|Rps27a|Rpl10	-1.35697
GO:0140241	GO Biological Processes	19	translation at synapse	19_GO:0008152 metabolic process	-3.29301	7.54923	5.37309	21162	48	292	5	1.71233	0.759192	19988|20088|66489|78294|110954	Rpl6|Rps24|Rpl35|Rps27a|Rpl10	-1.32493
GO:0140242	GO Biological Processes	19	translation at postsynapse	19_GO:0008152 metabolic process	-3.29301	7.54923	5.37309	21162	48	292	5	1.71233	0.759192	19988|20088|66489|78294|110954	Rpl6|Rps24|Rpl35|Rps27a|Rpl10	-1.32493
GO:0022613	GO Biological Processes	19	ribonucleoprotein complex biogenesis	19_GO:0009987 cellular process	-3.03078	2.54588	3.81711	21162	427	292	15	5.13699	1.29185	13205|16785|19988|20088|53817|55944|66489|67040|67941|67996|99375|110954|226982|227715|320632	Ddx3x|Rpsa|Rpl6|Rps24|Ddx39b|Eif3d|Rpl35|Ddx17|Rps27l|Srsf6|Cul4a|Rpl10|Eif5b|Exosc2|Snrnp200	-1.14397
GO:0015935	GO Cellular Components	20	small ribosomal subunit		-2.99283	5.23898	4.57693	21162	83	292	6	2.05479	0.830203	13205|16785|20088|67941|77721|78294	Ddx3x|Rpsa|Rps24|Rps27l|Mrps5|Rps27a	-1.10897
GO:0022618	GO Biological Processes	19	protein-RNA complex assembly	19_GO:0009987 cellular process	-2.562	3.37082	3.69279	21162	172	292	8	2.73973	0.955278	16785|19988|53817|55944|67941|67996|110954|320632	Rpsa|Rpl6|Ddx39b|Eif3d|Rps27l|Srsf6|Rpl10|Snrnp200	-0.814696
GO:0071826	GO Biological Processes	19	protein-RNA complex organization	19_GO:0009987 cellular process	-2.44155	3.221	3.53965	21162	180	292	8	2.73973	0.955278	16785|19988|53817|55944|67941|67996|110954|320632	Rpsa|Rpl6|Ddx39b|Eif3d|Rps27l|Srsf6|Rpl10|Snrnp200	-0.722339
GO:0042254	GO Biological Processes	19	ribosome biogenesis	19_GO:0009987 cellular process	-2.38387	2.56334	3.28525	21162	311	292	11	3.76712	1.11423	13205|16785|19988|20088|66489|67040|67941|99375|110954|226982|227715	Ddx3x|Rpsa|Rpl6|Rps24|Rpl35|Ddx17|Rps27l|Cul4a|Rpl10|Eif5b|Exosc2	-0.683401
GO:0003724	GO Molecular Functions	21	RNA helicase activity		-8.38741	11.0722	10.1263	21162	72	292	11	3.76712	1.11423	13204|13205|13209|13681|26900|27041|53817|67040|68278|71586|320632	Dhx15|Ddx3x|Ddx6|Eif4a1|Ddx3y|G3bp1|Ddx39b|Ddx17|Ddx39a|Ifih1|Snrnp200	-5.33475
GO:0008186	GO Molecular Functions	21	ATP-dependent activity, acting on RNA		-8.2572	10.773	9.96144	21162	74	292	11	3.76712	1.11423	13204|13205|13209|13681|26900|27041|53817|67040|68278|71586|320632	Dhx15|Ddx3x|Ddx6|Eif4a1|Ddx3y|G3bp1|Ddx39b|Ddx17|Ddx39a|Ifih1|Snrnp200	-5.22573
GO:0140657	GO Molecular Functions	21	ATP-dependent activity		-7.60914	3.45717	7.00892	21162	566	292	27	9.24658	1.69524	11933|11964|11966|12461|12465|12468|13204|13205|13209|13681|17913|18670|20479|26426|26459|26900|27041|27406|53817|67040|67972|68278|71586|71602|116733|224824|320632	Atp1b3|Atp6v1a|Atp6v1b2|Cct2|Cct5|Cct7|Dhx15|Ddx3x|Ddx6|Eif4a1|Myo1c|Abcb4|Vps4b|Nubp2|Slc27a5|Ddx3y|G3bp1|Abcf3|Ddx39b|Ddx17|Atp2b1|Ddx39a|Ifih1|Myo1e|Vps4a|Pex6|Snrnp200	-4.68156
GO:0004386	GO Molecular Functions	21	helicase activity		-5.10793	5.31466	6.27273	21162	150	292	11	3.76712	1.11423	13204|13205|13209|13681|26900|27041|53817|67040|68278|71586|320632	Dhx15|Ddx3x|Ddx6|Eif4a1|Ddx3y|G3bp1|Ddx39b|Ddx17|Ddx39a|Ifih1|Snrnp200	-2.61756
GO:0016887	GO Molecular Functions	21	ATP hydrolysis activity		-4.37371	3.58522	5.17885	21162	283	292	14	4.79452	1.25029	12461|12465|12468|13205|18670|20479|27406|53817|67972|68278|71586|71602|116733|224824	Cct2|Cct5|Cct7|Ddx3x|Abcb4|Vps4b|Abcf3|Ddx39b|Atp2b1|Ddx39a|Ifih1|Myo1e|Vps4a|Pex6	-2.09557
GO:0003725	GO Molecular Functions	21	double-stranded RNA binding		-3.02045	5.30287	4.61773	21162	82	292	6	2.05479	0.830203	13204|13681|17698|22143|71586|231655	Dhx15|Eif4a1|Msn|Tuba1b|Ifih1|Oasl1	-1.13511
GO:0009615	GO Biological Processes	19	response to virus	19_GO:0044419 biological process involved in interspecies interaction between organisms	-2.69569	2.6677	3.58937	21162	326	292	12	4.10959	1.1617	11840|13052|13204|13205|16859|27041|27406|67040|71586|193670|211948|231655	Arf1|Cxadr|Dhx15|Ddx3x|Lgals9|G3bp1|Abcf3|Ddx17|Ifih1|Rnf185|Pde12|Oasl1	-0.903108
GO:0140098	GO Molecular Functions	21	catalytic activity, acting on RNA		-2.59752	2.47933	3.442	21162	380	292	13	4.45205	1.20698	13204|13205|13209|13681|20226|26900|27041|53817|67040|68278|71586|211948|320632	Dhx15|Ddx3x|Ddx6|Eif4a1|Sars1|Ddx3y|G3bp1|Ddx39b|Ddx17|Ddx39a|Ifih1|Pde12|Snrnp200	-0.839329
GO:0051607	GO Biological Processes	19	defense response to virus	19_GO:0044419 biological process involved in interspecies interaction between organisms	-2.0044	2.52811	2.92112	21162	258	292	9	3.08219	1.01144	13052|13204|27041|27406|67040|71586|193670|211948|231655	Cxadr|Dhx15|G3bp1|Abcf3|Ddx17|Ifih1|Rnf185|Pde12|Oasl1	-0.413388
GO:0042730	GO Biological Processes	19	fibrinolysis	19_GO:0048519 negative regulation of biological process	-7.7461	31.0597	13.308	21162	14	292	6	2.05479	0.830203	12258|12306|14061|14161|18815|94175	Serping1|Anxa2|F2|Fga|Plg|Hrg	-4.73483
GO:1903034	GO Biological Processes	19	regulation of response to wounding	19_GO:0050896 response to stimulus	-6.02507	5.41462	6.91641	21162	174	292	13	4.45205	1.20698	11905|12258|12306|14061|14161|18815|18816|20848|26395|67996|76893|94175|218952	Serpinc1|Serping1|Anxa2|F2|Fga|Plg|Serpinf2|Stat3|Map2k1|Srsf6|Cers2|Hrg|Fermt2	-3.30106
GO:0030193	GO Biological Processes	19	regulation of blood coagulation	19_GO:0032501 multicellular organismal process	-5.46505	8.78456	7.49211	21162	66	292	8	2.73973	0.955278	11905|12258|12306|14061|14161|18815|18816|94175	Serpinc1|Serping1|Anxa2|F2|Fga|Plg|Serpinf2|Hrg	-2.85955
GO:1900046	GO Biological Processes	19	regulation of hemostasis	19_GO:0050789 regulation of biological process	-5.36583	8.52619	7.35273	21162	68	292	8	2.73973	0.955278	11905|12258|12306|14061|14161|18815|18816|94175	Serpinc1|Serping1|Anxa2|F2|Fga|Plg|Serpinf2|Hrg	-2.78299
GO:0050818	GO Biological Processes	19	regulation of coagulation	19_GO:0032501 multicellular organismal process	-5.22321	8.16593	7.15404	21162	71	292	8	2.73973	0.955278	11905|12258|12306|14061|14161|18815|18816|94175	Serpinc1|Serping1|Anxa2|F2|Fga|Plg|Serpinf2|Hrg	-2.6956
mmu04610	KEGG Pathway	24	Complement and coagulation cascades - Mus musculus (house mouse)		-5.21362	6.93887	6.82581	21162	94	292	9	3.08219	1.01144	11905|12258|12628|14061|14161|15139|18815|18816|69379	Serpinc1|Serping1|Cfh|F2|Fga|Hc|Plg|Serpinf2|C8g	-2.69244
GO:0061041	GO Biological Processes	19	regulation of wound healing	19_GO:0050896 response to stimulus	-4.9352	5.66192	6.25759	21162	128	292	10	3.42466	1.06427	11905|12258|12306|14061|14161|18815|18816|67996|94175|218952	Serpinc1|Serping1|Anxa2|F2|Fga|Plg|Serpinf2|Srsf6|Hrg|Fermt2	-2.46232
GO:0030195	GO Biological Processes	19	negative regulation of blood coagulation	19_GO:0048519 negative regulation of biological process	-4.77054	10.8709	7.39124	21162	40	292	6	2.05479	0.830203	12258|12306|14061|14161|18815|94175	Serping1|Anxa2|F2|Fga|Plg|Hrg	-2.34113
GO:1900047	GO Biological Processes	19	negative regulation of hemostasis	19_GO:0048519 negative regulation of biological process	-4.70685	10.6057	7.28223	21162	41	292	6	2.05479	0.830203	12258|12306|14061|14161|18815|94175	Serping1|Anxa2|F2|Fga|Plg|Hrg	-2.28766
GO:0050819	GO Biological Processes	19	negative regulation of coagulation	19_GO:0048519 negative regulation of biological process	-4.58468	10.1125	7.07508	21162	43	292	6	2.05479	0.830203	12258|12306|14061|14161|18815|94175	Serping1|Anxa2|F2|Fga|Plg|Hrg	-2.21327
GO:1903035	GO Biological Processes	19	negative regulation of response to wounding	19_GO:0048519 negative regulation of biological process	-4.49419	6.51439	6.16634	21162	89	292	8	2.73973	0.955278	12258|12306|14061|14161|18815|20848|76893|94175	Serping1|Anxa2|F2|Fga|Plg|Stat3|Cers2|Hrg	-2.16306
GO:0007596	GO Biological Processes	19	blood coagulation	19_GO:0032501 multicellular organismal process	-4.38523	5.48112	5.79835	21162	119	292	9	3.08219	1.01144	11905|12258|12628|14061|14161|14683|14827|18815|94175	Serpinc1|Serping1|Cfh|F2|Fga|Gnas|Pdia3|Plg|Hrg	-2.09973
GO:0050817	GO Biological Processes	19	coagulation	19_GO:0032501 multicellular organismal process	-4.38523	5.48112	5.79835	21162	119	292	9	3.08219	1.01144	11905|12258|12628|14061|14161|14683|14827|18815|94175	Serpinc1|Serping1|Cfh|F2|Fga|Gnas|Pdia3|Plg|Hrg	-2.09973
GO:0007599	GO Biological Processes	19	hemostasis	19_GO:0065007 biological regulation	-4.30014	5.34634	5.69481	21162	122	292	9	3.08219	1.01144	11905|12258|12628|14061|14161|14683|14827|18815|94175	Serpinc1|Serping1|Cfh|F2|Fga|Gnas|Pdia3|Plg|Hrg	-2.05366
GO:0042060	GO Biological Processes	19	wound healing	19_GO:0050896 response to stimulus	-4.16479	3.63762	5.05192	21162	259	292	13	4.45205	1.20698	11905|12258|12628|13052|14061|14161|14683|14827|18815|20479|67166|94175|116733	Serpinc1|Serping1|Cfh|Cxadr|F2|Fga|Gnas|Pdia3|Plg|Vps4b|Arl8b|Hrg|Vps4a	-1.94782
GO:0030168	GO Biological Processes	19	platelet activation	19_GO:0032501 multicellular organismal process	-3.7962	7.3701	5.7956	21162	59	292	6	2.05479	0.830203	12628|14061|14161|14683|14827|94175	Cfh|F2|Fga|Gnas|Pdia3|Hrg	-1.68802
GO:0061045	GO Biological Processes	19	negative regulation of wound healing	19_GO:0048519 negative regulation of biological process	-3.63781	6.90215	5.54943	21162	63	292	6	2.05479	0.830203	12258|12306|14061|14161|18815|94175	Serping1|Anxa2|F2|Fga|Plg|Hrg	-1.56287
GO:0051918	GO Biological Processes	19	negative regulation of fibrinolysis	19_GO:0048519 negative regulation of biological process	-3.53699	21.7418	7.76012	21162	10	292	3	1.0274	0.590113	18815|18816|94175	Plg|Serpinf2|Hrg	-1.49506
GO:0030194	GO Biological Processes	19	positive regulation of blood coagulation	19_GO:0048518 positive regulation of biological process	-3.37903	11.1496	6.12525	21162	26	292	4	1.36986	0.680224	14061|18815|18816|94175	F2|Plg|Serpinf2|Hrg	-1.3927
GO:1900048	GO Biological Processes	19	positive regulation of hemostasis	19_GO:0048518 positive regulation of biological process	-3.37903	11.1496	6.12525	21162	26	292	4	1.36986	0.680224	14061|18815|18816|94175	F2|Plg|Serpinf2|Hrg	-1.3927
GO:0009611	GO Biological Processes	19	response to wounding	19_GO:0050896 response to stimulus	-3.34273	2.73138	4.12455	21162	398	292	15	5.13699	1.29185	11905|12258|12628|13052|14061|14161|14683|14827|15139|18815|20479|26395|67166|94175|116733	Serpinc1|Serping1|Cfh|Cxadr|F2|Fga|Gnas|Pdia3|Hc|Plg|Vps4b|Map2k1|Arl8b|Hrg|Vps4a	-1.36195
GO:0050820	GO Biological Processes	19	positive regulation of coagulation	19_GO:0048518 positive regulation of biological process	-3.19212	9.99622	5.73425	21162	29	292	4	1.36986	0.680224	14061|18815|18816|94175	F2|Plg|Serpinf2|Hrg	-1.25173
GO:0051917	GO Biological Processes	19	regulation of fibrinolysis	19_GO:0048519 negative regulation of biological process	-3.07286	15.5298	6.43263	21162	14	292	3	1.0274	0.590113	18815|18816|94175	Plg|Serpinf2|Hrg	-1.17909
GO:0090303	GO Biological Processes	19	positive regulation of wound healing	19_GO:0048518 positive regulation of biological process	-2.75262	5.75179	4.46782	21162	63	292	5	1.71233	0.759192	14061|18815|18816|94175|218952	F2|Plg|Serpinf2|Hrg|Fermt2	-0.944243
GO:0032102	GO Biological Processes	19	negative regulation of response to external stimulus	19_GO:0048519 negative regulation of biological process	-2.52929	2.26006	3.30656	21162	481	292	15	5.13699	1.29185	12258|12306|14061|14161|14359|14964|14972|15139|16859|18815|20848|72349|76893|83945|94175	Serping1|Anxa2|F2|Fga|Fxr1|H2-D1|H2-K1|Hc|Lgals9|Plg|Stat3|Dusp3|Cers2|Dnaja3|Hrg	-0.785196
GO:1903036	GO Biological Processes	19	positive regulation of response to wounding	19_GO:0048518 positive regulation of biological process	-2.30076	4.52954	3.74115	21162	80	292	5	1.71233	0.759192	14061|18815|18816|94175|218952	F2|Plg|Serpinf2|Hrg|Fermt2	-0.62559
GO:0050878	GO Biological Processes	19	regulation of body fluid levels	19_GO:0065007 biological regulation	-2.23326	2.44539	3.1109	21162	326	292	11	3.76712	1.11423	11905|12258|12306|12628|14061|14161|14683|14827|18815|18816|94175	Serpinc1|Serping1|Anxa2|Cfh|F2|Fga|Gnas|Pdia3|Plg|Serpinf2|Hrg	-0.582008
GO:0006959	GO Biological Processes	19	humoral immune response	19_GO:0002376 immune system process	-2.02158	2.39976	2.89799	21162	302	292	10	3.42466	1.06427	12258|12628|14061|14161|14964|14972|15139|69379|71775|94175	Serping1|Cfh|F2|Fga|H2-D1|H2-K1|Hc|C8g|Inhca|Hrg	-0.42681
GO:0051604	GO Biological Processes	19	protein maturation	19_GO:0008152 metabolic process	-7.50673	3.76481	7.10722	21162	462	292	24	8.21918	1.60731	12317|12330|12334|12406|12461|12465|12468|14161|14827|26371|56529|65973|66624|66865|67035|69019|73078|74754|75624|76299|83945|105245|272589|100037258	Calr|Canx|Capn2|Serpinh1|Cct2|Cct5|Cct7|Fga|Pdia3|Ciao1|Sec11a|Asph|Spcs2|Pmpca|Dnajb4|Spcs1|Pmpcb|Dhcr24|Metap1|Erp44|Dnaja3|Txndc5|Tbcel|Dnajc3	-4.6002
GO:0051082	GO Molecular Functions	21	unfolded protein binding		-5.4522	7.41197	7.12948	21162	88	292	9	3.08219	1.01144	12317|12330|12406|12461|12465|12468|67035|83945|320011	Calr|Canx|Serpinh1|Cct2|Cct5|Cct7|Dnajb4|Dnaja3|Uggt1	-2.85439
GO:0006457	GO Biological Processes	19	protein folding	19_GO:0008152 metabolic process	-5.40212	5.17661	6.4288	21162	168	292	12	4.10959	1.1617	12317|12330|12461|12465|12468|14827|67035|76299|83945|105245|272589|100037258	Calr|Canx|Cct2|Cct5|Cct7|Pdia3|Dnajb4|Erp44|Dnaja3|Txndc5|Tbcel|Dnajc3	-2.81187
GO:0005832	GO Cellular Components	20	chaperonin-containing T-complex		-3.53699	21.7418	7.76012	21162	10	292	3	1.0274	0.590113	12461|12465|12468	Cct2|Cct5|Cct7	-1.49506
GO:1904851	GO Biological Processes	19	positive regulation of establishment of protein localization to telomere	19_GO:0051179 localization	-3.53699	21.7418	7.76012	21162	10	292	3	1.0274	0.590113	12461|12465|12468	Cct2|Cct5|Cct7	-1.49506
GO:0070203	GO Biological Processes	19	regulation of establishment of protein localization to telomere	19_GO:0051179 localization	-3.40314	19.7653	7.36349	21162	11	292	3	1.0274	0.590113	12461|12465|12468	Cct2|Cct5|Cct7	-1.40913
GO:0070202	GO Biological Processes	19	regulation of establishment of protein localization to chromosome	19_GO:0051179 localization	-3.28265	18.1182	7.01602	21162	12	292	3	1.0274	0.590113	12461|12465|12468	Cct2|Cct5|Cct7	-1.32166
GO:1904816	GO Biological Processes	19	positive regulation of protein localization to chromosome, telomeric region	19_GO:0051179 localization	-3.17315	16.7244	6.70811	21162	13	292	3	1.0274	0.590113	12461|12465|12468	Cct2|Cct5|Cct7	-1.23611
GO:1904814	GO Biological Processes	19	regulation of protein localization to chromosome, telomeric region	19_GO:0051179 localization	-2.98039	14.4945	6.18411	21162	15	292	3	1.0274	0.590113	12461|12465|12468	Cct2|Cct5|Cct7	-1.10383
GO:0031647	GO Biological Processes	19	regulation of protein stability	19_GO:0065007 biological regulation	-2.80841	2.75212	3.71189	21162	316	292	12	4.10959	1.1617	11933|12317|12461|12465|12468|18643|65973|83945|219158|224824|230908|233824	Atp1b3|Calr|Cct2|Cct5|Cct7|Pfn1|Asph|Dnaja3|Ccar2|Pex6|Tardbp|Cog7	-0.992539
GO:0050821	GO Biological Processes	19	protein stabilization	19_GO:0065007 biological regulation	-2.69079	3.22898	3.76516	21162	202	292	9	3.08219	1.01144	11933|12317|12461|12465|12468|18643|83945|224824|233824	Atp1b3|Calr|Cct2|Cct5|Cct7|Pfn1|Dnaja3|Pex6|Cog7	-0.90237
GO:0032204	GO Biological Processes	19	regulation of telomere maintenance	19_GO:0008152 metabolic process	-2.66714	4.52954	4.09978	21162	96	292	6	2.05479	0.830203	11991|12461|12465|12468|15381|56207	Hnrnpd|Cct2|Cct5|Cct7|Hnrnpc|Uchl5	-0.883994
GO:0032206	GO Biological Processes	19	positive regulation of telomere maintenance	19_GO:0048518 positive regulation of biological process	-2.55051	5.17661	4.14012	21162	70	292	5	1.71233	0.759192	11991|12461|12465|12468|56207	Hnrnpd|Cct2|Cct5|Cct7|Uchl5	-0.805353
GO:0009988	GO Biological Processes	19	cell-cell recognition	19_GO:0009987 cellular process	-2.44568	4.8968	3.97195	21162	74	292	5	1.71233	0.759192	11674|12461|12465|12468|17698	Aldoa|Cct2|Cct5|Cct7|Msn	-0.725462
GO:0007339	GO Biological Processes	19	binding of sperm to zona pellucida	19_GO:0022414 reproductive process	-2.40081	6.16788	4.19531	21162	47	292	4	1.36986	0.680224	11674|12461|12465|12468	Aldoa|Cct2|Cct5|Cct7	-0.695489
GO:0032210	GO Biological Processes	19	regulation of telomere maintenance via telomerase	19_GO:0008152 metabolic process	-2.30381	5.79781	4.01755	21162	50	292	4	1.36986	0.680224	12461|12465|12468|15381	Cct2|Cct5|Cct7|Hnrnpc	-0.626823
GO:0051054	GO Biological Processes	19	positive regulation of DNA metabolic process	19_GO:0048518 positive regulation of biological process	-2.28227	2.48348	3.16792	21162	321	292	11	3.76712	1.11423	11461|11991|12461|12465|12468|12540|15384|18643|19353|53817|56207	Actb|Hnrnpd|Cct2|Cct5|Cct7|Cdc42|Hnrnpab|Pfn1|Rac1|Ddx39b|Uchl5	-0.612977
GO:0140662	GO Molecular Functions	21	ATP-dependent protein folding chaperone		-2.27206	8.36222	4.44306	21162	26	292	3	1.0274	0.590113	12461|12465|12468	Cct2|Cct5|Cct7	-0.612977
GO:0051052	GO Biological Processes	19	regulation of DNA metabolic process	19_GO:0008152 metabolic process	-2.13328	2.0434	2.88307	21162	532	292	15	5.13699	1.29185	11461|11991|12461|12465|12468|12540|14957|15381|15384|18643|19353|50709|53817|56207|99375	Actb|Hnrnpd|Cct2|Cct5|Cct7|Cdc42|H1f3|Hnrnpc|Hnrnpab|Pfn1|Rac1|H1f4|Ddx39b|Uchl5|Cul4a	-0.50665
GO:0035036	GO Biological Processes	19	sperm-egg recognition	19_GO:0022414 reproductive process	-2.07566	4.99811	3.60649	21162	58	292	4	1.36986	0.680224	11674|12461|12465|12468	Aldoa|Cct2|Cct5|Cct7	-0.465483
GO:2000278	GO Biological Processes	19	regulation of DNA biosynthetic process	19_GO:0008152 metabolic process	-2.05787	3.39715	3.21765	21162	128	292	6	2.05479	0.830203	11991|12461|12465|12468|15381|53817	Hnrnpd|Cct2|Cct5|Cct7|Hnrnpc|Ddx39b	-0.455413
GO:1904356	GO Biological Processes	19	regulation of telomere maintenance via telomere lengthening	19_GO:0008152 metabolic process	-2.04981	4.9134	3.56046	21162	59	292	4	1.36986	0.680224	12461|12465|12468|15381	Cct2|Cct5|Cct7|Hnrnpc	-0.450592
GO:0072521	GO Biological Processes	19	purine-containing compound metabolic process	19_GO:0008152 metabolic process	-7.39072	3.84958	7.08654	21162	433	292	23	7.87671	1.5764	11566|11674|11964|11966|12628|14263|14381|14431|15452|22139|53893|55951|56360|66902|67054|70456|79059|103988|104130|226646|229363|231103|269951	Adss2|Aldoa|Atp6v1a|Atp6v1b2|Cfh|Fmo5|G6pdx|Gamt|Hprt1|Ttr|Nudt5|Mpc1|Acot9|Mtap|Paics|Mpc2|Nme3|Gck|Ndufb11|Ndufs2|Gmps|Gckr|Idh2	-4.49943
GO:0055086	GO Biological Processes	19	nucleobase-containing small molecule metabolic process	19_GO:0008152 metabolic process	-7.22594	3.51809	6.84296	21162	515	292	25	8.56164	1.63739	11566|11674|11964|11966|12628|13480|14263|14381|14431|14583|15452|22139|53893|55951|56360|66902|67054|70456|79059|103988|104130|109785|226646|229363|269951	Adss2|Aldoa|Atp6v1a|Atp6v1b2|Cfh|Dpm1|Fmo5|G6pdx|Gamt|Gfpt1|Hprt1|Ttr|Nudt5|Mpc1|Acot9|Mtap|Paics|Mpc2|Nme3|Gck|Ndufb11|Pgm3|Ndufs2|Gmps|Idh2	-4.36362
GO:0006163	GO Biological Processes	19	purine nucleotide metabolic process	19_GO:0008152 metabolic process	-5.51126	3.45975	5.85969	21162	398	292	19	6.50685	1.44339	11566|11674|11964|11966|12628|14263|14381|15452|53893|55951|56360|67054|70456|79059|103988|104130|226646|229363|269951	Adss2|Aldoa|Atp6v1a|Atp6v1b2|Cfh|Fmo5|G6pdx|Hprt1|Nudt5|Mpc1|Acot9|Paics|Mpc2|Nme3|Gck|Ndufb11|Ndufs2|Gmps|Idh2	-2.89794
GO:0072522	GO Biological Processes	19	purine-containing compound biosynthetic process	19_GO:0008152 metabolic process	-5.18783	4.55142	6.07354	21162	207	292	13	4.45205	1.20698	11566|11674|14381|15452|55951|66902|67054|70456|79059|104130|226646|229363|269951	Adss2|Aldoa|G6pdx|Hprt1|Mpc1|Mtap|Paics|Mpc2|Nme3|Ndufb11|Ndufs2|Gmps|Idh2	-2.67299
GO:0009117	GO Biological Processes	19	nucleotide metabolic process	19_GO:0008152 metabolic process	-4.74167	3.05317	5.21328	21162	451	292	19	6.50685	1.44339	11566|11674|11964|11966|12628|14263|14381|15452|53893|55951|56360|67054|70456|79059|103988|104130|226646|229363|269951	Adss2|Aldoa|Atp6v1a|Atp6v1b2|Cfh|Fmo5|G6pdx|Hprt1|Nudt5|Mpc1|Acot9|Paics|Mpc2|Nme3|Gck|Ndufb11|Ndufs2|Gmps|Idh2	-2.3174
GO:0006164	GO Biological Processes	19	purine nucleotide biosynthetic process	19_GO:0008152 metabolic process	-4.65619	4.37021	5.65008	21162	199	292	12	4.10959	1.1617	11566|11674|14381|15452|55951|67054|70456|79059|104130|226646|229363|269951	Adss2|Aldoa|G6pdx|Hprt1|Mpc1|Paics|Mpc2|Nme3|Ndufb11|Ndufs2|Gmps|Idh2	-2.26155
GO:0006753	GO Biological Processes	19	nucleoside phosphate metabolic process	19_GO:0008152 metabolic process	-4.63657	2.99996	5.12399	21162	459	292	19	6.50685	1.44339	11566|11674|11964|11966|12628|14263|14381|15452|53893|55951|56360|67054|70456|79059|103988|104130|226646|229363|269951	Adss2|Aldoa|Atp6v1a|Atp6v1b2|Cfh|Fmo5|G6pdx|Hprt1|Nudt5|Mpc1|Acot9|Paics|Mpc2|Nme3|Gck|Ndufb11|Ndufs2|Gmps|Idh2	-2.25602
GO:0019693	GO Biological Processes	19	ribose phosphate metabolic process	19_GO:0008152 metabolic process	-4.5752	3.36105	5.23002	21162	345	292	16	5.47945	1.3318	11566|11674|11964|11966|12628|14381|15452|53893|55951|56360|67054|70456|79059|104130|226646|229363	Adss2|Aldoa|Atp6v1a|Atp6v1b2|Cfh|G6pdx|Hprt1|Nudt5|Mpc1|Acot9|Paics|Mpc2|Nme3|Ndufb11|Ndufs2|Gmps	-2.20828
GO:1901137	GO Biological Processes	19	carbohydrate derivative biosynthetic process	19_GO:0008152 metabolic process	-4.47784	2.73727	4.91029	21162	556	292	21	7.19178	1.51189	11566|11674|13480|14381|14583|15452|55951|66902|67054|67075|68059|70456|79059|104130|109785|226646|229363|233824|276846|320011|329777	Adss2|Aldoa|Dpm1|G6pdx|Gfpt1|Hprt1|Mpc1|Mtap|Paics|Magt1|Tm9sf2|Mpc2|Nme3|Ndufb11|Pgm3|Ndufs2|Gmps|Cog7|Pigs|Uggt1|Pigk	-2.15758
GO:0009150	GO Biological Processes	19	purine ribonucleotide metabolic process	19_GO:0008152 metabolic process	-4.42348	3.4293	5.15476	21162	317	292	15	5.13699	1.29185	11566|11674|11964|11966|12628|15452|53893|55951|56360|67054|70456|79059|104130|226646|229363	Adss2|Aldoa|Atp6v1a|Atp6v1b2|Cfh|Hprt1|Nudt5|Mpc1|Acot9|Paics|Mpc2|Nme3|Ndufb11|Ndufs2|Gmps	-2.11512
GO:0009259	GO Biological Processes	19	ribonucleotide metabolic process	19_GO:0008152 metabolic process	-4.13728	3.23538	4.88559	21162	336	292	15	5.13699	1.29185	11566|11674|11964|11966|12628|15452|53893|55951|56360|67054|70456|79059|104130|226646|229363	Adss2|Aldoa|Atp6v1a|Atp6v1b2|Cfh|Hprt1|Nudt5|Mpc1|Acot9|Paics|Mpc2|Nme3|Ndufb11|Ndufs2|Gmps	-1.93322
GO:0046390	GO Biological Processes	19	ribose phosphate biosynthetic process	19_GO:0008152 metabolic process	-4.11374	4.15208	5.18975	21162	192	292	11	3.76712	1.11423	11566|11674|14381|15452|55951|67054|70456|79059|104130|226646|229363	Adss2|Aldoa|G6pdx|Hprt1|Mpc1|Paics|Mpc2|Nme3|Ndufb11|Ndufs2|Gmps	-1.92187
GO:0009165	GO Biological Processes	19	nucleotide biosynthetic process	19_GO:0008152 metabolic process	-3.99226	3.73249	4.96091	21162	233	292	12	4.10959	1.1617	11566|11674|14381|15452|55951|67054|70456|79059|104130|226646|229363|269951	Adss2|Aldoa|G6pdx|Hprt1|Mpc1|Paics|Mpc2|Nme3|Ndufb11|Ndufs2|Gmps|Idh2	-1.83447
GO:1901293	GO Biological Processes	19	nucleoside phosphate biosynthetic process	19_GO:0008152 metabolic process	-3.9572	3.70073	4.92447	21162	235	292	12	4.10959	1.1617	11566|11674|14381|15452|55951|67054|70456|79059|104130|226646|229363|269951	Adss2|Aldoa|G6pdx|Hprt1|Mpc1|Paics|Mpc2|Nme3|Ndufb11|Ndufs2|Gmps|Idh2	-1.80764
GO:0009152	GO Biological Processes	19	purine ribonucleotide biosynthetic process	19_GO:0008152 metabolic process	-3.84178	4.21352	5.00539	21162	172	292	10	3.42466	1.06427	11566|11674|15452|55951|67054|70456|79059|104130|226646|229363	Adss2|Aldoa|Hprt1|Mpc1|Paics|Mpc2|Nme3|Ndufb11|Ndufs2|Gmps	-1.72109
GO:0009260	GO Biological Processes	19	ribonucleotide biosynthetic process	19_GO:0008152 metabolic process	-3.60392	3.93873	4.7357	21162	184	292	10	3.42466	1.06427	11566|11674|15452|55951|67054|70456|79059|104130|226646|229363	Adss2|Aldoa|Hprt1|Mpc1|Paics|Mpc2|Nme3|Ndufb11|Ndufs2|Gmps	-1.54402
GO:0090407	GO Biological Processes	19	organophosphate biosynthetic process	19_GO:0008152 metabolic process	-3.33257	2.52984	4.04006	21162	487	292	17	5.82192	1.3703	11566|11674|13480|14381|15452|55951|67054|70456|76303|79059|104130|226646|226856|229363|269951|276846|329777	Adss2|Aldoa|Dpm1|G6pdx|Hprt1|Mpc1|Paics|Mpc2|Osbp|Nme3|Ndufb11|Ndufs2|Lpgat1|Gmps|Idh2|Pigs|Pigk	-1.35546
GO:0009205	GO Biological Processes	19	purine ribonucleoside triphosphate metabolic process	19_GO:0008152 metabolic process	-3.23447	4.29467	4.54244	21162	135	292	8	2.73973	0.955278	11674|11964|11966|12628|53893|79059|104130|226646	Aldoa|Atp6v1a|Atp6v1b2|Cfh|Nudt5|Nme3|Ndufb11|Ndufs2	-1.27873
GO:0009199	GO Biological Processes	19	ribonucleoside triphosphate metabolic process	19_GO:0008152 metabolic process	-3.0901	4.08296	4.36008	21162	142	292	8	2.73973	0.955278	11674|11964|11966|12628|53893|79059|104130|226646	Aldoa|Atp6v1a|Atp6v1b2|Cfh|Nudt5|Nme3|Ndufb11|Ndufs2	-1.18046
GO:0046034	GO Biological Processes	19	ATP metabolic process	19_GO:0008152 metabolic process	-3.07554	4.61189	4.49245	21162	110	292	7	2.39726	0.895153	11674|11964|11966|12628|53893|104130|226646	Aldoa|Atp6v1a|Atp6v1b2|Cfh|Nudt5|Ndufb11|Ndufs2	-1.17909
GO:0009144	GO Biological Processes	19	purine nucleoside triphosphate metabolic process	19_GO:0008152 metabolic process	-3.05051	4.02626	4.31012	21162	144	292	8	2.73973	0.955278	11674|11964|11966|12628|53893|79059|104130|226646	Aldoa|Atp6v1a|Atp6v1b2|Cfh|Nudt5|Nme3|Ndufb11|Ndufs2	-1.16072
GO:0009141	GO Biological Processes	19	nucleoside triphosphate metabolic process	19_GO:0008152 metabolic process	-2.7747	3.64642	3.962	21162	159	292	8	2.73973	0.955278	11674|11964|11966|12628|53893|79059|104130|226646	Aldoa|Atp6v1a|Atp6v1b2|Cfh|Nudt5|Nme3|Ndufb11|Ndufs2	-0.96134
mmu05415	KEGG Pathway	24	Diabetic cardiomyopathy - Mus musculus (house mouse)		-2.03656	2.74778	3.01803	21162	211	292	8	2.73973	0.955278	14381|14583|19046|19353|55951|70456|104130|226646	G6pdx|Gfpt1|Ppp1cb|Rac1|Mpc1|Mpc2|Ndufb11|Ndufs2	-0.441027
GO:0034248	GO Biological Processes	19	regulation of amide metabolic process	19_GO:0008152 metabolic process	-7.16122	3.60859	6.85256	21162	482	292	24	8.21918	1.60731	11991|12317|13205|13209|13665|14359|15483|18746|20168|20226|20430|22608|53817|55944|66882|67941|105083|110954|211948|226982|227715|230908|276770|100037258	Hnrnpd|Calr|Ddx3x|Ddx6|Eif2s1|Fxr1|Hsd11b1|Pkm|Rtn3|Sars1|Cyfip1|Ybx1|Ddx39b|Eif3d|Bzw1|Rps27l|Pelo|Rpl10|Pde12|Eif5b|Exosc2|Tardbp|Eif5a|Dnajc3	-4.31268
GO:0006417	GO Biological Processes	19	regulation of translation	19_GO:0008152 metabolic process	-7.0221	3.81435	6.87413	21162	418	292	22	7.53425	1.54461	11991|12317|13205|13209|13665|14359|18746|20226|20430|22608|53817|55944|66882|67941|105083|110954|211948|226982|227715|230908|276770|100037258	Hnrnpd|Calr|Ddx3x|Ddx6|Eif2s1|Fxr1|Pkm|Sars1|Cyfip1|Ybx1|Ddx39b|Eif3d|Bzw1|Rps27l|Pelo|Rpl10|Pde12|Eif5b|Exosc2|Tardbp|Eif5a|Dnajc3	-4.18693
GO:0010608	GO Biological Processes	19	post-transcriptional regulation of gene expression	19_GO:0008152 metabolic process	-5.75416	3.01446	5.80322	21162	577	292	24	8.21918	1.60731	11991|12317|13205|13209|13665|14359|15381|18746|20226|20430|22608|53817|55944|66882|67923|67941|105083|110954|211948|226982|227715|230908|276770|100037258	Hnrnpd|Calr|Ddx3x|Ddx6|Eif2s1|Fxr1|Hnrnpc|Pkm|Sars1|Cyfip1|Ybx1|Ddx39b|Eif3d|Bzw1|Eloc|Rps27l|Pelo|Rpl10|Pde12|Eif5b|Exosc2|Tardbp|Eif5a|Dnajc3	-3.07257
GO:0003729	GO Molecular Functions	21	mRNA binding		-5.1105	3.37955	5.58092	21162	386	292	18	6.16438	1.40746	11991|12317|12465|13205|13209|14359|15381|18746|19291|19988|20462|22608|27041|55944|66489|67040|67996|230908	Hnrnpd|Calr|Cct5|Ddx3x|Ddx6|Fxr1|Hnrnpc|Pkm|Purb|Rpl6|Tra2b|Ybx1|G3bp1|Eif3d|Rpl35|Ddx17|Srsf6|Tardbp	-2.61756
GO:0045727	GO Biological Processes	19	positive regulation of translation	19_GO:0048518 positive regulation of biological process	-4.56855	5.1399	5.83406	21162	141	292	10	3.42466	1.06427	11991|13205|14359|18746|22608|53817|55944|67941|276770|100037258	Hnrnpd|Ddx3x|Fxr1|Pkm|Ybx1|Ddx39b|Eif3d|Rps27l|Eif5a|Dnajc3	-2.20609
GO:0034250	GO Biological Processes	19	positive regulation of amide metabolic process	19_GO:0048518 positive regulation of biological process	-3.86256	4.23816	5.02896	21162	171	292	10	3.42466	1.06427	11991|13205|14359|18746|22608|53817|55944|67941|276770|100037258	Hnrnpd|Ddx3x|Fxr1|Pkm|Ybx1|Ddx39b|Eif3d|Rps27l|Eif5a|Dnajc3	-1.73775
GO:0005793	GO Cellular Components	20	endoplasmic reticulum-Golgi intermediate compartment		-6.76986	8.94723	8.4764	21162	81	292	10	3.42466	1.06427	12406|17155|54161|67458|70361|71853|76299|76308|78891|320011	Serpinh1|Man1a|Copg1|Ergic1|Lman1|Pdia6|Erp44|Rab1b|Scyl1|Uggt1	-3.94765
GO:0048193	GO Biological Processes	19	Golgi vesicle transport	19_GO:0051179 localization	-3.46042	3.26944	4.40582	21162	266	292	12	4.10959	1.1617	11777|11840|11843|19324|27054|54161|56433|67458|70361|76308|78891|233824	Ap3s1|Arf1|Arf4|Rab1a|Sec23b|Copg1|Vps29|Ergic1|Lman1|Rab1b|Scyl1|Cog7	-1.44119
GO:0030137	GO Cellular Components	20	COPI-coated vesicle		-3.13467	9.66301	5.61639	21162	30	292	4	1.36986	0.680224	11840|14683|54161|78891	Arf1|Gnas|Copg1|Scyl1	-1.21533
GO:0030135	GO Cellular Components	20	coated vesicle		-2.64745	3.18172	3.71288	21162	205	292	9	3.08219	1.01144	11769|11840|14683|27054|54161|67458|70361|71602|78891	Ap1s1|Arf1|Gnas|Sec23b|Copg1|Ergic1|Lman1|Myo1e|Scyl1	-0.871258
GO:0006888	GO Biological Processes	19	endoplasmic reticulum to Golgi vesicle-mediated transport	19_GO:0051179 localization	-2.27889	3.78118	3.53737	21162	115	292	6	2.05479	0.830203	19324|27054|54161|67458|70361|76308	Rab1a|Sec23b|Copg1|Ergic1|Lman1|Rab1b	-0.612977
GO:0010256	GO Biological Processes	19	endomembrane system organization	19_GO:0009987 cellular process	-6.70889	3.41048	6.51786	21162	510	292	24	8.21918	1.60731	11769|11777|12540|19324|19345|20168|20479|23790|23943|26395|53421|59021|67166|67826|67878|70361|70675|75909|76308|104318|116733|230866|230908|233824	Ap1s1|Ap3s1|Cdc42|Rab1a|Rab5c|Rtn3|Vps4b|Coro1c|Esyt1|Map2k1|Sec61a1|Rab2a|Arl8b|Snap47|Tmem33|Lman1|Vcpip1|Vmp1|Rab1b|Csnk1d|Vps4a|Emc1|Tardbp|Cog7	-3.89927
GO:0016050	GO Biological Processes	19	vesicle organization	19_GO:0009987 cellular process	-3.82096	3.18062	4.64187	21162	319	292	14	4.79452	1.25029	11769|11777|11840|11964|11966|19324|19345|20479|23790|27054|67166|67826|67844|116733	Ap1s1|Ap3s1|Arf1|Atp6v1a|Atp6v1b2|Rab1a|Rab5c|Vps4b|Coro1c|Sec23b|Arl8b|Snap47|Rab32|Vps4a	-1.71031
GO:0061024	GO Biological Processes	19	membrane organization	19_GO:0009987 cellular process	-3.21175	2.2121	3.82322	21162	688	292	21	7.19178	1.51189	11777|11840|12540|18670|19324|19353|20479|20848|23790|23943|27054|53421|67166|67826|67878|70675|74754|83945|116733|230866|230908	Ap3s1|Arf1|Cdc42|Abcb4|Rab1a|Rac1|Vps4b|Stat3|Coro1c|Esyt1|Sec23b|Sec61a1|Arl8b|Snap47|Tmem33|Vcpip1|Dhcr24|Dnaja3|Vps4a|Emc1|Tardbp	-1.2631
GO:0006897	GO Biological Processes	19	endocytosis	19_GO:0051179 localization	-2.10118	2.08769	2.86938	21162	486	292	14	4.79452	1.25029	11777|12330|12331|12540|19324|19345|19353|21817|23790|50765|67166|71602|104318|271457	Ap3s1|Canx|Cap1|Cdc42|Rab1a|Rab5c|Rac1|Tgm2|Coro1c|Tfr2|Arl8b|Myo1e|Csnk1d|Rab5a	-0.485481
mmu04145	KEGG Pathway	24	Phagosome - Mus musculus (house mouse)		-6.59965	5.57482	7.3317	21162	182	292	14	4.79452	1.25029	11461|11964|11966|12317|12330|14964|14972|19345|19353|22143|22151|22154|53421|271457	Actb|Atp6v1a|Atp6v1b2|Calr|Canx|H2-D1|H2-K1|Rab5c|Rac1|Tuba1b|Tubb2a|Tubb5|Sec61a1|Rab5a	-3.80227
mmu05132	KEGG Pathway	24	Salmonella infection - Mus musculus (house mouse)		-5.58829	4.29679	6.23999	21162	253	292	15	5.13699	1.29185	11461|11840|12306|12540|18643|19345|19353|20430|22143|22151|22154|26395|26397|67166|271457	Actb|Arf1|Anxa2|Cdc42|Pfn1|Rab5c|Rac1|Cyfip1|Tuba1b|Tubb2a|Tubb5|Map2k1|Map2k3|Arl8b|Rab5a	-2.95553
GO:0045121	GO Cellular Components	20	membrane raft		-4.68334	3.61159	5.39783	21162	301	292	15	5.13699	1.29185	11461|11933|12306|12334|12406|12550|13030|13052|14964|17913|22143|22154|23790|244373|271457	Actb|Atp1b3|Anxa2|Capn2|Serpinh1|Cdh1|Ctsb|Cxadr|H2-D1|Myo1c|Tuba1b|Tubb5|Coro1c|Erlin2|Rab5a	-2.27905
GO:0098857	GO Cellular Components	20	membrane microdomain		-4.66656	3.59963	5.38216	21162	302	292	15	5.13699	1.29185	11461|11933|12306|12334|12406|12550|13030|13052|14964|17913|22143|22154|23790|244373|271457	Actb|Atp1b3|Anxa2|Capn2|Serpinh1|Cdh1|Ctsb|Cxadr|H2-D1|Myo1c|Tuba1b|Tubb5|Coro1c|Erlin2|Rab5a	-2.26711
GO:0004064	GO Molecular Functions	21	arylesterase activity		-6.28295	48.3151	13.7106	21162	6	292	4	1.36986	0.680224	18979|71881|269823|330260	Pon1|Apmap|Pon3|Pon2	-3.50905
GO:0046573	GO Molecular Functions	21	lactonohydrolase activity		-5.58493	72.4726	14.6437	21162	3	292	3	1.0274	0.590113	18979|269823|330260	Pon1|Pon3|Pon2	-2.95553
GO:0102007	GO Molecular Functions	21	acyl-L-homoserine-lactone lactonohydrolase activity		-5.58493	72.4726	14.6437	21162	3	292	3	1.0274	0.590113	18979|269823|330260	Pon1|Pon3|Pon2	-2.95553
GO:0019439	GO Biological Processes	19	aromatic compound catabolic process	19_GO:0008152 metabolic process	-2.25273	2.46049	3.13358	21162	324	292	11	3.76712	1.11423	13849|15452|18979|53893|67923|105083|211948|227715|269823|330260|394436	Ephx1|Hprt1|Pon1|Nudt5|Eloc|Pelo|Pde12|Exosc2|Pon3|Pon2|Ugt1a1	-0.596271
GO:0052689	GO Molecular Functions	21	carboxylic ester hydrolase activity		-2.06365	3.03777	3.12719	21162	167	292	7	2.39726	0.895153	18979|56360|71881|76192|193742|269823|330260	Pon1|Acot9|Apmap|Abhd12|Abhd16a|Pon3|Pon2	-0.45582
GO:0099563	GO Biological Processes	19	modification of synaptic structure	19_GO:0009987 cellular process	-6.265	18.9059	10.1629	21162	23	292	6	2.05479	0.830203	12540|12631|18643|20430|53328|215449	Cdc42|Cfl1|Pfn1|Cyfip1|Pgrmc1|Rap1b	-3.50238
GO:0010638	GO Biological Processes	19	positive regulation of organelle organization	19_GO:0048518 positive regulation of biological process	-5.3165	3.01398	5.54882	21162	529	292	22	7.53425	1.54461	11991|12461|12465|12468|12540|12631|13494|17698|17913|18643|18816|19353|20430|20479|22388|27041|56207|66437|70361|76303|218952|235072	Hnrnpd|Cct2|Cct5|Cct7|Cdc42|Cfl1|Drg1|Msn|Myo1c|Pfn1|Serpinf2|Rac1|Cyfip1|Vps4b|Wdr1|G3bp1|Uchl5|Fis1|Lman1|Osbp|Fermt2|Septin7	-2.75521
GO:1902743	GO Biological Processes	19	regulation of lamellipodium organization	19_GO:0050789 regulation of biological process	-4.1544	8.52619	6.36508	21162	51	292	6	2.05479	0.830203	12540|12631|19353|20430|23790|94175	Cdc42|Cfl1|Rac1|Cyfip1|Coro1c|Hrg	-1.94059
GO:0051495	GO Biological Processes	19	positive regulation of cytoskeleton organization	19_GO:0048518 positive regulation of biological process	-4.05348	4.0882	5.12451	21162	195	292	11	3.76712	1.11423	12540|12631|13494|17913|18643|18816|19353|20430|20479|22388|218952	Cdc42|Cfl1|Drg1|Myo1c|Pfn1|Serpinf2|Rac1|Cyfip1|Vps4b|Wdr1|Fermt2	-1.87877
mmu04810	KEGG Pathway	24	Regulation of actin cytoskeleton - Mus musculus (house mouse)		-4.02772	3.76481	4.99775	21162	231	292	12	4.10959	1.1617	11461|12540|12631|14061|15139|17698|18643|19046|19353|20430|26395|69379	Actb|Cdc42|Cfl1|F2|Hc|Msn|Pfn1|Ppp1cb|Rac1|Cyfip1|Map2k1|C8g	-1.85587
GO:1902745	GO Biological Processes	19	positive regulation of lamellipodium organization	19_GO:0048518 positive regulation of biological process	-3.8335	9.79359	6.33238	21162	37	292	5	1.71233	0.759192	12540|12631|19353|20430|23790	Cdc42|Cfl1|Rac1|Cyfip1|Coro1c	-1.71786
GO:0008360	GO Biological Processes	19	regulation of cell shape	19_GO:0032502 developmental process	-3.79188	4.59333	5.08187	21162	142	292	9	3.08219	1.01144	11674|12631|14061|17698|19353|20430|22388|192662|218952	Aldoa|Cfl1|F2|Msn|Rac1|Cyfip1|Wdr1|Arhgdia|Fermt2	-1.68709
GO:0120032	GO Biological Processes	19	regulation of plasma membrane bounded cell projection assembly	19_GO:0050789 regulation of biological process	-3.73341	3.76037	4.77795	21162	212	292	11	3.76712	1.11423	11843|12540|12631|14359|18643|19353|20430|23790|94175|235072|271457	Arf4|Cdc42|Cfl1|Fxr1|Pfn1|Rac1|Cyfip1|Coro1c|Hrg|Septin7|Rab5a	-1.63258
GO:0060491	GO Biological Processes	19	regulation of cell projection assembly	19_GO:0050789 regulation of biological process	-3.68042	3.7079	4.72051	21162	215	292	11	3.76712	1.11423	11843|12540|12631|14359|18643|19353|20430|23790|94175|235072|271457	Arf4|Cdc42|Cfl1|Fxr1|Pfn1|Rac1|Cyfip1|Coro1c|Hrg|Septin7|Rab5a	-1.59625
GO:1902905	GO Biological Processes	19	positive regulation of supramolecular fiber organization	19_GO:0048518 positive regulation of biological process	-3.62296	3.96025	4.75729	21162	183	292	10	3.42466	1.06427	12540|12631|13494|17913|18643|18816|19353|20430|22388|218952	Cdc42|Cfl1|Drg1|Myo1c|Pfn1|Serpinf2|Rac1|Cyfip1|Wdr1|Fermt2	-1.55258
GO:0010591	GO Biological Processes	19	regulation of lamellipodium assembly	19_GO:0050789 regulation of biological process	-3.61772	8.83812	5.94217	21162	41	292	5	1.71233	0.759192	12540|12631|19353|20430|94175	Cdc42|Cfl1|Rac1|Cyfip1|Hrg	-1.54959
GO:0010592	GO Biological Processes	19	positive regulation of lamellipodium assembly	19_GO:0048518 positive regulation of biological process	-3.13467	9.66301	5.61639	21162	30	292	4	1.36986	0.680224	12540|12631|19353|20430	Cdc42|Cfl1|Rac1|Cyfip1	-1.21533
GO:0051496	GO Biological Processes	19	positive regulation of stress fiber assembly	19_GO:0048518 positive regulation of biological process	-2.91417	6.24764	4.73362	21162	58	292	5	1.71233	0.759192	12540|18643|18816|19353|218952	Cdc42|Pfn1|Serpinf2|Rac1|Fermt2	-1.05004
GO:0099010	GO Biological Processes	19	modification of postsynaptic structure	19_GO:0009987 cellular process	-2.74001	12.0788	5.56202	21162	18	292	3	1.0274	0.590113	12631|18643|215449	Cfl1|Pfn1|Rap1b	-0.940208
GO:0110053	GO Biological Processes	19	regulation of actin filament organization	19_GO:0050789 regulation of biological process	-2.73254	2.84714	3.68036	21162	280	292	11	3.76712	1.11423	11840|12540|12631|17913|18643|18816|19353|20430|22388|107702|218952	Arf1|Cdc42|Cfl1|Myo1c|Pfn1|Serpinf2|Rac1|Cyfip1|Wdr1|Rnh1|Fermt2	-0.933948
GO:0032233	GO Biological Processes	19	positive regulation of actin filament bundle assembly	19_GO:0048518 positive regulation of biological process	-2.60569	5.32887	4.2291	21162	68	292	5	1.71233	0.759192	12540|18643|18816|19353|218952	Cdc42|Pfn1|Serpinf2|Rac1|Fermt2	-0.844354
GO:0030175	GO Cellular Components	20	filopodium		-2.57776	4.34836	3.96991	21162	100	292	6	2.05479	0.830203	12540|12631|13052|14359|17698|20430	Cdc42|Cfl1|Cxadr|Fxr1|Msn|Cyfip1	-0.82659
GO:0050808	GO Biological Processes	19	synapse organization	19_GO:0009987 cellular process	-2.48506	2.5135	3.35753	21162	346	292	12	4.10959	1.1617	11461|11840|12540|12550|12631|18643|19353|20430|53328|83945|215449|235072	Actb|Arf1|Cdc42|Cdh1|Cfl1|Pfn1|Rac1|Cyfip1|Pgrmc1|Dnaja3|Rap1b|Septin7	-0.758737
GO:0032956	GO Biological Processes	19	regulation of actin cytoskeleton organization	19_GO:0050789 regulation of biological process	-2.43526	2.4777	3.3021	21162	351	292	12	4.10959	1.1617	11840|12540|12631|17913|18643|18816|19353|20430|22388|94175|107702|218952	Arf1|Cdc42|Cfl1|Myo1c|Pfn1|Serpinf2|Rac1|Cyfip1|Wdr1|Hrg|Rnh1|Fermt2	-0.718582
GO:0044089	GO Biological Processes	19	positive regulation of cellular component biogenesis	19_GO:0048518 positive regulation of biological process	-2.36191	2.10447	3.10726	21162	551	292	16	5.47945	1.3318	12540|12631|13205|13494|17698|17913|18643|18816|19353|20430|20479|27041|94175|116733|218952|235072	Cdc42|Cfl1|Ddx3x|Drg1|Msn|Myo1c|Pfn1|Serpinf2|Rac1|Cyfip1|Vps4b|G3bp1|Hrg|Vps4a|Fermt2|Septin7	-0.67474
GO:0034330	GO Biological Processes	19	cell junction organization	19_GO:0009987 cellular process	-2.281	2.06328	3.02189	21162	562	292	16	5.47945	1.3318	11461|11840|12540|12550|12631|13052|18643|19353|20430|22388|53328|75909|83945|215449|218952|235072	Actb|Arf1|Cdc42|Cdh1|Cfl1|Cxadr|Pfn1|Rac1|Cyfip1|Wdr1|Pgrmc1|Vmp1|Dnaja3|Rap1b|Fermt2|Septin7	-0.612977
GO:0032231	GO Biological Processes	19	regulation of actin filament bundle assembly	19_GO:0050789 regulation of biological process	-2.27889	3.78118	3.53737	21162	115	292	6	2.05479	0.830203	12540|12631|18643|18816|19353|218952	Cdc42|Cfl1|Pfn1|Serpinf2|Rac1|Fermt2	-0.612977
GO:0022604	GO Biological Processes	19	regulation of cell morphogenesis	19_GO:0032502 developmental process	-2.27387	2.61634	3.20297	21162	277	292	10	3.42466	1.06427	11674|12631|14061|17698|19353|20430|22388|23790|192662|218952	Aldoa|Cfl1|F2|Msn|Rac1|Cyfip1|Wdr1|Coro1c|Arhgdia|Fermt2	-0.612977
GO:0120034	GO Biological Processes	19	positive regulation of plasma membrane bounded cell projection assembly	19_GO:0048518 positive regulation of biological process	-2.22509	3.68505	3.45961	21162	118	292	6	2.05479	0.830203	12540|12631|18643|19353|20430|235072	Cdc42|Cfl1|Pfn1|Rac1|Cyfip1|Septin7	-0.574693
GO:0043197	GO Cellular Components	20	dendritic spine		-2.07198	2.78741	3.06422	21162	208	292	8	2.73973	0.955278	11843|12330|12540|12631|14359|19353|20430|67972	Arf4|Canx|Cdc42|Cfl1|Fxr1|Rac1|Cyfip1|Atp2b1	-0.463096
GO:1902903	GO Biological Processes	19	regulation of supramolecular fiber organization	19_GO:0050789 regulation of biological process	-2.0568	2.2129	2.87087	21162	393	292	12	4.10959	1.1617	11840|12540|12631|13494|17913|18643|18816|19353|20430|22388|107702|218952	Arf1|Cdc42|Cfl1|Drg1|Myo1c|Pfn1|Serpinf2|Rac1|Cyfip1|Wdr1|Rnh1|Fermt2	-0.455413
GO:0044309	GO Cellular Components	20	neuron spine		-2.00185	2.70926	2.97263	21162	214	292	8	2.73973	0.955278	11843|12330|12540|12631|14359|19353|20430|67972	Arf4|Canx|Cdc42|Cfl1|Fxr1|Rac1|Cyfip1|Atp2b1	-0.412341
GO:0043021	GO Molecular Functions	21	ribonucleoprotein complex binding		-6.23442	5.20316	6.97467	21162	195	292	14	4.79452	1.25029	13205|13665|15381|16785|27041|53421|66489|67040|69019|71586|105083|116891|211548|276770	Ddx3x|Eif2s1|Hnrnpc|Rpsa|G3bp1|Sec61a1|Rpl35|Ddx17|Spcs1|Ifih1|Pelo|Derl2|Nomo1|Eif5a	-3.4828
GO:0043022	GO Molecular Functions	21	ribosome binding		-4.41418	5.52757	5.83365	21162	118	292	9	3.08219	1.01144	13205|13665|16785|27041|53421|69019|105083|211548|276770	Ddx3x|Eif2s1|Rpsa|G3bp1|Sec61a1|Spcs1|Pelo|Nomo1|Eif5a	-2.11125
GO:0062023	GO Cellular Components	20	collagen-containing extracellular matrix		-6.15057	3.66023	6.32105	21162	396	292	20	6.84932	1.47817	11905|12258|12306|12317|12406|12818|13030|14061|14161|14873|16424|16785|16859|18746|18815|18816|20719|21817|70361|94175	Serpinc1|Serping1|Anxa2|Calr|Serpinh1|Col14a1|Ctsb|F2|Fga|Gsto1|Itih1|Rpsa|Lgals9|Pkm|Plg|Serpinf2|Serpinb6a|Tgm2|Lman1|Hrg	-3.40967
GO:0004857	GO Molecular Functions	21	enzyme inhibitor activity		-5.32496	3.35849	5.70419	21162	410	292	19	6.50685	1.44339	11905|12258|12306|12406|15139|15381|16424|17837|18816|20719|56207|71775|94175|97998|107702|219158|231103|394436|100037258	Serpinc1|Serping1|Anxa2|Serpinh1|Hc|Hnrnpc|Itih1|Mug2|Serpinf2|Serpinb6a|Uchl5|Inhca|Hrg|Deptor|Rnh1|Ccar2|Gckr|Ugt1a1|Dnajc3	-2.7566
GO:0031012	GO Cellular Components	20	extracellular matrix		-4.38774	2.78206	4.87162	21162	521	292	20	6.84932	1.47817	11905|12258|12306|12317|12406|12818|13030|14061|14161|14873|16424|16785|16859|18746|18815|18816|20719|21817|70361|94175	Serpinc1|Serping1|Anxa2|Calr|Serpinh1|Col14a1|Ctsb|F2|Fga|Gsto1|Itih1|Rpsa|Lgals9|Pkm|Plg|Serpinf2|Serpinb6a|Tgm2|Lman1|Hrg	-2.09973
GO:0030312	GO Cellular Components	20	external encapsulating structure		-4.36458	2.77142	4.85206	21162	523	292	20	6.84932	1.47817	11905|12258|12306|12317|12406|12818|13030|14061|14161|14873|16424|16785|16859|18746|18815|18816|20719|21817|70361|94175	Serpinc1|Serping1|Anxa2|Calr|Serpinh1|Col14a1|Ctsb|F2|Fga|Gsto1|Itih1|Rpsa|Lgals9|Pkm|Plg|Serpinf2|Serpinb6a|Tgm2|Lman1|Hrg	-2.09008
GO:0140678	GO Molecular Functions	21	molecular function inhibitor activity		-4.33009	2.75561	4.82289	21162	526	292	20	6.84932	1.47817	11905|12258|12306|12406|15139|15381|16424|17837|18816|20719|22224|56207|71775|94175|97998|107702|219158|231103|394436|100037258	Serpinc1|Serping1|Anxa2|Serpinh1|Hc|Hnrnpc|Itih1|Mug2|Serpinf2|Serpinb6a|Usp10|Uchl5|Inhca|Hrg|Deptor|Rnh1|Ccar2|Gckr|Ugt1a1|Dnajc3	-2.07469
GO:0045861	GO Biological Processes	19	negative regulation of proteolysis	19_GO:0048519 negative regulation of biological process	-4.32457	3.20321	5.00123	21162	362	292	16	5.47945	1.3318	11905|12258|12406|12550|13205|14061|16424|17837|18816|18984|20719|56207|74754|83945|94175|219158	Serpinc1|Serping1|Serpinh1|Cdh1|Ddx3x|F2|Itih1|Mug2|Serpinf2|Por|Serpinb6a|Uchl5|Dhcr24|Dnaja3|Hrg|Ccar2	-2.07469
GO:0061135	GO Molecular Functions	21	endopeptidase regulator activity		-4.28779	4.0077	5.26772	21162	217	292	12	4.10959	1.1617	11905|12258|12306|12406|15139|16424|17837|18816|20719|56207|59029|94175	Serpinc1|Serping1|Anxa2|Serpinh1|Hc|Itih1|Mug2|Serpinf2|Serpinb6a|Uchl5|Psmd14|Hrg	-2.0447
GO:0030162	GO Biological Processes	19	regulation of proteolysis	19_GO:0008152 metabolic process	-4.11616	2.34387	4.50245	21162	773	292	25	8.56164	1.63739	11905|12258|12406|12550|12631|13205|14061|16424|17837|18816|18984|20719|20848|53312|56207|59029|65973|66437|67941|74754|83945|94175|104318|193670|219158	Serpinc1|Serping1|Serpinh1|Cdh1|Cfl1|Ddx3x|F2|Itih1|Mug2|Serpinf2|Por|Serpinb6a|Stat3|Nub1|Uchl5|Psmd14|Asph|Fis1|Rps27l|Dhcr24|Dnaja3|Hrg|Csnk1d|Rnf185|Ccar2	-1.92187
GO:0004867	GO Molecular Functions	21	serine-type endopeptidase inhibitor activity		-4.1112	5.05623	5.46594	21162	129	292	9	3.08219	1.01144	11905|12258|12306|12406|16424|17837|18816|20719|94175	Serpinc1|Serping1|Anxa2|Serpinh1|Itih1|Mug2|Serpinf2|Serpinb6a|Hrg	-1.92187
GO:0061134	GO Molecular Functions	21	peptidase regulator activity		-4.01515	3.51546	4.90199	21162	268	292	13	4.45205	1.20698	11905|12258|12306|12406|15139|16424|17837|18816|20719|56207|59029|67941|94175	Serpinc1|Serping1|Anxa2|Serpinh1|Hc|Itih1|Mug2|Serpinf2|Serpinb6a|Uchl5|Psmd14|Rps27l|Hrg	-1.84917
GO:0004866	GO Molecular Functions	21	endopeptidase inhibitor activity		-3.9944	4.02626	5.06057	21162	198	292	11	3.76712	1.11423	11905|12258|12306|12406|15139|16424|17837|18816|20719|56207|94175	Serpinc1|Serping1|Anxa2|Serpinh1|Hc|Itih1|Mug2|Serpinf2|Serpinb6a|Uchl5|Hrg	-1.83447
GO:0030414	GO Molecular Functions	21	peptidase inhibitor activity		-3.86099	3.88877	4.91614	21162	205	292	11	3.76712	1.11423	11905|12258|12306|12406|15139|16424|17837|18816|20719|56207|94175	Serpinc1|Serping1|Anxa2|Serpinh1|Hc|Itih1|Mug2|Serpinf2|Serpinb6a|Uchl5|Hrg	-1.73775
GO:0052547	GO Biological Processes	19	regulation of peptidase activity	19_GO:0008152 metabolic process	-3.6498	2.69592	4.33534	21162	457	292	17	5.82192	1.3703	11905|12258|12406|12550|13205|16424|17837|18816|18984|20719|20848|65973|66437|67941|74754|83945|94175	Serpinc1|Serping1|Serpinh1|Cdh1|Ddx3x|Itih1|Mug2|Serpinf2|Por|Serpinb6a|Stat3|Asph|Fis1|Rps27l|Dhcr24|Dnaja3|Hrg	-1.57258
GO:0010466	GO Biological Processes	19	negative regulation of peptidase activity	19_GO:0048519 negative regulation of biological process	-3.59622	3.38393	4.54814	21162	257	292	12	4.10959	1.1617	11905|12258|12406|13205|16424|17837|18816|18984|20719|74754|83945|94175	Serpinc1|Serping1|Serpinh1|Ddx3x|Itih1|Mug2|Serpinf2|Por|Serpinb6a|Dhcr24|Dnaja3|Hrg	-1.5392
GO:0002020	GO Molecular Functions	21	protease binding		-3.40298	3.71654	4.50779	21162	195	292	10	3.42466	1.06427	11674|11905|12306|13202|17837|18815|18816|20719|116891|216440	Aldoa|Serpinc1|Anxa2|Ddt|Mug2|Plg|Serpinf2|Serpinb6a|Derl2|Os9	-1.40913
GO:0052548	GO Biological Processes	19	regulation of endopeptidase activity	19_GO:0008152 metabolic process	-3.28906	2.81838	4.11606	21162	360	292	14	4.79452	1.25029	12258|12406|12550|13205|18816|18984|20719|20848|65973|66437|67941|74754|83945|94175	Serping1|Serpinh1|Cdh1|Ddx3x|Serpinf2|Por|Serpinb6a|Stat3|Asph|Fis1|Rps27l|Dhcr24|Dnaja3|Hrg	-1.32433
GO:0010951	GO Biological Processes	19	negative regulation of endopeptidase activity	19_GO:0048519 negative regulation of biological process	-2.97055	3.54486	4.10099	21162	184	292	9	3.08219	1.01144	12258|12406|13205|18816|18984|20719|74754|83945|94175	Serping1|Serpinh1|Ddx3x|Serpinf2|Por|Serpinb6a|Dhcr24|Dnaja3|Hrg	-1.09687
GO:0043086	GO Biological Processes	19	negative regulation of catalytic activity	19_GO:0065007 biological regulation	-2.70315	2.10226	3.38962	21162	655	292	19	6.50685	1.44339	11461|11905|12258|12406|13205|16424|17837|18816|18984|20719|23790|72349|74754|83945|94175|97998|219158|231103|100037258	Actb|Serpinc1|Serping1|Serpinh1|Ddx3x|Itih1|Mug2|Serpinf2|Por|Serpinb6a|Coro1c|Dusp3|Dhcr24|Dnaja3|Hrg|Deptor|Ccar2|Gckr|Dnajc3	-0.909373
GO:0051346	GO Biological Processes	19	negative regulation of hydrolase activity	19_GO:0065007 biological regulation	-2.38655	2.4429	3.24761	21162	356	292	12	4.10959	1.1617	11905|12258|12406|13205|16424|17837|18816|18984|20719|74754|83945|94175	Serpinc1|Serping1|Serpinh1|Ddx3x|Itih1|Mug2|Serpinf2|Por|Serpinb6a|Dhcr24|Dnaja3|Hrg	-0.685114
GO:1905368	GO Cellular Components	20	peptidase complex		-6.02128	6.58842	7.292	21162	121	292	11	3.76712	1.11423	12334|12628|19173|26445|56207|56529|59029|66624|69019|276846|329777	Capn2|Cfh|Psmb5|Psmb2|Uchl5|Sec11a|Psmd14|Spcs2|Spcs1|Pigs|Pigk	-3.30106
GO:1905369	GO Cellular Components	20	endopeptidase complex		-4.64013	6.82095	6.36059	21162	85	292	8	2.73973	0.955278	12334|12628|19173|26445|56207|59029|276846|329777	Capn2|Cfh|Psmb5|Psmb2|Uchl5|Psmd14|Pigs|Pigk	-2.25602
GO:0008303	GO Cellular Components	20	caspase complex		-3.68744	24.1575	8.21913	21162	9	292	3	1.0274	0.590113	12334|276846|329777	Capn2|Pigs|Pigk	-1.60093
GO:0008233	GO Molecular Functions	21	peptidase activity		-2.06285	1.90717	2.76987	21162	646	292	17	5.82192	1.3703	12334|13030|14061|14827|18815|19173|21817|22224|26893|56207|56529|59029|66865|70675|73078|75624|329777	Capn2|Ctsb|F2|Pdia3|Plg|Psmb5|Tgm2|Usp10|Cops6|Uchl5|Sec11a|Psmd14|Pmpca|Vcpip1|Pmpcb|Metap1|Pigk	-0.455795
GO:0005938	GO Cellular Components	20	cell cortex		-5.86809	4.02626	6.30738	21162	306	292	17	5.82192	1.3703	11461|12306|12331|12550|12631|14161|18000|18643|19353|22388|26395|52398|59003|65973|71602|103988|235072	Actb|Anxa2|Cap1|Cdh1|Cfl1|Fga|Septin2|Pfn1|Rac1|Wdr1|Map2k1|Septin11|Maea|Asph|Myo1e|Gck|Septin7	-3.15786
GO:0015629	GO Cellular Components	20	actin cytoskeleton		-4.55364	2.85888	5.01119	21162	507	292	20	6.84932	1.47817	11461|11674|12306|12331|12550|12631|15381|17913|18000|19353|22388|23790|52398|59003|71602|83945|103988|218952|235072|271457	Actb|Aldoa|Anxa2|Cap1|Cdh1|Cfl1|Hnrnpc|Myo1c|Septin2|Rac1|Wdr1|Coro1c|Septin11|Maea|Myo1e|Dnaja3|Gck|Fermt2|Septin7|Rab5a	-2.2019
GO:0030864	GO Cellular Components	20	cortical actin cytoskeleton		-3.79035	6.03938	5.47395	21162	84	292	7	2.39726	0.895153	12331|12550|12631|18000|22388|59003|71602	Cap1|Cdh1|Cfl1|Septin2|Wdr1|Maea|Myo1e	-1.68709
GO:0030863	GO Cellular Components	20	cortical cytoskeleton		-3.60324	4.87211	5.01032	21162	119	292	8	2.73973	0.955278	11461|12331|12550|12631|18000|22388|59003|71602	Actb|Cap1|Cdh1|Cfl1|Septin2|Wdr1|Maea|Myo1e	-1.54402
GO:0030246	GO Molecular Functions	21	carbohydrate binding		-5.65408	4.09739	6.20487	21162	283	292	16	5.47945	1.3318	11674|12317|12330|13480|14376|14381|14583|16424|16859|18641|70361|103988|110078|211548|216440|231103	Aldoa|Calr|Canx|Dpm1|Ganab|G6pdx|Gfpt1|Itih1|Lgals9|Pfkl|Lman1|Gck|Pygb|Nomo1|Os9|Gckr	-2.99059
GO:0006090	GO Biological Processes	19	pyruvate metabolic process	19_GO:0008152 metabolic process	-4.83445	7.24726	6.62181	21162	80	292	8	2.73973	0.955278	11674|18641|18746|20501|55951|70456|103988|231691	Aldoa|Pfkl|Pkm|Slc16a1|Mpc1|Mpc2|Gck|Sds	-2.37839
mmu01200	KEGG Pathway	24	Carbon metabolism - Mus musculus (house mouse)		-3.55385	4.79158	4.94741	21162	121	292	8	2.73973	0.955278	11674|14381|15112|18641|18746|103988|231691|269951	Aldoa|G6pdx|Hao1|Pfkl|Pkm|Gck|Sds|Idh2	-1.50336
GO:0046365	GO Biological Processes	19	monosaccharide catabolic process	19_GO:0008152 metabolic process	-3.51876	8.42705	5.7665	21162	43	292	5	1.71233	0.759192	11674|18641|18746|53893|103988	Aldoa|Pfkl|Pkm|Nudt5|Gck	-1.48434
GO:0006007	GO Biological Processes	19	glucose catabolic process	19_GO:0008152 metabolic process	-3.51788	12.0788	6.42338	21162	24	292	4	1.36986	0.680224	11674|18641|18746|103988	Aldoa|Pfkl|Pkm|Gck	-1.48434
mmu05230	KEGG Pathway	24	Central carbon metabolism in cancer - Mus musculus (house mouse)		-3.4212	6.30197	5.21784	21162	69	292	6	2.05479	0.830203	14381|18641|18746|26395|103988|269951	G6pdx|Pfkl|Pkm|Map2k1|Gck|Idh2	-1.41387
GO:0006091	GO Biological Processes	19	generation of precursor metabolites and energy	19_GO:0008152 metabolic process	-3.36132	2.86615	4.18823	21162	354	292	14	4.79452	1.25029	11674|14381|14683|18641|18746|18984|19046|26459|68267|103988|104130|110078|226646|269951	Aldoa|G6pdx|Gnas|Pfkl|Pkm|Por|Ppp1cb|Slc27a5|Slc25a22|Gck|Ndufb11|Pygb|Ndufs2|Idh2	-1.3787
GO:0044282	GO Biological Processes	19	small molecule catabolic process	19_GO:0008152 metabolic process	-3.14408	2.85498	4.01725	21162	330	292	13	4.45205	1.20698	11674|11720|15112|18641|18746|18979|20501|53893|102632|103988|231691|243537|269823	Aldoa|Mat1a|Hao1|Pfkl|Pkm|Pon1|Slc16a1|Nudt5|Acad11|Gck|Sds|Uroc1|Pon3	-1.2158
mmu01230	KEGG Pathway	24	Biosynthesis of amino acids - Mus musculus (house mouse)		-3.1058	5.50425	4.74425	21162	79	292	6	2.05479	0.830203	11674|11720|18641|18746|231691|269951	Aldoa|Mat1a|Pfkl|Pkm|Sds|Idh2	-1.19459
GO:0005975	GO Biological Processes	19	carbohydrate metabolic process	19_GO:0008152 metabolic process	-3.07187	2.56995	3.85798	21162	423	292	15	5.13699	1.29185	11674|14376|14381|14873|17155|18641|18746|19046|53893|103988|109785|110078|231103|231691|269951	Aldoa|Ganab|G6pdx|Gsto1|Man1a|Pfkl|Pkm|Ppp1cb|Nudt5|Gck|Pgm3|Pygb|Gckr|Sds|Idh2	-1.17909
GO:0019320	GO Biological Processes	19	hexose catabolic process	19_GO:0008152 metabolic process	-2.83052	8.05251	5.00939	21162	36	292	4	1.36986	0.680224	11674|18641|18746|103988	Aldoa|Pfkl|Pkm|Gck	-0.995352
GO:0006735	GO Biological Processes	19	NADH regeneration	19_GO:0008152 metabolic process	-2.81476	12.7893	5.75183	21162	17	292	3	1.0274	0.590113	11674|18641|18746	Aldoa|Pfkl|Pkm	-0.993128
GO:0061621	GO Biological Processes	19	canonical glycolysis	19_GO:0008152 metabolic process	-2.81476	12.7893	5.75183	21162	17	292	3	1.0274	0.590113	11674|18641|18746	Aldoa|Pfkl|Pkm	-0.993128
GO:0061718	GO Biological Processes	19	glucose catabolic process to pyruvate	19_GO:0008152 metabolic process	-2.81476	12.7893	5.75183	21162	17	292	3	1.0274	0.590113	11674|18641|18746	Aldoa|Pfkl|Pkm	-0.993128
GO:0048029	GO Molecular Functions	21	monosaccharide binding		-2.76127	4.72647	4.237	21162	92	292	6	2.05479	0.830203	11674|13480|14381|18641|70361|103988	Aldoa|Dpm1|G6pdx|Pfkl|Lman1|Gck	-0.95041
mmu00010	KEGG Pathway	24	Glycolysis / Gluconeogenesis - Mus musculus (house mouse)		-2.63402	5.4084	4.27491	21162	67	292	5	1.71233	0.759192	11674|18641|18746|72535|103988	Aldoa|Pfkl|Pkm|Aldh1b1|Gck	-0.860114
GO:0006739	GO Biological Processes	19	NADP metabolic process	19_GO:0008152 metabolic process	-2.61861	7.0705	4.60211	21162	41	292	4	1.36986	0.680224	14263|14381|103988|269951	Fmo5|G6pdx|Gck|Idh2	-0.850389
GO:0061620	GO Biological Processes	19	glycolytic process through glucose-6-phosphate	19_GO:0008152 metabolic process	-2.60365	10.8709	5.22392	21162	20	292	3	1.0274	0.590113	11674|18641|18746	Aldoa|Pfkl|Pkm	-0.844354
GO:0061615	GO Biological Processes	19	glycolytic process through fructose-6-phosphate	19_GO:0008152 metabolic process	-2.48187	9.88263	4.93059	21162	22	292	3	1.0274	0.590113	11674|18641|18746	Aldoa|Pfkl|Pkm	-0.757594
GO:0016052	GO Biological Processes	19	carbohydrate catabolic process	19_GO:0008152 metabolic process	-2.47215	4.14129	3.81683	21162	105	292	6	2.05479	0.830203	11674|18641|18746|53893|103988|110078	Aldoa|Pfkl|Pkm|Nudt5|Gck|Pygb	-0.748889
GO:0006096	GO Biological Processes	19	glycolytic process	19_GO:0008152 metabolic process	-2.273	5.68413	3.96148	21162	51	292	4	1.36986	0.680224	11674|18641|18746|103988	Aldoa|Pfkl|Pkm|Gck	-0.612977
GO:0005996	GO Biological Processes	19	monosaccharide metabolic process	19_GO:0008152 metabolic process	-2.12037	2.84206	3.12711	21162	204	292	8	2.73973	0.955278	11674|14381|14873|18641|18746|53893|103988|231691	Aldoa|G6pdx|Gsto1|Pfkl|Pkm|Nudt5|Gck|Sds	-0.498952
GO:0012506	GO Cellular Components	20	vesicle membrane		-5.5178	2.77101	5.55249	21162	680	292	26	8.90411	1.66668	11769|11964|11966|12306|14964|14972|17913|18703|19345|19353|20479|23790|24045|27054|30930|53421|54161|59021|67826|67844|67972|78891|94175|116733|271457|319448	Ap1s1|Atp6v1a|Atp6v1b2|Anxa2|H2-D1|H2-K1|Myo1c|Pigr|Rab5c|Rac1|Vps4b|Coro1c|Scamp3|Sec23b|Vps26a|Sec61a1|Copg1|Rab2a|Snap47|Rab32|Atp2b1|Scyl1|Hrg|Vps4a|Rab5a|Fndc3a	-2.89794
GO:0030659	GO Cellular Components	20	cytoplasmic vesicle membrane		-5.24263	2.74102	5.37917	21162	661	292	25	8.56164	1.63739	11769|11964|11966|12306|14964|14972|17913|18703|19345|19353|20479|23790|24045|27054|30930|53421|54161|59021|67826|67844|67972|78891|94175|116733|271457	Ap1s1|Atp6v1a|Atp6v1b2|Anxa2|H2-D1|H2-K1|Myo1c|Pigr|Rab5c|Rac1|Vps4b|Coro1c|Scamp3|Sec23b|Vps26a|Sec61a1|Copg1|Rab2a|Snap47|Rab32|Atp2b1|Scyl1|Hrg|Vps4a|Rab5a	-2.70849
GO:0005769	GO Cellular Components	20	early endosome		-3.89968	3.07957	4.66052	21162	353	292	15	5.13699	1.29185	11769|11777|12306|14964|14972|19324|19353|22224|26395|30930|67844|71775|116733|116891|271457	Ap1s1|Ap3s1|Anxa2|H2-D1|H2-K1|Rab1a|Rac1|Usp10|Map2k1|Vps26a|Rab32|Inhca|Vps4a|Derl2|Rab5a	-1.76084
GO:0005774	GO Cellular Components	20	vacuolar membrane		-3.2205	3.07304	4.15284	21162	283	292	12	4.10959	1.1617	11769|11964|11966|12306|14964|14972|19744|67166|75909|94175|97998|116733	Ap1s1|Atp6v1a|Atp6v1b2|Anxa2|H2-D1|H2-K1|Rheb|Arl8b|Vmp1|Hrg|Deptor|Vps4a	-1.26993
GO:0005773	GO Cellular Components	20	vacuole		-2.36381	2.00078	3.07027	21162	652	292	18	6.16438	1.40746	11769|11964|11966|12306|12317|12334|12540|13030|14964|14972|19744|30930|66881|67166|75909|94175|97998|116733	Ap1s1|Atp6v1a|Atp6v1b2|Anxa2|Calr|Capn2|Cdc42|Ctsb|H2-D1|H2-K1|Rheb|Vps26a|Pcyox1|Arl8b|Vmp1|Hrg|Deptor|Vps4a	-0.675703
GO:0010008	GO Cellular Components	20	endosome membrane		-2.33246	2.52278	3.22603	21162	316	292	11	3.76712	1.11423	12306|14964|14972|18703|19353|20479|23790|24045|30930|116733|271457	Anxa2|H2-D1|H2-K1|Pigr|Rac1|Vps4b|Coro1c|Scamp3|Vps26a|Vps4a|Rab5a	-0.650874
GO:0000139	GO Cellular Components	20	Golgi membrane		-5.3421	4.10222	6.01108	21162	265	292	15	5.13699	1.29185	11840|11843|12540|14964|14972|17155|18670|19324|19353|19744|24045|54161|59021|70361|76303	Arf1|Arf4|Cdc42|H2-D1|H2-K1|Man1a|Abcb4|Rab1a|Rac1|Rheb|Scamp3|Copg1|Rab2a|Lman1|Osbp	-2.76656
GO:0005790	GO Cellular Components	20	smooth endoplasmic reticulum		-5.27511	13.1768	8.28038	21162	33	292	6	2.05479	0.830203	12317|12330|14827|71853|110954|100037258	Calr|Canx|Pdia3|Pdia6|Rpl10|Dnajc3	-2.73434
GO:0016667	GO Molecular Functions	21	oxidoreductase activity, acting on a sulfur group of donors		-5.1568	9.75593	7.47753	21162	52	292	7	2.39726	0.895153	14827|14873|59010|66881|71853|72736|105245	Pdia3|Gsto1|Sqor|Pcyox1|Pdia6|Tmx1|Txndc5	-2.64822
GO:0005788	GO Cellular Components	20	endoplasmic reticulum lumen		-4.49419	6.51439	6.16634	21162	89	292	8	2.73973	0.955278	12317|14827|71853|76299|105245|216440|320011|100037258	Calr|Pdia3|Pdia6|Erp44|Txndc5|Os9|Uggt1|Dnajc3	-2.16306
GO:0003756	GO Molecular Functions	21	protein disulfide isomerase activity		-4.13461	17.0524	7.83174	21162	17	292	4	1.36986	0.680224	14827|71853|76299|105245	Pdia3|Pdia6|Erp44|Txndc5	-1.93322
GO:0016864	GO Molecular Functions	21	intramolecular oxidoreductase activity, transposing S-S bonds		-4.13461	17.0524	7.83174	21162	17	292	4	1.36986	0.680224	14827|71853|76299|105245	Pdia3|Pdia6|Erp44|Txndc5	-1.93322
GO:0015036	GO Molecular Functions	21	disulfide oxidoreductase activity		-4.01376	10.6577	6.66628	21162	34	292	5	1.71233	0.759192	14827|14873|71853|72736|105245	Pdia3|Gsto1|Pdia6|Tmx1|Txndc5	-1.84917
GO:0016860	GO Molecular Functions	21	intramolecular oxidoreductase activity		-2.91417	6.24764	4.73362	21162	58	292	5	1.71233	0.759192	13202|14827|71853|76299|105245	Ddt|Pdia3|Pdia6|Erp44|Txndc5	-1.05004
GO:0015035	GO Molecular Functions	21	protein-disulfide reductase activity		-2.27206	8.36222	4.44306	21162	26	292	3	1.0274	0.590113	14827|71853|105245	Pdia3|Pdia6|Txndc5	-0.612977
GO:0007030	GO Biological Processes	19	Golgi organization	19_GO:0009987 cellular process	-5.05726	5.84456	6.39973	21162	124	292	10	3.42466	1.06427	12540|19324|26395|59021|70361|70675|75909|76308|104318|233824	Cdc42|Rab1a|Map2k1|Rab2a|Lman1|Vcpip1|Vmp1|Rab1b|Csnk1d|Cog7	-2.5728
mmu04140	KEGG Pathway	24	Autophagy - animal - Mus musculus (house mouse)		-2.65741	3.49266	3.8137	21162	166	292	8	2.73973	0.955278	13030|13665|19324|19744|26395|75909|78294|97998	Ctsb|Eif2s1|Rab1a|Rheb|Map2k1|Vmp1|Rps27a|Deptor	-0.877753
GO:0098793	GO Cellular Components	20	presynapse		-4.98111	2.58476	5.15061	21162	729	292	26	8.90411	1.66668	11461|11769|11964|11966|12330|12550|14359|15384|18000|18643|19324|19345|19988|20088|20168|20430|22629|59021|66489|67826|67972|78294|110954|235072|239217|271457	Actb|Ap1s1|Atp6v1a|Atp6v1b2|Canx|Cdh1|Fxr1|Hnrnpab|Septin2|Pfn1|Rab1a|Rab5c|Rpl6|Rps24|Rtn3|Cyfip1|Ywhah|Rab2a|Rpl35|Snap47|Atp2b1|Rps27a|Rpl10|Septin7|Kctd12|Rab5a	-2.50249
GO:0030658	GO Cellular Components	20	transport vesicle membrane		-2.87334	3.43291	3.98457	21162	190	292	9	3.08219	1.01144	11769|11964|11966|19345|27054|59021|67826|67972|271457	Ap1s1|Atp6v1a|Atp6v1b2|Rab5c|Sec23b|Rab2a|Snap47|Atp2b1|Rab5a	-1.02751
GO:0030672	GO Cellular Components	20	synaptic vesicle membrane		-2.35892	3.45108	3.52735	21162	147	292	7	2.39726	0.895153	11964|11966|19345|59021|67826|67972|271457	Atp6v1a|Atp6v1b2|Rab5c|Rab2a|Snap47|Atp2b1|Rab5a	-0.673623
GO:0099501	GO Cellular Components	20	exocytic vesicle membrane		-2.35892	3.45108	3.52735	21162	147	292	7	2.39726	0.895153	11964|11966|19345|59021|67826|67972|271457	Atp6v1a|Atp6v1b2|Rab5c|Rab2a|Snap47|Atp2b1|Rab5a	-0.673623
GO:0019829	GO Molecular Functions	21	ATPase-coupled monoatomic cation transmembrane transporter activity		-2.10205	5.0858	3.65359	21162	57	292	4	1.36986	0.680224	11933|11964|11966|67972	Atp1b3|Atp6v1a|Atp6v1b2|Atp2b1	-0.485559
GO:1904951	GO Biological Processes	19	positive regulation of establishment of protein localization	19_GO:0051179 localization	-4.89665	3.40341	5.45568	21162	362	292	17	5.82192	1.3703	11840|12461|12465|12468|12540|12550|14061|14161|14683|17913|19353|65973|66437|70456|76303|103988|230908	Arf1|Cct2|Cct5|Cct7|Cdc42|Cdh1|F2|Fga|Gnas|Myo1c|Rac1|Asph|Fis1|Mpc2|Osbp|Gck|Tardbp	-2.43506
GO:0070201	GO Biological Processes	19	regulation of establishment of protein localization	19_GO:0051179 localization	-4.78642	2.71036	5.09153	21162	615	292	23	7.87671	1.5764	11840|12461|12465|12468|12540|12550|14061|14161|14683|17913|18641|19353|20501|65973|66437|68267|70456|76303|103988|116891|216440|230908|269951	Arf1|Cct2|Cct5|Cct7|Cdc42|Cdh1|F2|Fga|Gnas|Myo1c|Pfkl|Rac1|Slc16a1|Asph|Fis1|Slc25a22|Mpc2|Osbp|Gck|Derl2|Os9|Tardbp|Idh2	-2.34122
GO:1903829	GO Biological Processes	19	positive regulation of protein localization	19_GO:0051179 localization	-4.771	2.86615	5.15147	21162	531	292	21	7.19178	1.51189	11840|12461|12465|12468|12540|12550|12631|14061|14161|14683|17698|17913|19353|53328|65973|66437|70456|76303|103988|218952|230908	Arf1|Cct2|Cct5|Cct7|Cdc42|Cdh1|Cfl1|F2|Fga|Gnas|Msn|Myo1c|Rac1|Pgrmc1|Asph|Fis1|Mpc2|Osbp|Gck|Fermt2|Tardbp	-2.34113
GO:0051223	GO Biological Processes	19	regulation of protein transport	19_GO:0051179 localization	-3.69749	2.47347	4.27865	21162	586	292	20	6.84932	1.47817	11840|12540|12550|14061|14161|14683|17913|18641|19353|20501|65973|66437|68267|70456|76303|103988|116891|216440|230908|269951	Arf1|Cdc42|Cdh1|F2|Fga|Gnas|Myo1c|Pfkl|Rac1|Slc16a1|Asph|Fis1|Slc25a22|Mpc2|Osbp|Gck|Derl2|Os9|Tardbp|Idh2	-1.60148
GO:0090277	GO Biological Processes	19	positive regulation of peptide hormone secretion	19_GO:0051179 localization	-3.63474	4.37754	4.89382	21162	149	292	9	3.08219	1.01144	14061|14161|14683|19353|50765|70456|76303|103988|230908	F2|Fga|Gnas|Rac1|Tfr2|Mpc2|Osbp|Gck|Tardbp	-1.56209
GO:0002793	GO Biological Processes	19	positive regulation of peptide secretion	19_GO:0051179 localization	-3.54909	4.26309	4.79149	21162	153	292	9	3.08219	1.01144	14061|14161|14683|19353|50765|70456|76303|103988|230908	F2|Fga|Gnas|Rac1|Tfr2|Mpc2|Osbp|Gck|Tardbp	-1.50076
GO:0090276	GO Biological Processes	19	regulation of peptide hormone secretion	19_GO:0051179 localization	-3.49005	3.29421	4.43691	21162	264	292	12	4.10959	1.1617	14061|14161|14683|18641|19353|20501|50765|68267|70456|76303|103988|230908	F2|Fga|Gnas|Pfkl|Rac1|Slc16a1|Tfr2|Slc25a22|Mpc2|Osbp|Gck|Tardbp	-1.46474
GO:0051222	GO Biological Processes	19	positive regulation of protein transport	19_GO:0051179 localization	-3.46048	2.93242	4.28685	21162	346	292	14	4.79452	1.25029	11840|12540|12550|14061|14161|14683|17913|19353|65973|66437|70456|76303|103988|230908	Arf1|Cdc42|Cdh1|F2|Fga|Gnas|Myo1c|Rac1|Asph|Fis1|Mpc2|Osbp|Gck|Tardbp	-1.44119
GO:0002791	GO Biological Processes	19	regulation of peptide secretion	19_GO:0051179 localization	-3.41656	3.23298	4.35972	21162	269	292	12	4.10959	1.1617	14061|14161|14683|18641|19353|20501|50765|68267|70456|76303|103988|230908	F2|Fga|Gnas|Pfkl|Rac1|Slc16a1|Tfr2|Slc25a22|Mpc2|Osbp|Gck|Tardbp	-1.41312
GO:0090087	GO Biological Processes	19	regulation of peptide transport	19_GO:0051179 localization	-3.38769	3.20912	4.32935	21162	271	292	12	4.10959	1.1617	14061|14161|14683|18641|19353|20501|50765|68267|70456|76303|103988|230908	F2|Fga|Gnas|Pfkl|Rac1|Slc16a1|Tfr2|Slc25a22|Mpc2|Osbp|Gck|Tardbp	-1.39761
GO:0050708	GO Biological Processes	19	regulation of protein secretion	19_GO:0051179 localization	-3.13196	2.84636	4.00472	21162	331	292	13	4.45205	1.20698	11840|14061|14161|14683|18641|19353|20501|68267|70456|76303|103988|230908|269951	Arf1|F2|Fga|Gnas|Pfkl|Rac1|Slc16a1|Slc25a22|Mpc2|Osbp|Gck|Tardbp|Idh2	-1.21533
GO:1903530	GO Biological Processes	19	regulation of secretion by cell	19_GO:0051179 localization	-3.12398	2.17729	3.74399	21162	699	292	21	7.19178	1.51189	11840|12306|14061|14161|14683|16859|18000|18641|19353|20479|20501|50765|68267|70456|76303|103988|116733|215449|230908|269951|271457	Arf1|Anxa2|F2|Fga|Gnas|Lgals9|Septin2|Pfkl|Rac1|Vps4b|Slc16a1|Tfr2|Slc25a22|Mpc2|Osbp|Gck|Vps4a|Rap1b|Tardbp|Idh2|Rab5a	-1.20963
GO:0050796	GO Biological Processes	19	regulation of insulin secretion	19_GO:0051179 localization	-2.98271	3.2793	4.02901	21162	221	292	10	3.42466	1.06427	14061|14683|18641|19353|20501|68267|70456|76303|103988|230908	F2|Gnas|Pfkl|Rac1|Slc16a1|Slc25a22|Mpc2|Osbp|Gck|Tardbp	-1.10383
GO:0032024	GO Biological Processes	19	positive regulation of insulin secretion	19_GO:0051179 localization	-2.96194	4.41138	4.33892	21162	115	292	7	2.39726	0.895153	14061|14683|19353|70456|76303|103988|230908	F2|Gnas|Rac1|Mpc2|Osbp|Gck|Tardbp	-1.09113
GO:1903532	GO Biological Processes	19	positive regulation of secretion by cell	19_GO:0051179 localization	-2.95277	2.60158	3.77607	21162	390	292	14	4.79452	1.25029	11840|12306|14061|14161|14683|19353|20479|50765|70456|76303|103988|116733|230908|271457	Arf1|Anxa2|F2|Fga|Gnas|Rac1|Vps4b|Tfr2|Mpc2|Osbp|Gck|Vps4a|Tardbp|Rab5a	-1.08339
GO:0050714	GO Biological Processes	19	positive regulation of protein secretion	19_GO:0051179 localization	-2.90528	3.46943	4.02285	21162	188	292	9	3.08219	1.01144	11840|14061|14161|14683|19353|70456|76303|103988|230908	Arf1|F2|Fga|Gnas|Rac1|Mpc2|Osbp|Gck|Tardbp	-1.04435
GO:0046887	GO Biological Processes	19	positive regulation of hormone secretion	19_GO:0051179 localization	-2.81079	3.36213	3.90953	21162	194	292	9	3.08219	1.01144	14061|14161|14683|19353|50765|70456|76303|103988|230908	F2|Fga|Gnas|Rac1|Tfr2|Mpc2|Osbp|Gck|Tardbp	-0.993128
GO:0046883	GO Biological Processes	19	regulation of hormone secretion	19_GO:0051179 localization	-2.57751	2.58063	3.45979	21162	337	292	12	4.10959	1.1617	14061|14161|14683|18641|19353|20501|50765|68267|70456|76303|103988|230908	F2|Fga|Gnas|Pfkl|Rac1|Slc16a1|Tfr2|Slc25a22|Mpc2|Osbp|Gck|Tardbp	-0.82659
GO:0051046	GO Biological Processes	19	regulation of secretion	19_GO:0051179 localization	-2.55747	1.9562	3.21435	21162	778	292	21	7.19178	1.51189	11840|12306|14061|14161|14683|16859|18000|18641|19353|20479|20501|50765|68267|70456|76303|103988|116733|215449|230908|269951|271457	Arf1|Anxa2|F2|Fga|Gnas|Lgals9|Septin2|Pfkl|Rac1|Vps4b|Slc16a1|Tfr2|Slc25a22|Mpc2|Osbp|Gck|Vps4a|Rap1b|Tardbp|Idh2|Rab5a	-0.811239
GO:0010817	GO Biological Processes	19	regulation of hormone levels	19_GO:0065007 biological regulation	-2.51849	2.07065	3.227	21162	630	292	18	6.16438	1.40746	13030|13113|14061|14161|14683|15483|18641|18984|19324|19353|20501|50765|68267|70456|76303|103988|230908|394436	Ctsb|Cyp3a13|F2|Fga|Gnas|Hsd11b1|Pfkl|Por|Rab1a|Rac1|Slc16a1|Tfr2|Slc25a22|Mpc2|Osbp|Gck|Tardbp|Ugt1a1	-0.781802
GO:0051047	GO Biological Processes	19	positive regulation of secretion	19_GO:0051179 localization	-2.49836	2.32178	3.30255	21162	437	292	14	4.79452	1.25029	11840|12306|14061|14161|14683|19353|20479|50765|70456|76303|103988|116733|230908|271457	Arf1|Anxa2|F2|Fga|Gnas|Rac1|Vps4b|Tfr2|Mpc2|Osbp|Gck|Vps4a|Tardbp|Rab5a	-0.768839
GO:0098978	GO Cellular Components	20	glutamatergic synapse		-4.77267	2.63537	5.04879	21162	660	292	24	8.21918	1.60731	11461|11840|11843|11991|12330|12540|12550|12631|14359|16785|18643|18815|19353|19744|20168|20848|22629|26395|52398|67826|67972|215449|235072|271457	Actb|Arf1|Arf4|Hnrnpd|Canx|Cdc42|Cdh1|Cfl1|Fxr1|Rpsa|Pfn1|Plg|Rac1|Rheb|Rtn3|Stat3|Ywhah|Map2k1|Septin11|Snap47|Atp2b1|Rap1b|Septin7|Rab5a	-2.34113
GO:0043025	GO Cellular Components	20	neuronal cell body		-2.65026	1.99205	3.30357	21162	764	292	21	7.19178	1.51189	11658|12330|12334|12540|12628|12631|14359|14683|16785|19324|19744|20430|22608|26395|53328|59021|67826|67972|235072|271457|276770	Alcam|Canx|Capn2|Cdc42|Cfh|Cfl1|Fxr1|Gnas|Rpsa|Rab1a|Rheb|Cyfip1|Ybx1|Map2k1|Pgrmc1|Rab2a|Snap47|Atp2b1|Septin7|Rab5a|Eif5a	-0.872918
GO:0030425	GO Cellular Components	20	dendrite		-2.28901	1.88731	2.9628	21162	768	292	20	6.84932	1.47817	11843|12330|12334|12540|12631|14359|14683|14688|15384|19353|19744|20430|22608|26395|67826|67972|76192|229211|271457|276770	Arf4|Canx|Capn2|Cdc42|Cfl1|Fxr1|Gnas|Gnb1|Hnrnpab|Rac1|Rheb|Cyfip1|Ybx1|Map2k1|Snap47|Atp2b1|Abhd12|Acad9|Rab5a|Eif5a	-0.615814
GO:0097447	GO Cellular Components	20	dendritic tree		-2.27075	1.87996	2.94423	21162	771	292	20	6.84932	1.47817	11843|12330|12334|12540|12631|14359|14683|14688|15384|19353|19744|20430|22608|26395|67826|67972|76192|229211|271457|276770	Arf4|Canx|Capn2|Cdc42|Cfl1|Fxr1|Gnas|Gnb1|Hnrnpab|Rac1|Rheb|Cyfip1|Ybx1|Map2k1|Snap47|Atp2b1|Abhd12|Acad9|Rab5a|Eif5a	-0.612545
GO:0098984	GO Cellular Components	20	neuron to neuron synapse		-2.01135	2.103	2.79113	21162	448	292	13	4.45205	1.20698	11840|11991|14359|19744|19988|20168|20848|22629|26395|52398|56258|59013|67826	Arf1|Hnrnpd|Fxr1|Rheb|Rpl6|Rtn3|Stat3|Ywhah|Map2k1|Septin11|Hnrnph2|Hnrnph1|Snap47	-0.419596
GO:0019068	GO Biological Processes	19	virion assembly	19_GO:0016032 viral process	-4.68875	14.4945	7.98554	21162	25	292	5	1.71233	0.759192	13209|19324|20479|69019|116733	Ddx6|Rab1a|Vps4b|Spcs1|Vps4a	-2.27905
GO:0016032	GO Biological Processes	19	viral process	19_GO:0016032 viral process	-4.19059	5.17661	5.56194	21162	126	292	9	3.08219	1.01144	13030|13209|19324|20479|55944|67166|69019|116733|223691	Ctsb|Ddx6|Rab1a|Vps4b|Eif3d|Arl8b|Spcs1|Vps4a|Eif3l	-1.96724
GO:0019058	GO Biological Processes	19	viral life cycle	19_GO:0016032 viral process	-3.43109	5.28446	4.97667	21162	96	292	7	2.39726	0.895153	13030|13209|19324|20479|67166|69019|116733	Ctsb|Ddx6|Rab1a|Vps4b|Arl8b|Spcs1|Vps4a	-1.41785
GO:0046753	GO Biological Processes	19	non-lytic viral release	19_GO:0016032 viral process	-3.28265	18.1182	7.01602	21162	12	292	3	1.0274	0.590113	20479|67166|116733	Vps4b|Arl8b|Vps4a	-1.32166
GO:0061640	GO Biological Processes	19	cytoskeleton-dependent cytokinesis	19_GO:0009987 cellular process	-3.24587	4.92532	4.7236	21162	103	292	7	2.39726	0.895153	11840|12631|18000|20479|52398|116733|235072	Arf1|Cfl1|Septin2|Vps4b|Septin11|Vps4a|Septin7	-1.28838
GO:0000910	GO Biological Processes	19	cytokinesis	19_GO:0009987 cellular process	-3.07554	4.61189	4.49245	21162	110	292	7	2.39726	0.895153	11840|12631|18000|20479|52398|116733|235072	Arf1|Cfl1|Septin2|Vps4b|Septin11|Vps4a|Septin7	-1.17909
GO:1902774	GO Biological Processes	19	late endosome to lysosome transport	19_GO:0051179 localization	-2.81476	12.7893	5.75183	21162	17	292	3	1.0274	0.590113	20479|67166|116733	Vps4b|Arl8b|Vps4a	-0.993128
GO:0051261	GO Biological Processes	19	protein depolymerization	19_GO:0009987 cellular process	-2.43478	6.30197	4.25803	21162	46	292	4	1.36986	0.680224	12631|20479|22388|116733	Cfl1|Vps4b|Wdr1|Vps4a	-0.718582
GO:1902410	GO Biological Processes	19	mitotic cytokinetic process	19_GO:0009987 cellular process	-2.42559	9.45295	4.79765	21162	23	292	3	1.0274	0.590113	11840|20479|116733	Arf1|Vps4b|Vps4a	-0.718305
GO:0000281	GO Biological Processes	19	mitotic cytokinesis	19_GO:0009987 cellular process	-2.39582	4.76793	3.89234	21162	76	292	5	1.71233	0.759192	11840|12631|20479|116733|235072	Arf1|Cfl1|Vps4b|Vps4a|Septin7	-0.69244
GO:0019076	GO Biological Processes	19	viral release from host cell	19_GO:0016032 viral process	-2.37201	9.05908	4.67258	21162	24	292	3	1.0274	0.590113	20479|67166|116733	Vps4b|Arl8b|Vps4a	-0.681078
GO:0035891	GO Biological Processes	19	exit from host cell	19_GO:0044419 biological process involved in interspecies interaction between organisms	-2.37201	9.05908	4.67258	21162	24	292	3	1.0274	0.590113	20479|67166|116733	Vps4b|Arl8b|Vps4a	-0.681078
GO:1904949	GO Cellular Components	20	ATPase complex		-2.3429	3.42776	3.50574	21162	148	292	7	2.39726	0.895153	11461|11964|11966|17913|20479|56207|116733	Actb|Atp6v1a|Atp6v1b2|Myo1c|Vps4b|Uchl5|Vps4a	-0.660387
GO:0001778	GO Biological Processes	19	plasma membrane repair	19_GO:0050896 response to stimulus	-2.27206	8.36222	4.44306	21162	26	292	3	1.0274	0.590113	20479|67166|116733	Vps4b|Arl8b|Vps4a	-0.612977
GO:0032367	GO Biological Processes	19	intracellular cholesterol transport	19_GO:0051179 localization	-2.27206	8.36222	4.44306	21162	26	292	3	1.0274	0.590113	67166|76303|116733	Arl8b|Osbp|Vps4a	-0.612977
GO:0022411	GO Biological Processes	19	cellular component disassembly	19_GO:0009987 cellular process	-2.18951	2.5429	3.10187	21162	285	292	10	3.42466	1.06427	12631|18815|20479|22388|66437|75909|105083|114741|116733|235072	Cfl1|Plg|Vps4b|Wdr1|Fis1|Vmp1|Pelo|Supt16|Vps4a|Septin7	-0.547627
GO:0032366	GO Biological Processes	19	intracellular sterol transport	19_GO:0051179 localization	-2.0961	7.24726	4.05022	21162	30	292	3	1.0274	0.590113	67166|76303|116733	Arl8b|Osbp|Vps4a	-0.483474
GO:0090148	GO Biological Processes	19	membrane fission	19_GO:0009987 cellular process	-2.0961	7.24726	4.05022	21162	30	292	3	1.0274	0.590113	20479|23790|116733	Vps4b|Coro1c|Vps4a	-0.483474
GO:0006914	GO Biological Processes	19	autophagy	19_GO:0008152 metabolic process	-2.05977	2.43197	2.9447	21162	298	292	10	3.42466	1.06427	12317|19324|20479|22224|66437|67166|75909|76308|116733|193670	Calr|Rab1a|Vps4b|Usp10|Fis1|Arl8b|Vmp1|Rab1b|Vps4a|Rnf185	-0.455413
GO:0061919	GO Biological Processes	19	process utilizing autophagic mechanism	19_GO:0009987 cellular process	-2.05977	2.43197	2.9447	21162	298	292	10	3.42466	1.06427	12317|19324|20479|22224|66437|67166|75909|76308|116733|193670	Calr|Rab1a|Vps4b|Usp10|Fis1|Arl8b|Vmp1|Rab1b|Vps4a|Rnf185	-0.455413
GO:0031252	GO Cellular Components	20	cell leading edge		-4.68738	3.14339	5.2161	21162	415	292	18	6.16438	1.40746	11461|11840|11843|11966|12306|12540|12550|12631|13205|14683|17913|19353|20430|20874|23790|67972|107702|271457	Actb|Arf1|Arf4|Atp6v1b2|Anxa2|Cdc42|Cdh1|Cfl1|Ddx3x|Gnas|Myo1c|Rac1|Cyfip1|Slk|Coro1c|Atp2b1|Rnh1|Rab5a	-2.27905
GO:0001726	GO Cellular Components	20	ruffle		-2.21972	3.25198	3.33928	21162	156	292	7	2.39726	0.895153	11843|11966|12306|14683|17913|19353|271457	Arf4|Atp6v1b2|Anxa2|Gnas|Myo1c|Rac1|Rab5a	-0.570183
GO:1901475	GO Biological Processes	19	pyruvate transmembrane transport	19_GO:0051179 localization	-4.59388	43.4836	11.2377	21162	5	292	3	1.0274	0.590113	20501|55951|70456	Slc16a1|Mpc1|Mpc2	-2.21791
GO:0006848	GO Biological Processes	19	pyruvate transport	19_GO:0051179 localization	-4.05874	31.0597	9.40861	21162	7	292	3	1.0274	0.590113	20501|55951|70456	Slc16a1|Mpc1|Mpc2	-1.88114
GO:1905039	GO Biological Processes	19	carboxylic acid transmembrane transport	19_GO:0051179 localization	-2.12263	3.50674	3.31143	21162	124	292	6	2.05479	0.830203	20501|26459|55951|68267|70456|94279	Slc16a1|Slc27a5|Mpc1|Slc25a22|Mpc2|Sfxn2	-0.499726
GO:1903825	GO Biological Processes	19	organic acid transmembrane transport	19_GO:0051179 localization	-2.10618	3.47868	3.28763	21162	125	292	6	2.05479	0.830203	20501|26459|55951|68267|70456|94279	Slc16a1|Slc27a5|Mpc1|Slc25a22|Mpc2|Sfxn2	-0.488097
GO:0051893	GO Biological Processes	19	regulation of focal adhesion assembly	19_GO:0050789 regulation of biological process	-4.55127	7.92669	6.56438	21162	64	292	7	2.39726	0.895153	12631|19353|20874|23790|72349|94175|218952	Cfl1|Rac1|Slk|Coro1c|Dusp3|Hrg|Fermt2	-2.2019
GO:0090109	GO Biological Processes	19	regulation of cell-substrate junction assembly	19_GO:0050789 regulation of biological process	-4.55127	7.92669	6.56438	21162	64	292	7	2.39726	0.895153	12631|19353|20874|23790|72349|94175|218952	Cfl1|Rac1|Slk|Coro1c|Dusp3|Hrg|Fermt2	-2.2019
GO:0150116	GO Biological Processes	19	regulation of cell-substrate junction organization	19_GO:0050789 regulation of biological process	-4.33704	7.35229	6.2515	21162	69	292	7	2.39726	0.895153	12631|19353|20874|23790|72349|94175|218952	Cfl1|Rac1|Slk|Coro1c|Dusp3|Hrg|Fermt2	-2.07677
GO:0150117	GO Biological Processes	19	positive regulation of cell-substrate junction organization	19_GO:0048518 positive regulation of biological process	-3.95171	10.3532	6.55051	21162	35	292	5	1.71233	0.759192	12631|19353|72349|94175|218952	Cfl1|Rac1|Dusp3|Hrg|Fermt2	-1.80485
GO:2000146	GO Biological Processes	19	negative regulation of cell motility	19_GO:0040011 locomotion	-3.19308	2.89001	4.06785	21162	326	292	13	4.45205	1.20698	12317|12550|12631|15139|19353|20848|23790|29876|72349|76893|94175|192662|269951	Calr|Cdh1|Cfl1|Hc|Rac1|Stat3|Coro1c|Clic4|Dusp3|Cers2|Hrg|Arhgdia|Idh2	-1.25173
GO:0051894	GO Biological Processes	19	positive regulation of focal adhesion assembly	19_GO:0048518 positive regulation of biological process	-3.13467	9.66301	5.61639	21162	30	292	4	1.36986	0.680224	12631|19353|94175|218952	Cfl1|Rac1|Hrg|Fermt2	-1.21533
GO:0030865	GO Biological Processes	19	cortical cytoskeleton organization	19_GO:0009987 cellular process	-3.13127	6.96852	5.09709	21162	52	292	5	1.71233	0.759192	12317|19353|22388|23790|235072	Calr|Rac1|Wdr1|Coro1c|Septin7	-1.21533
GO:0010810	GO Biological Processes	19	regulation of cell-substrate adhesion	19_GO:0050789 regulation of biological process	-2.88089	3.17862	3.91221	21162	228	292	10	3.42466	1.06427	12317|12540|12631|18815|19353|20874|23790|72349|94175|218952	Calr|Cdc42|Cfl1|Plg|Rac1|Slk|Coro1c|Dusp3|Hrg|Fermt2	-1.03204
GO:1900024	GO Biological Processes	19	regulation of substrate adhesion-dependent cell spreading	19_GO:0050789 regulation of biological process	-2.88057	6.14175	4.67803	21162	59	292	5	1.71233	0.759192	12317|12540|19353|23790|218952	Calr|Cdc42|Rac1|Coro1c|Fermt2	-1.03204
GO:0030336	GO Biological Processes	19	negative regulation of cell migration	19_GO:0040011 locomotion	-2.84325	2.7785	3.74958	21162	313	292	12	4.10959	1.1617	12317|12550|15139|19353|20848|23790|29876|72349|76893|94175|192662|269951	Calr|Cdh1|Hc|Rac1|Stat3|Coro1c|Clic4|Dusp3|Cers2|Hrg|Arhgdia|Idh2	-1.00411
GO:0040013	GO Biological Processes	19	negative regulation of locomotion	19_GO:0040011 locomotion	-2.82388	2.63169	3.68301	21162	358	292	13	4.45205	1.20698	12317|12550|12631|15139|19353|20848|23790|29876|72349|76893|94175|192662|269951	Calr|Cdh1|Cfl1|Hc|Rac1|Stat3|Coro1c|Clic4|Dusp3|Cers2|Hrg|Arhgdia|Idh2	-0.993128
GO:0001952	GO Biological Processes	19	regulation of cell-matrix adhesion	19_GO:0050789 regulation of biological process	-2.69361	3.96335	3.97763	21162	128	292	7	2.39726	0.895153	12631|19353|20874|23790|72349|94175|218952	Cfl1|Rac1|Slk|Coro1c|Dusp3|Hrg|Fermt2	-0.90237
GO:1900026	GO Biological Processes	19	positive regulation of substrate adhesion-dependent cell spreading	19_GO:0048518 positive regulation of biological process	-2.61861	7.0705	4.60211	21162	41	292	4	1.36986	0.680224	12317|12540|19353|218952	Calr|Cdc42|Rac1|Fermt2	-0.850389
GO:0045335	GO Cellular Components	20	phagocytic vesicle		-4.50285	5.67177	5.94201	21162	115	292	9	3.08219	1.01144	12317|12540|14964|14972|17913|53421|67844|94175|271457	Calr|Cdc42|H2-D1|H2-K1|Myo1c|Sec61a1|Rab32|Hrg|Rab5a	-2.16306
GO:0042824	GO Cellular Components	20	MHC class I peptide loading complex		-4.24639	18.1182	8.10216	21162	16	292	4	1.36986	0.680224	12317|14827|14964|14972	Calr|Pdia3|H2-D1|H2-K1	-2.01656
mmu05170	KEGG Pathway	24	Human immunodeficiency virus 1 infection - Mus musculus (house mouse)		-3.87128	3.62363	4.83509	21162	240	292	12	4.10959	1.1617	11769|12317|12631|14688|14827|14964|14972|19353|26395|26397|67923|99375	Ap1s1|Calr|Cfl1|Gnb1|Pdia3|H2-D1|H2-K1|Rac1|Map2k1|Map2k3|Eloc|Cul4a	-1.74031
GO:0030139	GO Cellular Components	20	endocytic vesicle		-3.69797	3.72523	4.73954	21162	214	292	11	3.76712	1.11423	12317|12540|14964|14972|17913|19345|53421|67844|71602|94175|271457	Calr|Cdc42|H2-D1|H2-K1|Myo1c|Rab5c|Sec61a1|Rab32|Myo1e|Hrg|Rab5a	-1.60148
GO:0030670	GO Cellular Components	20	phagocytic vesicle membrane		-3.25187	10.3532	5.85798	21162	28	292	4	1.36986	0.680224	14964|14972|53421|94175	H2-D1|H2-K1|Sec61a1|Hrg	-1.29263
GO:0098553	GO Cellular Components	20	lumenal side of endoplasmic reticulum membrane		-2.89465	13.5886	5.9583	21162	16	292	3	1.0274	0.590113	12330|14964|14972	Canx|H2-D1|H2-K1	-1.04202
GO:0001906	GO Biological Processes	19	cell killing	19_GO:0009987 cellular process	-2.84482	3.74052	4.05056	21162	155	292	8	2.73973	0.955278	14061|14964|14972|15139|15452|67166|69379|94175	F2|H2-D1|H2-K1|Hc|Hprt1|Arl8b|C8g|Hrg	-1.00411
mmu04612	KEGG Pathway	24	Antigen processing and presentation - Mus musculus (house mouse)		-2.81026	4.83151	4.3086	21162	90	292	6	2.05479	0.830203	12317|12330|13030|14827|14964|14972	Calr|Canx|Ctsb|Pdia3|H2-D1|H2-K1	-0.993128
GO:0001909	GO Biological Processes	19	leukocyte mediated cytotoxicity	19_GO:0002376 immune system process	-2.52363	5.1037	4.0969	21162	71	292	5	1.71233	0.759192	14061|14964|14972|15452|67166	F2|H2-D1|H2-K1|Hprt1|Arl8b	-0.784791
mmu05163	KEGG Pathway	24	Human cytomegalovirus infection - Mus musculus (house mouse)		-2.51354	2.83096	3.48628	21162	256	292	10	3.42466	1.06427	12317|14683|14688|14827|14964|14972|19353|19744|20848|26395	Calr|Gnas|Gnb1|Pdia3|H2-D1|H2-K1|Rac1|Rheb|Stat3|Map2k1	-0.778944
GO:0042288	GO Molecular Functions	21	MHC class I protein binding		-2.50538	6.58842	4.38922	21162	44	292	4	1.36986	0.680224	14827|14964|14972|22154	Pdia3|H2-D1|H2-K1|Tubb5	-0.773811
GO:0001913	GO Biological Processes	19	T cell mediated cytotoxicity	19_GO:0002376 immune system process	-2.48187	9.88263	4.93059	21162	22	292	3	1.0274	0.590113	14964|14972|15452	H2-D1|H2-K1|Hprt1	-0.757594
GO:0098576	GO Cellular Components	20	lumenal side of membrane		-2.3209	8.69671	4.55462	21162	25	292	3	1.0274	0.590113	12330|14964|14972	Canx|H2-D1|H2-K1	-0.640233
GO:0030666	GO Cellular Components	20	endocytic vesicle membrane		-2.30381	5.79781	4.01755	21162	50	292	4	1.36986	0.680224	14964|14972|53421|94175	H2-D1|H2-K1|Sec61a1|Hrg	-0.626823
GO:0019882	GO Biological Processes	19	antigen processing and presentation	19_GO:0002376 immune system process	-2.17303	3.59368	3.38435	21162	121	292	6	2.05479	0.830203	12317|14827|14964|14972|67166|67844	Calr|Pdia3|H2-D1|H2-K1|Arl8b|Rab32	-0.537014
GO:0002474	GO Biological Processes	19	antigen processing and presentation of peptide antigen via MHC class I	19_GO:0002376 immune system process	-2.07566	4.99811	3.60649	21162	58	292	4	1.36986	0.680224	12317|14827|14964|14972	Calr|Pdia3|H2-D1|H2-K1	-0.465483
GO:0045182	GO Molecular Functions	21	translation regulator activity		-4.48983	5.03282	5.74371	21162	144	292	10	3.42466	1.06427	13665|13681|14359|19291|55944|67941|110954|223691|226982|276770	Eif2s1|Eif4a1|Fxr1|Purb|Eif3d|Rps27l|Rpl10|Eif3l|Eif5b|Eif5a	-2.16306
GO:0090079	GO Molecular Functions	21	translation regulator activity, nucleic acid binding		-3.86657	5.31909	5.34745	21162	109	292	8	2.73973	0.955278	13665|13681|19291|55944|67941|223691|226982|276770	Eif2s1|Eif4a1|Purb|Eif3d|Rps27l|Eif3l|Eif5b|Eif5a	-1.7382
GO:0006413	GO Biological Processes	19	translational initiation	19_GO:0008152 metabolic process	-3.22589	5.79781	4.92339	21162	75	292	6	2.05479	0.830203	13205|13665|13681|55944|223691|226982	Ddx3x|Eif2s1|Eif4a1|Eif3d|Eif3l|Eif5b	-1.27188
GO:0005852	GO Cellular Components	20	eukaryotic translation initiation factor 3 complex		-2.89465	13.5886	5.9583	21162	16	292	3	1.0274	0.590113	13205|55944|223691	Ddx3x|Eif3d|Eif3l	-1.04202
GO:0003743	GO Molecular Functions	21	translation initiation factor activity		-2.81535	5.94038	4.57059	21162	61	292	5	1.71233	0.759192	13665|13681|55944|223691|226982	Eif2s1|Eif4a1|Eif3d|Eif3l|Eif5b	-0.993128
GO:0008135	GO Molecular Functions	21	translation factor activity, RNA binding		-2.81026	4.83151	4.3086	21162	90	292	6	2.05479	0.830203	13665|13681|55944|223691|226982|276770	Eif2s1|Eif4a1|Eif3d|Eif3l|Eif5b|Eif5a	-0.993128
GO:0019080	GO Biological Processes	19	viral gene expression	19_GO:0016032 viral process	-2.42559	9.45295	4.79765	21162	23	292	3	1.0274	0.590113	55944|69019|223691	Eif3d|Spcs1|Eif3l	-0.718305
GO:0044403	GO Biological Processes	19	biological process involved in symbiotic interaction	19_GO:0044419 biological process involved in interspecies interaction between organisms	-4.48736	4.20131	5.47479	21162	207	292	12	4.10959	1.1617	12540|12631|13030|14061|18815|20479|53817|67166|94175|116733|230908|271457	Cdc42|Cfl1|Ctsb|F2|Plg|Vps4b|Ddx39b|Arl8b|Hrg|Vps4a|Tardbp|Rab5a	-2.16306
GO:0051702	GO Biological Processes	19	biological process involved in interaction with symbiont	19_GO:0044419 biological process involved in interspecies interaction between organisms	-3.07554	4.61189	4.49245	21162	110	292	7	2.39726	0.895153	12540|12631|14061|18815|94175|230908|271457	Cdc42|Cfl1|F2|Plg|Hrg|Tardbp|Rab5a	-1.17909
GO:0030307	GO Biological Processes	19	positive regulation of cell growth	19_GO:0040007 growth	-2.04829	2.76086	3.03333	21162	210	292	8	2.73973	0.955278	12540|12631|13205|14061|20430|53817|116891|227715	Cdc42|Cfl1|Ddx3x|F2|Cyfip1|Ddx39b|Derl2|Exosc2	-0.450592
GO:0036464	GO Cellular Components	20	cytoplasmic ribonucleoprotein granule		-4.39366	3.82985	5.28069	21162	246	292	13	4.45205	1.20698	11461|12540|13205|13209|13665|14359|15384|19353|19988|22154|22608|26900|27041	Actb|Cdc42|Ddx3x|Ddx6|Eif2s1|Fxr1|Hnrnpab|Rac1|Rpl6|Tubb5|Ybx1|Ddx3y|G3bp1	-2.09973
GO:0035770	GO Cellular Components	20	ribonucleoprotein granule		-4.08081	3.56873	4.96782	21162	264	292	13	4.45205	1.20698	11461|12540|13205|13209|13665|14359|15384|19353|19988|22154|22608|26900|27041	Actb|Cdc42|Ddx3x|Ddx6|Eif2s1|Fxr1|Hnrnpab|Rac1|Rpl6|Tubb5|Ybx1|Ddx3y|G3bp1	-1.89444
GO:0034063	GO Biological Processes	19	stress granule assembly	19_GO:0009987 cellular process	-3.31411	10.7367	5.98811	21162	27	292	4	1.36986	0.680224	13205|13209|13665|27041	Ddx3x|Ddx6|Eif2s1|G3bp1	-1.34063
GO:0140694	GO Biological Processes	19	non-membrane-bounded organelle assembly	19_GO:0009987 cellular process	-3.16847	2.87239	4.04245	21162	328	292	13	4.45205	1.20698	13205|13209|13665|14359|16785|19988|22154|22388|27041|67941|104318|110954|226982	Ddx3x|Ddx6|Eif2s1|Fxr1|Rpsa|Rpl6|Tubb5|Wdr1|G3bp1|Rps27l|Csnk1d|Rpl10|Eif5b	-1.23474
GO:0010494	GO Cellular Components	20	cytoplasmic stress granule		-2.96562	5.17661	4.53678	21162	84	292	6	2.05479	0.830203	13205|13209|13665|14359|22608|27041	Ddx3x|Ddx6|Eif2s1|Fxr1|Ybx1|G3bp1	-1.09338
mmu03060	KEGG Pathway	24	Protein export - Mus musculus (house mouse)		-4.35906	12.4953	7.32717	21162	29	292	5	1.71233	0.759192	20818|53421|56529|66624|69019	Srprb|Sec61a1|Sec11a|Spcs2|Spcs1	-2.08855
GO:0005787	GO Cellular Components	20	signal peptidase complex		-4.05874	31.0597	9.40861	21162	7	292	3	1.0274	0.590113	56529|66624|69019	Sec11a|Spcs2|Spcs1	-1.88114
GO:0006465	GO Biological Processes	19	signal peptide processing	19_GO:0008152 metabolic process	-2.98039	14.4945	6.18411	21162	15	292	3	1.0274	0.590113	56529|66624|69019	Sec11a|Spcs2|Spcs1	-1.10383
GO:0016485	GO Biological Processes	19	protein processing	19_GO:0008152 metabolic process	-2.61904	3.15098	3.67855	21162	207	292	9	3.08219	1.01144	12334|14161|56529|65973|66624|66865|69019|73078|74754	Capn2|Fga|Sec11a|Asph|Spcs2|Pmpca|Spcs1|Pmpcb|Dhcr24	-0.850389
GO:0031966	GO Cellular Components	20	mitochondrial membrane		-4.27004	2.39658	4.62537	21162	756	292	25	8.56164	1.63739	12631|19935|20848|26949|27395|53328|55951|56295|59010|66437|66865|67844|68267|69094|70456|73078|77721|94279|102632|104130|193670|216767|226646|229211|269951	Cfl1|Mrpl23|Stat3|Vat1|Mrpl15|Pgrmc1|Mpc1|Higd1a|Sqor|Fis1|Pmpca|Rab32|Slc25a22|Tmem160|Mpc2|Pmpcb|Mrps5|Sfxn2|Acad11|Ndufb11|Rnf185|Mrpl22|Ndufs2|Acad9|Idh2	-2.0303
GO:0019866	GO Cellular Components	20	organelle inner membrane		-3.22164	2.32991	3.87872	21162	591	292	19	6.50685	1.44339	19935|20462|20848|27395|55951|56295|59010|66865|68267|69094|70456|73078|77721|94279|104130|216767|226646|229211|269951	Mrpl23|Tra2b|Stat3|Mrpl15|Mpc1|Higd1a|Sqor|Pmpca|Slc25a22|Tmem160|Mpc2|Pmpcb|Mrps5|Sfxn2|Ndufb11|Mrpl22|Ndufs2|Acad9|Idh2	-1.26993
GO:0005743	GO Cellular Components	20	mitochondrial inner membrane		-3.14135	2.35896	3.83037	21162	553	292	18	6.16438	1.40746	19935|20848|27395|55951|56295|59010|66865|68267|69094|70456|73078|77721|94279|104130|216767|226646|229211|269951	Mrpl23|Stat3|Mrpl15|Mpc1|Higd1a|Sqor|Pmpca|Slc25a22|Tmem160|Mpc2|Pmpcb|Mrps5|Sfxn2|Ndufb11|Mrpl22|Ndufs2|Acad9|Idh2	-1.2158
GO:0007005	GO Biological Processes	19	mitochondrion organization	19_GO:0009987 cellular process	-2.07171	2.07065	2.83629	21162	490	292	14	4.79452	1.25029	12628|13052|20848|27395|56295|66437|66865|67844|73078|83945|104130|219158|226646|229211	Cfh|Cxadr|Stat3|Mrpl15|Higd1a|Fis1|Pmpca|Rab32|Pmpcb|Dnaja3|Ndufb11|Ccar2|Ndufs2|Acad9	-0.463096
mmu05014	KEGG Pathway	24	Amyotrophic lateral sclerosis - Mus musculus (house mouse)		-4.22609	3.14244	4.91091	21162	369	292	16	5.47945	1.3318	11461|13665|18643|19173|19324|19353|22143|22151|22154|26397|26445|59029|104130|226646|230908|271457	Actb|Eif2s1|Pfn1|Psmb5|Rab1a|Rac1|Tuba1b|Tubb2a|Tubb5|Map2k3|Psmb2|Psmd14|Ndufb11|Ndufs2|Tardbp|Rab5a	-1.99951
mmu05022	KEGG Pathway	24	Pathways of neurodegeneration - multiple diseases - Mus musculus (house mouse)		-3.49793	2.61578	4.1947	21162	471	292	17	5.82192	1.3703	12334|13665|19173|19324|19353|22143|22151|22154|26395|26397|26445|59029|78294|104130|226646|230908|271457	Capn2|Eif2s1|Psmb5|Rab1a|Rac1|Tuba1b|Tubb2a|Tubb5|Map2k1|Map2k3|Psmb2|Psmd14|Rps27a|Ndufb11|Ndufs2|Tardbp|Rab5a	-1.46853
mmu05012	KEGG Pathway	24	Parkinson disease - Mus musculus (house mouse)		-3.49005	3.29421	4.43691	21162	264	292	12	4.10959	1.1617	13665|14683|14977|19173|22143|22151|22154|26445|59029|78294|104130|226646	Eif2s1|Gnas|Slc39a7|Psmb5|Tuba1b|Tubb2a|Tubb5|Psmb2|Psmd14|Rps27a|Ndufb11|Ndufs2	-1.46474
mmu05020	KEGG Pathway	24	Prion disease - Mus musculus (house mouse)		-3.44573	3.2572	4.39038	21162	267	292	12	4.10959	1.1617	13665|15139|19173|19353|22143|22151|22154|26445|59029|69379|104130|226646	Eif2s1|Hc|Psmb5|Rac1|Tuba1b|Tubb2a|Tubb5|Psmb2|Psmd14|C8g|Ndufb11|Ndufs2	-1.4305
mmu04540	KEGG Pathway	24	Gap junction - Mus musculus (house mouse)		-2.91236	5.05623	4.45837	21162	86	292	6	2.05479	0.830203	14683|22143|22151|22154|26395|104318	Gnas|Tuba1b|Tubb2a|Tubb5|Map2k1|Csnk1d	-1.05004
mmu05010	KEGG Pathway	24	Alzheimer disease - Mus musculus (house mouse)		-2.5682	2.45991	3.41044	21162	383	292	13	4.45205	1.20698	12334|13665|14977|19173|20168|22143|22151|22154|26395|26445|59029|104130|226646	Capn2|Eif2s1|Slc39a7|Psmb5|Rtn3|Tuba1b|Tubb2a|Tubb5|Map2k1|Psmb2|Psmd14|Ndufb11|Ndufs2	-0.818743
GO:0048471	GO Cellular Components	20	perinuclear region of cytoplasm		-4.1729	2.41575	4.57183	21162	720	292	24	8.21918	1.60731	12306|12317|12334|12550|13030|13209|14359|14683|17698|18000|20430|20462|20874|21817|22608|26395|27054|29876|59021|76303|104318|114584|116733|271457	Anxa2|Calr|Capn2|Cdh1|Ctsb|Ddx6|Fxr1|Gnas|Msn|Septin2|Cyfip1|Tra2b|Slk|Tgm2|Ybx1|Map2k1|Sec23b|Clic4|Rab2a|Osbp|Csnk1d|Clic1|Vps4a|Rab5a	-1.95276
GO:0098858	GO Cellular Components	20	actin-based cell projection		-3.97468	3.71654	4.94264	21162	234	292	12	4.10959	1.1617	11964|11966|12540|12550|12631|13052|14359|17698|17913|20430|29876|71602	Atp6v1a|Atp6v1b2|Cdc42|Cdh1|Cfl1|Cxadr|Fxr1|Msn|Myo1c|Cyfip1|Clic4|Myo1e	-1.81965
GO:0005902	GO Cellular Components	20	microvillus		-3.14684	4.7412	4.58906	21162	107	292	7	2.39726	0.895153	11964|11966|12550|17698|17913|29876|71602	Atp6v1a|Atp6v1b2|Cdh1|Msn|Myo1c|Clic4|Myo1e	-1.2164
GO:0005912	GO Cellular Components	20	adherens junction		-2.2497	3.29421	3.37986	21162	154	292	7	2.39726	0.895153	11461|12550|13052|13209|17698|71602|218952	Actb|Cdh1|Cxadr|Ddx6|Msn|Myo1e|Fermt2	-0.59412
GO:0097227	GO Cellular Components	20	sperm annulus		-3.68744	24.1575	8.21913	21162	9	292	3	1.0274	0.590113	13209|18000|235072	Ddx6|Septin2|Septin7	-1.60093
GO:0005940	GO Cellular Components	20	septin ring		-3.07286	15.5298	6.43263	21162	14	292	3	1.0274	0.590113	18000|52398|235072	Septin2|Septin11|Septin7	-1.17909
GO:0031105	GO Cellular Components	20	septin complex		-3.07286	15.5298	6.43263	21162	14	292	3	1.0274	0.590113	18000|52398|235072	Septin2|Septin11|Septin7	-1.17909
GO:0032156	GO Cellular Components	20	septin cytoskeleton		-2.89465	13.5886	5.9583	21162	16	292	3	1.0274	0.590113	18000|52398|235072	Septin2|Septin11|Septin7	-1.04202
GO:0032432	GO Cellular Components	20	actin filament bundle		-2.62188	4.4371	4.03397	21162	98	292	6	2.05479	0.830203	11461|12306|12631|52398|218952|235072	Actb|Anxa2|Cfl1|Septin11|Fermt2|Septin7	-0.850389
GO:0001725	GO Cellular Components	20	stress fiber		-2.10687	4.07149	3.43463	21162	89	292	5	1.71233	0.759192	11461|12306|52398|218952|235072	Actb|Anxa2|Septin11|Fermt2|Septin7	-0.488097
GO:0097517	GO Cellular Components	20	contractile actin filament bundle		-2.10687	4.07149	3.43463	21162	89	292	5	1.71233	0.759192	11461|12306|52398|218952|235072	Actb|Anxa2|Septin11|Fermt2|Septin7	-0.488097
GO:0043101	GO Biological Processes	19	purine-containing compound salvage	19_GO:0008152 metabolic process	-3.6706	13.1768	6.75914	21162	22	292	4	1.36986	0.680224	11566|15452|66902|229363	Adss2|Hprt1|Mtap|Gmps	-1.58876
GO:0009168	GO Biological Processes	19	purine ribonucleoside monophosphate biosynthetic process	19_GO:0008152 metabolic process	-3.59234	12.6039	6.58605	21162	23	292	4	1.36986	0.680224	11566|15452|67054|229363	Adss2|Hprt1|Paics|Gmps	-1.53751
GO:0009124	GO Biological Processes	19	nucleoside monophosphate biosynthetic process	19_GO:0008152 metabolic process	-3.51876	8.42705	5.7665	21162	43	292	5	1.71233	0.759192	11566|15452|67054|79059|229363	Adss2|Hprt1|Paics|Nme3|Gmps	-1.48434
GO:0009127	GO Biological Processes	19	purine nucleoside monophosphate biosynthetic process	19_GO:0008152 metabolic process	-3.44687	11.5956	6.27008	21162	25	292	4	1.36986	0.680224	11566|15452|67054|229363	Adss2|Hprt1|Paics|Gmps	-1.4305
GO:0006167	GO Biological Processes	19	AMP biosynthetic process	19_GO:0008152 metabolic process	-2.98039	14.4945	6.18411	21162	15	292	3	1.0274	0.590113	11566|15452|67054	Adss2|Hprt1|Paics	-1.10383
GO:0009156	GO Biological Processes	19	ribonucleoside monophosphate biosynthetic process	19_GO:0008152 metabolic process	-2.97466	8.78456	5.29358	21162	33	292	4	1.36986	0.680224	11566|15452|67054|229363	Adss2|Hprt1|Paics|Gmps	-1.09954
GO:0006177	GO Biological Processes	19	GMP biosynthetic process	19_GO:0008152 metabolic process	-2.89465	13.5886	5.9583	21162	16	292	3	1.0274	0.590113	15452|67054|229363	Hprt1|Paics|Gmps	-1.04202
GO:0106380	GO Biological Processes	19	purine ribonucleotide salvage	19_GO:0008152 metabolic process	-2.89465	13.5886	5.9583	21162	16	292	3	1.0274	0.590113	11566|15452|229363	Adss2|Hprt1|Gmps	-1.04202
GO:0043094	GO Biological Processes	19	cellular metabolic compound salvage	19_GO:0008152 metabolic process	-2.83052	8.05251	5.00939	21162	36	292	4	1.36986	0.680224	11566|15452|66902|229363	Adss2|Hprt1|Mtap|Gmps	-0.995352
GO:0009167	GO Biological Processes	19	purine ribonucleoside monophosphate metabolic process	19_GO:0008152 metabolic process	-2.7419	7.6287	4.8376	21162	38	292	4	1.36986	0.680224	11566|15452|67054|229363	Adss2|Hprt1|Paics|Gmps	-0.940208
GO:0032261	GO Biological Processes	19	purine nucleotide salvage	19_GO:0008152 metabolic process	-2.6698	11.443	5.38665	21162	19	292	3	1.0274	0.590113	11566|15452|229363	Adss2|Hprt1|Gmps	-0.885492
GO:0009123	GO Biological Processes	19	nucleoside monophosphate metabolic process	19_GO:0008152 metabolic process	-2.66286	5.49035	4.32166	21162	66	292	5	1.71233	0.759192	11566|15452|67054|79059|229363	Adss2|Hprt1|Paics|Nme3|Gmps	-0.88088
GO:0009126	GO Biological Processes	19	purine nucleoside monophosphate metabolic process	19_GO:0008152 metabolic process	-2.61861	7.0705	4.60211	21162	41	292	4	1.36986	0.680224	11566|15452|67054|229363	Adss2|Hprt1|Paics|Gmps	-0.850389
GO:0006144	GO Biological Processes	19	purine nucleobase metabolic process	19_GO:0008152 metabolic process	-2.42559	9.45295	4.79765	21162	23	292	3	1.0274	0.590113	15452|22139|67054	Hprt1|Ttr|Paics	-0.718305
GO:0043173	GO Biological Processes	19	nucleotide salvage	19_GO:0008152 metabolic process	-2.37201	9.05908	4.67258	21162	24	292	3	1.0274	0.590113	11566|15452|229363	Adss2|Hprt1|Gmps	-0.681078
GO:0046037	GO Biological Processes	19	GMP metabolic process	19_GO:0008152 metabolic process	-2.37201	9.05908	4.67258	21162	24	292	3	1.0274	0.590113	15452|67054|229363	Hprt1|Paics|Gmps	-0.681078
GO:0046040	GO Biological Processes	19	IMP metabolic process	19_GO:0008152 metabolic process	-2.37201	9.05908	4.67258	21162	24	292	3	1.0274	0.590113	11566|15452|67054	Adss2|Hprt1|Paics	-0.681078
GO:0016763	GO Molecular Functions	21	pentosyltransferase activity		-2.24289	5.57482	3.90687	21162	52	292	4	1.36986	0.680224	11843|15452|66902|243771	Arf4|Hprt1|Mtap|Parp12	-0.589911
GO:0009161	GO Biological Processes	19	ribonucleoside monophosphate metabolic process	19_GO:0008152 metabolic process	-2.21346	5.46963	3.85367	21162	53	292	4	1.36986	0.680224	11566|15452|67054|229363	Adss2|Hprt1|Paics|Gmps	-0.56735
GO:0046128	GO Biological Processes	19	purine ribonucleoside metabolic process	19_GO:0008152 metabolic process	-2.18049	7.76492	4.23691	21162	28	292	3	1.0274	0.590113	14431|15452|66902	Gamt|Hprt1|Mtap	-0.542806
GO:0046033	GO Biological Processes	19	AMP metabolic process	19_GO:0008152 metabolic process	-2.13746	7.49717	4.14134	21162	29	292	3	1.0274	0.590113	11566|15452|67054	Adss2|Hprt1|Paics	-0.509686
mmu00983	KEGG Pathway	24	Drug metabolism - other enzymes - Mus musculus (house mouse)		-3.60348	5.63676	5.21412	21162	90	292	7	2.39726	0.895153	14864|14867|14873|15452|79059|229363|394436	Gstm3|Gstm6|Gsto1|Hprt1|Nme3|Gmps|Ugt1a1	-1.54402
mmu00980	KEGG Pathway	24	Metabolism of xenobiotics by cytochrome P450 - Mus musculus (house mouse)		-3.28885	5.95665	5.01788	21162	73	292	6	2.05479	0.830203	13849|14864|14867|14873|15483|394436	Ephx1|Gstm3|Gstm6|Gsto1|Hsd11b1|Ugt1a1	-1.32433
mmu00982	KEGG Pathway	24	Drug metabolism - cytochrome P450 - Mus musculus (house mouse)		-2.52363	5.1037	4.0969	21162	71	292	5	1.71233	0.759192	14263|14864|14867|14873|394436	Fmo5|Gstm3|Gstm6|Gsto1|Ugt1a1	-0.784791
mmu00480	KEGG Pathway	24	Glutathione metabolism - Mus musculus (house mouse)		-2.49721	5.03282	4.05448	21162	72	292	5	1.71233	0.759192	14381|14864|14867|14873|269951	G6pdx|Gstm3|Gstm6|Gsto1|Idh2	-0.768839
mmu05207	KEGG Pathway	24	Chemical carcinogenesis - receptor activation - Mus musculus (house mouse)		-2.37946	2.8989	3.38716	21162	225	292	9	3.08219	1.01144	13113|13849|14683|14864|14867|14873|20848|26395|394436	Cyp3a13|Ephx1|Gnas|Gstm3|Gstm6|Gsto1|Stat3|Map2k1|Ugt1a1	-0.681078
GO:0004364	GO Molecular Functions	21	glutathione transferase activity		-2.01792	6.79431	3.87994	21162	32	292	3	1.0274	0.590113	14864|14867|14873	Gstm3|Gstm6|Gsto1	-0.425407
GO:0050660	GO Molecular Functions	21	flavin adenine dinucleotide binding		-3.5738	5.57482	5.17309	21162	91	292	7	2.39726	0.895153	14263|18984|59010|66881|74754|102632|229211	Fmo5|Por|Sqor|Pcyox1|Dhcr24|Acad11|Acad9	-1.52114
GO:0050661	GO Molecular Functions	21	NADP binding		-2.40081	6.16788	4.19531	21162	47	292	4	1.36986	0.680224	14263|14381|15483|18984	Fmo5|G6pdx|Hsd11b1|Por	-0.695489
GO:0007029	GO Biological Processes	19	endoplasmic reticulum organization	19_GO:0009987 cellular process	-3.48707	5.3969	5.05355	21162	94	292	7	2.39726	0.895153	20168|23943|53421|67878|70361|70675|230866	Rtn3|Esyt1|Sec61a1|Tmem33|Lman1|Vcpip1|Emc1	-1.46379
GO:0016071	GO Biological Processes	19	mRNA metabolic process	19_GO:0008152 metabolic process	-3.41776	2.35301	4.03111	21162	616	292	20	6.84932	1.47817	11991|12306|13204|15381|15384|20462|20848|22608|53817|59013|67040|67996|68278|70052|105083|211948|219158|227715|230908|320632	Hnrnpd|Anxa2|Dhx15|Hnrnpc|Hnrnpab|Tra2b|Stat3|Ybx1|Ddx39b|Hnrnph1|Ddx17|Srsf6|Ddx39a|Prpf4|Pelo|Pde12|Ccar2|Exosc2|Tardbp|Snrnp200	-1.41312
GO:0008380	GO Biological Processes	19	RNA splicing	19_GO:0008152 metabolic process	-2.77061	2.59544	3.62669	21162	363	292	13	4.45205	1.20698	13204|15381|20462|22608|53817|59013|67040|67996|68278|70052|219158|230908|320632	Dhx15|Hnrnpc|Tra2b|Ybx1|Ddx39b|Hnrnph1|Ddx17|Srsf6|Ddx39a|Prpf4|Ccar2|Tardbp|Snrnp200	-0.958506
GO:0005681	GO Cellular Components	20	spliceosomal complex		-2.43032	2.95137	3.44934	21162	221	292	9	3.08219	1.01144	13204|15381|19744|20462|22608|53817|59013|70052|320632	Dhx15|Hnrnpc|Rheb|Tra2b|Ybx1|Ddx39b|Hnrnph1|Prpf4|Snrnp200	-0.718305
GO:0006397	GO Biological Processes	19	mRNA processing	19_GO:0008152 metabolic process	-2.37766	2.2497	3.17317	21162	451	292	14	4.79452	1.25029	13204|15381|20462|22608|53817|59013|67040|67996|68278|70052|211948|219158|230908|320632	Dhx15|Hnrnpc|Tra2b|Ybx1|Ddx39b|Hnrnph1|Ddx17|Srsf6|Ddx39a|Prpf4|Pde12|Ccar2|Tardbp|Snrnp200	-0.681078
GO:0036490	GO Biological Processes	19	regulation of translation in response to endoplasmic reticulum stress	19_GO:0008152 metabolic process	-3.40314	19.7653	7.36349	21162	11	292	3	1.0274	0.590113	13205|13665|100037258	Ddx3x|Eif2s1|Dnajc3	-1.40913
GO:0035967	GO Biological Processes	19	cellular response to topologically incorrect protein	19_GO:0050896 response to stimulus	-2.91236	5.05623	4.45837	21162	86	292	6	2.05479	0.830203	13665|116891|193670|216440|320011|100037258	Eif2s1|Derl2|Rnf185|Os9|Uggt1|Dnajc3	-1.05004
GO:0035966	GO Biological Processes	19	response to topologically incorrect protein	19_GO:0050896 response to stimulus	-2.87543	4.26309	4.22229	21162	119	292	7	2.39726	0.895153	13665|76299|116891|193670|216440|320011|100037258	Eif2s1|Erp44|Derl2|Rnf185|Os9|Uggt1|Dnajc3	-1.02825
GO:0043555	GO Biological Processes	19	regulation of translation in response to stress	19_GO:0008152 metabolic process	-2.74001	12.0788	5.56202	21162	18	292	3	1.0274	0.590113	13205|13665|100037258	Ddx3x|Eif2s1|Dnajc3	-0.940208
GO:0006446	GO Biological Processes	19	regulation of translational initiation	19_GO:0008152 metabolic process	-2.72214	5.66192	4.41807	21162	64	292	5	1.71233	0.759192	13205|13665|66882|226982|100037258	Ddx3x|Eif2s1|Bzw1|Eif5b|Dnajc3	-0.924758
GO:0030968	GO Biological Processes	19	endoplasmic reticulum unfolded protein response	19_GO:0050896 response to stimulus	-2.24289	5.57482	3.90687	21162	52	292	4	1.36986	0.680224	13665|116891|216440|100037258	Eif2s1|Derl2|Os9|Dnajc3	-0.589911
GO:0006957	GO Biological Processes	19	complement activation, alternative pathway	19_GO:0044419 biological process involved in interspecies interaction between organisms	-3.40314	19.7653	7.36349	21162	11	292	3	1.0274	0.590113	12628|15139|69379	Cfh|Hc|C8g	-1.40913
GO:0001848	GO Molecular Functions	21	complement binding		-3.19212	9.99622	5.73425	21162	29	292	4	1.36986	0.680224	12258|12317|12628|69379	Serping1|Calr|Cfh|C8g	-1.25173
GO:0006956	GO Biological Processes	19	complement activation	19_GO:0002376 immune system process	-2.15655	5.27073	3.75119	21162	55	292	4	1.36986	0.680224	12258|12628|15139|69379	Serping1|Cfh|Hc|C8g	-0.523847
GO:0051668	GO Biological Processes	19	localization within membrane	19_GO:0051179 localization	-3.36598	2.39475	4.0108	21162	575	292	19	6.50685	1.44339	11933|12306|12550|14359|16859|17913|18703|19353|20818|30930|53421|56433|67437|67826|67844|68059|83945|218952|230866	Atp1b3|Anxa2|Cdh1|Fxr1|Lgals9|Myo1c|Pigr|Rac1|Srprb|Vps26a|Sec61a1|Vps29|Ssr3|Snap47|Rab32|Tm9sf2|Dnaja3|Fermt2|Emc1	-1.38151
GO:0072657	GO Biological Processes	19	protein localization to membrane	19_GO:0051179 localization	-2.80223	2.33312	3.55737	21162	497	292	16	5.47945	1.3318	11933|12306|12550|16859|17913|18703|19353|20818|53421|67437|67826|67844|68059|83945|218952|230866	Atp1b3|Anxa2|Cdh1|Lgals9|Myo1c|Pigr|Rac1|Srprb|Sec61a1|Ssr3|Snap47|Rab32|Tm9sf2|Dnaja3|Fermt2|Emc1	-0.987617
mmu05100	KEGG Pathway	24	Bacterial invasion of epithelial cells - Mus musculus (house mouse)		-3.19516	5.72152	4.87742	21162	76	292	6	2.05479	0.830203	11461|12540|12550|18000|19353|52398	Actb|Cdc42|Cdh1|Septin2|Rac1|Septin11	-1.25173
mmu05211	KEGG Pathway	24	Renal cell carcinoma - Mus musculus (house mouse)		-2.60569	5.32887	4.2291	21162	68	292	5	1.71233	0.759192	12540|19353|26395|67923|215449	Cdc42|Rac1|Map2k1|Eloc|Rap1b	-0.844354
mmu04015	KEGG Pathway	24	Rap1 signaling pathway - Mus musculus (house mouse)		-2.52253	3.04791	3.5616	21162	214	292	9	3.08219	1.01144	11461|12540|12550|14683|18643|19353|26395|26397|215449	Actb|Cdc42|Cdh1|Gnas|Pfn1|Rac1|Map2k1|Map2k3|Rap1b	-0.784791
GO:0098974	GO Biological Processes	19	postsynaptic actin cytoskeleton organization	19_GO:0009987 cellular process	-2.42559	9.45295	4.79765	21162	23	292	3	1.0274	0.590113	11461|11840|19353	Actb|Arf1|Rac1	-0.718305
GO:0099188	GO Biological Processes	19	postsynaptic cytoskeleton organization	19_GO:0009987 cellular process	-2.42559	9.45295	4.79765	21162	23	292	3	1.0274	0.590113	11461|11840|19353	Actb|Arf1|Rac1	-0.718305
GO:0030742	GO Molecular Functions	21	GTP-dependent protein binding		-2.37201	9.05908	4.67258	21162	24	292	3	1.0274	0.590113	12540|19353|67844	Cdc42|Rac1|Rab32	-0.681078
GO:0034332	GO Biological Processes	19	adherens junction organization	19_GO:0009987 cellular process	-2.21346	5.46963	3.85367	21162	53	292	4	1.36986	0.680224	11461|12540|12550|218952	Actb|Cdc42|Cdh1|Fermt2	-0.56735
mmu04722	KEGG Pathway	24	Neurotrophin signaling pathway - Mus musculus (house mouse)		-2.17303	3.59368	3.38435	21162	121	292	6	2.05479	0.830203	12540|19353|26395|94275|192662|215449	Cdc42|Rac1|Map2k1|Maged1|Arhgdia|Rap1b	-0.537014
GO:0099173	GO Biological Processes	19	postsynapse organization	19_GO:0009987 cellular process	-2.13925	3.53525	3.33548	21162	123	292	6	2.05479	0.830203	11461|11840|12540|19353|83945|235072	Actb|Arf1|Cdc42|Rac1|Dnaja3|Septin7	-0.509686
mmu05416	KEGG Pathway	24	Viral myocarditis - Mus musculus (house mouse)		-2.12718	4.11776	3.46664	21162	88	292	5	1.71233	0.759192	11461|13052|14964|14972|19353	Actb|Cxadr|H2-D1|H2-K1|Rac1	-0.503467
GO:0051489	GO Biological Processes	19	regulation of filopodium assembly	19_GO:0050789 regulation of biological process	-2.07566	4.99811	3.60649	21162	58	292	4	1.36986	0.680224	12540|14359|19353|271457	Cdc42|Fxr1|Rac1|Rab5a	-0.465483
mmu04520	KEGG Pathway	24	Adherens junction - Mus musculus (house mouse)		-2.04764	3.93873	3.34133	21162	92	292	5	1.71233	0.759192	11461|12540|12550|19353|215449	Actb|Cdc42|Cdh1|Rac1|Rap1b	-0.450592
GO:0017070	GO Molecular Functions	21	U6 snRNA binding		-3.17315	16.7244	6.70811	21162	13	292	3	1.0274	0.590113	53817|70052|276770	Ddx39b|Prpf4|Eif5a	-1.23611
GO:2000001	GO Biological Processes	19	regulation of DNA damage checkpoint	19_GO:0048519 negative regulation of biological process	-2.37201	9.05908	4.67258	21162	24	292	3	1.0274	0.590113	53817|99375|219158	Ddx39b|Cul4a|Ccar2	-0.681078
GO:0098562	GO Cellular Components	20	cytoplasmic side of membrane		-3.12029	3.41852	4.18624	21162	212	292	10	3.42466	1.06427	12550|14381|14683|14688|17698|23943|67972|83945|218952|271457	Cdh1|G6pdx|Gnas|Gnb1|Msn|Esyt1|Atp2b1|Dnaja3|Fermt2|Rab5a	-1.20751
GO:0009898	GO Cellular Components	20	cytoplasmic side of plasma membrane		-3.03775	3.62363	4.18132	21162	180	292	9	3.08219	1.01144	12550|14381|14683|14688|17698|23943|67972|83945|218952	Cdh1|G6pdx|Gnas|Gnb1|Msn|Esyt1|Atp2b1|Dnaja3|Fermt2	-1.14944
GO:0042178	GO Biological Processes	19	xenobiotic catabolic process	19_GO:0008152 metabolic process	-3.07937	9.3513	5.50394	21162	31	292	4	1.36986	0.680224	13113|14873|269823|394436	Cyp3a13|Gsto1|Pon3|Ugt1a1	-1.17909
GO:0005496	GO Molecular Functions	21	steroid binding		-2.13925	3.53525	3.33548	21162	123	292	6	2.05479	0.830203	13113|15483|53328|76303|244373|394436	Cyp3a13|Hsd11b1|Pgrmc1|Osbp|Erlin2|Ugt1a1	-0.509686
GO:0042440	GO Biological Processes	19	pigment metabolic process	19_GO:0008152 metabolic process	-2.12901	5.17661	3.70181	21162	56	292	4	1.36986	0.680224	13202|15199|53328|394436	Ddt|Hebp1|Pgrmc1|Ugt1a1	-0.504487
GO:0006002	GO Biological Processes	19	fructose 6-phosphate metabolic process	19_GO:0008152 metabolic process	-3.07286	15.5298	6.43263	21162	14	292	3	1.0274	0.590113	14583|18641|103988	Gfpt1|Pfkl|Gck	-1.17909
GO:0045912	GO Biological Processes	19	negative regulation of carbohydrate metabolic process	19_GO:0048519 negative regulation of biological process	-2.75262	5.75179	4.46782	21162	63	292	5	1.71233	0.759192	14583|20848|103988|231103|394436	Gfpt1|Stat3|Gck|Gckr|Ugt1a1	-0.944243
mmu01250	KEGG Pathway	24	Biosynthesis of nucleotide sugars - Mus musculus (house mouse)		-2.7419	7.6287	4.8376	21162	38	292	4	1.36986	0.680224	14583|69080|103988|109785	Gfpt1|Gmppa|Gck|Pgm3	-0.940208
mmu00520	KEGG Pathway	24	Amino sugar and nucleotide sugar metabolism - Mus musculus (house mouse)		-2.273	5.68413	3.96148	21162	51	292	4	1.36986	0.680224	14583|69080|103988|109785	Gfpt1|Gmppa|Gck|Pgm3	-0.612977
GO:0005979	GO Biological Processes	19	regulation of glycogen biosynthetic process	19_GO:0008152 metabolic process	-2.01792	6.79431	3.87994	21162	32	292	3	1.0274	0.590113	14583|19046|103988	Gfpt1|Ppp1cb|Gck	-0.425407
GO:0010962	GO Biological Processes	19	regulation of glucan biosynthetic process	19_GO:0008152 metabolic process	-2.01792	6.79431	3.87994	21162	32	292	3	1.0274	0.590113	14583|19046|103988	Gfpt1|Ppp1cb|Gck	-0.425407
GO:2000767	GO Biological Processes	19	positive regulation of cytoplasmic translation	19_GO:0048518 positive regulation of biological process	-3.07286	15.5298	6.43263	21162	14	292	3	1.0274	0.590113	11991|18746|22608	Hnrnpd|Pkm|Ybx1	-1.17909
GO:0098761	GO Biological Processes	19	cellular response to interleukin-7	19_GO:0050896 response to stimulus	-2.81476	12.7893	5.75183	21162	17	292	3	1.0274	0.590113	14827|22608|59013	Pdia3|Ybx1|Hnrnph1	-0.993128
GO:0098760	GO Biological Processes	19	response to interleukin-7	19_GO:0050896 response to stimulus	-2.74001	12.0788	5.56202	21162	18	292	3	1.0274	0.590113	14827|22608|59013	Pdia3|Ybx1|Hnrnph1	-0.940208
GO:2000765	GO Biological Processes	19	regulation of cytoplasmic translation	19_GO:0008152 metabolic process	-2.05628	7.01348	3.96319	21162	31	292	3	1.0274	0.590113	11991|18746|22608	Hnrnpd|Pkm|Ybx1	-0.455413
GO:0000153	GO Cellular Components	20	cytoplasmic ubiquitin ligase complex		-3.07286	15.5298	6.43263	21162	14	292	3	1.0274	0.590113	20338|67923|116891	Sel1l|Eloc|Derl2	-1.17909
GO:0030970	GO Biological Processes	19	retrograde protein transport, ER to cytosol	19_GO:0051179 localization	-2.81476	12.7893	5.75183	21162	17	292	3	1.0274	0.590113	20338|116891|216440	Sel1l|Derl2|Os9	-0.993128
GO:1903513	GO Biological Processes	19	endoplasmic reticulum to cytosol transport	19_GO:0051179 localization	-2.81476	12.7893	5.75183	21162	17	292	3	1.0274	0.590113	20338|116891|216440	Sel1l|Derl2|Os9	-0.993128
GO:0032527	GO Biological Processes	19	protein exit from endoplasmic reticulum	19_GO:0051179 localization	-2.42559	9.45295	4.79765	21162	23	292	3	1.0274	0.590113	20338|116891|216440	Sel1l|Derl2|Os9	-0.718305
GO:0034109	GO Biological Processes	19	homotypic cell-cell adhesion	19_GO:0009987 cellular process	-3.05577	6.71043	4.96981	21162	54	292	5	1.71233	0.759192	12628|13052|14161|14683|14827	Cfh|Cxadr|Fga|Gnas|Pdia3	-1.16448
GO:0070527	GO Biological Processes	19	platelet aggregation	19_GO:0032501 multicellular organismal process	-2.925	8.52619	5.19498	21162	34	292	4	1.36986	0.680224	12628|14161|14683|14827	Cfh|Fga|Gnas|Pdia3	-1.05704
mmu04611	KEGG Pathway	24	Platelet activation - Mus musculus (house mouse)		-2.10618	3.47868	3.28763	21162	125	292	6	2.05479	0.830203	11461|14061|14161|14683|19046|215449	Actb|F2|Fga|Gnas|Ppp1cb|Rap1b	-0.488097
GO:0033059	GO Biological Processes	19	cellular pigmentation	19_GO:0043473 pigmentation	-2.98348	6.47077	4.84884	21162	56	292	5	1.71233	0.759192	11769|11777|19324|26395|67844	Ap1s1|Ap3s1|Rab1a|Map2k1|Rab32	-1.10383
GO:1903232	GO Biological Processes	19	melanosome assembly	19_GO:0043473 pigmentation	-2.6698	11.443	5.38665	21162	19	292	3	1.0274	0.590113	11769|11777|67844	Ap1s1|Ap3s1|Rab32	-0.885492
GO:0098791	GO Cellular Components	20	Golgi apparatus subcompartment		-2.26253	2.46811	3.14499	21162	323	292	11	3.76712	1.11423	11769|11777|11840|12550|14683|14964|14972|19353|24045|67844|76303	Ap1s1|Ap3s1|Arf1|Cdh1|Gnas|H2-D1|H2-K1|Rac1|Scamp3|Rab32|Osbp	-0.605199
GO:0005802	GO Cellular Components	20	trans-Golgi network		-2.04601	2.56793	2.97361	21162	254	292	9	3.08219	1.01144	11769|11777|11840|12550|14683|19353|24045|67844|76303	Ap1s1|Ap3s1|Arf1|Cdh1|Gnas|Rac1|Scamp3|Rab32|Osbp	-0.449722
mmu05203	KEGG Pathway	24	Viral carcinogenesis - Mus musculus (house mouse)		-2.8667	3.16474	3.89589	21162	229	292	10	3.42466	1.06427	12540|13205|14964|14972|18746|19353|20848|22629|69386|83945	Cdc42|Ddx3x|H2-D1|H2-K1|Pkm|Rac1|Stat3|Ywhah|H4c8|Dnaja3	-1.02222
mmu04144	KEGG Pathway	24	Endocytosis - Mus musculus (house mouse)		-2.84449	2.94169	3.80525	21162	271	292	11	3.76712	1.11423	11840|11843|12540|14964|14972|19345|20479|30930|56433|116733|271457	Arf1|Arf4|Cdc42|H2-D1|H2-K1|Rab5c|Vps4b|Vps26a|Vps29|Vps4a|Rab5a	-1.00411
GO:0060627	GO Biological Processes	19	regulation of vesicle-mediated transport	19_GO:0051179 localization	-2.6069	2.11085	3.31517	21162	618	292	18	6.16438	1.40746	11461|11840|12306|12317|12540|14161|16859|17698|18000|19345|20479|21817|26395|50765|116733|192662|215449|271457	Actb|Arf1|Anxa2|Calr|Cdc42|Fga|Lgals9|Msn|Septin2|Rab5c|Vps4b|Tgm2|Map2k1|Tfr2|Vps4a|Arhgdia|Rap1b|Rab5a	-0.844354
GO:0045921	GO Biological Processes	19	positive regulation of exocytosis	19_GO:0051179 localization	-2.51362	4.22171	3.87689	21162	103	292	6	2.05479	0.830203	11840|12306|14161|20479|116733|271457	Arf1|Anxa2|Fga|Vps4b|Vps4a|Rab5a	-0.778944
GO:0017157	GO Biological Processes	19	regulation of exocytosis	19_GO:0051179 localization	-2.36694	2.88608	3.37183	21162	226	292	9	3.08219	1.01144	11840|12306|14161|16859|18000|20479|116733|215449|271457	Arf1|Anxa2|Fga|Lgals9|Septin2|Vps4b|Vps4a|Rap1b|Rab5a	-0.677901
GO:0032388	GO Biological Processes	19	positive regulation of intracellular transport	19_GO:0051179 localization	-2.84184	3.39715	3.9468	21162	192	292	9	3.08219	1.01144	11840|12306|12540|12550|17698|17913|65973|66437|230908	Arf1|Anxa2|Cdc42|Cdh1|Msn|Myo1c|Asph|Fis1|Tardbp	-1.00403
GO:0032386	GO Biological Processes	19	regulation of intracellular transport	19_GO:0051179 localization	-2.48506	2.5135	3.35753	21162	346	292	12	4.10959	1.1617	11840|12306|12540|12550|17698|17913|26395|65973|66437|116891|216440|230908	Arf1|Anxa2|Cdc42|Cdh1|Msn|Myo1c|Map2k1|Asph|Fis1|Derl2|Os9|Tardbp	-0.758737
GO:0044283	GO Biological Processes	19	small molecule biosynthetic process	19_GO:0008152 metabolic process	-2.81499	2.42113	3.60027	21162	449	292	15	5.13699	1.29185	11674|13849|14381|14431|14873|15112|15452|18746|20249|26459|54325|66902|74754|76267|231691	Aldoa|Ephx1|G6pdx|Gamt|Gsto1|Hao1|Hprt1|Pkm|Scd1|Slc27a5|Elovl1|Mtap|Dhcr24|Fads1|Sds	-0.993128
GO:0046394	GO Biological Processes	19	carboxylic acid biosynthetic process	19_GO:0008152 metabolic process	-2.56244	2.8759	3.54348	21162	252	292	10	3.42466	1.06427	14431|14873|15112|18746|20249|26459|54325|66902|76267|231691	Gamt|Gsto1|Hao1|Pkm|Scd1|Slc27a5|Elovl1|Mtap|Fads1|Sds	-0.814696
GO:0016053	GO Biological Processes	19	organic acid biosynthetic process	19_GO:0008152 metabolic process	-2.52566	2.84206	3.50047	21162	255	292	10	3.42466	1.06427	14431|14873|15112|18746|20249|26459|54325|66902|76267|231691	Gamt|Gsto1|Hao1|Pkm|Scd1|Slc27a5|Elovl1|Mtap|Fads1|Sds	-0.784791
GO:0072330	GO Biological Processes	19	monocarboxylic acid biosynthetic process	19_GO:0008152 metabolic process	-2.16128	3.17068	3.26004	21162	160	292	7	2.39726	0.895153	14431|18746|20249|26459|54325|76267|231691	Gamt|Pkm|Scd1|Slc27a5|Elovl1|Fads1|Sds	-0.526092
GO:0034249	GO Biological Processes	19	negative regulation of amide metabolic process	19_GO:0048519 negative regulation of biological process	-2.81078	3.11041	3.8315	21162	233	292	10	3.42466	1.06427	11991|12317|13205|13209|13665|14359|20168|211948|227715|230908	Hnrnpd|Calr|Ddx3x|Ddx6|Eif2s1|Fxr1|Rtn3|Pde12|Exosc2|Tardbp	-0.993128
GO:0042752	GO Biological Processes	19	regulation of circadian rhythm	19_GO:0048511 rhythmic process	-2.713	3.99455	4.00369	21162	127	292	7	2.39726	0.895153	11991|14359|19046|94275|104318|219158|230908	Hnrnpd|Fxr1|Ppp1cb|Maged1|Csnk1d|Ccar2|Tardbp	-0.91802
GO:1903312	GO Biological Processes	19	negative regulation of mRNA metabolic process	19_GO:0048519 negative regulation of biological process	-2.69021	4.57722	4.13337	21162	95	292	6	2.05479	0.830203	11991|15381|15384|22608|67996|230908	Hnrnpd|Hnrnpc|Hnrnpab|Ybx1|Srsf6|Tardbp	-0.90237
GO:0017148	GO Biological Processes	19	negative regulation of translation	19_GO:0048519 negative regulation of biological process	-2.57713	3.10597	3.62783	21162	210	292	9	3.08219	1.01144	11991|12317|13205|13209|13665|14359|211948|227715|230908	Hnrnpd|Calr|Ddx3x|Ddx6|Eif2s1|Fxr1|Pde12|Exosc2|Tardbp	-0.82659
GO:1902373	GO Biological Processes	19	negative regulation of mRNA catabolic process	19_GO:0048519 negative regulation of biological process	-2.52363	5.1037	4.0969	21162	71	292	5	1.71233	0.759192	11991|15381|15384|22608|230908	Hnrnpd|Hnrnpc|Hnrnpab|Ybx1|Tardbp	-0.784791
GO:1903311	GO Biological Processes	19	regulation of mRNA metabolic process	19_GO:0008152 metabolic process	-2.45798	2.62236	3.37013	21162	304	292	11	3.76712	1.11423	11991|14359|15381|15384|20462|22608|67040|67996|211948|227715|230908	Hnrnpd|Fxr1|Hnrnpc|Hnrnpab|Tra2b|Ybx1|Ddx17|Srsf6|Pde12|Exosc2|Tardbp	-0.73675
GO:0061157	GO Biological Processes	19	mRNA destabilization	19_GO:0048519 negative regulation of biological process	-2.39582	4.76793	3.89234	21162	76	292	5	1.71233	0.759192	11991|14359|211948|227715|230908	Hnrnpd|Fxr1|Pde12|Exosc2|Tardbp	-0.69244
GO:0061013	GO Biological Processes	19	regulation of mRNA catabolic process	19_GO:0048519 negative regulation of biological process	-2.3559	3.1171	3.43032	21162	186	292	8	2.73973	0.955278	11991|14359|15381|15384|22608|211948|227715|230908	Hnrnpd|Fxr1|Hnrnpc|Hnrnpab|Ybx1|Pde12|Exosc2|Tardbp	-0.671527
GO:0050779	GO Biological Processes	19	RNA destabilization	19_GO:0048518 positive regulation of biological process	-2.2779	4.47362	3.70491	21162	81	292	5	1.71233	0.759192	11991|14359|211948|227715|230908	Hnrnpd|Fxr1|Pde12|Exosc2|Tardbp	-0.612977
GO:0003730	GO Molecular Functions	21	mRNA 3'-UTR binding		-2.20754	3.65408	3.43425	21162	119	292	6	2.05479	0.830203	11991|12465|14359|15381|67040|230908	Hnrnpd|Cct5|Fxr1|Hnrnpc|Ddx17|Tardbp	-0.563976
GO:1902369	GO Biological Processes	19	negative regulation of RNA catabolic process	19_GO:0048519 negative regulation of biological process	-2.18988	4.26309	3.5656	21162	85	292	5	1.71233	0.759192	11991|15381|15384|22608|230908	Hnrnpd|Hnrnpc|Hnrnpab|Ybx1|Tardbp	-0.547627
GO:0043488	GO Biological Processes	19	regulation of mRNA stability	19_GO:0048519 negative regulation of biological process	-2.13279	3.13153	3.22135	21162	162	292	7	2.39726	0.895153	11991|14359|15381|22608|211948|227715|230908	Hnrnpd|Fxr1|Hnrnpc|Ybx1|Pde12|Exosc2|Tardbp	-0.50665
GO:0140693	GO Molecular Functions	21	molecular condensate scaffold activity		-2.05628	7.01348	3.96319	21162	31	292	3	1.0274	0.590113	14359|27041|230908	Fxr1|G3bp1|Tardbp	-0.455413
GO:0048255	GO Biological Processes	19	mRNA stabilization	19_GO:0048519 negative regulation of biological process	-2.04981	4.9134	3.56046	21162	59	292	4	1.36986	0.680224	11991|15381|22608|230908	Hnrnpd|Hnrnpc|Ybx1|Tardbp	-0.450592
GO:0061014	GO Biological Processes	19	positive regulation of mRNA catabolic process	19_GO:0048519 negative regulation of biological process	-2.04764	3.93873	3.34133	21162	92	292	5	1.71233	0.759192	11991|14359|211948|227715|230908	Hnrnpd|Fxr1|Pde12|Exosc2|Tardbp	-0.450592
GO:0006487	GO Biological Processes	19	protein N-linked glycosylation	19_GO:0008152 metabolic process	-2.69223	5.57482	4.36936	21162	65	292	5	1.71233	0.759192	13480|14583|67075|109785|320011	Dpm1|Gfpt1|Magt1|Pgm3|Uggt1	-0.90237
mmu00510	KEGG Pathway	24	N-Glycan biosynthesis - Mus musculus (house mouse)		-2.21346	5.46963	3.85367	21162	53	292	4	1.36986	0.680224	13480|14376|17155|67075	Dpm1|Ganab|Man1a|Magt1	-0.56735
GO:0009066	GO Biological Processes	19	aspartate family amino acid metabolic process	19_GO:0008152 metabolic process	-2.65852	7.24726	4.67789	21162	40	292	4	1.36986	0.680224	11566|11720|66902|231691	Adss2|Mat1a|Mtap|Sds	-0.877753
GO:0006520	GO Biological Processes	19	amino acid metabolic process	19_GO:0008152 metabolic process	-2.46572	2.78741	3.43016	21162	260	292	10	3.42466	1.06427	11566|11720|14431|14583|15112|20226|66902|229363|231691|243537	Adss2|Mat1a|Gamt|Gfpt1|Hao1|Sars1|Mtap|Gmps|Sds|Uroc1	-0.743476
GO:0046467	GO Biological Processes	19	membrane lipid biosynthetic process	19_GO:0008152 metabolic process	-2.65542	3.90237	3.92629	21162	130	292	7	2.39726	0.895153	13480|54325|68059|76303|76893|276846|329777	Dpm1|Elovl1|Tm9sf2|Osbp|Cers2|Pigs|Pigk	-0.876927
GO:0060090	GO Molecular Functions	21	molecular adaptor activity		-2.63709	2.07376	3.32534	21162	664	292	19	6.50685	1.44339	11769|11933|12550|13205|14359|14688|18000|20226|20848|26395|27041|52398|66437|67826|67923|76788|99375|230908|235072	Ap1s1|Atp1b3|Cdh1|Ddx3x|Fxr1|Gnb1|Septin2|Sars1|Stat3|Map2k1|G3bp1|Septin11|Fis1|Snap47|Eloc|Klhdc10|Cul4a|Tardbp|Septin7	-0.862039
GO:0099518	GO Biological Processes	19	vesicle cytoskeletal trafficking	19_GO:0051179 localization	-2.60569	5.32887	4.2291	21162	68	292	5	1.71233	0.759192	11777|17913|19324|26395|71602	Ap3s1|Myo1c|Rab1a|Map2k1|Myo1e	-0.844354
GO:0006900	GO Biological Processes	19	vesicle budding from membrane	19_GO:0051179 localization	-2.49721	5.03282	4.05448	21162	72	292	5	1.71233	0.759192	11777|11840|19324|27054|116733	Ap3s1|Arf1|Rab1a|Sec23b|Vps4a	-0.768839
GO:0035459	GO Biological Processes	19	vesicle cargo loading	19_GO:0051179 localization	-2.37201	9.05908	4.67258	21162	24	292	3	1.0274	0.590113	11777|19324|27054	Ap3s1|Rab1a|Sec23b	-0.681078
GO:0072384	GO Biological Processes	19	organelle transport along microtubule	19_GO:0051179 localization	-2.30076	4.52954	3.74115	21162	80	292	5	1.71233	0.759192	11777|12540|19324|26395|54161	Ap3s1|Cdc42|Rab1a|Map2k1|Copg1	-0.62559
GO:0030705	GO Biological Processes	19	cytoskeleton-dependent intracellular transport	19_GO:0051179 localization	-2.09601	2.81447	3.09548	21162	206	292	8	2.73973	0.955278	11777|12540|17913|19324|26395|54161|67166|71602	Ap3s1|Cdc42|Myo1c|Rab1a|Map2k1|Copg1|Arl8b|Myo1e	-0.483474
GO:0042219	GO Biological Processes	19	cellular modified amino acid catabolic process	19_GO:0008152 metabolic process	-2.60365	10.8709	5.22392	21162	20	292	3	1.0274	0.590113	66881|76192|193742	Pcyox1|Abhd12|Abhd16a	-0.844354
GO:0006639	GO Biological Processes	19	acylglycerol metabolic process	19_GO:0008152 metabolic process	-2.39213	3.98932	3.70106	21162	109	292	6	2.05479	0.830203	20249|20338|26459|76192|193742|226856	Scd1|Sel1l|Slc27a5|Abhd12|Abhd16a|Lpgat1	-0.689727
GO:0006638	GO Biological Processes	19	neutral lipid metabolic process	19_GO:0008152 metabolic process	-2.35352	3.91744	3.64523	21162	111	292	6	2.05479	0.830203	20249|20338|26459|76192|193742|226856	Scd1|Sel1l|Slc27a5|Abhd12|Abhd16a|Lpgat1	-0.670077
GO:0043531	GO Molecular Functions	21	ADP binding		-2.57983	6.90215	4.52883	21162	42	292	4	1.36986	0.680224	11720|18746|50709|103988	Mat1a|Pkm|H1f4|Gck	-0.82659
GO:0000287	GO Molecular Functions	21	magnesium ion binding		-2.52253	3.04791	3.5616	21162	214	292	9	3.08219	1.01144	11720|11840|15452|18746|19744|53893|103988|109785|269951	Mat1a|Arf1|Hprt1|Pkm|Rheb|Nudt5|Gck|Pgm3|Idh2	-0.784791
GO:0051289	GO Biological Processes	19	protein homotetramerization	19_GO:0009987 cellular process	-2.18469	5.36834	3.80179	21162	54	292	4	1.36986	0.680224	11720|15452|18746|66834	Mat1a|Hprt1|Pkm|Acot13	-0.546173
GO:0006890	GO Biological Processes	19	retrograde vesicle-mediated transport, Golgi to endoplasmic reticulum	19_GO:0051179 localization	-2.57983	6.90215	4.52883	21162	42	292	4	1.36986	0.680224	11843|67458|78891|233824	Arf4|Ergic1|Scyl1|Cog7	-0.82659
mmu04976	KEGG Pathway	24	Bile secretion - Mus musculus (house mouse)		-2.57776	4.34836	3.96991	21162	100	292	6	2.05479	0.830203	11933|13849|14683|18670|26459|394436	Atp1b3|Ephx1|Gnas|Abcb4|Slc27a5|Ugt1a1	-0.82659
mmu04962	KEGG Pathway	24	Vasopressin-regulated water reabsorption - Mus musculus (house mouse)		-2.50538	6.58842	4.38922	21162	44	292	4	1.36986	0.680224	14683|19345|192662|271457	Gnas|Rab5c|Arhgdia|Rab5a	-0.773811
GO:0016363	GO Cellular Components	20	nuclear matrix		-2.43167	4.06388	3.75824	21162	107	292	6	2.05479	0.830203	11461|11720|12306|29876|53817|59003	Actb|Mat1a|Anxa2|Clic4|Ddx39b|Maea	-0.718305
GO:0014070	GO Biological Processes	19	response to organic cyclic compound	19_GO:0050896 response to stimulus	-2.4301	1.90717	3.09	21162	798	292	21	7.19178	1.51189	11461|11991|12550|13849|14683|14827|14864|17698|18670|18984|20501|20848|21817|22629|26395|65973|67040|71586|94175|211948|215449	Actb|Hnrnpd|Cdh1|Ephx1|Gnas|Pdia3|Gstm3|Msn|Abcb4|Por|Slc16a1|Stat3|Tgm2|Ywhah|Map2k1|Asph|Ddx17|Ifih1|Hrg|Pde12|Rap1b	-0.718305
GO:0071407	GO Biological Processes	19	cellular response to organic cyclic compound	19_GO:0050896 response to stimulus	-2.28826	2.12738	3.05145	21162	511	292	15	5.13699	1.29185	11461|12550|14683|14827|14864|17698|18670|20501|20848|21817|22629|67040|71586|211948|215449	Actb|Cdh1|Gnas|Pdia3|Gstm3|Msn|Abcb4|Slc16a1|Stat3|Tgm2|Ywhah|Ddx17|Ifih1|Pde12|Rap1b	-0.615814
GO:0045197	GO Biological Processes	19	establishment or maintenance of epithelial cell apical/basal polarity	19_GO:0009987 cellular process	-2.36769	6.03938	4.13439	21162	48	292	4	1.36986	0.680224	11843|12540|17698|22388	Arf4|Cdc42|Msn|Wdr1	-0.677901
GO:0035088	GO Biological Processes	19	establishment or maintenance of apical/basal cell polarity	19_GO:0009987 cellular process	-2.18469	5.36834	3.80179	21162	54	292	4	1.36986	0.680224	11843|12540|17698|22388	Arf4|Cdc42|Msn|Wdr1	-0.546173
GO:0061245	GO Biological Processes	19	establishment or maintenance of bipolar cell polarity	19_GO:0009987 cellular process	-2.18469	5.36834	3.80179	21162	54	292	4	1.36986	0.680224	11843|12540|17698|22388	Arf4|Cdc42|Msn|Wdr1	-0.546173
GO:0001738	GO Biological Processes	19	morphogenesis of a polarized epithelium	19_GO:0032502 developmental process	-2.15655	5.27073	3.75119	21162	55	292	4	1.36986	0.680224	11461|12540|17698|22388	Actb|Cdc42|Msn|Wdr1	-0.523847
GO:0120111	GO Cellular Components	20	neuron projection cytoplasm		-2.30381	5.79781	4.01755	21162	50	292	4	1.36986	0.680224	12330|15384|26395|76192	Canx|Hnrnpab|Map2k1|Abhd12	-0.626823
GO:0001772	GO Cellular Components	20	immunological synapse		-2.30381	5.79781	4.01755	21162	50	292	4	1.36986	0.680224	11658|67972|72349|192662	Alcam|Atp2b1|Dusp3|Arhgdia	-0.626823
mmu04066	KEGG Pathway	24	HIF-1 signaling pathway - Mus musculus (house mouse)		-2.29723	3.81435	3.56388	21162	114	292	6	2.05479	0.830203	11674|18641|20848|26395|67923|71775	Aldoa|Pfkl|Stat3|Map2k1|Eloc|Inhca	-0.622975
GO:1900542	GO Biological Processes	19	regulation of purine nucleotide metabolic process	19_GO:0008152 metabolic process	-2.21346	5.46963	3.85367	21162	53	292	4	1.36986	0.680224	15483|20848|26395|66437	Hsd11b1|Stat3|Map2k1|Fis1	-0.56735
GO:0006140	GO Biological Processes	19	regulation of nucleotide metabolic process	19_GO:0008152 metabolic process	-2.18469	5.36834	3.80179	21162	54	292	4	1.36986	0.680224	15483|20848|26395|66437	Hsd11b1|Stat3|Map2k1|Fis1	-0.546173
GO:1903578	GO Biological Processes	19	regulation of ATP metabolic process	19_GO:0008152 metabolic process	-2.13746	7.49717	4.14134	21162	29	292	3	1.0274	0.590113	20848|26395|66437	Stat3|Map2k1|Fis1	-0.509686
GO:0005819	GO Cellular Components	20	spindle		-2.28303	2.36968	3.1309	21162	367	292	12	4.10959	1.1617	12540|18000|20479|22151|22154|26371|26426|59003|67166|104318|116733|219158	Cdc42|Septin2|Vps4b|Tubb2a|Tubb5|Ciao1|Nubp2|Maea|Arl8b|Csnk1d|Vps4a|Ccar2	-0.612977
mmu01240	KEGG Pathway	24	Biosynthesis of cofactors - Mus musculus (house mouse)		-2.28022	3.33755	3.42112	21162	152	292	7	2.39726	0.895153	11566|11720|56316|69080|72535|79059|394436	Adss2|Mat1a|Ggcx|Gmppa|Aldh1b1|Nme3|Ugt1a1	-0.612977
GO:0043270	GO Biological Processes	19	positive regulation of monoatomic ion transport	19_GO:0051179 localization	-2.27387	2.61634	3.20297	21162	277	292	10	3.42466	1.06427	11840|11933|12631|14061|14381|14683|14873|65973|67972|75909	Arf1|Atp1b3|Cfl1|F2|G6pdx|Gnas|Gsto1|Asph|Atp2b1|Vmp1	-0.612977
GO:0034767	GO Biological Processes	19	positive regulation of monoatomic ion transmembrane transport	19_GO:0051179 localization	-2.06009	2.77407	3.04873	21162	209	292	8	2.73973	0.955278	11840|11933|12631|14061|14381|14873|65973|75909	Arf1|Atp1b3|Cfl1|F2|G6pdx|Gsto1|Asph|Vmp1	-0.455413
GO:0016830	GO Molecular Functions	21	carbon-carbon lyase activity		-2.24289	5.57482	3.90687	21162	52	292	4	1.36986	0.680224	11674|13202|56316|67054	Aldoa|Ddt|Ggcx|Paics	-0.589911
GO:0016829	GO Molecular Functions	21	lyase activity		-2.23433	2.97323	3.27436	21162	195	292	8	2.73973	0.955278	11674|13202|56316|67054|67856|71881|231691|243537	Aldoa|Ddt|Ggcx|Paics|Echdc3|Apmap|Sds|Uroc1	-0.582211
GO:0006414	GO Biological Processes	19	translational elongation	19_GO:0008152 metabolic process	-2.21139	4.31385	3.59961	21162	84	292	5	1.71233	0.759192	20226|22224|76788|105083|276770	Sars1|Usp10|Klhdc10|Pelo|Eif5a	-0.566128
GO:0072344	GO Biological Processes	19	rescue of stalled ribosome	19_GO:0008152 metabolic process	-2.0961	7.24726	4.05022	21162	30	292	3	1.0274	0.590113	22224|76788|105083	Usp10|Klhdc10|Pelo	-0.483474
GO:0097435	GO Biological Processes	19	supramolecular fiber organization	19_GO:0009987 cellular process	-2.2098	2.02721	2.94595	21162	572	292	16	5.47945	1.3318	11840|12306|12331|12406|12540|12631|12818|17913|18816|19353|20874|22388|23790|71602|104318|230908	Arf1|Anxa2|Cap1|Serpinh1|Cdc42|Cfl1|Col14a1|Myo1c|Serpinf2|Rac1|Slk|Wdr1|Coro1c|Myo1e|Csnk1d|Tardbp	-0.565387
GO:0030199	GO Biological Processes	19	collagen fibril organization	19_GO:0009987 cellular process	-2.15655	5.27073	3.75119	21162	55	292	4	1.36986	0.680224	12306|12406|12818|18816	Anxa2|Serpinh1|Col14a1|Serpinf2	-0.523847
GO:1900027	GO Biological Processes	19	regulation of ruffle assembly	19_GO:0050789 regulation of biological process	-2.13746	7.49717	4.14134	21162	29	292	3	1.0274	0.590113	18643|20430|23790	Pfn1|Cyfip1|Coro1c	-0.509686
GO:0051020	GO Molecular Functions	21	GTPase binding		-2.12942	2.36557	2.98907	21162	337	292	11	3.76712	1.11423	12306|14688|17913|18643|19353|20430|22608|23790|26395|116733|192662	Anxa2|Gnb1|Myo1c|Pfn1|Rac1|Cyfip1|Ybx1|Coro1c|Map2k1|Vps4a|Arhgdia	-0.504487
GO:0034315	GO Biological Processes	19	regulation of Arp2/3 complex-mediated actin nucleation	19_GO:0050789 regulation of biological process	-2.13746	7.49717	4.14134	21162	29	292	3	1.0274	0.590113	11840|20430|107702	Arf1|Cyfip1|Rnh1	-0.509686
GO:0031625	GO Molecular Functions	21	ubiquitin protein ligase binding		-2.12024	2.35858	2.97823	21162	338	292	11	3.76712	1.11423	12317|12461|18400|20818|22143|22154|24045|78294|99375|226646|244373	Calr|Cct2|Slc22a18|Srprb|Tuba1b|Tubb5|Scamp3|Rps27a|Cul4a|Ndufs2|Erlin2	-0.498952
GO:0000381	GO Biological Processes	19	regulation of alternative mRNA splicing, via spliceosome	19_GO:0008152 metabolic process	-2.10205	5.0858	3.65359	21162	57	292	4	1.36986	0.680224	14359|20462|67040|67996	Fxr1|Tra2b|Ddx17|Srsf6	-0.485559
GO:0000002	GO Biological Processes	19	mitochondrial genome maintenance	19_GO:0009987 cellular process	-2.05628	7.01348	3.96319	21162	31	292	3	1.0274	0.590113	12628|27395|83945	Cfh|Mrpl15|Dnaja3	-0.455413
GO:0005759	GO Cellular Components	20	mitochondrial matrix		-2.00278	2.38397	2.87491	21162	304	292	10	3.42466	1.06427	19935|27395|56360|66834|73078|77721|83945|211948|216767|219158	Mrpl23|Mrpl15|Acot9|Acot13|Pmpcb|Mrps5|Dnaja3|Pde12|Mrpl22|Ccar2	-0.412522

## Sheet: Table S7-2
Table S7-2. Metascape analysis of upregulated common proteins derived from both methods.
There were 103 up-regulated proteins from DRUSP and Control dataset subjected to Metascape analysis.
GO	Category	CategoryID	Description	PARENT_GO	LogP	Enrichment	Z-score	#TotalGeneInLibrary	#GeneInGO	#GeneInHitList	#GeneInGOAndHitList	%InGO	STDV %InGO	GeneID	Hits	Log(q-value)
GO:0062023	GO Cellular Components	20	collagen-containing extracellular matrix		-9.19434	7.93654	9.64947	21162	396	101	15	14.8515	3.53845	11657|12111|13033|13179|14268|16412|16425|16426|16427|18073|22041|22370|99571|110135|116847	Alb|Bgn|Ctsd|Dcn|Fn1|Itgb1|Itih2|Itih3|Itih4|Nid1|Trf|Vtn|Fgg|Fgb|Prelp	-5.11504
GO:0031012	GO Cellular Components	20	extracellular matrix		-8.47191	6.43454	8.69773	21162	521	101	16	15.8416	3.63318	11657|11816|12111|13033|13179|14268|16412|16425|16426|16427|18073|22041|22370|99571|110135|116847	Alb|Apoe|Bgn|Ctsd|Dcn|Fn1|Itgb1|Itih2|Itih3|Itih4|Nid1|Trf|Vtn|Fgg|Fgb|Prelp	-4.69661
GO:0030312	GO Cellular Components	20	external encapsulating structure		-8.44824	6.40994	8.67537	21162	523	101	16	15.8416	3.63318	11657|11816|12111|13033|13179|14268|16412|16425|16426|16427|18073|22041|22370|99571|110135|116847	Alb|Apoe|Bgn|Ctsd|Dcn|Fn1|Itgb1|Itih2|Itih3|Itih4|Nid1|Trf|Vtn|Fgg|Fgb|Prelp	-4.69661
GO:0005201	GO Molecular Functions	21	extracellular matrix structural constituent		-6.32556	11.56	8.83591	21162	145	101	8	7.92079	2.68723	12111|13179|14268|18073|22370|99571|110135|116847	Bgn|Dcn|Fn1|Nid1|Vtn|Fgg|Fgb|Prelp	-2.92612
GO:0005539	GO Molecular Functions	21	glycosaminoglycan binding		-4.6632	6.89793	6.40357	21162	243	101	8	7.92079	2.68723	11816|12111|13179|14268|16425|22370|116847|238055	Apoe|Bgn|Dcn|Fn1|Itih2|Vtn|Prelp|Apob	-2.03266
GO:0030021	GO Molecular Functions	21	extracellular matrix structural constituent conferring compression resistance		-4.43216	44.8982	11.378	21162	14	101	3	2.9703	1.68924	12111|13179|116847	Bgn|Dcn|Prelp	-1.91732
GO:1901681	GO Molecular Functions	21	sulfur compound binding		-4.00801	5.56876	5.52845	21162	301	101	8	7.92079	2.68723	11816|14268|14319|22041|22370|116847|216136|238055	Apoe|Fn1|Fth1|Trf|Vtn|Prelp|Ilvbl|Apob	-1.66292
GO:0005198	GO Molecular Functions	21	structural molecule activity		-3.96913	3.6545	4.90191	21162	688	101	12	11.8812	3.21961	11465|12111|13179|13346|14268|18073|22142|22352|22370|99571|110135|116847	Actg1|Bgn|Dcn|Des|Fn1|Nid1|Tuba1a|Vim|Vtn|Fgg|Fgb|Prelp	-1.63247
GO:0008201	GO Molecular Functions	21	heparin binding		-2.77345	5.85265	4.51503	21162	179	101	5	4.9505	2.15843	11816|14268|22370|116847|238055	Apoe|Fn1|Vtn|Prelp|Apob	-0.798165
mmu04610	KEGG Pathway	24	Complement and coagulation cascades - Mus musculus (house mouse)		-9.1677	20.0609	12.8258	21162	94	101	9	8.91089	2.83487	12266|20701|20702|20703|22370|50908|99571|110135|230558	C3|Serpina1b|Serpina1c|Serpina1d|Vtn|C1s1|Fgg|Fgb|C8a	-5.11504
GO:0006958	GO Biological Processes	19	complement activation, classical pathway	19_GO:0002376 immune system process	-3.13745	16.9885	6.74061	21162	37	101	3	2.9703	1.68924	12266|50908|230558	C3|C1s1|C8a	-1.06022
GO:0002455	GO Biological Processes	19	humoral immune response mediated by circulating immunoglobulin	19_GO:0002376 immune system process	-2.97543	14.9661	6.27394	21162	42	101	3	2.9703	1.68924	12266|50908|230558	C3|C1s1|C8a	-0.943961
GO:0006956	GO Biological Processes	19	complement activation	19_GO:0002376 immune system process	-2.63596	11.4286	5.36271	21162	55	101	3	2.9703	1.68924	12266|50908|230558	C3|C1s1|C8a	-0.688812
GO:0006959	GO Biological Processes	19	humoral immune response	19_GO:0002376 immune system process	-2.48412	4.16274	3.83354	21162	302	101	6	5.94059	2.3521	12266|15007|22041|50908|110135|230558	C3|H2-Q10|Trf|C1s1|Fgb|C8a	-0.56977
mmu05171	KEGG Pathway	24	Coronavirus disease - COVID-19 - Mus musculus (house mouse)		-2.16306	4.20732	3.52552	21162	249	101	5	4.9505	2.15843	12266|50908|99571|110135|230558	C3|C1s1|Fgg|Fgb|C8a	-0.331326
GO:0046890	GO Biological Processes	19	regulation of lipid biosynthetic process	19_GO:0008152 metabolic process	-8.03691	10.3819	9.7312	21162	222	101	11	10.8911	3.09981	11816|11886|12266|13884|16418|66082|68801|100198|238055|243168|433256	Apoe|Asah1|C3|Ces1c|Eif6|Abhd6|Elovl5|H6pd|Apob|Hsd17b13|Acsl5	-4.38219
GO:0019216	GO Biological Processes	19	regulation of lipid metabolic process	19_GO:0008152 metabolic process	-6.35796	6.31733	7.41599	21162	398	101	12	11.8812	3.21961	11816|11886|12266|13884|16418|50790|66082|68801|100198|238055|243168|433256	Apoe|Asah1|C3|Ces1c|Eif6|Acsl4|Abhd6|Elovl5|H6pd|Apob|Hsd17b13|Acsl5	-2.92612
GO:0062012	GO Biological Processes	19	regulation of small molecule metabolic process	19_GO:0008152 metabolic process	-3.98759	4.84762	5.30403	21162	389	101	9	8.91089	2.83487	11816|13884|16418|17886|50790|68801|100198|238055|433256	Apoe|Ces1c|Eif6|Myh9|Acsl4|Elovl5|H6pd|Apob|Acsl5	-1.64674
GO:0010565	GO Biological Processes	19	regulation of cellular ketone metabolic process	19_GO:0008152 metabolic process	-3.75228	7.309	5.75318	21162	172	101	6	5.94059	2.3521	13884|16418|50790|68801|100198|433256	Ces1c|Eif6|Acsl4|Elovl5|H6pd|Acsl5	-1.47777
GO:0046889	GO Biological Processes	19	positive regulation of lipid biosynthetic process	19_GO:0048518 positive regulation of biological process	-3.66153	9.18968	6.0716	21162	114	101	5	4.9505	2.15843	11816|66082|68801|243168|433256	Apoe|Abhd6|Elovl5|Hsd17b13|Acsl5	-1.41165
mmu01212	KEGG Pathway	24	Fatty acid metabolism - Mus musculus (house mouse)		-3.65665	13.5177	6.83549	21162	62	101	4	3.9604	1.94059	50790|68801|74147|433256	Acsl4|Elovl5|Ehhadh|Acsl5	-1.41018
GO:0045834	GO Biological Processes	19	positive regulation of lipid metabolic process	19_GO:0048518 positive regulation of biological process	-3.5813	6.7954	5.4826	21162	185	101	6	5.94059	2.3521	11816|13884|66082|68801|243168|433256	Apoe|Ces1c|Abhd6|Elovl5|Hsd17b13|Acsl5	-1.37374
GO:0033866	GO Biological Processes	19	nucleoside bisphosphate biosynthetic process	19_GO:0008152 metabolic process	-3.20895	17.9593	6.95363	21162	35	101	3	2.9703	1.68924	50790|68087|433256	Acsl4|Dcakd|Acsl5	-1.12009
GO:0034030	GO Biological Processes	19	ribonucleoside bisphosphate biosynthetic process	19_GO:0008152 metabolic process	-3.20895	17.9593	6.95363	21162	35	101	3	2.9703	1.68924	50790|68087|433256	Acsl4|Dcakd|Acsl5	-1.12009
GO:0034033	GO Biological Processes	19	purine nucleoside bisphosphate biosynthetic process	19_GO:0008152 metabolic process	-3.20895	17.9593	6.95363	21162	35	101	3	2.9703	1.68924	50790|68087|433256	Acsl4|Dcakd|Acsl5	-1.12009
mmu04146	KEGG Pathway	24	Peroxisome - Mus musculus (house mouse)		-3.09522	9.63332	5.58783	21162	87	101	4	3.9604	1.94059	50790|74147|209186|433256	Acsl4|Ehhadh|Acnat2|Acsl5	-1.02934
GO:0032368	GO Biological Processes	19	regulation of lipid transport	19_GO:0051179 localization	-3.0136	6.63053	4.91945	21162	158	101	5	4.9505	2.15843	11816|13884|20932|50790|433256	Apoe|Ces1c|Surf4|Acsl4|Acsl5	-0.971665
GO:0032890	GO Biological Processes	19	regulation of organic acid transport	19_GO:0051179 localization	-2.85385	8.29801	5.09114	21162	101	101	4	3.9604	1.94059	13884|16412|50790|433256	Ces1c|Itgb1|Acsl4|Acsl5	-0.865657
mmu00071	KEGG Pathway	24	Fatty acid degradation - Mus musculus (house mouse)		-2.70596	12.088	5.54369	21162	52	101	3	2.9703	1.68924	50790|74147|433256	Acsl4|Ehhadh|Acsl5	-0.746724
GO:0019217	GO Biological Processes	19	regulation of fatty acid metabolic process	19_GO:0008152 metabolic process	-2.70323	7.55044	4.79165	21162	111	101	4	3.9604	1.94059	16418|50790|68801|433256	Eif6|Acsl4|Elovl5|Acsl5	-0.745745
GO:0062013	GO Biological Processes	19	positive regulation of small molecule metabolic process	19_GO:0048518 positive regulation of biological process	-2.70058	5.63239	4.39429	21162	186	101	5	4.9505	2.15843	11816|13884|17886|68801|433256	Apoe|Ces1c|Myh9|Elovl5|Acsl5	-0.744838
GO:1905953	GO Biological Processes	19	negative regulation of lipid localization	19_GO:0051179 localization	-2.50762	10.3045	5.03959	21162	61	101	3	2.9703	1.68924	11816|13884|50790	Apoe|Ces1c|Acsl4	-0.585303
GO:0015908	GO Biological Processes	19	fatty acid transport	19_GO:0051179 localization	-2.10494	7.39499	4.09105	21162	85	101	3	2.9703	1.68924	11816|50790|433256	Apoe|Acsl4|Acsl5	-0.280171
mmu03320	KEGG Pathway	24	PPAR signaling pathway - Mus musculus (house mouse)		-2.05027	7.06263	3.96901	21162	89	101	3	2.9703	1.68924	50790|74147|433256	Acsl4|Ehhadh|Acsl5	-0.245584
GO:0009152	GO Biological Processes	19	purine ribonucleotide biosynthetic process	19_GO:0008152 metabolic process	-2.02961	4.87267	3.53149	21162	172	101	4	3.9604	1.94059	11821|50790|68087|433256	Aprt|Acsl4|Dcakd|Acsl5	-0.229811
mmu04216	KEGG Pathway	24	Ferroptosis - Mus musculus (house mouse)		-7.46556	31.4287	13.3394	21162	40	101	6	5.94059	2.3521	12870|14319|22041|50790|213053|433256	Cp|Fth1|Trf|Acsl4|Slc39a14|Acsl5	-3.89003
GO:0006826	GO Biological Processes	19	iron ion transport	19_GO:0051179 localization	-5.31203	20.1466	9.57279	21162	52	101	5	4.9505	2.15843	12870|14319|15458|22041|213053	Cp|Fth1|Hpx|Trf|Slc39a14	-2.4055
GO:0000041	GO Biological Processes	19	transition metal ion transport	19_GO:0051179 localization	-4.03425	11.0276	6.7834	21162	95	101	5	4.9505	2.15843	12870|14319|15458|22041|213053	Cp|Fth1|Hpx|Trf|Slc39a14	-1.66329
GO:0006879	GO Biological Processes	19	intracellular iron ion homeostasis	19_GO:0042592 homeostatic process	-3.40668	11.6403	6.26282	21162	72	101	4	3.9604	1.94059	14319|15458|22041|213053	Fth1|Hpx|Trf|Slc39a14	-1.2731
GO:0030003	GO Biological Processes	19	intracellular monoatomic cation homeostasis	19_GO:0042592 homeostatic process	-2.92368	3.82694	4.14005	21162	438	101	8	7.92079	2.68723	11816|14319|15458|22041|64209|68944|99237|213053	Apoe|Fth1|Hpx|Trf|Herpud1|Tmco1|Tm9sf4|Slc39a14	-0.91439
GO:0006873	GO Biological Processes	19	intracellular monoatomic ion homeostasis	19_GO:0042592 homeostatic process	-2.85539	3.73318	4.05377	21162	449	101	8	7.92079	2.68723	11816|14319|15458|22041|64209|68944|99237|213053	Apoe|Fth1|Hpx|Trf|Herpud1|Tmco1|Tm9sf4|Slc39a14	-0.865657
GO:0005770	GO Cellular Components	20	late endosome		-2.8513	4.92999	4.37225	21162	255	101	6	5.94059	2.3521	11816|16784|22041|66082|67819|213053	Apoe|Lamp2|Trf|Abhd6|Derl1|Slc39a14	-0.864974
GO:0005769	GO Cellular Components	20	early endosome		-2.81722	4.15488	4.13937	21162	353	101	7	6.93069	2.52715	11816|15007|22041|55946|67819|99237|213053	Apoe|H2-Q10|Trf|Ap3m1|Derl1|Tm9sf4|Slc39a14	-0.834346
GO:0055080	GO Biological Processes	19	monoatomic cation homeostasis	19_GO:0042592 homeostatic process	-2.46639	3.22967	3.56145	21162	519	101	8	7.92079	2.68723	11816|14319|15458|22041|64209|68944|99237|213053	Apoe|Fth1|Hpx|Trf|Herpud1|Tmco1|Tm9sf4|Slc39a14	-0.564495
GO:0050801	GO Biological Processes	19	monoatomic ion homeostasis	19_GO:0042592 homeostatic process	-2.41156	3.16264	3.49173	21162	530	101	8	7.92079	2.68723	11816|14319|15458|22041|64209|68944|99237|213053	Apoe|Fth1|Hpx|Trf|Herpud1|Tmco1|Tm9sf4|Slc39a14	-0.525447
GO:0019725	GO Biological Processes	19	cellular homeostasis	19_GO:0042592 homeostatic process	-2.24079	2.73293	3.2049	21162	690	101	9	8.91089	2.83487	11816|14319|15458|16784|22041|64209|68944|99237|213053	Apoe|Fth1|Hpx|Lamp2|Trf|Herpud1|Tmco1|Tm9sf4|Slc39a14	-0.389327
GO:0098771	GO Biological Processes	19	inorganic ion homeostasis	19_GO:0042592 homeostatic process	-2.22024	3.23769	3.33395	21162	453	101	7	6.93069	2.52715	11816|14319|15458|22041|64209|68944|213053	Apoe|Fth1|Hpx|Trf|Herpud1|Tmco1|Slc39a14	-0.375762
GO:0055082	GO Biological Processes	19	intracellular chemical homeostasis	19_GO:0042592 homeostatic process	-2.18484	2.89499	3.2017	21162	579	101	8	7.92079	2.68723	11816|14319|15458|22041|64209|68944|99237|213053	Apoe|Fth1|Hpx|Trf|Herpud1|Tmco1|Tm9sf4|Slc39a14	-0.344374
GO:0006631	GO Biological Processes	19	fatty acid metabolic process	19_GO:0008152 metabolic process	-6.58424	6.63403	7.66432	21162	379	101	12	11.8812	3.21961	11886|12266|13884|50790|68801|74147|171210|171282|209186|216136|234673|433256	Asah1|C3|Ces1c|Acsl4|Elovl5|Ehhadh|Acot2|Acot4|Acnat2|Ilvbl|Ces2e|Acsl5	-3.07565
GO:0009259	GO Biological Processes	19	ribonucleotide metabolic process	19_GO:0008152 metabolic process	-6.21377	6.85944	7.49743	21162	336	101	11	10.8911	3.09981	11821|12499|14679|22262|50790|68087|74147|171210|171282|209186|433256	Aprt|Entpd5|Gnai3|Uox|Acsl4|Dcakd|Ehhadh|Acot2|Acot4|Acnat2|Acsl5	-2.86008
GO:0019693	GO Biological Processes	19	ribose phosphate metabolic process	19_GO:0008152 metabolic process	-6.10094	6.6805	7.36676	21162	345	101	11	10.8911	3.09981	11821|12499|14679|22262|50790|68087|74147|171210|171282|209186|433256	Aprt|Entpd5|Gnai3|Uox|Acsl4|Dcakd|Ehhadh|Acot2|Acot4|Acnat2|Acsl5	-2.81801
GO:0033865	GO Biological Processes	19	nucleoside bisphosphate metabolic process	19_GO:0008152 metabolic process	-5.98525	13.2133	8.93401	21162	111	101	7	6.93069	2.52715	50790|68087|74147|171210|171282|209186|433256	Acsl4|Dcakd|Ehhadh|Acot2|Acot4|Acnat2|Acsl5	-2.81801
GO:0033875	GO Biological Processes	19	ribonucleoside bisphosphate metabolic process	19_GO:0008152 metabolic process	-5.98525	13.2133	8.93401	21162	111	101	7	6.93069	2.52715	50790|68087|74147|171210|171282|209186|433256	Acsl4|Dcakd|Ehhadh|Acot2|Acot4|Acnat2|Acsl5	-2.81801
GO:0034032	GO Biological Processes	19	purine nucleoside bisphosphate metabolic process	19_GO:0008152 metabolic process	-5.98525	13.2133	8.93401	21162	111	101	7	6.93069	2.52715	50790|68087|74147|171210|171282|209186|433256	Acsl4|Dcakd|Ehhadh|Acot2|Acot4|Acnat2|Acsl5	-2.81801
GO:0009117	GO Biological Processes	19	nucleotide metabolic process	19_GO:0008152 metabolic process	-5.78805	5.57494	6.80083	21162	451	101	12	11.8812	3.21961	11821|12499|14679|22262|50790|68087|74147|100198|171210|171282|209186|433256	Aprt|Entpd5|Gnai3|Uox|Acsl4|Dcakd|Ehhadh|H6pd|Acot2|Acot4|Acnat2|Acsl5	-2.68964
GO:0006753	GO Biological Processes	19	nucleoside phosphate metabolic process	19_GO:0008152 metabolic process	-5.70892	5.47777	6.71647	21162	459	101	12	11.8812	3.21961	11821|12499|14679|22262|50790|68087|74147|100198|171210|171282|209186|433256	Aprt|Entpd5|Gnai3|Uox|Acsl4|Dcakd|Ehhadh|H6pd|Acot2|Acot4|Acnat2|Acsl5	-2.66889
GO:0009150	GO Biological Processes	19	purine ribonucleotide metabolic process	19_GO:0008152 metabolic process	-5.54588	6.60961	6.96869	21162	317	101	10	9.90099	2.97193	11821|14679|22262|50790|68087|74147|171210|171282|209186|433256	Aprt|Gnai3|Uox|Acsl4|Dcakd|Ehhadh|Acot2|Acot4|Acnat2|Acsl5	-2.58896
GO:0006637	GO Biological Processes	19	acyl-CoA metabolic process	19_GO:0008152 metabolic process	-5.54471	15.1464	8.94228	21162	83	101	6	5.94059	2.3521	50790|74147|171210|171282|209186|433256	Acsl4|Ehhadh|Acot2|Acot4|Acnat2|Acsl5	-2.58896
GO:0035383	GO Biological Processes	19	thioester metabolic process	19_GO:0008152 metabolic process	-5.54471	15.1464	8.94228	21162	83	101	6	5.94059	2.3521	50790|74147|171210|171282|209186|433256	Acsl4|Ehhadh|Acot2|Acot4|Acnat2|Acsl5	-2.58896
GO:0006163	GO Biological Processes	19	purine nucleotide metabolic process	19_GO:0008152 metabolic process	-5.49921	5.79089	6.68176	21162	398	101	11	10.8911	3.09981	11821|14679|22262|50790|68087|74147|100198|171210|171282|209186|433256	Aprt|Gnai3|Uox|Acsl4|Dcakd|Ehhadh|H6pd|Acot2|Acot4|Acnat2|Acsl5	-2.5605
GO:0055086	GO Biological Processes	19	nucleobase-containing small molecule metabolic process	19_GO:0008152 metabolic process	-5.19751	4.88213	6.17639	21162	515	101	12	11.8812	3.21961	11821|12499|14679|22262|50790|68087|74147|100198|171210|171282|209186|433256	Aprt|Entpd5|Gnai3|Uox|Acsl4|Dcakd|Ehhadh|H6pd|Acot2|Acot4|Acnat2|Acsl5	-2.34897
GO:0072521	GO Biological Processes	19	purine-containing compound metabolic process	19_GO:0008152 metabolic process	-5.15133	5.3228	6.29375	21162	433	101	11	10.8911	3.09981	11821|14679|22262|50790|68087|74147|100198|171210|171282|209186|433256	Aprt|Gnai3|Uox|Acsl4|Dcakd|Ehhadh|H6pd|Acot2|Acot4|Acnat2|Acsl5	-2.31616
GO:0032787	GO Biological Processes	19	monocarboxylic acid metabolic process	19_GO:0008152 metabolic process	-4.73452	4.38795	5.69359	21162	573	101	12	11.8812	3.21961	11886|12266|13884|50790|68801|74147|171210|171282|209186|216136|234673|433256	Asah1|C3|Ces1c|Acsl4|Elovl5|Ehhadh|Acot2|Acot4|Acnat2|Ilvbl|Ces2e|Acsl5	-2.04408
mmu01040	KEGG Pathway	24	Biosynthesis of unsaturated fatty acids - Mus musculus (house mouse)		-4.69242	24.65	9.55719	21162	34	101	4	3.9604	1.94059	68801|171210|171282|209186	Elovl5|Acot2|Acot4|Acnat2	-2.03645
GO:0005777	GO Cellular Components	20	peroxisome		-4.06205	8.32549	6.25592	21162	151	101	6	5.94059	2.3521	22262|22352|50790|74147|171282|209186	Uox|Vim|Acsl4|Ehhadh|Acot4|Acnat2	-1.68609
GO:0042579	GO Cellular Components	20	microbody		-4.06205	8.32549	6.25592	21162	151	101	6	5.94059	2.3521	22262|22352|50790|74147|171282|209186	Uox|Vim|Acsl4|Ehhadh|Acot4|Acnat2	-1.68609
GO:0052689	GO Molecular Functions	21	carboxylic ester hydrolase activity		-3.822	7.52784	5.86488	21162	167	101	6	5.94059	2.3521	13884|66082|100198|171210|171282|234673	Ces1c|Abhd6|H6pd|Acot2|Acot4|Ces2e	-1.52139
GO:0047617	GO Molecular Functions	21	acyl-CoA hydrolase activity		-3.45308	21.675	7.7153	21162	29	101	3	2.9703	1.68924	171210|171282|209186	Acot2|Acot4|Acnat2	-1.29805
mmu00062	KEGG Pathway	24	Fatty acid elongation - Mus musculus (house mouse)		-3.45308	21.675	7.7153	21162	29	101	3	2.9703	1.68924	68801|171210|171282	Elovl5|Acot2|Acot4	-1.29805
GO:0016289	GO Molecular Functions	21	CoA hydrolase activity		-3.40882	20.9525	7.57315	21162	30	101	3	2.9703	1.68924	171210|171282|209186	Acot2|Acot4|Acnat2	-1.2731
GO:0000038	GO Biological Processes	19	very long-chain fatty acid metabolic process	19_GO:0008152 metabolic process	-3.20895	17.9593	6.95363	21162	35	101	3	2.9703	1.68924	68801|171210|171282	Elovl5|Acot2|Acot4	-1.12009
GO:0016790	GO Molecular Functions	21	thiolester hydrolase activity		-2.80642	13.0953	5.80953	21162	48	101	3	2.9703	1.68924	171210|171282|209186	Acot2|Acot4|Acnat2	-0.825642
GO:0006790	GO Biological Processes	19	sulfur compound metabolic process	19_GO:0008152 metabolic process	-2.60834	4.41105	4.01481	21162	285	101	6	5.94059	2.3521	50790|74147|171210|171282|209186|433256	Acsl4|Ehhadh|Acot2|Acot4|Acnat2|Acsl5	-0.671209
GO:0001676	GO Biological Processes	19	long-chain fatty acid metabolic process	19_GO:0008152 metabolic process	-2.47925	6.54765	4.35956	21162	128	101	4	3.9604	1.94059	50790|171210|171282|433256	Acsl4|Acot2|Acot4|Acsl5	-0.568042
GO:0043603	GO Biological Processes	19	amide metabolic process	19_GO:0008152 metabolic process	-2.31486	2.62234	3.2373	21162	799	101	10	9.90099	2.97193	11886|14950|16418|22262|50790|74147|171210|171282|209186|433256	Asah1|H13|Eif6|Uox|Acsl4|Ehhadh|Acot2|Acot4|Acnat2|Acsl5	-0.44405
GO:0016788	GO Molecular Functions	21	hydrolase activity, acting on ester bonds		-2.011	2.51095	2.91962	21162	751	101	9	8.91089	2.83487	13884|20905|54451|66082|100198|171210|171282|209186|234673	Ces1c|Sts|Cpsf3|Abhd6|H6pd|Acot2|Acot4|Acnat2|Ces2e	-0.2185
GO:0033986	GO Biological Processes	19	response to methanol	19_GO:0050896 response to stimulus	-5.97967	125.715	19.3137	21162	5	101	3	2.9703	1.68924	20701|20702|20703	Serpina1b|Serpina1c|Serpina1d	-2.81801
GO:0051346	GO Biological Processes	19	negative regulation of hydrolase activity	19_GO:0065007 biological regulation	-5.96757	6.47408	7.21325	21162	356	101	11	10.8911	3.09981	14678|16425|16426|16427|20701|20702|20703|22370|64209|68581|213053	Gnai2|Itih2|Itih3|Itih4|Serpina1b|Serpina1c|Serpina1d|Vtn|Herpud1|Tmed10|Slc39a14	-2.81801
GO:0046687	GO Biological Processes	19	response to chromate	19_GO:0050896 response to stimulus	-5.68015	104.762	17.6031	21162	6	101	3	2.9703	1.68924	20701|20702|20703	Serpina1b|Serpina1c|Serpina1d	-2.66889
GO:0010466	GO Biological Processes	19	negative regulation of peptidase activity	19_GO:0048519 negative regulation of biological process	-5.40405	7.33744	7.07856	21162	257	101	9	8.91089	2.83487	16425|16426|16427|20701|20702|20703|22370|64209|68581	Itih2|Itih3|Itih4|Serpina1b|Serpina1c|Serpina1d|Vtn|Herpud1|Tmed10	-2.48173
GO:1900003	GO Biological Processes	19	regulation of serine-type endopeptidase activity	19_GO:0008152 metabolic process	-4.90804	62.8574	13.5489	21162	10	101	3	2.9703	1.68924	20701|20702|20703	Serpina1b|Serpina1c|Serpina1d	-2.17761
GO:1900004	GO Biological Processes	19	negative regulation of serine-type endopeptidase activity	19_GO:0048519 negative regulation of biological process	-4.90804	62.8574	13.5489	21162	10	101	3	2.9703	1.68924	20701|20702|20703	Serpina1b|Serpina1c|Serpina1d	-2.17761
GO:1902571	GO Biological Processes	19	regulation of serine-type peptidase activity	19_GO:0008152 metabolic process	-4.90804	62.8574	13.5489	21162	10	101	3	2.9703	1.68924	20701|20702|20703	Serpina1b|Serpina1c|Serpina1d	-2.17761
GO:1902572	GO Biological Processes	19	negative regulation of serine-type peptidase activity	19_GO:0048519 negative regulation of biological process	-4.90804	62.8574	13.5489	21162	10	101	3	2.9703	1.68924	20701|20702|20703	Serpina1b|Serpina1c|Serpina1d	-2.17761
GO:0043086	GO Biological Processes	19	negative regulation of catalytic activity	19_GO:0065007 biological regulation	-4.8467	4.15851	5.68644	21162	655	101	13	12.8713	3.3322	11816|14678|15507|16425|16426|16427|20701|20702|20703|22370|64209|68581|213053	Apoe|Gnai2|Hspb1|Itih2|Itih3|Itih4|Serpina1b|Serpina1c|Serpina1d|Vtn|Herpud1|Tmed10|Slc39a14	-2.12649
GO:0010038	GO Biological Processes	19	response to metal ion	19_GO:0050896 response to stimulus	-4.65284	5.91136	6.12077	21162	319	101	9	8.91089	2.83487	12870|14268|20701|20702|20703|22041|22142|99571|110135	Cp|Fn1|Serpina1b|Serpina1c|Serpina1d|Trf|Tuba1a|Fgg|Fgb	-2.03155
GO:0004867	GO Molecular Functions	21	serine-type endopeptidase inhibitor activity		-4.4433	9.74534	6.89938	21162	129	101	6	5.94059	2.3521	16425|16426|16427|20701|20702|20703	Itih2|Itih3|Itih4|Serpina1b|Serpina1c|Serpina1d	-1.91732
GO:0061134	GO Molecular Functions	21	peptidase regulator activity		-4.3606	6.25447	5.9948	21162	268	101	8	7.92079	2.68723	12266|14268|16425|16426|16427|20701|20702|20703	C3|Fn1|Itih2|Itih3|Itih4|Serpina1b|Serpina1c|Serpina1d	-1.86424
GO:0010288	GO Biological Processes	19	response to lead ion	19_GO:0050896 response to stimulus	-4.33676	41.905	10.9745	21162	15	101	3	2.9703	1.68924	20701|20702|20703	Serpina1b|Serpina1c|Serpina1d	-1.85666
GO:0004866	GO Molecular Functions	21	endopeptidase inhibitor activity		-4.33528	7.40744	6.27292	21162	198	101	7	6.93069	2.52715	12266|16425|16426|16427|20701|20702|20703	C3|Itih2|Itih3|Itih4|Serpina1b|Serpina1c|Serpina1d	-1.85666
GO:0030414	GO Molecular Functions	21	peptidase inhibitor activity		-4.23984	7.1545	6.13189	21162	205	101	7	6.93069	2.52715	12266|16425|16426|16427|20701|20702|20703	C3|Itih2|Itih3|Itih4|Serpina1b|Serpina1c|Serpina1d	-1.78924
GO:0045861	GO Biological Processes	19	negative regulation of proteolysis	19_GO:0048519 negative regulation of biological process	-4.22586	5.20918	5.59383	21162	362	101	9	8.91089	2.83487	16425|16426|16427|20701|20702|20703|22370|64209|68581	Itih2|Itih3|Itih4|Serpina1b|Serpina1c|Serpina1d|Vtn|Herpud1|Tmed10	-1.78065
GO:0052547	GO Biological Processes	19	regulation of peptidase activity	19_GO:0008152 metabolic process	-4.17689	4.58479	5.36504	21162	457	101	10	9.90099	2.97193	13033|16425|16426|16427|20701|20702|20703|22370|64209|68581	Ctsd|Itih2|Itih3|Itih4|Serpina1b|Serpina1c|Serpina1d|Vtn|Herpud1|Tmed10	-1.75094
GO:0061135	GO Molecular Functions	21	endopeptidase regulator activity		-4.08458	6.75886	5.90494	21162	217	101	7	6.93069	2.52715	12266|16425|16426|16427|20701|20702|20703	C3|Itih2|Itih3|Itih4|Serpina1b|Serpina1c|Serpina1d	-1.69938
GO:1902074	GO Biological Processes	19	response to salt	19_GO:0050896 response to stimulus	-3.62884	4.90116	5.03682	21162	342	101	8	7.92079	2.68723	14678|16691|20701|20702|20703|22142|99571|110135	Gnai2|Krt8|Serpina1b|Serpina1c|Serpina1d|Tuba1a|Fgg|Fgb	-1.39914
GO:0010035	GO Biological Processes	19	response to inorganic substance	19_GO:0050896 response to stimulus	-3.62572	3.92368	4.73873	21162	534	101	10	9.90099	2.97193	12870|14268|16691|20701|20702|20703|22041|22142|99571|110135	Cp|Fn1|Krt8|Serpina1b|Serpina1c|Serpina1d|Trf|Tuba1a|Fgg|Fgb	-1.39914
GO:0010951	GO Biological Processes	19	negative regulation of endopeptidase activity	19_GO:0048519 negative regulation of biological process	-3.59396	6.83233	5.50248	21162	184	101	6	5.94059	2.3521	20701|20702|20703|22370|64209|68581	Serpina1b|Serpina1c|Serpina1d|Vtn|Herpud1|Tmed10	-1.38015
GO:0030162	GO Biological Processes	19	regulation of proteolysis	19_GO:0008152 metabolic process	-3.5026	3.25265	4.4185	21162	773	101	12	11.8812	3.21961	11816|13033|16425|16426|16427|17886|20701|20702|20703|22370|64209|68581	Apoe|Ctsd|Itih2|Itih3|Itih4|Myh9|Serpina1b|Serpina1c|Serpina1d|Vtn|Herpud1|Tmed10	-1.3185
GO:0002020	GO Molecular Functions	21	protease binding		-3.45889	6.44692	5.29163	21162	195	101	6	5.94059	2.3521	14268|16412|20701|20702|20703|67819	Fn1|Itgb1|Serpina1b|Serpina1c|Serpina1d|Derl1	-1.29805
GO:1901652	GO Biological Processes	19	response to peptide	19_GO:0050896 response to stimulus	-3.20593	4.23282	4.4972	21162	396	101	8	7.92079	2.68723	16418|19662|20701|20702|20703|20905|22352|213053	Eif6|Rbp4|Serpina1b|Serpina1c|Serpina1d|Sts|Vim|Slc39a14	-1.11941
GO:0004857	GO Molecular Functions	21	enzyme inhibitor activity		-3.10782	4.08829	4.37289	21162	410	101	8	7.92079	2.68723	12266|15507|16425|16426|16427|20701|20702|20703	C3|Hspb1|Itih2|Itih3|Itih4|Serpina1b|Serpina1c|Serpina1d	-1.03969
GO:0140678	GO Molecular Functions	21	molecular function inhibitor activity		-3.03057	3.58502	4.15752	21162	526	101	9	8.91089	2.83487	12266|15507|16425|16426|16427|17999|20701|20702|20703	C3|Hspb1|Itih2|Itih3|Itih4|Nedd4|Serpina1b|Serpina1c|Serpina1d	-0.984378
GO:0043434	GO Biological Processes	19	response to peptide hormone	19_GO:0050896 response to stimulus	-3.00064	4.47156	4.38799	21162	328	101	7	6.93069	2.52715	16418|19662|20701|20702|20703|20905|213053	Eif6|Rbp4|Serpina1b|Serpina1c|Serpina1d|Sts|Slc39a14	-0.965015
GO:0052548	GO Biological Processes	19	regulation of endopeptidase activity	19_GO:0008152 metabolic process	-2.76873	4.07409	4.07385	21162	360	101	7	6.93069	2.52715	13033|20701|20702|20703|22370|64209|68581	Ctsd|Serpina1b|Serpina1c|Serpina1d|Vtn|Herpud1|Tmed10	-0.795256
GO:1903829	GO Biological Processes	19	positive regulation of protein localization	19_GO:0051179 localization	-5.83288	5.12961	6.67398	21162	531	101	13	12.8713	3.3322	12215|13830|16412|17886|18412|19662|50790|67830|68581|99237|99571|110135|192176	Bsg|Stom|Itgb1|Myh9|Sqstm1|Rbp4|Acsl4|Rer1|Tmed10|Tm9sf4|Fgg|Fgb|Flna	-2.70964
GO:0005577	GO Cellular Components	20	fibrinogen complex		-5.68015	104.762	17.6031	21162	6	101	3	2.9703	1.68924	14268|99571|110135	Fn1|Fgg|Fgb	-2.66889
GO:0072562	GO Cellular Components	20	blood microparticle		-5.68015	104.762	17.6031	21162	6	101	3	2.9703	1.68924	15439|99571|110135	Hp|Fgg|Fgb	-2.66889
GO:0051222	GO Biological Processes	19	positive regulation of protein transport	19_GO:0051179 localization	-5.20991	6.05563	6.56605	21162	346	101	10	9.90099	2.97193	12215|13830|17886|19662|50790|68581|99237|99571|110135|192176	Bsg|Stom|Myh9|Rbp4|Acsl4|Tmed10|Tm9sf4|Fgg|Fgb|Flna	-2.34897
GO:1904951	GO Biological Processes	19	positive regulation of establishment of protein localization	19_GO:0051179 localization	-5.03833	5.78798	6.36303	21162	362	101	10	9.90099	2.97193	12215|13830|17886|19662|50790|68581|99237|99571|110135|192176	Bsg|Stom|Myh9|Rbp4|Acsl4|Tmed10|Tm9sf4|Fgg|Fgb|Flna	-2.25285
GO:1903034	GO Biological Processes	19	regulation of response to wounding	19_GO:0050896 response to stimulus	-4.69418	8.42916	6.81425	21162	174	101	7	6.93069	2.52715	11465|11816|16412|22370|99571|110135|192176	Actg1|Apoe|Itgb1|Vtn|Fgg|Fgb|Flna	-2.03645
GO:0050714	GO Biological Processes	19	positive regulation of protein secretion	19_GO:0051179 localization	-4.4785	7.80145	6.48678	21162	188	101	7	6.93069	2.52715	12215|17886|19662|50790|68581|99571|110135	Bsg|Myh9|Rbp4|Acsl4|Tmed10|Fgg|Fgb	-1.9177
GO:0061041	GO Biological Processes	19	regulation of wound healing	19_GO:0050896 response to stimulus	-4.46232	9.82147	6.93225	21162	128	101	6	5.94059	2.3521	11465|11816|16412|22370|99571|110135	Actg1|Apoe|Itgb1|Vtn|Fgg|Fgb	-1.91732
GO:0070201	GO Biological Processes	19	regulation of establishment of protein localization	19_GO:0051179 localization	-4.43407	4.08829	5.38233	21162	615	101	12	11.8812	3.21961	11816|12215|13033|13830|17886|19662|50790|68581|99237|99571|110135|192176	Apoe|Bsg|Ctsd|Stom|Myh9|Rbp4|Acsl4|Tmed10|Tm9sf4|Fgg|Fgb|Flna	-1.91732
GO:0072378	GO Biological Processes	19	blood coagulation, fibrin clot formation	19_GO:0032501 multicellular organismal process	-4.33676	41.905	10.9745	21162	15	101	3	2.9703	1.68924	99571|110135|192176	Fgg|Fgb|Flna	-1.85666
GO:0072376	GO Biological Processes	19	protein activation cascade	19_GO:0008152 metabolic process	-4.01447	33.0829	9.68848	21162	19	101	3	2.9703	1.68924	99571|110135|192176	Fgg|Fgb|Flna	-1.66329
GO:0051223	GO Biological Processes	19	regulation of protein transport	19_GO:0051179 localization	-3.95236	3.93306	4.9863	21162	586	101	11	10.8911	3.09981	11816|12215|13830|17886|19662|50790|68581|99237|99571|110135|192176	Apoe|Bsg|Stom|Myh9|Rbp4|Acsl4|Tmed10|Tm9sf4|Fgg|Fgb|Flna	-1.62231
GO:0050708	GO Biological Processes	19	regulation of protein secretion	19_GO:0051179 localization	-3.725	5.06404	5.16067	21162	331	101	8	7.92079	2.68723	11816|12215|17886|19662|50790|68581|99571|110135	Apoe|Bsg|Myh9|Rbp4|Acsl4|Tmed10|Fgg|Fgb	-1.45768
GO:0030193	GO Biological Processes	19	regulation of blood coagulation	19_GO:0032501 multicellular organismal process	-3.55174	12.6985	6.59159	21162	66	101	4	3.9604	1.94059	11816|22370|99571|110135	Apoe|Vtn|Fgg|Fgb	-1.35339
GO:1900046	GO Biological Processes	19	regulation of hemostasis	19_GO:0050789 regulation of biological process	-3.50184	12.325	6.47742	21162	68	101	4	3.9604	1.94059	11816|22370|99571|110135	Apoe|Vtn|Fgg|Fgb	-1.3185
GO:0050818	GO Biological Processes	19	regulation of coagulation	19_GO:0032501 multicellular organismal process	-3.42992	11.8042	6.31485	21162	71	101	4	3.9604	1.94059	11816|22370|99571|110135	Apoe|Vtn|Fgg|Fgb	-1.28575
GO:1903532	GO Biological Processes	19	positive regulation of secretion by cell	19_GO:0051179 localization	-3.2493	4.29794	4.55225	21162	390	101	8	7.92079	2.68723	12215|17886|19662|50790|53378|68581|99571|110135	Bsg|Myh9|Rbp4|Acsl4|Sdcbp|Tmed10|Fgg|Fgb	-1.14359
GO:0090277	GO Biological Processes	19	positive regulation of peptide hormone secretion	19_GO:0051179 localization	-3.128	7.03103	5.11599	21162	149	101	5	4.9505	2.15843	17886|19662|50790|99571|110135	Myh9|Rbp4|Acsl4|Fgg|Fgb	-1.05307
GO:0002793	GO Biological Processes	19	positive regulation of peptide secretion	19_GO:0051179 localization	-3.07621	6.84721	5.02668	21162	153	101	5	4.9505	2.15843	17886|19662|50790|99571|110135	Myh9|Rbp4|Acsl4|Fgg|Fgb	-1.01919
GO:0030195	GO Biological Processes	19	negative regulation of blood coagulation	19_GO:0048519 negative regulation of biological process	-3.03761	15.7144	6.45049	21162	40	101	3	2.9703	1.68924	11816|99571|110135	Apoe|Fgg|Fgb	-0.989278
GO:0050878	GO Biological Processes	19	regulation of body fluid levels	19_GO:0065007 biological regulation	-3.01605	4.499	4.40894	21162	326	101	7	6.93069	2.52715	11816|11821|14678|22370|99571|110135|192176	Apoe|Aprt|Gnai2|Vtn|Fgg|Fgb|Flna	-0.971997
GO:1900047	GO Biological Processes	19	negative regulation of hemostasis	19_GO:0048519 negative regulation of biological process	-3.00611	15.3311	6.36067	21162	41	101	3	2.9703	1.68924	11816|99571|110135	Apoe|Fgg|Fgb	-0.966294
GO:0070374	GO Biological Processes	19	positive regulation of ERK1 and ERK2 cascade	19_GO:0048518 positive regulation of biological process	-2.99541	5.26004	4.58659	21162	239	101	6	5.94059	2.3521	11816|12266|14678|17886|99571|110135	Apoe|C3|Gnai2|Myh9|Fgg|Fgb	-0.96187
GO:0051258	GO Biological Processes	19	protein polymerization	19_GO:0009987 cellular process	-2.95245	8.82209	5.29143	21162	95	101	4	3.9604	1.94059	22142|22370|99571|110135	Tuba1a|Vtn|Fgg|Fgb	-0.930289
GO:0050819	GO Biological Processes	19	negative regulation of coagulation	19_GO:0048519 negative regulation of biological process	-2.94552	14.618	6.19014	21162	43	101	3	2.9703	1.68924	11816|99571|110135	Apoe|Fgg|Fgb	-0.930289
GO:0051047	GO Biological Processes	19	positive regulation of secretion	19_GO:0051179 localization	-2.93	3.83569	4.14803	21162	437	101	8	7.92079	2.68723	12215|17886|19662|50790|53378|68581|99571|110135	Bsg|Myh9|Rbp4|Acsl4|Sdcbp|Tmed10|Fgg|Fgb	-0.918737
GO:0051046	GO Biological Processes	19	regulation of secretion	19_GO:0051179 localization	-2.91618	2.96243	3.86215	21162	778	101	11	10.8911	3.09981	11816|12215|13884|14678|17886|19662|50790|53378|68581|99571|110135	Apoe|Bsg|Ces1c|Gnai2|Myh9|Rbp4|Acsl4|Sdcbp|Tmed10|Fgg|Fgb	-0.908844
GO:0070372	GO Biological Processes	19	regulation of ERK1 and ERK2 cascade	19_GO:0050896 response to stimulus	-2.8886	4.27602	4.23596	21162	343	101	7	6.93069	2.52715	11816|12266|14268|14678|17886|99571|110135	Apoe|C3|Fn1|Gnai2|Myh9|Fgg|Fgb	-0.887093
GO:0042060	GO Biological Processes	19	wound healing	19_GO:0050896 response to stimulus	-2.81696	4.85386	4.32146	21162	259	101	6	5.94059	2.3521	14268|17886|30931|99571|110135|192176	Fn1|Myh9|Tor1a|Fgg|Fgb|Flna	-0.834346
GO:1903530	GO Biological Processes	19	regulation of secretion by cell	19_GO:0051179 localization	-2.72886	2.99749	3.71902	21162	699	101	10	9.90099	2.97193	11816|12215|14678|17886|19662|50790|53378|68581|99571|110135	Apoe|Bsg|Gnai2|Myh9|Rbp4|Acsl4|Sdcbp|Tmed10|Fgg|Fgb	-0.766112
GO:0046887	GO Biological Processes	19	positive regulation of hormone secretion	19_GO:0051179 localization	-2.62113	5.40012	4.2636	21162	194	101	5	4.9505	2.15843	17886|19662|50790|99571|110135	Myh9|Rbp4|Acsl4|Fgg|Fgb	-0.680748
GO:0061045	GO Biological Processes	19	negative regulation of wound healing	19_GO:0048519 negative regulation of biological process	-2.46788	9.97737	4.94172	21162	63	101	3	2.9703	1.68924	11816|99571|110135	Apoe|Fgg|Fgb	-0.564495
GO:0090276	GO Biological Processes	19	regulation of peptide hormone secretion	19_GO:0051179 localization	-2.05921	3.96827	3.3608	21162	264	101	5	4.9505	2.15843	17886|19662|50790|99571|110135	Myh9|Rbp4|Acsl4|Fgg|Fgb	-0.245854
GO:1903035	GO Biological Processes	19	negative regulation of response to wounding	19_GO:0048519 negative regulation of biological process	-2.05027	7.06263	3.96901	21162	89	101	3	2.9703	1.68924	11816|99571|110135	Apoe|Fgg|Fgb	-0.245584
GO:0002791	GO Biological Processes	19	regulation of peptide secretion	19_GO:0051179 localization	-2.02621	3.89451	3.30857	21162	269	101	5	4.9505	2.15843	17886|19662|50790|99571|110135	Myh9|Rbp4|Acsl4|Fgg|Fgb	-0.227617
GO:0090087	GO Biological Processes	19	regulation of peptide transport	19_GO:0051179 localization	-2.01322	3.86577	3.28803	21162	271	101	5	4.9505	2.15843	17886|19662|50790|99571|110135	Myh9|Rbp4|Acsl4|Fgg|Fgb	-0.2185
GO:0030100	GO Biological Processes	19	regulation of endocytosis	19_GO:0051179 localization	-5.23201	6.09084	6.59232	21162	344	101	10	9.90099	2.97193	11465|11816|12266|16412|17886|17999|22041|22370|30931|53378	Actg1|Apoe|C3|Itgb1|Myh9|Nedd4|Trf|Vtn|Tor1a|Sdcbp	-2.35544
GO:0060627	GO Biological Processes	19	regulation of vesicle-mediated transport	19_GO:0051179 localization	-5.11513	4.40748	5.95352	21162	618	101	13	12.8713	3.3322	11465|11816|12266|14678|16412|17886|17999|22041|22370|30931|53378|99571|110135	Actg1|Apoe|C3|Gnai2|Itgb1|Myh9|Nedd4|Trf|Vtn|Tor1a|Sdcbp|Fgg|Fgb	-2.29292
GO:0045807	GO Biological Processes	19	positive regulation of endocytosis	19_GO:0051179 localization	-4.25324	7.18957	6.15163	21162	204	101	7	6.93069	2.52715	11816|12266|16412|17886|22041|22370|30931	Apoe|C3|Itgb1|Myh9|Trf|Vtn|Tor1a	-1.79165
GO:0048259	GO Biological Processes	19	regulation of receptor-mediated endocytosis	19_GO:0051179 localization	-3.36721	7.93654	5.53605	21162	132	101	5	4.9505	2.15843	12266|17999|22041|22370|53378	C3|Nedd4|Trf|Vtn|Sdcbp	-1.24142
GO:0048260	GO Biological Processes	19	positive regulation of receptor-mediated endocytosis	19_GO:0051179 localization	-2.44853	9.82147	4.8944	21162	64	101	3	2.9703	1.68924	12266|22041|22370	C3|Trf|Vtn	-0.554232
GO:0006869	GO Biological Processes	19	lipid transport	19_GO:0051179 localization	-5.23201	6.09084	6.59232	21162	344	101	10	9.90099	2.97193	11816|12492|13884|17777|18391|19662|50790|218335|238055|433256	Apoe|Scarb2|Ces1c|Mttp|Sigmar1|Rbp4|Acsl4|Clptm1l|Apob|Acsl5	-2.35544
GO:0010876	GO Biological Processes	19	lipid localization	19_GO:0051179 localization	-4.81648	5.45637	6.10288	21162	384	101	10	9.90099	2.97193	11816|12492|13884|17777|18391|19662|50790|218335|238055|433256	Apoe|Scarb2|Ces1c|Mttp|Sigmar1|Rbp4|Acsl4|Clptm1l|Apob|Acsl5	-2.10625
GO:0034374	GO Biological Processes	19	low-density lipoprotein particle remodeling	19_GO:0032501 multicellular organismal process	-4.53539	48.3519	11.8264	21162	13	101	3	2.9703	1.68924	11816|17777|238055	Apoe|Mttp|Apob	-1.93757
GO:1905952	GO Biological Processes	19	regulation of lipid localization	19_GO:0051179 localization	-4.44918	7.71933	6.44277	21162	190	101	7	6.93069	2.52715	11816|12266|13884|20932|50790|238055|433256	Apoe|C3|Ces1c|Surf4|Acsl4|Apob|Acsl5	-1.91732
GO:0042159	GO Biological Processes	19	lipoprotein catabolic process	19_GO:0008152 metabolic process	-4.16527	36.975	10.2757	21162	17	101	3	2.9703	1.68924	11816|13033|238055	Apoe|Ctsd|Apob	-1.75094
GO:0042953	GO Biological Processes	19	lipoprotein transport	19_GO:0051179 localization	-4.0876	34.9208	9.97006	21162	18	101	3	2.9703	1.68924	17777|20932|238055	Mttp|Surf4|Apob	-1.69938
GO:0044872	GO Biological Processes	19	lipoprotein localization	19_GO:0051179 localization	-4.01447	33.0829	9.68848	21162	19	101	3	2.9703	1.68924	17777|20932|238055	Mttp|Surf4|Apob	-1.66329
GO:0050810	GO Biological Processes	19	regulation of steroid biosynthetic process	19_GO:0008152 metabolic process	-4.01265	10.9127	6.74106	21162	96	101	5	4.9505	2.15843	11816|11886|13884|100198|238055	Apoe|Asah1|Ces1c|H6pd|Apob	-1.66329
GO:1902930	GO Biological Processes	19	regulation of alcohol biosynthetic process	19_GO:0008152 metabolic process	-3.92229	15.8132	7.47725	21162	53	101	4	3.9604	1.94059	11816|17886|100198|238055	Apoe|Myh9|H6pd|Apob	-1.59798
GO:0042632	GO Biological Processes	19	cholesterol homeostasis	19_GO:0042592 homeostatic process	-3.88807	10.2708	6.49948	21162	102	101	5	4.9505	2.15843	11816|13884|17777|19383|238055	Apoe|Ces1c|Mttp|Raly|Apob	-1.56781
GO:0120020	GO Molecular Functions	21	cholesterol transfer activity		-3.87996	29.9321	9.18578	21162	21	101	3	2.9703	1.68924	11816|17777|238055	Apoe|Mttp|Apob	-1.5637
GO:0055092	GO Biological Processes	19	sterol homeostasis	19_GO:0042592 homeostatic process	-3.86809	10.1711	6.46116	21162	103	101	5	4.9505	2.15843	11816|13884|17777|19383|238055	Apoe|Ces1c|Mttp|Raly|Apob	-1.56051
GO:0120015	GO Molecular Functions	21	sterol transfer activity		-3.81779	28.5716	8.96003	21162	22	101	3	2.9703	1.68924	11816|17777|238055	Apoe|Mttp|Apob	-1.52101
GO:0006639	GO Biological Processes	19	acylglycerol metabolic process	19_GO:0008152 metabolic process	-3.75255	9.61123	6.24181	21162	109	101	5	4.9505	2.15843	11816|17777|50790|66082|238055	Apoe|Mttp|Acsl4|Abhd6|Apob	-1.47777
GO:0006638	GO Biological Processes	19	neutral lipid metabolic process	19_GO:0008152 metabolic process	-3.7156	9.43805	6.17244	21162	111	101	5	4.9505	2.15843	11816|17777|50790|66082|238055	Apoe|Mttp|Acsl4|Abhd6|Apob	-1.45182
GO:0034368	GO Biological Processes	19	protein-lipid complex remodeling	19_GO:0009987 cellular process	-3.6481	25.143	8.36428	21162	25	101	3	2.9703	1.68924	11816|17777|238055	Apoe|Mttp|Apob	-1.40836
GO:0034369	GO Biological Processes	19	plasma lipoprotein particle remodeling	19_GO:0032501 multicellular organismal process	-3.6481	25.143	8.36428	21162	25	101	3	2.9703	1.68924	11816|17777|238055	Apoe|Mttp|Apob	-1.40836
GO:0005811	GO Cellular Components	20	lipid droplet		-3.62635	9.03124	6.00643	21162	116	101	5	4.9505	2.15843	13884|18391|50790|238055|243168	Ces1c|Sigmar1|Acsl4|Apob|Hsd17b13	-1.39914
GO:0055088	GO Biological Processes	19	lipid homeostasis	19_GO:0042592 homeostatic process	-3.59396	6.83233	5.50248	21162	184	101	6	5.94059	2.3521	11816|13884|17777|19383|20932|238055	Apoe|Ces1c|Mttp|Raly|Surf4|Apob	-1.38015
GO:0034367	GO Biological Processes	19	protein-containing complex remodeling	19_GO:0009987 cellular process	-3.54671	23.2805	8.02224	21162	27	101	3	2.9703	1.68924	11816|17777|238055	Apoe|Mttp|Apob	-1.35139
GO:0019218	GO Biological Processes	19	regulation of steroid metabolic process	19_GO:0008152 metabolic process	-3.50835	8.51727	5.79014	21162	123	101	5	4.9505	2.15843	11816|11886|13884|100198|238055	Apoe|Asah1|Ces1c|H6pd|Apob	-1.31902
GO:1905954	GO Biological Processes	19	positive regulation of lipid localization	19_GO:0051179 localization	-3.46006	8.31447	5.70264	21162	126	101	5	4.9505	2.15843	11816|12266|13884|238055|433256	Apoe|C3|Ces1c|Apob|Acsl5	-1.29805
GO:0006641	GO Biological Processes	19	triglyceride metabolic process	19_GO:0008152 metabolic process	-3.38379	11.4808	6.2118	21162	73	101	4	3.9604	1.94059	11816|17777|50790|238055	Apoe|Mttp|Acsl4|Apob	-1.25541
GO:0015248	GO Molecular Functions	21	sterol transporter activity		-3.28499	19.0477	7.18503	21162	33	101	3	2.9703	1.68924	11816|17777|238055	Apoe|Mttp|Apob	-1.17681
GO:0034364	GO Cellular Components	20	high-density lipoprotein particle		-3.20895	17.9593	6.95363	21162	35	101	3	2.9703	1.68924	11816|15439|238055	Apoe|Hp|Apob	-1.12009
GO:0071827	GO Biological Processes	19	plasma lipoprotein particle organization	19_GO:0032501 multicellular organismal process	-3.06997	16.1173	6.54361	21162	39	101	3	2.9703	1.68924	11816|17777|238055	Apoe|Mttp|Apob	-1.01731
GO:0034358	GO Cellular Components	20	plasma lipoprotein particle		-2.94552	14.618	6.19014	21162	43	101	3	2.9703	1.68924	11816|15439|238055	Apoe|Hp|Apob	-0.930289
GO:0071825	GO Biological Processes	19	protein-lipid complex organization	19_GO:0009987 cellular process	-2.94552	14.618	6.19014	21162	43	101	3	2.9703	1.68924	11816|17777|238055	Apoe|Mttp|Apob	-0.930289
GO:1990777	GO Cellular Components	20	lipoprotein particle		-2.94552	14.618	6.19014	21162	43	101	3	2.9703	1.68924	11816|15439|238055	Apoe|Hp|Apob	-0.930289
GO:0032994	GO Cellular Components	20	protein-lipid complex		-2.86009	13.6647	5.95464	21162	46	101	3	2.9703	1.68924	11816|15439|238055	Apoe|Hp|Apob	-0.868135
GO:0090181	GO Biological Processes	19	regulation of cholesterol metabolic process	19_GO:0008152 metabolic process	-2.86009	13.6647	5.95464	21162	46	101	3	2.9703	1.68924	11816|13884|238055	Apoe|Ces1c|Apob	-0.868135
GO:0120013	GO Molecular Functions	21	lipid transfer activity		-2.7551	12.5715	5.67282	21162	50	101	3	2.9703	1.68924	11816|17777|238055	Apoe|Mttp|Apob	-0.787021
GO:0005319	GO Molecular Functions	21	lipid transporter activity		-2.7523	5.78798	4.47989	21162	181	101	5	4.9505	2.15843	11816|17777|19662|218335|238055	Apoe|Mttp|Rbp4|Clptm1l|Apob	-0.786002
GO:0090207	GO Biological Processes	19	regulation of triglyceride metabolic process	19_GO:0008152 metabolic process	-2.68215	11.8599	5.48175	21162	53	101	3	2.9703	1.68924	11816|12266|433256	Apoe|C3|Acsl5	-0.728136
GO:0097006	GO Biological Processes	19	regulation of plasma lipoprotein particle levels	19_GO:0050789 regulation of biological process	-2.65882	11.6403	5.42144	21162	54	101	3	2.9703	1.68924	11816|17777|238055	Apoe|Mttp|Apob	-0.708256
GO:0008202	GO Biological Processes	19	steroid metabolic process	19_GO:0008152 metabolic process	-2.6312	4.45797	4.04828	21162	282	101	6	5.94059	2.3521	11816|13884|14473|17777|20905|238055	Apoe|Ces1c|Gc|Mttp|Sts|Apob	-0.6871
GO:0042157	GO Biological Processes	19	lipoprotein metabolic process	19_GO:0008152 metabolic process	-2.60659	7.10253	4.60337	21162	118	101	4	3.9604	1.94059	11816|13033|17777|238055	Apoe|Ctsd|Mttp|Apob	-0.671209
GO:0010883	GO Biological Processes	19	regulation of lipid storage	19_GO:0051179 localization	-2.59155	11.0276	5.24967	21162	57	101	3	2.9703	1.68924	12266|13884|238055	C3|Ces1c|Apob	-0.661115
GO:0008203	GO Biological Processes	19	cholesterol metabolic process	19_GO:0008152 metabolic process	-2.47925	6.54765	4.35956	21162	128	101	4	3.9604	1.94059	11816|13884|17777|238055	Apoe|Ces1c|Mttp|Apob	-0.568042
GO:0006066	GO Biological Processes	19	alcohol metabolic process	19_GO:0008152 metabolic process	-2.44923	4.09495	3.78274	21162	307	101	6	5.94059	2.3521	11816|11886|13884|17777|19662|238055	Apoe|Asah1|Ces1c|Mttp|Rbp4|Apob	-0.554232
GO:1902652	GO Biological Processes	19	secondary alcohol metabolic process	19_GO:0008152 metabolic process	-2.34064	5.98642	4.09926	21162	140	101	4	3.9604	1.94059	11816|13884|17777|238055	Apoe|Ces1c|Mttp|Apob	-0.464076
GO:0016125	GO Biological Processes	19	sterol metabolic process	19_GO:0008152 metabolic process	-2.32971	5.94396	4.07894	21162	141	101	4	3.9604	1.94059	11816|13884|17777|238055	Apoe|Ces1c|Mttp|Apob	-0.456032
GO:0030301	GO Biological Processes	19	cholesterol transport	19_GO:0051179 localization	-2.16257	7.76018	4.22128	21162	81	101	3	2.9703	1.68924	11816|13884|238055	Apoe|Ces1c|Apob	-0.331326
GO:1901615	GO Biological Processes	19	organic hydroxy compound metabolic process	19_GO:0008152 metabolic process	-2.131	3.11396	3.21296	21162	471	101	7	6.93069	2.52715	11816|11886|13884|14473|17777|19662|238055	Apoe|Asah1|Ces1c|Gc|Mttp|Rbp4|Apob	-0.302356
GO:0015918	GO Biological Processes	19	sterol transport	19_GO:0051179 localization	-2.11906	7.48303	4.1228	21162	84	101	3	2.9703	1.68924	11816|13884|238055	Apoe|Ces1c|Apob	-0.293003
GO:0015914	GO Biological Processes	19	phospholipid transport	19_GO:0051179 localization	-2.06367	7.14289	3.9988	21162	88	101	3	2.9703	1.68924	11816|12492|17777	Apoe|Scarb2|Mttp	-0.247806
GO:0042158	GO Biological Processes	19	lipoprotein biosynthetic process	19_GO:0008152 metabolic process	-2.01104	6.83233	3.88233	21162	92	101	3	2.9703	1.68924	11816|17777|238055	Apoe|Mttp|Apob	-0.2185
GO:0050840	GO Molecular Functions	21	extracellular matrix binding		-5.0756	18.0625	9.01079	21162	58	101	5	4.9505	2.15843	12111|13179|16412|18073|22370	Bgn|Dcn|Itgb1|Nid1|Vtn	-2.26598
GO:0005604	GO Cellular Components	20	basement membrane		-4.72567	10.9317	7.39551	21162	115	101	6	5.94059	2.3521	11657|14268|16412|18073|22041|22370	Alb|Fn1|Itgb1|Nid1|Trf|Vtn	-2.04408
GO:0007160	GO Biological Processes	19	cell-matrix adhesion	19_GO:0009987 cellular process	-4.38722	9.52385	6.80288	21162	132	101	6	5.94059	2.3521	14268|16412|18073|22370|99571|110135	Fn1|Itgb1|Nid1|Vtn|Fgg|Fgb	-1.87863
GO:0010811	GO Biological Processes	19	positive regulation of cell-substrate adhesion	19_GO:0048518 positive regulation of biological process	-4.24431	8.97963	6.55993	21162	140	101	6	5.94059	2.3521	14268|16412|17886|18073|22370|192176	Fn1|Itgb1|Myh9|Nid1|Vtn|Flna	-1.78924
GO:0010810	GO Biological Processes	19	regulation of cell-substrate adhesion	19_GO:0050789 regulation of biological process	-3.95069	6.43278	5.71153	21162	228	101	7	6.93069	2.52715	11465|14268|16412|17886|18073|22370|192176	Actg1|Fn1|Itgb1|Myh9|Nid1|Vtn|Flna	-1.62231
GO:0031589	GO Biological Processes	19	cell-substrate adhesion	19_GO:0009987 cellular process	-3.55622	6.72272	5.44329	21162	187	101	6	5.94059	2.3521	14268|16412|18073|22370|99571|110135	Fn1|Itgb1|Nid1|Vtn|Fgg|Fgb	-1.35482
GO:0035987	GO Biological Processes	19	endodermal cell differentiation	19_GO:0032502 developmental process	-3.499	22.4491	7.86477	21162	28	101	3	2.9703	1.68924	14268|17886|22370	Fn1|Myh9|Vtn	-1.3185
GO:0005518	GO Molecular Functions	21	collagen binding		-3.45352	11.9728	6.36793	21162	70	101	4	3.9604	1.94059	13179|16412|18073|22370	Dcn|Itgb1|Nid1|Vtn	-1.29805
mmu05205	KEGG Pathway	24	Proteoglycans in cancer - Mus musculus (house mouse)		-3.34351	6.13243	5.11358	21162	205	101	6	5.94059	2.3521	11465|13179|14268|16412|22370|192176	Actg1|Dcn|Fn1|Itgb1|Vtn|Flna	-1.22282
GO:1903036	GO Biological Processes	19	positive regulation of response to wounding	19_GO:0048518 positive regulation of biological process	-3.23257	10.4762	5.8805	21162	80	101	4	3.9604	1.94059	11465|16412|22370|192176	Actg1|Itgb1|Vtn|Flna	-1.12931
GO:0050839	GO Molecular Functions	21	cell adhesion molecule binding		-3.17684	4.79305	4.62832	21162	306	101	7	6.93069	2.52715	14268|16412|17886|22370|53378|99571|110135	Fn1|Itgb1|Myh9|Vtn|Sdcbp|Fgg|Fgb	-1.09302
GO:0001706	GO Biological Processes	19	endoderm formation	19_GO:0032502 developmental process	-3.06997	16.1173	6.54361	21162	39	101	3	2.9703	1.68924	14268|17886|22370	Fn1|Myh9|Vtn	-1.01731
GO:0045785	GO Biological Processes	19	positive regulation of cell adhesion	19_GO:0048518 positive regulation of biological process	-2.95089	3.49208	4.0624	21162	540	101	9	8.91089	2.83487	14268|15007|16412|17886|18073|22370|99571|110135|192176	Fn1|H2-Q10|Itgb1|Myh9|Nid1|Vtn|Fgg|Fgb|Flna	-0.930289
GO:0051897	GO Biological Processes	19	positive regulation of phosphatidylinositol 3-kinase/protein kinase B signal transduction	19_GO:0048518 positive regulation of biological process	-2.63085	5.4281	4.27954	21162	193	101	5	4.9505	2.15843	13179|14268|16412|17999|23897	Dcn|Fn1|Itgb1|Nedd4|Hax1	-0.6871
GO:0098636	GO Cellular Components	20	protein complex involved in cell adhesion		-2.59155	11.0276	5.24967	21162	57	101	3	2.9703	1.68924	16412|18073|22370	Itgb1|Nid1|Vtn	-0.661115
mmu04510	KEGG Pathway	24	Focal adhesion - Mus musculus (house mouse)		-2.53624	5.16071	4.12496	21162	203	101	5	4.9505	2.15843	11465|14268|16412|22370|192176	Actg1|Fn1|Itgb1|Vtn|Flna	-0.610687
GO:0010712	GO Biological Processes	19	regulation of collagen metabolic process	19_GO:0008152 metabolic process	-2.46788	9.97737	4.94172	21162	63	101	3	2.9703	1.68924	14268|16412|22352	Fn1|Itgb1|Vim	-0.564495
GO:0090303	GO Biological Processes	19	positive regulation of wound healing	19_GO:0048518 positive regulation of biological process	-2.46788	9.97737	4.94172	21162	63	101	3	2.9703	1.68924	11465|16412|22370	Actg1|Itgb1|Vtn	-0.564495
GO:0050769	GO Biological Processes	19	positive regulation of neurogenesis	19_GO:0032502 developmental process	-2.3037	3.82112	3.57135	21162	329	101	6	5.94059	2.3521	11816|14268|16412|17158|22041|22352	Apoe|Fn1|Itgb1|Man2a1|Trf|Vim	-0.435665
GO:0007492	GO Biological Processes	19	endoderm development	19_GO:0032502 developmental process	-2.25522	8.38099	4.43432	21162	75	101	3	2.9703	1.68924	14268|17886|22370	Fn1|Myh9|Vtn	-0.399848
GO:0005178	GO Molecular Functions	21	integrin binding		-2.20516	5.47777	3.84941	21162	153	101	4	3.9604	1.94059	14268|16412|17886|22370	Fn1|Itgb1|Myh9|Vtn	-0.362016
mmu04512	KEGG Pathway	24	ECM-receptor interaction - Mus musculus (house mouse)		-2.05027	7.06263	3.96901	21162	89	101	3	2.9703	1.68924	14268|16412|22370	Fn1|Itgb1|Vtn	-0.245584
GO:0051896	GO Biological Processes	19	regulation of phosphatidylinositol 3-kinase/protein kinase B signal transduction	19_GO:0050896 response to stimulus	-2.04592	3.93844	3.33976	21162	266	101	5	4.9505	2.15843	13179|14268|16412|17999|23897	Dcn|Fn1|Itgb1|Nedd4|Hax1	-0.242459
GO:0030139	GO Cellular Components	20	endocytic vesicle		-5.06248	7.8327	6.95692	21162	214	101	8	7.92079	2.68723	11465|12492|14319|15007|16784|17886|22041|22352	Actg1|Scarb2|Fth1|H2-Q10|Lamp2|Myh9|Trf|Vim	-2.2651
GO:0045335	GO Cellular Components	20	phagocytic vesicle		-3.64386	9.10977	6.03882	21162	115	101	5	4.9505	2.15843	11465|15007|16784|17886|22352	Actg1|H2-Q10|Lamp2|Myh9|Vim	-1.40744
GO:0000323	GO Cellular Components	20	lytic vacuole		-3.48644	3.76843	4.58103	21162	556	101	10	9.90099	2.97193	11886|12492|13033|14319|15007|16784|18412|66082|66868|213053	Asah1|Scarb2|Ctsd|Fth1|H2-Q10|Lamp2|Sqstm1|Abhd6|Mfsd1|Slc39a14	-1.31173
GO:0005764	GO Cellular Components	20	lysosome		-3.48644	3.76843	4.58103	21162	556	101	10	9.90099	2.97193	11886|12492|13033|14319|15007|16784|18412|66082|66868|213053	Asah1|Scarb2|Ctsd|Fth1|H2-Q10|Lamp2|Sqstm1|Abhd6|Mfsd1|Slc39a14	-1.31173
mmu04142	KEGG Pathway	24	Lysosome - Mus musculus (house mouse)		-3.32256	7.76018	5.45664	21162	135	101	5	4.9505	2.15843	11886|12492|13033|16784|55946	Asah1|Scarb2|Ctsd|Lamp2|Ap3m1	-1.20942
GO:0005765	GO Cellular Components	20	lysosomal membrane		-3.08161	5.46586	4.71578	21162	230	101	6	5.94059	2.3521	12492|13033|15007|16784|66082|213053	Scarb2|Ctsd|H2-Q10|Lamp2|Abhd6|Slc39a14	-1.02239
GO:0098852	GO Cellular Components	20	lytic vacuole membrane		-3.08161	5.46586	4.71578	21162	230	101	6	5.94059	2.3521	12492|13033|15007|16784|66082|213053	Scarb2|Ctsd|H2-Q10|Lamp2|Abhd6|Slc39a14	-1.02239
GO:0005773	GO Cellular Components	20	vacuole		-2.95312	3.21357	3.97579	21162	652	101	10	9.90099	2.97193	11886|12492|13033|14319|15007|16784|18412|66082|66868|213053	Asah1|Scarb2|Ctsd|Fth1|H2-Q10|Lamp2|Sqstm1|Abhd6|Mfsd1|Slc39a14	-0.930289
GO:0005774	GO Cellular Components	20	vacuolar membrane		-2.62355	4.44222	4.03707	21162	283	101	6	5.94059	2.3521	12492|13033|15007|16784|66082|213053	Scarb2|Ctsd|H2-Q10|Lamp2|Abhd6|Slc39a14	-0.681484
GO:0030659	GO Cellular Components	20	cytoplasmic vesicle membrane		-2.36051	2.85283	3.3515	21162	661	101	9	8.91089	2.83487	12215|12492|13033|15007|16784|22041|66082|68581|213053	Bsg|Scarb2|Ctsd|H2-Q10|Lamp2|Trf|Abhd6|Tmed10|Slc39a14	-0.479579
GO:0012506	GO Cellular Components	20	vesicle membrane		-2.28126	2.77312	3.25459	21162	680	101	9	8.91089	2.83487	12215|12492|13033|15007|16784|22041|66082|68581|213053	Bsg|Scarb2|Ctsd|H2-Q10|Lamp2|Trf|Abhd6|Tmed10|Slc39a14	-0.418931
GO:0070062	GO Cellular Components	20	extracellular exosome		-4.97551	12.088	7.84963	21162	104	101	6	5.94059	2.3521	11465|11657|11816|14268|16784|53378	Actg1|Alb|Apoe|Fn1|Lamp2|Sdcbp	-2.20161
GO:1903561	GO Cellular Components	20	extracellular vesicle		-4.66207	10.6538	7.28223	21162	118	101	6	5.94059	2.3521	11465|11657|11816|14268|16784|53378	Actg1|Alb|Apoe|Fn1|Lamp2|Sdcbp	-2.03266
GO:0043230	GO Cellular Components	20	extracellular organelle		-4.48151	9.89881	6.96549	21162	127	101	6	5.94059	2.3521	11465|11657|11816|14268|16784|53378	Actg1|Alb|Apoe|Fn1|Lamp2|Sdcbp	-1.9177
GO:0065010	GO Cellular Components	20	extracellular membrane-bounded organelle		-4.48151	9.89881	6.96549	21162	127	101	6	5.94059	2.3521	11465|11657|11816|14268|16784|53378	Actg1|Alb|Apoe|Fn1|Lamp2|Sdcbp	-1.9177
GO:0043394	GO Molecular Functions	21	proteoglycan binding		-4.28167	19.4907	8.40504	21162	43	101	4	3.9604	1.94059	11816|14268|18073|53378	Apoe|Fn1|Nid1|Sdcbp	-1.81447
GO:0005789	GO Cellular Components	20	endoplasmic reticulum membrane		-4.7774	4.09597	5.61762	21162	665	101	13	12.8713	3.3322	12215|14679|14950|15007|20905|28169|30931|64209|66357|67819|68944|216136|218335	Bsg|Gnai3|H13|H2-Q10|Sts|Agpat3|Tor1a|Herpud1|Ostc|Derl1|Tmco1|Ilvbl|Clptm1l	-2.07693
GO:0098827	GO Cellular Components	20	endoplasmic reticulum subcompartment		-4.68256	4.01152	5.52348	21162	679	101	13	12.8713	3.3322	12215|14679|14950|15007|20905|28169|30931|64209|66357|67819|68944|216136|218335	Bsg|Gnai3|H13|H2-Q10|Sts|Agpat3|Tor1a|Herpud1|Ostc|Derl1|Tmco1|Ilvbl|Clptm1l	-2.03645
GO:0042175	GO Cellular Components	20	nuclear outer membrane-endoplasmic reticulum membrane network		-4.5513	3.89674	5.39328	21162	699	101	13	12.8713	3.3322	12215|14679|14950|15007|20905|28169|30931|64209|66357|67819|68944|216136|218335	Bsg|Gnai3|H13|H2-Q10|Sts|Agpat3|Tor1a|Herpud1|Ostc|Derl1|Tmco1|Ilvbl|Clptm1l	-1.94581
GO:0006886	GO Biological Processes	19	intracellular protein transport	19_GO:0051179 localization	-4.68926	4.01744	5.53012	21162	678	101	13	12.8713	3.3322	12492|14950|15507|16412|16784|17999|18412|22142|55946|64209|67511|67819|68581	Scarb2|H13|Hspb1|Itgb1|Lamp2|Nedd4|Sqstm1|Tuba1a|Ap3m1|Herpud1|Tmed9|Derl1|Tmed10	-2.03645
GO:0030970	GO Biological Processes	19	retrograde protein transport, ER to cytosol	19_GO:0051179 localization	-4.16527	36.975	10.2757	21162	17	101	3	2.9703	1.68924	14950|64209|67819	H13|Herpud1|Derl1	-1.75094
GO:1903513	GO Biological Processes	19	endoplasmic reticulum to cytosol transport	19_GO:0051179 localization	-4.16527	36.975	10.2757	21162	17	101	3	2.9703	1.68924	14950|64209|67819	H13|Herpud1|Derl1	-1.75094
GO:0051787	GO Molecular Functions	21	misfolded protein binding		-4.0876	34.9208	9.97006	21162	18	101	3	2.9703	1.68924	30931|66861|67819	Tor1a|Dnajc10|Derl1	-1.69938
GO:0036503	GO Biological Processes	19	ERAD pathway	19_GO:0008152 metabolic process	-4.01265	10.9127	6.74106	21162	96	101	5	4.9505	2.15843	14950|30931|64209|66861|67819	H13|Tor1a|Herpud1|Dnajc10|Derl1	-1.66329
GO:0032527	GO Biological Processes	19	protein exit from endoplasmic reticulum	19_GO:0051179 localization	-3.7586	27.3293	8.74884	21162	23	101	3	2.9703	1.68924	14950|64209|67819	H13|Herpud1|Derl1	-1.47777
GO:0035966	GO Biological Processes	19	response to topologically incorrect protein	19_GO:0050896 response to stimulus	-3.57483	8.80356	5.91156	21162	119	101	5	4.9505	2.15843	15507|30931|64209|66861|67819	Hspb1|Tor1a|Herpud1|Dnajc10|Derl1	-1.37037
GO:0140534	GO Cellular Components	20	endoplasmic reticulum protein-containing complex		-3.32256	7.76018	5.45664	21162	135	101	5	4.9505	2.15843	14950|15007|66357|66861|67819	H13|H2-Q10|Ostc|Dnajc10|Derl1	-1.20942
GO:0035967	GO Biological Processes	19	cellular response to topologically incorrect protein	19_GO:0050896 response to stimulus	-3.11408	9.74534	5.62757	21162	86	101	4	3.9604	1.94059	30931|64209|66861|67819	Tor1a|Herpud1|Dnajc10|Derl1	-1.0437
GO:0034976	GO Biological Processes	19	response to endoplasmic reticulum stress	19_GO:0050896 response to stimulus	-3.08161	5.46586	4.71578	21162	230	101	6	5.94059	2.3521	14950|30931|64209|66861|67819|68944	H13|Tor1a|Herpud1|Dnajc10|Derl1|Tmco1	-1.02239
GO:0006986	GO Biological Processes	19	response to unfolded protein	19_GO:0050896 response to stimulus	-2.93554	8.7302	5.25684	21162	96	101	4	3.9604	1.94059	15507|64209|66861|67819	Hspb1|Herpud1|Dnajc10|Derl1	-0.922302
GO:0030163	GO Biological Processes	19	protein catabolic process	19_GO:0008152 metabolic process	-2.86746	2.92113	3.80853	21162	789	101	11	10.8911	3.09981	11816|13033|14950|16784|17999|18412|30931|64209|66861|67819|238055	Apoe|Ctsd|H13|Lamp2|Nedd4|Sqstm1|Tor1a|Herpud1|Dnajc10|Derl1|Apob	-0.871706
GO:0030968	GO Biological Processes	19	endoplasmic reticulum unfolded protein response	19_GO:0050896 response to stimulus	-2.70596	12.088	5.54369	21162	52	101	3	2.9703	1.68924	64209|66861|67819	Herpud1|Dnajc10|Derl1	-0.746724
GO:0034620	GO Biological Processes	19	cellular response to unfolded protein	19_GO:0050896 response to stimulus	-2.4295	9.67037	4.84812	21162	65	101	3	2.9703	1.68924	64209|66861|67819	Herpud1|Dnajc10|Derl1	-0.538209
GO:0030433	GO Biological Processes	19	ubiquitin-dependent ERAD pathway	19_GO:0008152 metabolic process	-2.19258	7.95664	4.28979	21162	79	101	3	2.9703	1.68924	64209|66861|67819	Herpud1|Dnajc10|Derl1	-0.350779
mmu04141	KEGG Pathway	24	Protein processing in endoplasmic reticulum - Mus musculus (house mouse)		-2.03827	4.90116	3.54703	21162	171	101	4	3.9604	1.94059	64209|66357|66861|67819	Herpud1|Ostc|Dnajc10|Derl1	-0.236035
GO:0006953	GO Biological Processes	19	acute-phase response	19_GO:0050896 response to stimulus	-4.6413	23.9457	9.40818	21162	35	101	4	3.9604	1.94059	14268|15439|16427|20701	Fn1|Hp|Itih4|Serpina1b	-2.02798
GO:0002526	GO Biological Processes	19	acute inflammatory response	19_GO:0050896 response to stimulus	-3.42992	11.8042	6.31485	21162	71	101	4	3.9604	1.94059	14268|15439|16427|20701	Fn1|Hp|Itih4|Serpina1b	-1.28575
GO:0072665	GO Biological Processes	19	protein localization to vacuole	19_GO:0051179 localization	-4.52749	13.9683	7.79105	21162	75	101	5	4.9505	2.15843	12492|16784|17999|18412|66868	Scarb2|Lamp2|Nedd4|Sqstm1|Mfsd1	-1.93755
GO:0044754	GO Cellular Components	20	autolysosome		-4.43216	44.8982	11.378	21162	14	101	3	2.9703	1.68924	14319|16784|18412	Fth1|Lamp2|Sqstm1	-1.91732
GO:0006623	GO Biological Processes	19	protein targeting to vacuole	19_GO:0051179 localization	-4.1651	18.2195	8.09625	21162	46	101	4	3.9604	1.94059	12492|16784|17999|18412	Scarb2|Lamp2|Nedd4|Sqstm1	-1.75094
GO:0005767	GO Cellular Components	20	secondary lysosome		-4.0876	34.9208	9.97006	21162	18	101	3	2.9703	1.68924	14319|16784|18412	Fth1|Lamp2|Sqstm1	-1.69938
GO:0061462	GO Biological Processes	19	protein localization to lysosome	19_GO:0051179 localization	-4.02184	16.762	7.72717	21162	50	101	4	3.9604	1.94059	12492|16784|17999|66868	Scarb2|Lamp2|Nedd4|Mfsd1	-1.66329
GO:0072666	GO Biological Processes	19	establishment of protein localization to vacuole	19_GO:0051179 localization	-3.74028	14.2051	7.0337	21162	59	101	4	3.9604	1.94059	12492|16784|17999|18412	Scarb2|Lamp2|Nedd4|Sqstm1	-1.46938
GO:0006622	GO Biological Processes	19	protein targeting to lysosome	19_GO:0051179 localization	-3.45308	21.675	7.7153	21162	29	101	3	2.9703	1.68924	12492|16784|17999	Scarb2|Lamp2|Nedd4	-1.29805
GO:0033365	GO Biological Processes	19	protein localization to organelle	19_GO:0051179 localization	-3.00262	3.03659	3.95701	21162	759	101	11	10.8911	3.09981	12492|16784|17999|18412|30931|64209|66868|67830|68581|68944|223697	Scarb2|Lamp2|Nedd4|Sqstm1|Tor1a|Herpud1|Mfsd1|Rer1|Tmed10|Tmco1|Sun2	-0.965015
GO:0030666	GO Cellular Components	20	endocytic vesicle membrane		-2.7551	12.5715	5.67282	21162	50	101	3	2.9703	1.68924	12492|15007|16784	Scarb2|H2-Q10|Lamp2	-0.787021
GO:0035255	GO Molecular Functions	21	ionotropic glutamate receptor binding		-2.7551	12.5715	5.67282	21162	50	101	3	2.9703	1.68924	17999|18412|53378	Nedd4|Sqstm1|Sdcbp	-0.787021
GO:0035254	GO Molecular Functions	21	glutamate receptor binding		-2.23922	8.27071	4.3972	21162	76	101	3	2.9703	1.68924	17999|18412|53378	Nedd4|Sqstm1|Sdcbp	-0.389327
GO:0006605	GO Biological Processes	19	protein targeting	19_GO:0051179 localization	-2.17749	4.24139	3.54846	21162	247	101	5	4.9505	2.15843	12492|16784|17999|18412|64209	Scarb2|Lamp2|Nedd4|Sqstm1|Herpud1	-0.342298
GO:0007034	GO Biological Processes	19	vacuolar transport	19_GO:0051179 localization	-2.1006	5.11036	3.65933	21162	164	101	4	3.9604	1.94059	12492|16784|17999|18412	Scarb2|Lamp2|Nedd4|Sqstm1	-0.278393
GO:0005776	GO Cellular Components	20	autophagosome		-2.01104	6.83233	3.88233	21162	92	101	3	2.9703	1.68924	14319|16784|18412	Fth1|Lamp2|Sqstm1	-0.2185
mmu04611	KEGG Pathway	24	Platelet activation - Mus musculus (house mouse)		-4.52038	10.0572	7.03308	21162	125	101	6	5.94059	2.3521	11465|14678|14679|16412|99571|110135	Actg1|Gnai2|Gnai3|Itgb1|Fgg|Fgb	-1.93755
mmu05133	KEGG Pathway	24	Pertussis - Mus musculus (house mouse)		-4.47205	13.6055	7.67376	21162	77	101	5	4.9505	2.15843	12266|14678|14679|16412|50908	C3|Gnai2|Gnai3|Itgb1|C1s1	-1.9177
GO:0030141	GO Cellular Components	20	secretory granule		-3.87012	4.20732	5.01579	21162	498	101	10	9.90099	2.97193	12215|14678|14679|16412|16784|17886|30931|68581|99571|110135	Bsg|Gnai2|Gnai3|Itgb1|Lamp2|Myh9|Tor1a|Tmed10|Fgg|Fgb	-1.56051
GO:0099503	GO Cellular Components	20	secretory vesicle		-3.17486	3.18779	4.14509	21162	723	101	11	10.8911	3.09981	12215|14678|14679|16412|16784|17886|30931|67511|68581|99571|110135	Bsg|Gnai2|Gnai3|Itgb1|Lamp2|Myh9|Tor1a|Tmed9|Tmed10|Fgg|Fgb	-1.09302
GO:2001234	GO Biological Processes	19	negative regulation of apoptotic signaling pathway	19_GO:0048519 negative regulation of biological process	-2.86872	4.96897	4.39805	21162	253	101	6	5.94059	2.3521	14678|14679|15507|64209|99571|110135	Gnai2|Gnai3|Hspb1|Herpud1|Fgg|Fgb	-0.871706
GO:0051353	GO Biological Processes	19	positive regulation of oxidoreductase activity	19_GO:0065007 biological regulation	-2.63596	11.4286	5.36271	21162	55	101	3	2.9703	1.68924	11816|14678|14679	Apoe|Gnai2|Gnai3	-0.688812
mmu04670	KEGG Pathway	24	Leukocyte transendothelial migration - Mus musculus (house mouse)		-2.59332	7.04285	4.57774	21162	119	101	4	3.9604	1.94059	11465|14678|14679|16412	Actg1|Gnai2|Gnai3|Itgb1	-0.661115
mmu04071	KEGG Pathway	24	Sphingolipid signaling pathway - Mus musculus (house mouse)		-2.50379	6.65158	4.40619	21162	126	101	4	3.9604	1.94059	11886|13033|14678|14679	Asah1|Ctsd|Gnai2|Gnai3	-0.583075
mmu04915	KEGG Pathway	24	Estrogen signaling pathway - Mus musculus (house mouse)		-2.41976	6.3015	4.24722	21162	133	101	4	3.9604	1.94059	13033|14229|14678|14679	Ctsd|Fkbp5|Gnai2|Gnai3	-0.531453
GO:2001233	GO Biological Processes	19	regulation of apoptotic signaling pathway	19_GO:0050896 response to stimulus	-2.30363	3.35623	3.44668	21162	437	101	7	6.93069	2.52715	14678|14679|15507|64209|99571|110135|433256	Gnai2|Gnai3|Hspb1|Herpud1|Fgg|Fgb|Acsl5	-0.435665
GO:0007193	GO Biological Processes	19	adenylate cyclase-inhibiting G protein-coupled receptor signaling pathway	19_GO:0050896 response to stimulus	-2.25522	8.38099	4.43432	21162	75	101	3	2.9703	1.68924	14678|14679|192176	Gnai2|Gnai3|Flna	-0.399848
mmu04971	KEGG Pathway	24	Gastric acid secretion - Mus musculus (house mouse)		-2.25522	8.38099	4.43432	21162	75	101	3	2.9703	1.68924	11465|14678|14679	Actg1|Gnai2|Gnai3	-0.399848
mmu04540	KEGG Pathway	24	Gap junction - Mus musculus (house mouse)		-2.09101	7.309	4.0598	21162	86	101	3	2.9703	1.68924	14678|14679|22142	Gnai2|Gnai3|Tuba1a	-0.270074
GO:0005793	GO Cellular Components	20	endoplasmic reticulum-Golgi intermediate compartment		-4.36573	12.9336	7.45176	21162	81	101	5	4.9505	2.15843	14268|20932|67511|67830|68581	Fn1|Surf4|Tmed9|Rer1|Tmed10	-1.86424
GO:0051656	GO Biological Processes	19	establishment of organelle localization	19_GO:0051179 localization	-3.70702	4.44746	4.96579	21162	424	101	9	8.91089	2.83487	16412|16418|17886|22142|30931|55946|67511|68581|223697	Itgb1|Eif6|Myh9|Tuba1a|Tor1a|Ap3m1|Tmed9|Tmed10|Sun2	-1.44675
GO:0051640	GO Biological Processes	19	organelle localization	19_GO:0051179 localization	-3.41341	3.68882	4.49836	21162	568	101	10	9.90099	2.97193	11657|16412|16418|17886|22142|30931|55946|67511|68581|223697	Alb|Itgb1|Eif6|Myh9|Tuba1a|Tor1a|Ap3m1|Tmed9|Tmed10|Sun2	-1.2731
GO:0010256	GO Biological Processes	19	endomembrane system organization	19_GO:0009987 cellular process	-3.12507	3.6975	4.27026	21162	510	101	9	8.91089	2.83487	17886|18412|20932|30931|55946|67511|68581|68944|223697	Myh9|Sqstm1|Surf4|Tor1a|Ap3m1|Tmed9|Tmed10|Tmco1|Sun2	-1.05242
GO:0061024	GO Biological Processes	19	membrane organization	19_GO:0009987 cellular process	-2.77946	3.04542	3.77715	21162	688	101	10	9.90099	2.97193	11816|14679|16412|17886|30931|67511|67830|68581|68944|223697	Apoe|Gnai3|Itgb1|Myh9|Tor1a|Tmed9|Rer1|Tmed10|Tmco1|Sun2	-0.80145
GO:0016050	GO Biological Processes	19	vesicle organization	19_GO:0009987 cellular process	-2.36829	3.9409	3.6651	21162	319	101	6	5.94059	2.3521	11816|14679|18412|55946|67511|68581	Apoe|Gnai3|Sqstm1|Ap3m1|Tmed9|Tmed10	-0.485892
GO:0051650	GO Biological Processes	19	establishment of vesicle localization	19_GO:0051179 localization	-2.08248	5.04879	3.6266	21162	166	101	4	3.9604	1.94059	30931|55946|67511|68581	Tor1a|Ap3m1|Tmed9|Tmed10	-0.262816
GO:0008277	GO Biological Processes	19	regulation of G protein-coupled receptor signaling pathway	19_GO:0050896 response to stimulus	-4.29681	9.17627	6.6487	21162	137	101	6	5.94059	2.3521	12266|14678|16412|17886|66082|213053	C3|Gnai2|Itgb1|Myh9|Abhd6|Slc39a14	-1.82394
GO:0045745	GO Biological Processes	19	positive regulation of G protein-coupled receptor signaling pathway	19_GO:0048518 positive regulation of biological process	-3.32488	19.6429	7.30851	21162	32	101	3	2.9703	1.68924	12266|17886|213053	C3|Myh9|Slc39a14	-1.20942
GO:0005788	GO Cellular Components	20	endoplasmic reticulum lumen		-4.16929	11.7711	7.05146	21162	89	101	5	4.9505	2.15843	12499|22370|30931|66861|100198	Entpd5|Vtn|Tor1a|Dnajc10|H6pd	-1.75094
GO:0051604	GO Biological Processes	19	protein maturation	19_GO:0008152 metabolic process	-3.43307	4.08165	4.63776	21162	462	101	9	8.91089	2.83487	12499|14229|14950|15507|30931|66861|99571|110135|192176	Entpd5|Fkbp5|H13|Hspb1|Tor1a|Dnajc10|Fgg|Fgb|Flna	-1.28575
GO:0006457	GO Biological Processes	19	protein folding	19_GO:0008152 metabolic process	-2.89492	6.23586	4.71828	21162	168	101	5	4.9505	2.15843	12499|14229|15507|30931|66861	Entpd5|Fkbp5|Hspb1|Tor1a|Dnajc10	-0.889543
GO:0061077	GO Biological Processes	19	chaperone-mediated protein folding	19_GO:0008152 metabolic process	-2.44853	9.82147	4.8944	21162	64	101	3	2.9703	1.68924	14229|15507|30931	Fkbp5|Hspb1|Tor1a	-0.554232
GO:0048514	GO Biological Processes	19	blood vessel morphogenesis	19_GO:0032502 developmental process	-4.14549	4.54501	5.32919	21162	461	101	10	9.90099	2.97193	11465|11816|12215|14268|16412|17886|17999|53415|192176|238055	Actg1|Apoe|Bsg|Fn1|Itgb1|Myh9|Nedd4|Htatip2|Flna|Apob	-1.73629
GO:0001944	GO Biological Processes	19	vasculature development	19_GO:0032502 developmental process	-3.76918	3.7476	4.78857	21162	615	101	11	10.8911	3.09981	11465|11816|12215|12266|14268|16412|17886|17999|53415|192176|238055	Actg1|Apoe|Bsg|C3|Fn1|Itgb1|Myh9|Nedd4|Htatip2|Flna|Apob	-1.48368
GO:2000147	GO Biological Processes	19	positive regulation of cell motility	19_GO:0040011 locomotion	-3.67874	3.65837	4.69093	21162	630	101	11	10.8911	3.09981	11465|12215|14268|14678|15507|16412|22041|22370|53378|192176|223697	Actg1|Bsg|Fn1|Gnai2|Hspb1|Itgb1|Trf|Vtn|Sdcbp|Flna|Sun2	-1.42543
GO:0050808	GO Biological Processes	19	synapse organization	19_GO:0009987 cellular process	-3.59479	4.8445	4.99308	21162	346	101	8	7.92079	2.68723	11816|12266|16412|17999|22142|53378|67830|192176	Apoe|C3|Itgb1|Nedd4|Tuba1a|Sdcbp|Rer1|Flna	-1.38015
GO:0040017	GO Biological Processes	19	positive regulation of locomotion	19_GO:0040011 locomotion	-3.5853	3.56776	4.59001	21162	646	101	11	10.8911	3.09981	11465|12215|14268|14678|15507|16412|22041|22370|53378|192176|223697	Actg1|Bsg|Fn1|Gnai2|Hspb1|Itgb1|Trf|Vtn|Sdcbp|Flna|Sun2	-1.37463
GO:0034330	GO Biological Processes	19	cell junction organization	19_GO:0009987 cellular process	-3.44967	3.7282	4.53941	21162	562	101	10	9.90099	2.97193	11465|11816|12266|14268|16412|17999|22142|53378|67830|192176	Actg1|Apoe|C3|Fn1|Itgb1|Nedd4|Tuba1a|Sdcbp|Rer1|Flna	-1.29738
GO:0001568	GO Biological Processes	19	blood vessel development	19_GO:0032502 developmental process	-3.35994	3.63128	4.43781	21162	577	101	10	9.90099	2.97193	11465|11816|12215|14268|16412|17886|17999|53415|192176|238055	Actg1|Apoe|Bsg|Fn1|Itgb1|Myh9|Nedd4|Htatip2|Flna|Apob	-1.2367
GO:0030335	GO Biological Processes	19	positive regulation of cell migration	19_GO:0040011 locomotion	-3.21693	3.48048	4.27574	21162	602	101	10	9.90099	2.97193	11465|12215|14268|14678|15507|16412|22370|53378|192176|223697	Actg1|Bsg|Fn1|Gnai2|Hspb1|Itgb1|Vtn|Sdcbp|Flna|Sun2	-1.12009
GO:0001664	GO Molecular Functions	21	G protein-coupled receptor binding		-2.94758	4.37813	4.31593	21162	335	101	7	6.93069	2.52715	12266|14678|14679|17886|17999|53378|192176	C3|Gnai2|Gnai3|Myh9|Nedd4|Sdcbp|Flna	-0.930289
GO:0001525	GO Biological Processes	19	angiogenesis	19_GO:0032502 developmental process	-2.8886	4.27602	4.23596	21162	343	101	7	6.93069	2.52715	11465|12215|14268|16412|17886|53415|192176	Actg1|Bsg|Fn1|Itgb1|Myh9|Htatip2|Flna	-0.887093
GO:0035239	GO Biological Processes	19	tube morphogenesis	19_GO:0032502 developmental process	-2.45902	2.74967	3.40649	21162	762	101	10	9.90099	2.97193	11465|11816|12215|14268|16412|17886|17999|53415|192176|238055	Actg1|Apoe|Bsg|Fn1|Itgb1|Myh9|Nedd4|Htatip2|Flna|Apob	-0.558652
GO:0016042	GO Biological Processes	19	lipid catabolic process	19_GO:0008152 metabolic process	-4.10986	5.76013	5.66217	21162	291	101	8	7.92079	2.68723	11816|11886|13884|66082|74147|171210|216136|238055	Apoe|Asah1|Ces1c|Abhd6|Ehhadh|Acot2|Ilvbl|Apob	-1.70557
GO:0044242	GO Biological Processes	19	cellular lipid catabolic process	19_GO:0008152 metabolic process	-3.41193	6.31733	5.21894	21162	199	101	6	5.94059	2.3521	11886|66082|74147|171210|216136|238055	Asah1|Abhd6|Ehhadh|Acot2|Ilvbl|Apob	-1.2731
GO:0044282	GO Biological Processes	19	small molecule catabolic process	19_GO:0008152 metabolic process	-2.29738	3.80954	3.56218	21162	330	101	6	5.94059	2.3521	11816|22262|74147|171210|171282|216136	Apoe|Uox|Ehhadh|Acot2|Acot4|Ilvbl	-0.432242
GO:0009062	GO Biological Processes	19	fatty acid catabolic process	19_GO:0008152 metabolic process	-2.05027	7.06263	3.96901	21162	89	101	3	2.9703	1.68924	74147|171210|216136	Ehhadh|Acot2|Ilvbl	-0.245584
GO:0051087	GO Molecular Functions	21	protein-folding chaperone binding		-3.86497	7.66554	5.93414	21162	164	101	6	5.94059	2.3521	11657|12492|12870|15007|66861|110135	Alb|Scarb2|Cp|H2-Q10|Dnajc10|Fgb	-1.56051
GO:0098797	GO Cellular Components	20	plasma membrane protein complex		-3.81237	3.79074	4.83518	21162	608	101	11	10.8911	3.09981	14678|14679|15007|16412|16691|22041|53378|66082|68581|192176|230558	Gnai2|Gnai3|H2-Q10|Itgb1|Krt8|Trf|Sdcbp|Abhd6|Tmed10|Flna|C8a	-1.51938
GO:2000179	GO Biological Processes	19	positive regulation of neural precursor cell proliferation	19_GO:0048518 positive regulation of biological process	-3.17215	10.0976	5.75081	21162	83	101	4	3.9604	1.94059	14678|16412|22041|192176	Gnai2|Itgb1|Trf|Flna	-1.09262
GO:0098802	GO Cellular Components	20	plasma membrane signaling receptor complex		-2.58284	5.29103	4.20094	21162	198	101	5	4.9505	2.15843	16412|22041|53378|66082|192176	Itgb1|Trf|Sdcbp|Abhd6|Flna	-0.654036
GO:2000177	GO Biological Processes	19	regulation of neural precursor cell proliferation	19_GO:0050789 regulation of biological process	-2.37398	6.11751	4.16141	21162	137	101	4	3.9604	1.94059	14678|16412|22041|192176	Gnai2|Itgb1|Trf|Flna	-0.490114
mmu04530	KEGG Pathway	24	Tight junction - Mus musculus (house mouse)		-3.80786	7.48303	5.84217	21162	168	101	6	5.94059	2.3521	11465|16412|17886|17999|18538|22142	Actg1|Itgb1|Myh9|Nedd4|Pcna|Tuba1a	-1.51864
GO:0045214	GO Biological Processes	19	sarcomere organization	19_GO:0032502 developmental process	-3.03761	15.7144	6.45049	21162	40	101	3	2.9703	1.68924	11465|16412|16691	Actg1|Itgb1|Krt8	-0.989278
GO:0042383	GO Cellular Components	20	sarcolemma		-2.87216	6.16249	4.68	21162	170	101	5	4.9505	2.15843	12111|12215|13346|16412|16691	Bgn|Bsg|Des|Itgb1|Krt8	-0.872588
GO:0031594	GO Cellular Components	20	neuromuscular junction		-2.73211	7.68898	4.84848	21162	109	101	4	3.9604	1.94059	13346|16412|17886|22142	Des|Itgb1|Myh9|Tuba1a	-0.767588
GO:0031032	GO Biological Processes	19	actomyosin structure organization	19_GO:0009987 cellular process	-2.60659	7.10253	4.60337	21162	118	101	4	3.9604	1.94059	11465|16412|16691|17886	Actg1|Itgb1|Krt8|Myh9	-0.671209
GO:0030239	GO Biological Processes	19	myofibril assembly	19_GO:0032502 developmental process	-2.46788	9.97737	4.94172	21162	63	101	3	2.9703	1.68924	11465|16412|16691	Actg1|Itgb1|Krt8	-0.564495
GO:0055002	GO Biological Processes	19	striated muscle cell development	19_GO:0032502 developmental process	-2.41079	9.52385	4.80283	21162	66	101	3	2.9703	1.68924	11465|16412|16691	Actg1|Itgb1|Krt8	-0.525447
mmu04810	KEGG Pathway	24	Regulation of actin cytoskeleton - Mus musculus (house mouse)		-2.29832	4.53517	3.74119	21162	231	101	5	4.9505	2.15843	11465|14268|16412|17886|230558	Actg1|Fn1|Itgb1|Myh9|C8a	-0.432242
mmu05100	KEGG Pathway	24	Bacterial invasion of epithelial cells - Mus musculus (house mouse)		-2.23922	8.27071	4.3972	21162	76	101	3	2.9703	1.68924	11465|14268|16412	Actg1|Fn1|Itgb1	-0.389327
mmu05412	KEGG Pathway	24	Arrhythmogenic right ventricular cardiomyopathy - Mus musculus (house mouse)		-2.22345	8.1633	4.36075	21162	77	101	3	2.9703	1.68924	11465|13346|16412	Actg1|Des|Itgb1	-0.376271
mmu05410	KEGG Pathway	24	Hypertrophic cardiomyopathy - Mus musculus (house mouse)		-2.02395	6.90741	3.91079	21162	91	101	3	2.9703	1.68924	11465|13346|16412	Actg1|Des|Itgb1	-0.22657
GO:0051651	GO Biological Processes	19	maintenance of location in cell	19_GO:0051179 localization	-3.6974	9.35378	6.1384	21162	112	101	5	4.9505	2.15843	11657|11816|14319|67830|223697	Alb|Apoe|Fth1|Rer1|Sun2	-1.44062
GO:0051235	GO Biological Processes	19	maintenance of location	19_GO:0051179 localization	-3.48279	6.51372	5.32873	21162	193	101	6	5.94059	2.3521	11657|11816|14319|67830|192176|223697	Alb|Apoe|Fth1|Rer1|Flna|Sun2	-1.31094
GO:0043113	GO Biological Processes	19	receptor clustering	19_GO:0051179 localization	-2.54881	10.6538	5.14211	21162	59	101	3	2.9703	1.68924	11816|67830|192176	Apoe|Rer1|Flna	-0.62164
GO:0072657	GO Biological Processes	19	protein localization to membrane	19_GO:0051179 localization	-2.00989	2.95105	3.04803	21162	497	101	7	6.93069	2.52715	11816|12215|67830|68944|99237|107358|192176	Apoe|Bsg|Rer1|Tmco1|Tm9sf4|Tm9sf3|Flna	-0.2185
mmu04145	KEGG Pathway	24	Phagosome - Mus musculus (house mouse)		-3.61951	6.90741	5.54267	21162	182	101	6	5.94059	2.3521	11465|12266|15007|16412|16784|22142	Actg1|C3|H2-Q10|Itgb1|Lamp2|Tuba1a	-1.39616
GO:0045121	GO Cellular Components	20	membrane raft		-2.49119	4.17657	3.84383	21162	301	101	6	5.94059	2.3521	13033|13830|16412|16784|22142|53378	Ctsd|Stom|Itgb1|Lamp2|Tuba1a|Sdcbp	-0.572071
GO:0098857	GO Cellular Components	20	membrane microdomain		-2.48412	4.16274	3.83354	21162	302	101	6	5.94059	2.3521	13033|13830|16412|16784|22142|53378	Ctsd|Stom|Itgb1|Lamp2|Tuba1a|Sdcbp	-0.56977
GO:0005635	GO Cellular Components	20	nuclear envelope		-3.5094	4.1812	4.72899	21162	451	101	9	8.91089	2.83487	11816|18391|20905|20932|28169|30931|53378|53415|223697	Apoe|Sigmar1|Sts|Surf4|Agpat3|Tor1a|Sdcbp|Htatip2|Sun2	-1.31902
GO:0005200	GO Molecular Functions	21	structural constituent of cytoskeleton		-3.38379	11.4808	6.2118	21162	73	101	4	3.9604	1.94059	11465|13346|22142|22352	Actg1|Des|Tuba1a|Vim	-1.25541
GO:0097435	GO Biological Processes	19	supramolecular fiber organization	19_GO:0009987 cellular process	-2.77856	3.29672	3.85626	21162	572	101	9	8.91089	2.83487	11465|13346|16412|16691|17886|22041|22142|22352|192176	Actg1|Des|Itgb1|Krt8|Myh9|Trf|Tuba1a|Vim|Flna	-0.80145
GO:0005080	GO Molecular Functions	21	protein kinase C binding		-2.48758	10.1383	4.9901	21162	62	101	3	2.9703	1.68924	15507|18412|192176	Hspb1|Sqstm1|Flna	-0.570055
GO:0030018	GO Cellular Components	20	Z disc		-2.41976	6.3015	4.24722	21162	133	101	4	3.9604	1.94059	13346|15507|16691|192176	Des|Hspb1|Krt8|Flna	-0.531453
GO:0005882	GO Cellular Components	20	intermediate filament		-2.35166	6.02949	4.11977	21162	139	101	4	3.9604	1.94059	13346|16418|16691|22352	Des|Eif6|Krt8|Vim	-0.473647
GO:0030016	GO Cellular Components	20	myofibril		-2.32211	4.59484	3.77929	21162	228	101	5	4.9505	2.15843	11465|13346|15507|16691|192176	Actg1|Des|Hspb1|Krt8|Flna	-0.449868
GO:0031674	GO Cellular Components	20	I band		-2.26596	5.70135	3.96101	21162	147	101	4	3.9604	1.94059	13346|15507|16691|192176	Des|Hspb1|Krt8|Flna	-0.405034
GO:0043292	GO Cellular Components	20	contractile fiber		-2.22165	4.34699	3.61877	21162	241	101	5	4.9505	2.15843	11465|13346|15507|16691|192176	Actg1|Des|Hspb1|Krt8|Flna	-0.375824
GO:0099513	GO Cellular Components	20	polymeric cytoskeletal fiber		-2.06858	2.56561	2.99167	21162	735	101	9	8.91089	2.83487	11465|11816|13346|16418|16691|17886|22142|22352|192176	Actg1|Apoe|Des|Eif6|Krt8|Myh9|Tuba1a|Vim|Flna	-0.251198
GO:0097110	GO Molecular Functions	21	scaffold protein binding		-2.05027	7.06263	3.96901	21162	89	101	3	2.9703	1.68924	16691|17886|22352	Krt8|Myh9|Vim	-0.245584
GO:0045111	GO Cellular Components	20	intermediate filament cytoskeleton		-2.004	4.78914	3.48557	21162	175	101	4	3.9604	1.94059	13346|16418|16691|22352	Des|Eif6|Krt8|Vim	-0.214977
GO:0030212	GO Biological Processes	19	hyaluronan metabolic process	19_GO:0008152 metabolic process	-3.28499	19.0477	7.18503	21162	33	101	3	2.9703	1.68924	16425|16426|16427	Itih2|Itih3|Itih4	-1.17681
GO:1903510	GO Biological Processes	19	mucopolysaccharide metabolic process	19_GO:0008152 metabolic process	-2.28795	8.61061	4.51068	21162	73	101	3	2.9703	1.68924	16425|16426|16427	Itih2|Itih3|Itih4	-0.424219
GO:1905477	GO Biological Processes	19	positive regulation of protein localization to membrane	19_GO:0051179 localization	-2.661	7.35175	4.70901	21162	114	101	4	3.9604	1.94059	13830|16412|18412|67830	Stom|Itgb1|Sqstm1|Rer1	-0.708712
GO:1903078	GO Biological Processes	19	positive regulation of protein localization to plasma membrane	19_GO:0051179 localization	-2.46788	9.97737	4.94172	21162	63	101	3	2.9703	1.68924	16412|18412|67830	Itgb1|Sqstm1|Rer1	-0.564495
GO:1904377	GO Biological Processes	19	positive regulation of protein localization to cell periphery	19_GO:0051179 localization	-2.25522	8.38099	4.43432	21162	75	101	3	2.9703	1.68924	16412|18412|67830	Itgb1|Sqstm1|Rer1	-0.399848
GO:0060395	GO Biological Processes	19	SMAD protein signal transduction	19_GO:0050896 response to stimulus	-2.52803	10.4762	5.09025	21162	60	101	3	2.9703	1.68924	20024|22041|22352	Sub1|Trf|Vim	-0.604099
GO:0005801	GO Cellular Components	20	cis-Golgi network		-2.44853	9.82147	4.8944	21162	64	101	3	2.9703	1.68924	15007|17158|68581	H2-Q10|Man2a1|Tmed10	-0.554232
GO:0000139	GO Cellular Components	20	Golgi membrane		-2.05255	3.9533	3.35025	21162	265	101	5	4.9505	2.15843	14679|15007|17158|67830|68581	Gnai3|H2-Q10|Man2a1|Rer1|Tmed10	-0.245584
GO:0006487	GO Biological Processes	19	protein N-linked glycosylation	19_GO:0008152 metabolic process	-2.4295	9.67037	4.84812	21162	65	101	3	2.9703	1.68924	12499|20701|66357	Entpd5|Serpina1b|Ostc	-0.538209
GO:0098657	GO Biological Processes	19	import into cell	19_GO:0051179 localization	-2.35626	2.84852	3.34631	21162	662	101	9	8.91089	2.83487	11816|12492|16412|17886|17999|19662|55946|99237|213053	Apoe|Scarb2|Itgb1|Myh9|Nedd4|Rbp4|Ap3m1|Tm9sf4|Slc39a14	-0.476788
GO:0010976	GO Biological Processes	19	positive regulation of neuron projection development	19_GO:0032502 developmental process	-2.23667	4.38336	3.64271	21162	239	101	5	4.9505	2.15843	11816|12492|15507|16412|192176	Apoe|Scarb2|Hspb1|Itgb1|Flna	-0.388138
GO:0010975	GO Biological Processes	19	regulation of neuron projection development	19_GO:0032502 developmental process	-2.1675	2.87513	3.17937	21162	583	101	8	7.92079	2.68723	11816|12492|14268|15507|16412|17999|22352|192176	Apoe|Scarb2|Fn1|Hspb1|Itgb1|Nedd4|Vim|Flna	-0.333644
GO:0006898	GO Biological Processes	19	receptor-mediated endocytosis	19_GO:0051179 localization	-2.1006	5.11036	3.65933	21162	164	101	4	3.9604	1.94059	11816|12492|16412|17999	Apoe|Scarb2|Itgb1|Nedd4	-0.278393
GO:0006897	GO Biological Processes	19	endocytosis	19_GO:0051179 localization	-2.06005	3.01785	3.11646	21162	486	101	7	6.93069	2.52715	11816|12492|16412|17886|17999|55946|99237	Apoe|Scarb2|Itgb1|Myh9|Nedd4|Ap3m1|Tm9sf4	-0.245854
GO:0019842	GO Molecular Functions	21	vitamin binding		-2.32971	5.94396	4.07894	21162	141	101	4	3.9604	1.94059	11657|14473|19662|216136	Alb|Gc|Rbp4|Ilvbl	-0.456032
GO:0044283	GO Biological Processes	19	small molecule biosynthetic process	19_GO:0008152 metabolic process	-2.24072	3.26653	3.36165	21162	449	101	7	6.93069	2.52715	11821|11886|13884|19662|68801|213053|216136	Aprt|Asah1|Ces1c|Rbp4|Elovl5|Slc39a14|Ilvbl	-0.389327
GO:0002714	GO Biological Processes	19	positive regulation of B cell mediated immunity	19_GO:0002376 immune system process	-2.17747	7.85718	4.25524	21162	80	101	3	2.9703	1.68924	12266|15007|15458	C3|H2-Q10|Hpx	-0.342298
GO:0002891	GO Biological Processes	19	positive regulation of immunoglobulin mediated immune response	19_GO:0002376 immune system process	-2.17747	7.85718	4.25524	21162	80	101	3	2.9703	1.68924	12266|15007|15458	C3|H2-Q10|Hpx	-0.342298
GO:0002639	GO Biological Processes	19	positive regulation of immunoglobulin production	19_GO:0002376 immune system process	-2.11906	7.48303	4.1228	21162	84	101	3	2.9703	1.68924	15007|15458|19662	H2-Q10|Hpx|Rbp4	-0.293003
GO:0072384	GO Biological Processes	19	organelle transport along microtubule	19_GO:0051179 localization	-2.17747	7.85718	4.25524	21162	80	101	3	2.9703	1.68924	22142|55946|223697	Tuba1a|Ap3m1|Sun2	-0.342298
GO:0010970	GO Biological Processes	19	transport along microtubule	19_GO:0051179 localization	-2.02961	4.87267	3.53149	21162	172	101	4	3.9604	1.94059	15507|22142|55946|223697	Hspb1|Tuba1a|Ap3m1|Sun2	-0.229811
GO:0038024	GO Molecular Functions	21	cargo receptor activity		-2.14787	7.66554	4.1879	21162	82	101	3	2.9703	1.68924	12492|20932|22370	Scarb2|Surf4|Vtn	-0.317929
mmu05014	KEGG Pathway	24	Amyotrophic lateral sclerosis - Mus musculus (house mouse)		-2.06833	3.40691	3.23	21162	369	101	6	5.94059	2.3521	11465|18391|18412|22142|67819|226977	Actg1|Sigmar1|Sqstm1|Tuba1a|Derl1|Actr1b	-0.251198
GO:0030667	GO Cellular Components	20	secretory granule membrane		-2.05027	7.06263	3.96901	21162	89	101	3	2.9703	1.68924	12215|16784|68581	Bsg|Lamp2|Tmed10	-0.245584
GO:0019318	GO Biological Processes	19	hexose metabolic process	19_GO:0008152 metabolic process	-2.004	4.78914	3.48557	21162	175	101	4	3.9604	1.94059	17158|19662|100198|213053	Man2a1|Rbp4|H6pd|Slc39a14	-0.214977

## Sheet: Table S7-3
Table S7-3. Metascape analysis of up-regulated unique proteins derived from Control method.
There were 49 up-regulated proteins from Control dataset subjected to Metascape analysis.
GO	Category	CategoryID	Description	PARENT_GO	LogP	Enrichment	Z-score	#TotalGeneInLibrary	#GeneInGO	#GeneInHitList	#GeneInGOAndHitList	%InGO	STDV %InGO	GeneID	Hits	Log(q-value)
GO:0022625	GO Cellular Components	20	cytosolic large ribosomal subunit		-25.1965	85.4915	35.4962	21162	79	47	15	31.9149	6.79945	19899|19933|19942|19943|19989|27176|27367|57808|66480|67115|67891|68436|76808|270106|100503670	Rpl18|Rpl21|Rpl27|Rpl28|Rpl7|Rpl7a|Rpl3|Rpl35a|Rpl15|Rpl14|Rpl4|Rpl34|Rpl18a|Rpl13|Rpl5	-20.8428
GO:0002181	GO Biological Processes	19	cytoplasmic translation	19_GO:0008152 metabolic process	-22.4524	57.725	29.0278	21162	117	47	15	31.9149	6.79945	19899|19933|19942|19943|19989|27176|27367|57808|66480|67115|67891|68436|76808|270106|100503670	Rpl18|Rpl21|Rpl27|Rpl28|Rpl7|Rpl7a|Rpl3|Rpl35a|Rpl15|Rpl14|Rpl4|Rpl34|Rpl18a|Rpl13|Rpl5	-18.3997
GO:0015934	GO Cellular Components	20	large ribosomal subunit		-21.375	49.298	26.7574	21162	137	47	15	31.9149	6.79945	19899|19933|19942|19943|19989|27176|27367|57808|66480|67115|67891|68436|76808|270106|100503670	Rpl18|Rpl21|Rpl27|Rpl28|Rpl7|Rpl7a|Rpl3|Rpl35a|Rpl15|Rpl14|Rpl4|Rpl34|Rpl18a|Rpl13|Rpl5	-17.4985
GO:0022626	GO Cellular Components	20	cytosolic ribosome		-21.132	47.5622	26.2653	21162	142	47	15	31.9149	6.79945	19899|19933|19942|19943|19989|27176|27367|57808|66480|67115|67891|68436|76808|270106|100503670	Rpl18|Rpl21|Rpl27|Rpl28|Rpl7|Rpl7a|Rpl3|Rpl35a|Rpl15|Rpl14|Rpl4|Rpl34|Rpl18a|Rpl13|Rpl5	-17.3804
mmu03010	KEGG Pathway	24	Ribosome - Mus musculus (house mouse)		-19.6508	38.1572	23.4205	21162	177	47	15	31.9149	6.79945	19899|19933|19942|19943|19989|27176|27367|57808|66480|67115|67891|68436|76808|270106|100503670	Rpl18|Rpl21|Rpl27|Rpl28|Rpl7|Rpl7a|Rpl3|Rpl35a|Rpl15|Rpl14|Rpl4|Rpl34|Rpl18a|Rpl13|Rpl5	-16.0376
GO:0003735	GO Molecular Functions	21	structural constituent of ribosome		-19.6132	37.9429	23.3517	21162	178	47	15	31.9149	6.79945	19899|19933|19942|19943|19989|27176|27367|57808|66480|67115|67891|68436|76808|270106|100503670	Rpl18|Rpl21|Rpl27|Rpl28|Rpl7|Rpl7a|Rpl3|Rpl35a|Rpl15|Rpl14|Rpl4|Rpl34|Rpl18a|Rpl13|Rpl5	-16.0376
GO:0140236	GO Biological Processes	19	translation at presynapse	19_GO:0008152 metabolic process	-19.5213	105.379	33.7977	21162	47	47	11	23.4043	6.17591	19942|19943|19989|27176|57808|66480|67115|67891|68436|270106|100503670	Rpl27|Rpl28|Rpl7|Rpl7a|Rpl35a|Rpl15|Rpl14|Rpl4|Rpl34|Rpl13|Rpl5	-16.0127
GO:0140241	GO Biological Processes	19	translation at synapse	19_GO:0008152 metabolic process	-19.409	103.184	33.4378	21162	48	47	11	23.4043	6.17591	19942|19943|19989|27176|57808|66480|67115|67891|68436|270106|100503670	Rpl27|Rpl28|Rpl7|Rpl7a|Rpl35a|Rpl15|Rpl14|Rpl4|Rpl34|Rpl13|Rpl5	-16.0095
GO:0140242	GO Biological Processes	19	translation at postsynapse	19_GO:0008152 metabolic process	-19.409	103.184	33.4378	21162	48	47	11	23.4043	6.17591	19942|19943|19989|27176|57808|66480|67115|67891|68436|270106|100503670	Rpl27|Rpl28|Rpl7|Rpl7a|Rpl35a|Rpl15|Rpl14|Rpl4|Rpl34|Rpl13|Rpl5	-16.0095
mmu05171	KEGG Pathway	24	Coronavirus disease - COVID-19 - Mus musculus (house mouse)		-19.0444	28.9321	20.9178	21162	249	47	16	34.0426	6.91185	16195|19899|19933|19942|19943|19989|27176|27367|57808|66480|67115|67891|68436|76808|270106|100503670	Il6st|Rpl18|Rpl21|Rpl27|Rpl28|Rpl7|Rpl7a|Rpl3|Rpl35a|Rpl15|Rpl14|Rpl4|Rpl34|Rpl18a|Rpl13|Rpl5	-15.6907
GO:0044391	GO Cellular Components	20	ribosomal subunit		-18.3594	31.4132	21.1466	21162	215	47	15	31.9149	6.79945	19899|19933|19942|19943|19989|27176|27367|57808|66480|67115|67891|68436|76808|270106|100503670	Rpl18|Rpl21|Rpl27|Rpl28|Rpl7|Rpl7a|Rpl3|Rpl35a|Rpl15|Rpl14|Rpl4|Rpl34|Rpl18a|Rpl13|Rpl5	-15.0472
GO:0005198	GO Molecular Functions	21	structural molecule activity		-17.2451	13.0888	15.2089	21162	688	47	20	42.5532	7.21191	13007|13822|15368|17904|19899|19933|19942|19943|19989|27176|27367|57808|66480|67115|67891|68436|69981|76808|270106|100503670	Csrp1|Epb41l2|Hmox1|Myl6|Rpl18|Rpl21|Rpl27|Rpl28|Rpl7|Rpl7a|Rpl3|Rpl35a|Rpl15|Rpl14|Rpl4|Rpl34|Tmem30a|Rpl18a|Rpl13|Rpl5	-13.9706
GO:0005840	GO Cellular Components	20	ribosome		-16.9376	25.2952	18.8485	21162	267	47	15	31.9149	6.79945	19899|19933|19942|19943|19989|27176|27367|57808|66480|67115|67891|68436|76808|270106|100503670	Rpl18|Rpl21|Rpl27|Rpl28|Rpl7|Rpl7a|Rpl3|Rpl35a|Rpl15|Rpl14|Rpl4|Rpl34|Rpl18a|Rpl13|Rpl5	-13.6979
GO:0043604	GO Biological Processes	19	amide biosynthetic process	19_GO:0008152 metabolic process	-14.9429	13.9423	14.496	21162	549	47	17	36.1702	7.00871	11846|19899|19933|19942|19943|19989|27176|27367|30960|57808|66480|67115|67891|68436|76808|270106|100503670	Arg1|Rpl18|Rpl21|Rpl27|Rpl28|Rpl7|Rpl7a|Rpl3|Vapa|Rpl35a|Rpl15|Rpl14|Rpl4|Rpl34|Rpl18a|Rpl13|Rpl5	-11.7353
GO:0006412	GO Biological Processes	19	translation	19_GO:0008152 metabolic process	-14.0484	16.1575	14.7669	21162	418	47	15	31.9149	6.79945	19899|19933|19942|19943|19989|27176|27367|57808|66480|67115|67891|68436|76808|270106|100503670	Rpl18|Rpl21|Rpl27|Rpl28|Rpl7|Rpl7a|Rpl3|Rpl35a|Rpl15|Rpl14|Rpl4|Rpl34|Rpl18a|Rpl13|Rpl5	-10.8708
GO:0043043	GO Biological Processes	19	peptide biosynthetic process	19_GO:0008152 metabolic process	-13.6936	15.2802	14.3143	21162	442	47	15	31.9149	6.79945	19899|19933|19942|19943|19989|27176|27367|57808|66480|67115|67891|68436|76808|270106|100503670	Rpl18|Rpl21|Rpl27|Rpl28|Rpl7|Rpl7a|Rpl3|Rpl35a|Rpl15|Rpl14|Rpl4|Rpl34|Rpl18a|Rpl13|Rpl5	-10.5441
GO:0006518	GO Biological Processes	19	peptide metabolic process	19_GO:0008152 metabolic process	-12.5605	12.7672	12.9312	21162	529	47	15	31.9149	6.79945	19899|19933|19942|19943|19989|27176|27367|57808|66480|67115|67891|68436|76808|270106|100503670	Rpl18|Rpl21|Rpl27|Rpl28|Rpl7|Rpl7a|Rpl3|Rpl35a|Rpl15|Rpl14|Rpl4|Rpl34|Rpl18a|Rpl13|Rpl5	-9.43722
GO:0043603	GO Biological Processes	19	amide metabolic process	19_GO:0008152 metabolic process	-12.2876	9.5799	11.6642	21162	799	47	17	36.1702	7.00871	11846|19899|19933|19942|19943|19989|27176|27367|30960|57808|66480|67115|67891|68436|76808|270106|100503670	Arg1|Rpl18|Rpl21|Rpl27|Rpl28|Rpl7|Rpl7a|Rpl3|Vapa|Rpl35a|Rpl15|Rpl14|Rpl4|Rpl34|Rpl18a|Rpl13|Rpl5	-9.18919
GO:0098793	GO Cellular Components	20	presynapse		-9.45745	8.64688	9.91296	21162	729	47	14	29.7872	6.67074	19063|19942|19943|19989|20333|22334|27176|57808|66480|67115|67891|68436|270106|100503670	Ppt1|Rpl27|Rpl28|Rpl7|Sec22b|Vdac2|Rpl7a|Rpl35a|Rpl15|Rpl14|Rpl4|Rpl34|Rpl13|Rpl5	-6.38252
GO:0008097	GO Molecular Functions	21	5S rRNA binding		-7.67721	128.644	22.5399	21162	14	47	4	8.51064	4.07022	19989|27367|67891|100503670	Rpl7|Rpl3|Rpl4|Rpl5	-4.62456
GO:0042273	GO Biological Processes	19	ribosomal large subunit biogenesis	19_GO:0009987 cellular process	-6.14705	29.6221	11.7932	21162	76	47	5	10.6383	4.49741	19989|27176|57808|67115|100503670	Rpl7|Rpl7a|Rpl35a|Rpl14|Rpl5	-3.11558
GO:0006364	GO Biological Processes	19	rRNA processing	19_GO:0008152 metabolic process	-5.19128	12.9881	8.19731	21162	208	47	6	12.766	4.86767	19942|19989|27176|57808|67115|100503670	Rpl27|Rpl7|Rpl7a|Rpl35a|Rpl14|Rpl5	-2.18001
GO:0016072	GO Biological Processes	19	rRNA metabolic process	19_GO:0008152 metabolic process	-4.84755	11.3035	7.55775	21162	239	47	6	12.766	4.86767	19942|19989|27176|57808|67115|100503670	Rpl27|Rpl7|Rpl7a|Rpl35a|Rpl14|Rpl5	-1.85559
GO:0019843	GO Molecular Functions	21	rRNA binding		-4.63597	24.0136	9.41954	21162	75	47	4	8.51064	4.07022	19989|27367|67891|100503670	Rpl7|Rpl3|Rpl4|Rpl5	-1.68022
GO:0042254	GO Biological Processes	19	ribosome biogenesis	19_GO:0009987 cellular process	-4.20702	8.6866	6.44277	21162	311	47	6	12.766	4.86767	19942|19989|27176|57808|67115|100503670	Rpl27|Rpl7|Rpl7a|Rpl35a|Rpl14|Rpl5	-1.2847
GO:0031672	GO Cellular Components	20	A band		-4.12114	36.5072	10.1986	21162	37	47	3	6.38298	3.56566	19989|66480|67891	Rpl7|Rpl15|Rpl4	-1.22985
GO:0034470	GO Biological Processes	19	ncRNA processing	19_GO:0008152 metabolic process	-3.64616	6.85668	5.53635	21162	394	47	6	12.766	4.86767	19942|19989|27176|57808|67115|100503670	Rpl27|Rpl7|Rpl7a|Rpl35a|Rpl14|Rpl5	-0.82395
GO:0022613	GO Biological Processes	19	ribonucleoprotein complex biogenesis	19_GO:0009987 cellular process	-3.45914	6.32677	5.24623	21162	427	47	6	12.766	4.86767	19942|19989|27176|57808|67115|100503670	Rpl27|Rpl7|Rpl7a|Rpl35a|Rpl14|Rpl5	-0.653352
GO:0034660	GO Biological Processes	19	ncRNA metabolic process	19_GO:0008152 metabolic process	-3.08492	5.37084	4.68075	21162	503	47	6	12.766	4.86767	19942|19989|27176|57808|67115|100503670	Rpl27|Rpl7|Rpl7a|Rpl35a|Rpl14|Rpl5	-0.3223
GO:0030017	GO Cellular Components	20	sarcomere		-2.98186	8.91595	5.3334	21162	202	47	4	8.51064	4.07022	13007|19989|66480|67891	Csrp1|Rpl7|Rpl15|Rpl4	-0.24096
GO:0014069	GO Cellular Components	20	postsynaptic density		-2.80348	5.8627	4.53694	21162	384	47	5	10.6383	4.49741	19989|67115|67891|76808|100503670	Rpl7|Rpl14|Rpl4|Rpl18a|Rpl5	-0.0932493
GO:0030016	GO Cellular Components	20	myofibril		-2.78829	7.89922	4.94154	21162	228	47	4	8.51064	4.07022	13007|19989|66480|67891	Csrp1|Rpl7|Rpl15|Rpl4	-0.0878163
GO:0043292	GO Cellular Components	20	contractile fiber		-2.70046	7.47312	4.76818	21162	241	47	4	8.51064	4.07022	13007|19989|66480|67891	Csrp1|Rpl7|Rpl15|Rpl4	-0.0113983
GO:0032279	GO Cellular Components	20	asymmetric synapse		-2.69299	5.53139	4.35501	21162	407	47	5	10.6383	4.49741	19989|67115|67891|76808|100503670	Rpl7|Rpl14|Rpl4|Rpl18a|Rpl5	-0.0113983
GO:0099572	GO Cellular Components	20	postsynaptic specialization		-2.56356	5.16348	4.14442	21162	436	47	5	10.6383	4.49741	19989|67115|67891|76808|100503670	Rpl7|Rpl14|Rpl4|Rpl18a|Rpl5	0
GO:0098984	GO Cellular Components	20	neuron to neuron synapse		-2.51292	5.02517	4.06268	21162	448	47	5	10.6383	4.49741	19989|67115|67891|76808|100503670	Rpl7|Rpl14|Rpl4|Rpl18a|Rpl5	0
GO:0098827	GO Cellular Components	20	endoplasmic reticulum subcompartment		-4.80604	5.96804	6.2079	21162	679	47	9	19.1489	5.7394	15368|16211|20333|30960|66890|69276|70335|73024|225896	Hmox1|Kpnb1|Sec22b|Vapa|Lman2|Sec62|Reep6|Emc7|Ubxn1	-1.83257
GO:0005789	GO Cellular Components	20	endoplasmic reticulum membrane		-4.01322	5.41661	5.45979	21162	665	47	8	17.0213	5.48189	15368|20333|30960|66890|69276|70335|73024|225896	Hmox1|Sec22b|Vapa|Lman2|Sec62|Reep6|Emc7|Ubxn1	-1.13665
GO:0042175	GO Cellular Components	20	nuclear outer membrane-endoplasmic reticulum membrane network		-3.86361	5.15314	5.26807	21162	699	47	8	17.0213	5.48189	15368|20333|30960|66890|69276|70335|73024|225896	Hmox1|Sec22b|Vapa|Lman2|Sec62|Reep6|Emc7|Ubxn1	-1.01508
GO:0006888	GO Biological Processes	19	endoplasmic reticulum to Golgi vesicle-mediated transport	19_GO:0051179 localization	-2.67164	11.7458	5.45147	21162	115	47	3	6.38298	3.56566	20333|30960|66890	Sec22b|Vapa|Lman2	0
GO:0009895	GO Biological Processes	19	negative regulation of catabolic process	19_GO:0048519 negative regulation of biological process	-2.13805	5.19026	3.71312	21162	347	47	4	8.51064	4.07022	15368|20333|225896|100503670	Hmox1|Sec22b|Ubxn1|Rpl5	0
GO:0005844	GO Cellular Components	20	polysome		-4.56857	23.09	9.22122	21162	78	47	4	8.51064	4.07022	19899|19989|27176|76808	Rpl18|Rpl7|Rpl7a|Rpl18a	-1.62986
GO:0042788	GO Cellular Components	20	polysomal ribosome		-4.12114	36.5072	10.1986	21162	37	47	3	6.38298	3.56566	19899|27176|76808	Rpl18|Rpl7a|Rpl18a	-1.22985
GO:0061024	GO Biological Processes	19	membrane organization	19_GO:0009987 cellular process	-3.91106	5.23553	5.32871	21162	688	47	8	17.0213	5.48189	14130|19063|20333|22334|30960|69981|73024|227753	Fcgr2b|Ppt1|Sec22b|Vdac2|Vapa|Tmem30a|Emc7|Gsn	-1.04874
GO:0002701	GO Biological Processes	19	negative regulation of production of molecular mediator of immune response	19_GO:0002376 immune system process	-3.78105	28.141	8.88141	21162	48	47	3	6.38298	3.56566	11846|14130|15368	Arg1|Fcgr2b|Hmox1	-0.945882
GO:0002704	GO Biological Processes	19	negative regulation of leukocyte mediated immunity	19_GO:0002376 immune system process	-2.80849	13.1142	5.81456	21162	103	47	3	6.38298	3.56566	11846|14130|15368	Arg1|Fcgr2b|Hmox1	-0.0932493
GO:0002698	GO Biological Processes	19	negative regulation of immune effector process	19_GO:0002376 immune system process	-2.1956	7.94568	4.28977	21162	170	47	3	6.38298	3.56566	11846|14130|15368	Arg1|Fcgr2b|Hmox1	0
mmu01212	KEGG Pathway	24	Fatty acid metabolism - Mus musculus (house mouse)		-3.45073	21.7865	7.73319	21162	62	47	3	6.38298	3.56566	11363|19063|257633	Acadl|Ppt1|Acsf3	-0.653352
GO:0043903	GO Biological Processes	19	regulation of biological process involved in symbiotic interaction	19_GO:0044419 biological process involved in interspecies interaction between organisms	-3.33253	19.8642	7.35081	21162	68	47	3	6.38298	3.56566	11846|217069|227753	Arg1|Trim25|Gsn	-0.547046
mmu04141	KEGG Pathway	24	Protein processing in endoplasmic reticulum - Mus musculus (house mouse)		-3.25187	10.5323	5.90473	21162	171	47	4	8.51064	4.07022	19089|66890|69276|225896	Prkcsh|Lman2|Sec62|Ubxn1	-0.477968
GO:0140534	GO Cellular Components	20	endoplasmic reticulum protein-containing complex		-2.47448	10.0057	4.9524	21162	135	47	3	6.38298	3.56566	19089|73024|225896	Prkcsh|Emc7|Ubxn1	0
GO:2001242	GO Biological Processes	19	regulation of intrinsic apoptotic signaling pathway	19_GO:0050896 response to stimulus	-3.04698	9.28361	5.46844	21162	194	47	4	8.51064	4.07022	14130|22334|71514|433759	Fcgr2b|Vdac2|Sfpq|Hdac1	-0.295354
GO:2001233	GO Biological Processes	19	regulation of apoptotic signaling pathway	19_GO:0050896 response to stimulus	-2.55928	5.15166	4.13749	21162	437	47	5	10.6383	4.49741	14130|15368|22334|71514|433759	Fcgr2b|Hmox1|Vdac2|Sfpq|Hdac1	0
GO:0033218	GO Molecular Functions	21	amide binding		-2.47597	4.92621	4.00327	21162	457	47	5	10.6383	4.49741	11363|14130|16211|22334|74159	Acadl|Fcgr2b|Kpnb1|Vdac2|Acbd5	0
GO:0140104	GO Molecular Functions	21	molecular carrier activity		-2.89641	14.0705	6.05561	21162	96	47	3	6.38298	3.56566	16211|53605|73024	Kpnb1|Nap1l1|Emc7	-0.165977
GO:0033365	GO Biological Processes	19	protein localization to organelle	19_GO:0051179 localization	-2.19348	3.55933	3.38783	21162	759	47	6	12.766	4.86767	16211|30960|69276|69981|73024|233726	Kpnb1|Vapa|Sec62|Tmem30a|Emc7|Ipo7	0
GO:0045121	GO Cellular Components	20	membrane raft		-2.35411	5.98346	4.10836	21162	301	47	4	8.51064	4.07022	15368|16195|19063|22334	Hmox1|Il6st|Ppt1|Vdac2	0
GO:0098857	GO Cellular Components	20	membrane microdomain		-2.34902	5.96365	4.09891	21162	302	47	4	8.51064	4.07022	15368|16195|19063|22334	Hmox1|Il6st|Ppt1|Vdac2	0
GO:0043523	GO Biological Processes	19	regulation of neuron apoptotic process	19_GO:0050789 regulation of biological process	-2.30897	5.80975	4.02486	21162	310	47	4	8.51064	4.07022	14130|15368|16195|19063	Fcgr2b|Hmox1|Il6st|Ppt1	0
GO:0030425	GO Cellular Components	20	dendrite		-2.16916	3.51762	3.35306	21162	768	47	6	12.766	4.86767	14130|16195|19063|19943|71514|225896	Fcgr2b|Il6st|Ppt1|Rpl28|Sfpq|Ubxn1	0
GO:0097447	GO Cellular Components	20	dendritic tree		-2.16113	3.50393	3.34158	21162	771	47	6	12.766	4.86767	14130|16195|19063|19943|71514|225896	Fcgr2b|Il6st|Ppt1|Rpl28|Sfpq|Ubxn1	0
GO:0050769	GO Biological Processes	19	positive regulation of neurogenesis	19_GO:0032502 developmental process	-2.21843	5.47423	3.85888	21162	329	47	4	8.51064	4.07022	16195|53605|67891|433759	Il6st|Nap1l1|Rpl4|Hdac1	0
